# Supplementary material for: Blocking muscle wasting via deletion of the muscle-specific E3 ligase MuRF1 impedes pancreatic tumor growth
Source: Commun Biol. 2023 May 13;6:519. doi: 10.1038/s42003-023-04902-2 (PMC10183033; doi:10.1038/s42003-023-04902-2)
Supplement: Supplementary file 4 — Supplementary Data 1-2 [file 42003_2023_4902_MOESM4_ESM.xlsx]

## Sheet: Supp Data 1 Ubiscan all peptide
Gene ID	Protein ID	diGly site	Peptide...5	WT KPC D8	WT KPC D10	WT KPC D12	WT KPC D14	WT KPC D16 (END)	MuRF1-/- KPC D12	MuRF1-/- KPC D16	MuRF1-/- KPC D35-36 (END)	MuRF1-/- Sham vs. WT Sham
Acsl1	ACSL1	ｧ428	IQSSLGGK*VR	1.01194	1.56273	1.6046	-3.80606	-1.17533	-1.93213	-1.06389	1.69847	-1.08761
Acsl1	ACSL1	644	LGK*EAGLKPFEQVK	-3.46459	-1.79566	-3.74523	-1.48338	1.13491	-1.25733	-1.01579	-4.03231	-1.926
Actn2	ACTN2	ｧ409	QK*ASTHETWAYGK	1.21173	-1.05716	2.20796	-1.42046	-6.3522	-3.54121	-12.2241	-3.98998	2.39114
Actn2	ACTN2	ｧ864	ELPPDQAQYCIK*R	2.03845	2.54069	3.49448	1.38652	4.1993	-1.7392	1.56476	-1.03521	2.92683
Actn2	ACTN2	338	KHKPPKVQEK*CQLEINFNTLQTK	2.98216	4.44937	2.08382	6.54301	5.19455	2.25351	1.99927	2.09525	5.12636
Actn2	ACTN2	405	LEHLAEK*FR	2.19985	1.77224	3.79322	1.90391	-1.18355	-5.51996	-8.939	-19.4254	6.49157
Actn3	ACTN3	108	IANVNK*ALDFIASK	-4.1308	-2.18363	-1.31588	1.52424	1.65999	-1.97244	1.66962	1.04846	-2.5974
Actn3	ACTN3	337	LHK*PPRVQEK	-1.30309	-1.22006	-4.07027	1.06348	1.0363	1.30511	1.43697	1.73343	1.00824
Actn3	ACTN3	344	LHKPPRVQEK*CQLEINFNTLQTK	14.4157	4.4964	-1.13581	102.012	124.171	1.98933	2.68534	6.31923	50.369
Actn3	ACTN3	590	GAILGIQGEIQK*ICQTYGLRPK	1.33858	1.82566	2.82006	1.68601	2.49179	-3.52732	-2.89053	-3.5213	2.42704
Adrm1	ADRM1	21	GSSTK*YLVEFR	1.24418	1.52257	2.65231	2.75794	2.89397	-2.05695	-1.63551	-2.12442	2.4592
Ahsg	FETUA	218	EVTDPAK*CNLLAEKQHGFCK	1.11504	1	-1.13581	-1.13809	1.00129	-16.2159	-17.5236	-12.3242	21.8018
Alad	ALAD	184	AALLK*HGLGNR	-2.25709	-1.49531	-4.18931	-6.09804	-2.53108	-3.11889	-3.82684	-4.36851	2.71
Alb	albumin	ｧ499	VCLLHEKTPVSEHVTK*CCSGSLVER	2.57905	2.08051	-1.13581	2.28767	1.68787	-67.5378	-72.984	-3.5985	90.8026
Alb	albumin	490	VCLLHEK*TPVSEHVTK	-1.42569	2.57263	1.32208	1.1205	-1.30566	1.96978	1.91684	-1.55218	1.07284
Aldoa	ALDOA	ｧ153	CVLK*IGEHTPSALAIM#ENANVLAR	4.13552	3.7392	1.05045	-1.21481	-3.19519	-1.22915	2.2054	-1.74208	1.01865
Aldoa	ALDOA	ｧ230	ALSDHHVYLEGTLLK*PNMVTPGHACTQK	1.95463	1.80728	-1.11135	2.63291	-4.07205	1.22331	1.59284	-1.36723	-1.40349
Aldoa	ALDOA	ｧ330	AAQEEYIK*R	-1.23373	-1.29782	1.09038	1.17655	1.48399	2.59208	1.98569	2.1851	-2.64562
Aldoa	ALDOA	ｧ342	ALANSLACQGK*YTPSGQSGAAASESLFISNHAY	1.19575	1.279	1.11721	1.03277	1.48586	2.70364	2.53924	1.98485	-2.03893
Aldoa	ALDOA	101	SK*GGVVGIK	-1.22628	-1.67574	1.27599	-1.07145	-1.37779	3.03102	2.9972	2.12148	-5.93277
Aldoa	ALDOA	243	ALSDHHVYLEGTLLKPNMVTPGHACTQK*FSNEEIAMATVTALRR	-1.30095	3.1073	1.30655	1.38711	-1.08245	1.89922	-1.31229	2.23511	-2.07617
Aldoa	ALDOA	312	ALQASALK*AWGGKK	1.19336	1.67143	-1.5892	2.56217	2.32138	3.30346	3.22747	3.01696	-1.5922
Aldoa	ALDOA	317	AWGGK*KENLKAAQEEYIKR	2.50454	6.53899	-6.88334	7.79206	14.905	27.5954	28.6323	40.0712	-1.55324
Aldoa	ALDOA	318	AWGGKK*ENLK	-1.14046	-1.29957	-2.33875	1.26849	1.27622	2.47292	2.21883	2.29531	-1.63686
Aldoa	ALDOA	318, 322	K*ENLK*AAQEEYIKR	-1.03758	-1.06867	1.36903	-1.049	-1.1729	5.88059	4.81143	4.01889	-7.79292
Aldoa	ALDOA	322	KENLK*AAQEEYIKR	-1.19384	-1.2917	-1.16116	-1.28262	-1.3507	2.11523	2.11524	2.04786	-2.88397
Ampd1	AMPD1	ｧ78	K*TVNLSIPQSETSSTK	1.11504	1	-1.13581	-1.13809	1.16255	-32.5631	-7.43244	-24.7482	43.7801
Ampd1	AMPD1	319	K*SYHIDADRVVYSTK	-1.07504	-3.70478	1.54359	1.65551	2.07521	-1.20223	-1.16502	-1.80148	2.08824
Ampd1	AMPD1	333	SYHIDADRVVYSTK*EK	1.23362	1.27688	1.48575	-1.24064	2.0282	-1.37889	1.15802	-4.83437	2.0608
Ampd3	AMPD3	283	LNFLESK*FSLHEM#LNEM#SEFK	1.343	-1.5794	-3.33814	-1.72904	-1.58199	1.41635	-1.27139	-1.19048	-1.28931
Ankrd23	ANKRD23	ｧ18	K*ALEFGR	1.22992	-1.028	-3.10875	-2.67982	-2.1942	3.21439	-1.37557	2.26343	-1.87906
Ankrd31	ANKRD31	1432	KQKK*IRLK	-3.33705	-1.52412	-2.52395	3.1381	-1.06041	6.63963	8.24897	28.1402	-1.88512
Anxa6	ANXA6	ｧ63	QEICQNYK*SLYGK	1.11504	1	5.34286	8.00476	6.4391	1.91883	1.77565	2.52475	-1.4272
Apoa2	APOA2	ｧ53	AK*TSEIQSQAK	1.11504	1	-1.13581	-1.13809	1.00129	-41.8956	-45.2741	-13.4659	56.3275
Apoa2	APOA2	ｧ67	AYFEK*THEQLTPLVR	1.05752	-5.97132	2.06114	-1.15391	1.26153	-35.4636	-50.0507	-4.18753	34.1112
Apoc1	APOC1	ｧ60	AAIEHIK*QK	1.11504	1	-1.13581	-1.13809	1.00129	-18.5615	-20.0582	-1.70013	24.9554
Arhgap21	ARHGAP21	1480	KDSGTTK*EEK	2.1301	2.64098	2.12427	2.67976	-4.19414	7.79789	3.17821	2.52475	-8.94239
Arhgap21	ARHGAP21	1483	KDSGTTKEEK*	2.1301	2.64098	2.12427	2.67976	-4.19414	7.79789	3.17821	2.52475	-8.94239
Arhgef6	ARHGEF6	616	M#SYILK*ESSK	-2.44686	-1.11951	-2.3832	-1.50126	-2.60343	9.9758	-1.55915	7.72318	-6.75085
Arih1	ARIH1	ｧ142	ILLSHFNWDKEK*LMER	-2.87018	-1.68311	1.11506	-1.01037	-1.00836	-1.12923	1.14364	-1.23282	1.04722
Arih1	ARIH1	ｧ314	QFCFNCGENWHDPVK*CK	1.61066	1.93292	1.05903	1.90513	2.00908	-1.17795	-1.39695	-1.47167	3.58288
Arih1	ARIH1	437	LYAQVK*QK	-1.25938	-1.70003	-1.3299	-1.5639	-1.7753	1.61771	-2.95406	-4.59126	-2.40033
Arl6ip5	ARL6IP5	ｧ185	FADYISK*ARE	-1.41468	-1.61623	1.41341	-1.84886	-2.1469	-1.40816	-1.50815	-5.02928	1.38257
Arl8b	ARL8B	141	DLPNALDEK*QLIEK	6.22699	6.12387	16.5754	10.1956	6.56893	-3.36694	-1.79058	-1.84926	20.0832
Atp1a2	ATP1A2	ｧ210	IISSHGCK*VDNSSLTGESEPQTR	-1.37167	1.22351	1.5074	-2.079	-2.49535	-2.23672	-2.40541	-3.50318	1.97775
Atp1a2	ATP1A2	ｧ28	QKEK*ELDELKK	-1.19402	-1.43342	1.2673	-1.68424	-1.94357	-1.24592	-1.1897	-3.07351	1.50219
Atp1a2	ATP1A2	ｧ658	EAK*ACVVHGSDLK	-2.15288	-1.61793	-2.07137	-4.36798	-2.50618	-1.02205	-1.97901	-1.05159	-1.87428
Atp1a2	ATP1A2	22	EYSPAATTAENGGGK*K	-1.44428	2.62679	1.05678	-1.97489	-4.1059	2.00844	3.26301	1.71145	1.0215
Atp1a2	ATP1A2	23	EYSPAATTAENGGGKK*K	-1.33704	-1.66319	-2.11696	-5.53539	-4.5952	-1.52104	-2.494	-4.97338	1.27348
Atp1a2	ATP1A2	59	KYQVDLSK*GLTNQR	-1.23391	1.06123	-1.89955	-3.06111	-2.18115	1.5658	1.35176	1.07982	-1.1913
Atp2a1	ATP2A1	ｧ492, ｧ502	K*SMSVYCSPAK*SSR	3.82443	8.2621	7.71889	6.17921	3.71336	2.24102	3.62376	-1.94771	1.11299
Atp2a1	ATP2A1	ｧ629	VIM#ITGDNK*GTAIAICR	2.4388	4.06637	9.59741	7.95427	10.4288	-1.5363	-2.10336	-2.30445	1.32592
Atp2a1	ATP2A1	35	HLEK*YGPNELPAEEGK	-1.03072	-1.00907	4.22578	2.77575	1.30529	1.28339	-2.59484	1.54311	-1.18512
Atp7b	ATP7B	460	SGNSVPQTM#GDIAGSVQK*MAPDTR	-1.38694	-1.60488	-2.83974	1.15351	-2.67596	1.58059	-1.17123	2.05717	1.13845
Bmx	Etk	181, 199	AVPVLK*MDASSSGAILPQYDSYSK*KSCGSQPTSNIR	1.72969	-1.1402	-4.76168	1.182	1.79665	1.46129	1.44868	1.0129	1.79099
Ca3	CA3	ｧ57	DIKHDPSLQPWSASYDPGSAK*TILNNGK	1.65662	1.99733	1.47036	2.20934	4.00046	-1.72106	-1.92173	-1.38681	3.20969
Ca3	CA3	ｧ64	TILNNGK*TCR	-1.78355	-1.72145	-1.93973	-2.57945	-5.38866	-1.43236	-1.73621	-1.09273	-2.6665
Casq1	calsequestrin 1	119	GVGFGLVDSEKDAAVAK*K	-1.58512	-1.53341	-1.06997	-2.95123	-1.82867	-2.77394	-1.01666	-2.74174	2.67813
Casq1	calsequestrin 1	55	VINVNAK*NYK	-1.58341	-1.77916	-1.81778	-2.08381	-2.63292	-1.02566	1.57208	1.04723	-1.15611
Cav1	caveolin-1	26	EQGNIYK*PNNK	-1.61569	-4.11533	-1.53643	-3.00639	-3.30943	1.13529	-2.025	-1.19434	-2.67467
Cav1	caveolin-1	30	EQGNIYKPNNK*AMADEVTEK	-1.76427	-1.30273	-1.43358	-2.94893	-4.89303	-1.02026	-1.37072	1.54586	-1.40097
Cavin1	PTRF	ｧ167	VMIYQDEVKLPAK*LSVSK	3.76913	-1.00201	1.63213	1.41334	-1.29958	5.00255	4.32327	4.59697	-1.799
Cavin1	PTRF	ｧ301	K*SFTPDHVVYAR	-3.32512	-1.16159	-3.26165	-1.64996	-1.57142	1.55732	-1.03724	1.44792	-1.19861
Cavin1	PTRF	172	LSVSK*SLK	-1.40964	-1.26087	-1.41035	-3.04125	-2.50992	1.00507	1.01133	-1.16219	-1.14242
Cavin1	PTRF	278	MNK*LGTR	-1.9773	-1.19278	1.69478	2.12884	2.98692	1.10181	1.06972	1.39773	3.16935
Cavin2	SDPR	ｧ102	LSK*YQASTSNTVSK	-1.14834	-1.48085	-1.27727	-2.26881	-3.81571	-1.0688	-2.1799	-3.31375	-2.71813
Cavin2	SDPR	113	YQASTSNTVSK*LLEK	1.09196	-1.19659	-1.08832	-2.36769	-4.26611	-1.43322	1.02546	-1.60076	1.37068
Cavin4	MURC	ｧ104	VSAHIKDVK*AR	-1.46343	-1.3748	-3.24945	-1.86941	-2.31168	1.27056	1.24848	1.42525	-1.35303
Cavin4	MURC	ｧ198	SGKEHIDHIK*K	-1.24118	-1.30799	-1.6246	-2.57579	-9.21164	6.98945	13.1634	2.52475	-54.989
Cavin4	MURC	ｧ88	LSQSHSNTGYVVNK*LFEK	-3.1187	-3.02788	-1.56585	-2.71488	-3.14881	-1.13445	-1.21628	-1.64949	-1.13528
Cavin4	MURC	ｧ92	LFEK*TR	-1.46871	-3.00999	-1.81094	-1.82463	-1.69506	1.06544	1.1273	1.14264	-1.28359
Cavin4	MURC	188	K*SGKEHIDHIKK	-3.88268	-1.85367	-1.28741	-1.00579	1.10734	1.91883	1.77565	2.52475	-241.79
Cavin4	MURC	199	SGKEHIDHIKK*	-1.24118	-1.30799	-1.6246	-2.57579	-9.21164	6.98945	13.1634	2.52475	-54.989
Cavin4	MURC	95	K*VSAHIKDVK	-1.78469	-1.38658	-6.01486	-1.10448	-1.36642	1.62909	1.34453	1.74707	-1.50538
Ccdc80	URB	560, 563	QDK*LLK*SEK	-2.40147	-6.02023	-4.77473	-11.0925	-5.81273	1.10064	1.99501	1.84472	-9.6121
Ckm	CKM	ｧ116	HKTDLNHENLK*GGDDLDPNYVLSSR	2.18552	2.36372	5.05756	5.38123	4.61831	-1.66646	1.00672	-1.22508	2.49109
Ckm	CKM	ｧ156	RAVEK*LSVEALNSLTGEFK	-1.58029	-1.32111	1.27045	-1.7171	-2.45845	3.38833	-3.14577	2.17695	-2.96917
Ckm	CKM	ｧ172	GK*YYPLK	-3.13207	1.12885	-3.60012	-2.77009	-1.99521	1.49454	1.64785	-2.04021	-1.70721
Ckm	CKM	ｧ266	K*AGHPFMWNEHLGYVLTCPSNLGTGLR	-1.17969	-4.81753	1.33096	-1.58234	-1.83763	-1.28995	-1.85881	1.13732	-1.74561
Ckm	CKM	366	K*LEKGQSIDDMIPAQK	2.11982	-1.11909	-2.39048	-1.09755	1.23401	-4.39728	-4.75187	1.67815	-2.59506
Ckm	CKM	369	KLEK*GQSIDDMIPAQK	-1.41617	1.14029	1.03175	2.83845	2.94641	-3.65273	-2.5441	-1.38785	-1.56349
Clic5	CLIC5	196	LHVVK*IVAK	-1.79082	-1.92453	-1.61879	-2.9098	-2.82401	-1.13757	-1.31578	-1.61474	-1.24194
Col1a2	COL1A2	195	GHSGMDGLK*	1.01763	-1.09541	-1.29699	-1.10284	1.16553	2.09466	2.33233	2.99052	-1.30725
Coq8a	ADCK3	ｧ191	ARPESKPHK*QMLSER	-1.13096	-1.19904	-1.69084	-2.60073	-2.15609	2.62105	4.54626	2.51537	-6.39273
Cryab	CRYAB	ｧ174	EEKPAVAAAPK*K	-1.94169	-2.11646	-2.70792	-2.55256	-1.95496	-2.67615	-2.71148	-1.89954	1.94314
Cryab	CRYAB	ｧ90	HFSPEELK*VK	1.39782	-2.47003	1.70101	1.52998	-1.20997	1.18625	-2.24391	-2.78596	1.25937
Cryab	CRYAB	166	EEK*PAVAAAPKK	-1.94169	-2.11646	-2.70792	-2.55256	-1.95496	-2.67615	-2.71148	-1.89954	1.94314
Cul3	CUL3	68	NNSGLSFEELYRNAYTM#VLHK*	-2.51393	-1.59911	-8.42206	-1.40643	-1.12174	1.28985	1.41404	2.04624	-2.34817
Dag1	DAG1	ｧ780	GK*LTLEDQATFIKK	4.30095	2.6006	7.51016	1.49145	2.09428	-5.15973	-18.5855	-5.68191	4.49346
Dcn	DCN	ｧ316	K*ASYSAVSLYGNPVR	1.11504	1	-1.13581	-1.13809	1.00129	-121.431	-131.223	-2.03047	163.261
Ddb1	DDB1	ｧ1121	MQEVVANLQYDDGSGMK*R	3.10281	2.96194	1.22151	1.07591	-1.07427	2.24923	2.89982	-1.18814	-1.32424
Des	desmin	ｧ192	AK*LQEEIQLR	-1.686	-1.81985	-1.17889	1.76319	-1.79056	2.5807	1.73664	2.49643	-1.6238
Des	desmin	ｧ240	K*VHEEEIR	1.11504	1	-1.13581	8.26872	13.4407	-1.51268	1.15853	-2.1984	11.4313
Des	desmin	ｧ43	AGFGTK*GSSSSMTSR	-1.41691	1.34822	-1.39074	-1.2788	-4.39091	4.34511	4.73574	2.07293	-2.96765
Des	desmin	308	SKVSDLTQAANK*NNDALR	2.05846	2.71998	2.46996	1.97316	1.56097	-1.79193	-2.13827	-2.9356	5.32656
Dmd	dystrophin	ｧ3381	YFAK*HPR	-1.10715	-1.2633	-1.1814	-2.12397	-1.26381	-1.21203	-3.29613	-1.28034	-1.57462
Dnaja2	DNAJA2	ｧ152	NVLCSACSGQGGK*SGAVQK	-1.50785	-1.00891	-17.1135	-17.1478	-13.3355	6.18125	7.91449	2.52475	-21.5039
Dock2	DOCK2	494	WM#ETVK*VAVPIEDMQR	-1.2938	-1.7806	-1.68149	-1.8568	-4.17923	-2.12969	-1.40165	-1.6731	-4.21168
Dst	BPAG1 iso5	1406	DKLDETNNTLK*CLK	-1.02088	-1.60986	-1.21083	-1.25002	-2.11175	3.52445	1.87515	3.58942	-2.63513
Eef1a2	EEF1A2	392	KLEDNPK*SLK	1.4971	2.47155	1.68698	2.21741	1.55583	1.82101	1.43715	1.76635	1.07834
Eef2	EEF2	239	FAAK*GEGQLSAAER	-1.13293	2.0676	2.14869	1.00012	1.74636	1.0502	1.42948	-4.03603	1.4114
Eef2	EEF2	272	YFDPANGK*FSK	-1.52387	-2.13134	-2.21505	1.34704	-1.85939	4.14587	-1.8374	3.59223	-2.83113
Eno3	ENO3	ｧ334	RIAQAVEK*K	-1.3586	-3.62292	-1.74438	-1.55099	-4.01925	-1.64034	-3.95949	1.00764	-3.05063
Eno3	ENO3	256	NGK*YDLDFK	-1.92263	-2.74701	1.28502	-1.70571	-1.36883	-3.78005	-1.51847	-2.87287	-1.48698
Eno3	ENO3	28	GNPTVEVDLHTAK*GR	-1.40373	-3.58907	-2.79747	-1.17049	-2.0011	-2.84631	-2.18578	1.54562	-1.07684
Eno3	ENO3	71	AVEHINK*TLGPALLEKK	2.03833	2.69269	-1.37106	2.94663	1.66885	1.35071	1.36545	-1.72239	1.47685
Esd	esterase D	ｧ17	CFGGLQK*VFEHSSVELK	1.2012	1.2647	1.77509	-1.09846	-1.54477	-1.59693	1.43873	-4.88081	-4.88594
Fbxo32	FBXO32	88, 92	WIYVHK*GSTK*ER	1.03366	1.48973	3.703	5.46415	4.66295	-2.30275	-1.87033	1.02813	2.40285
Fbxo40	FBXO40	300	LK*TAVDAK	-1.65499	-1.70559	-1.97551	-5.52494	-7.59961	2.01682	3.25622	2.13109	-3.75948
Fezf2	FEZF2	410	K*PFTCATCGKGFCRNFDLK	2.04181	1.35098	1.31055	2.6597	1.45615	1.20155	1.07529	1.46004	2.80303
Fhl1	FHL1	214	FTAVEDQYYCVDCYK*NFVAKK	-1.58591	-1.41811	-1.60328	-1.69342	-1.37843	1.12252	1.28845	-3.78922	1.26444
Fhl1	FHL1	233	NPITGFGK*GSSVVAYEGQSWHDYCFHCKK	1.76451	1.12505	1.34756	2.49464	-2.61193	1.16013	1.65368	3.24414	3.04649
Fhl1	FHL1	254	K*CSVNLANKR	-1.61242	-1.91984	-2.33077	-1.62828	-1.63494	1.16192	1.14818	-1.36952	1.32018
Fkbp1a	FKBP12	ｧ36	RGQTCVVHYTGMLEDGKK*FDSSR	2.86151	2.67998	-1.73587	4.20746	5.56258	2.04054	1.50067	1.43121	1.11147
Fkbp3	FKBP3	ｧ118	K*GDKTNFPK	2.30706	2.97116	1.81199	13.5993	11.1297	1.07931	1.04284	-1.03497	21.6127
Fkbp3	FKBP3	ｧ160	KNAK*PLSFK	-1.00827	2.12709	-1.36758	-1.32149	1.6106	-2.75641	4.77267	2.19176	-2.07072
Fkbp3	FKBP3	157	K*NAKPLSFK	-1.00827	2.12709	-1.36758	-1.32149	1.6106	-2.75641	4.77267	2.19176	-2.07072
Fmn2	FMN2	1428	EQCVFPLAEPQELFQASQMK*	-1.22928	-1.52091	1.33685	1.3775	1.30404	-1.80486	-3.09247	1.82968	1.27261
Fundc2	FUNDC2	24	K*QPWWR	1.04243	-1.58668	1.84331	2.95859	3.03383	1.1105	-1.48661	-2.08548	1.94732
Ganc	GANC	852	K*KPSSVTTHLSDGR	1.45734	1.0685	-2.74369	-1.35861	-1.2098	2.83242	3.56858	3.74982	2.01832
Gapdh	GAPDH	ｧ137	RVIISAPSADAPMFVMGVNHEK*	1.32863	1.13101	-1.17133	1.09403	1.11638	1.59562	1.41365	2.45271	-1.23284
Gapdh	GAPDH	ｧ143	VIISAPSADAPMFVMGVNHEKYDNSLK*IVSNASCTTNCLAPLAK	2.69316	-1.00991	1.35288	1.02599	1.51179	-2.9554	1.81646	1.74537	-1.29582
Gapdh	GAPDH	213	GAAQNIIPASTGAAK*AVGK	-1.05944	2.02336	2.89596	1.39156	2.31867	-3.47355	-2.59446	-12.3973	1.62912
Gapdh	GAPDH	217	AVGK*VIPELNGK	-6.30485	-2.74697	-1.00853	-1.4613	-1.99283	-3.9389	-1.85239	-7.41383	1.81437
Gapdh	GAPDH	59	FNGTVK*AENGK	1.563	-2.60459	-1.03251	-2.42393	-1.45831	-1.55827	1.24533	1.43667	-1.62572
Gars1	GARS	89	AVAELK*AR	2.08873	1.96671	-1.19784	3.26061	1.74303	-1.90764	-1.41556	-1.55498	2.37824
Gldn	GLDN	216	GKM#GLPGATGNPGEKGEKGDAGELGLPGNEGPPGQKGDK*	113.059	53.3954	101.38	23.4796	201.766	4.76385	2.53924	4.20748	50.589
Glud1	GLUD1	ｧ545	QIMRTAM#KYNLGLDLRTAAYVNAIEK*	-1.0209	1.09412	-1.19491	-1.94286	-1.52843	2.6238	-1.13466	4.06928	-2.56466
Gna11	G-alpha 11	102	ILYK*YEQNK	-2.33791	-6.25066	-3.5277	-5.71272	-10.5846	-2.40962	-5.5034	-2.51606	1.50716
Gpr183	GPR183	312, 314, 317	GYK*RK*VM#K*MLK	-1.40736	-1.52623	-3.39654	-1.75501	-3.28903	-1.76988	-1.46503	-1.59447	-1.64964
Gtf2f1	GTF2F1	462	YLTRKPM#TTK*DLLK	1.78867	2.13245	-1.68584	2.3352	1.15969	2.561	1.9993	3.45755	1.03475
Gtf3c5	GTF3C5	472	DTMSLM#ILQTIRSERPALFSNTGK*ADRGK	-1.13128	-1.04316	-1.56077	-1.09719	-1.45144	2.741	2.39271	3.5016	-2.2194
H1-0	H1F0	169	VKPVK*ASKPK	-1.01176	-1.08147	-1.75864	1.03857	1.0677	12.6944	9.095	2.60832	-7.10519
H1-0	H1F0	59	SHYK*VGENADSQIK	-1.00443	-1.19325	-1.43611	-1.83356	-2.61558	1.0677	1.00475	-1.25849	-1.09526
H1-2	H1C	117	AASGEAK*PQAK	-1.20988	-1.34268	-1.04479	-1.11977	-1.65329	-30.9186	-33.4118	-23.4984	1.12159
H2ac15	H2AL	119	VTIAQGGVLPNIQAVLLPK*KTETHHK	2.9476	-2.32827	1.04626	1.12893	1.38971	-1.3864	-3.04417	1.34632	3.03208
H2ac20	HIST2H2AC	119	VTIAQGGVLPNIQAVLLPK*KTESHK	-2.0655	1.52582	1.42062	1.37883	-2.96362	-1.30366	-1.33749	-1.25101	2.32776
H2aj	H2AFJ	ｧ120	VTIAQGGVLPNIQAVLLPKK*TESQK	1.67898	1.25601	1.10987	-2.69678	-1.9822	-1.93163	-1.02731	1.03374	1.10225
H2aj	H2AFJ	119	VTIAQGGVLPNIQAVLLPK*KTESQK	1.67898	1.25601	1.10987	-2.69678	-1.9822	-1.93163	-1.02731	1.03374	1.10225
Hacd1	PTPLA	ｧ279	RKVLHGEVIAEK*DD	1.58861	1.90173	2.60126	3.53064	2.16531	1.17777	1.23668	1.26336	-1.22479
Hadhb	HADHB	42	SAPAVQTK*SK	-1.23424	-1.37988	-1.28083	-6.44756	-3.7546	7.04037	3.87263	2.52475	-71.8607
Hba	HBA1	ｧ17	AAWGK*IGGHGAEYGAEALER	1.11504	3.03762	-1.13581	-1.13809	4.39722	-13.2934	-3.61933	-10.1031	17.8726
Hbb-b1	HBD	ｧ18	AAVSCLWGK*VNSDEVGGEALGR	1.11504	1	150.315	-1.13809	136.376	-1.65643	-3.70443	-1.31521	267.205
Hcls1	HS1	109, 123	SAVGHEYVADVEK*HSSQTDAARGFGGK*YGVER	1.57084	-2.52161	1.35487	1.02531	-48.5367	24.7929	-3.4102	29.0624	-11.4546
Hist2h2bb	H2B1H	6	PDPAK*SAPAPK	-2.03285	-1.11479	-1.48417	-1.53317	-2.28505	1.53248	1.92952	2.40062	-1.03843
Hk2	HK2	ｧ488	LSHEQLLEVK*R	-1.39407	-1.49755	-1.31996	-3.14897	-25.8381	-2.59706	-4.60689	-5.85196	-1.39852
Hspa8	HSC70	ｧ71	NQVAMNPTNTVFDAK*R	-1.09023	1.2344	-1.53039	-1.71093	-3.29209	-1.96388	-1.22895	-2.67164	1.61473
Hspe1	HSPE1	80, ｧ86	VGDKVLLPEYGGTK*VVLDDK*	1.09226	-1.12183	-1.46022	-1.10019	-1.18599	2.36394	2.07676	3.17589	-1.88174
Ide	IDE	ｧ308	IVPIK*DIR	1.24196	1.02579	1.92248	1.12657	-3.4214	-2.87215	-1.24951	-2.3147	1.80144
Igfbpl1	IGFBPL1	182	K*VKHSPEGTEGLEELPGDHVNIAVQVR	-1.29435	-1.89003	-2.13824	-1.71504	-5.67851	-1.72103	-2.88467	-1.88234	-1.83751
Il16	IL16	156	SNSTSVNPYSAGEIDFPMTK*	-1.01458	-1.17739	-1.35182	1.0206	1.18405	6.28365	5.53233	9.57395	-4.49207
Insrr	IRR	1029, 1035, 1038	ERVEFLK*EASVMK*AFK*CHHVVR	464.389	284.413	134.497	234.876	250.669	1.23528	-1.37652	1.41477	332.127
Iqsec3	IQSEC3	1027	TLSVRSAGAQGDPQSKQGSPTAK*	-1.84786	-2.20799	-3.81721	-2.30144	-4.10829	-1.26975	-1.31056	-1.08312	-1.65493
Irx6	IRX6	206	KENK*MTWAPK	-1.32354	-1.2572	-1.03074	-1.40382	-4.36685	-1.3074	-1.05224	-1.35995	-1.26574
Itgb1	ITGB1	794	SAVTTVVNPK*YEGK	-1.49248	-1.78218	-2.20694	-4.9006	-2.58186	-2.51792	-2.05158	-4.9421	1.17888
Itm2a	ITM2A	ｧ14	IAFNTPTAVQK*EEAR	1.99977	1.38837	1.22309	-3.55511	-12.4993	1.06997	1	-1.08151	1.78997
Itm2b	ITM2B	ｧ13, ｧ16, ｧ17	VTFNSALAQK*EAK*K*DEPK	2.40615	1.4446	2.1163	-10.1671	-1.46208	1.92624	1.76289	1.32773	-1.62542
Itm2c	ITM2C	ｧ14	ISFQPAVAGIK*ADKADK	1.40018	1.09913	1.17094	-2.24752	-3.71527	1.7255	1.31097	1.3721	-1.56037
Jak1	JAK1	ｧ249	DFLK*EFNNK	1.73715	1.70316	1.66179	-1.41291	-3.04997	-1.53801	-2.68488	-1.93609	1.33526
Jph1	JPH1	ｧ91	GEWSHGFK*GR	-1.29285	-1.69846	-1.54219	-2.1124	-3.4231	-1.01006	-1.50678	1.00668	-1.05598
Jph2	JPH2	ｧ429	ELAPDFYQPGPEYQK*R	3.18437	3.0531	4.13245	2.95419	4.04231	-2.32686	-1.07542	-6.46996	10.5468
Kct2	KCT2	ｧ233	DGLCSK*TVEYHR	-1.28845	1.02447	-2.36134	-1.16873	1.39909	1.61259	4.24319	2.67956	-1.99183
Kdm4c	JMJD2C	557, 564	NGLNIPK*IIEGQPK*TTK	1.87271	1.31724	1.42518	1.11686	2.31871	4.93748	4.41405	5.81435	-1.74371
Kdm5a	JARID1A	995	NIPAFLPNVLSLK*	1.04768	2.42915	5.04994	-1.80985	11.6986	7.5967	3.96864	2.72122	1.48557
Klhl31	KLHL31	82	TK*SFDVHK	-1.09548	-1.79811	-3.00194	-8.97021	-11.5845	-1.16645	-1.26237	-1.09641	1.00923
Klhl41	KBTBD10	250	SNPEVQK*K	-1.62129	-1.29558	-2.7629	-1.69978	-1.5421	1.07124	-1.05982	-1.54578	1.37665
Klhl41	KBTBD10	251	SNPEVQKK*	-1.62129	-1.29558	-2.7629	-1.69978	-1.5421	1.07124	-1.05982	-1.54578	1.37665
Klhl41	KBTBD10	42	AGDK*SFPCHR	1.87791	1.26145	1.81746	1.55752	2.18564	1.5028	1.4559	1.37711	2.88538
Klhl6	KLHL6	44, 46	RGDLVEILTGEK*VK*FDDTR	-1.70831	-2.28956	-9.41174	-1.71033	-68.162	-4.49081	-3.08344	-1.22843	-1.81319
Kntc1	KNTC1	843	LMEM#K*KLLRGYGIR	-1.37337	-1.3956	-3.14733	-1.54582	-5.53204	1.21468	1.06131	2.30227	-1.5374
Lamtor1	LAMTOR1	ｧ20	K*LLLDPSSTPTK	1.59322	-2.65704	-2.66161	1.34546	1.2513	1.69387	2.32056	2.21006	-1.66385
Laptm4a	LAPTM4A	ｧ7	VSMTFK*R	1.41749	1.86876	-2.09773	-1.21744	-1.35551	-1.60941	1.00808	1.15405	3.03992
Ldha	LDH-A	ｧ243	QVVDSAYEVIK*LK	-1.73024	-6.00182	6.7832	3.43963	2.61811	-5.79094	-6.25792	-4.40116	1.29723
Ldha	LDH-A	126	FIIPNIVK*YSPHCK	1.2522	-2.22498	-2.60725	-1.81696	-1.68961	1.73082	2.32325	-1.17839	-2.84311
Ldlr	LDLR	541	TPAK*IK	-1.13124	-1.31838	-1.90751	-6.17544	-5.48963	1.34597	1.3659	-1.00002	-1.17564
Lmnb1	Lamin B1	ｧ272	LYKEELEQTYHAK*LENAR	2.6205	2.49389	3.49706	4.70061	3.78971	1.21257	1.1779	-1.28679	2.19114
Lnpk	Lunapark	ｧ161	EFEPPSAGAAVTAK*PGQEIR	1.11504	1	-1.13581	-1.13809	1.00129	-8.25871	-8.92469	-6.27669	11.1036
Lnpk	Lunapark	ｧ319	LPEFSFEK*R	2.78802	2.36529	1.16248	1.70805	1.2107	1.39897	-1.29906	3.27764	4.05176
Lrrk2	LRRK2	1810, 1832, ｧ1833	K*WALYSFNDGEEHQKILLDELM#K*K*	1.65725	4.44713	6.65849	1.01014	27.8879	1.49049	-1.0592	-1.94914	9.3734
MAP11	C7orf43	235	QFTVAGK*	4.35615	-1.82043	-3.80961	-1.33017	1.72618	-1.78957	3.04607	2.69066	-1.19927
Map2k6	MKK6	ｧ232	INPELNQK*GYSVK	1.32625	-1.11228	-1.18503	-1.25469	-1.76147	-2.41746	-2.98804	-9.06233	1.74764
Map3k8	Cot	285	MTEDVYLPK*DLR	1.81184	-1.15381	4.28019	1.12838	-1.23782	-1.52024	-2.22366	3.49282	-2.26359
Mb	MB	ｧ148	YK*ELGFQG	3.64992	6.1304	10.4969	10.8742	6.33718	8.05459	7.23233	2.40967	1.45877
Mb	MB	ｧ46	THPETLDKFDK*FK	1.08349	1.72124	2.30774	2.36374	1.95078	4.38912	3.27134	2.25075	-1.39698
Mb	MB	ｧ57	NLKSEEDMK*GSEDLKK	-1.7826	1.21684	3.33424	2.47028	-1.14793	10.1377	5.35561	4.89499	-3.88179
Mb	MB	ｧ97	GQHAAEIQPLAQSHATK*HKIPVK	-1.22088	1.85937	2.92857	2.30939	1.64045	7.08231	5.07324	3.21453	-2.34085
Mb	MB	51	NLK*SEEDMKGSEDLKK	-1.7826	1.21684	3.33424	2.47028	-1.14793	10.1377	5.35561	4.89499	-3.88179
Mb	MB	79	K*KGQHAAEIQPLAQSHATK	-1.87735	-1.76622	2.5727	-1.33799	-2.82584	10.7936	1.77565	12.9401	-10.1962
Mb	MB	80	K*GQHAAEIQPLAQSHATK	-2.58618	-2.30045	1.93342	-2.47223	1.18761	4.50112	1.51906	3.56657	-2.12579
Mb	MB	99	KGQHAAEIQPLAQSHATKHK*IPVK	-1.33794	1.87974	2.508	2.4458	-1.12566	14.6631	8.22356	9.78277	-4.82427
Meox2	MEOX2	160	QALSPADVEK*	-2.03692	-1.98031	-1.80631	2.11842	1.65729	1.35339	1.4639	2.94071	-1.15495
Msl2	MSL2	406, 409	TVLLSTK*SM#K*K	7.48048	3.44058	28.8924	3.12539	67.2738	5.95669	5.15479	6.20352	12.7857
Msn	Moesin	139	YGDFNK*EVHK	-1.24559	-1.23097	-2.2931	-2.32282	-2.3651	-2.75545	-3.74229	-1.64812	3.958
Msn	Moesin	162	VLEQHK*LNKDQWEER	-1.05212	1.17151	1.11445	-2.11031	-2.67215	-2.15876	-3.0341	-1.75536	3.32114
Msn	Moesin	165	VLEQHKLNK*DQWEER	-1.05212	1.17151	1.11445	-2.11031	-2.67215	-2.15876	-3.0341	-1.75536	3.32114
Msn	Moesin	352	LK*QIEEQTK	1.19256	1.59042	1.30859	-1.61462	1.85427	-4.01855	-12.469	-4.65304	6.11389
Msn	Moesin	79	KESPLLFK*FR	-1.36007	-1.19398	-2.47823	-4.50344	-3.62705	-2.08258	-2.37514	-1.83973	1.42749
Mybpc2	MYBPC2	ｧ1017	IFSENICGLSDSPGVSK*NTAR	1.42843	1.47346	2.7817	4.25275	4.39839	-1.39873	-1.09405	-1.25313	1.42936
Mybpc2	MYBPC2	ｧ185	SGDGKSEDAGELDFSGLLK*KR	1.97339	1.54807	2.17891	5.62353	6.46972	-1.43283	1.0052	-1.17469	2.8114
Mybpc2	MYBPC2	ｧ223	KSEYEK*IAFQYGITDLR	1.44127	1.09387	3.02657	-1.80024	1.76518	1.92202	1.77714	1.93584	-2.37252
Mybpc2	MYBPC2	ｧ248, ｧ249	VEVK*K*SAAFTK	1.06893	-1.80558	-2.088	-3.69827	-1.97455	1.432	1.00608	1.49276	-4.84755
Mybpc2	MYBPC2	ｧ286	WFK*NGQEIKPSSK	-4.18995	-3.20166	2.15452	-1.00056	-3.58949	-1.33654	-1.8806	-1.04421	1.14895
Mybpc2	MYBPC2	ｧ88	GK*WQELGSK	-3.62045	-1.48124	1.13753	1.25892	1.99492	13.154	12.1742	2.52475	-15.065
Mybpc2	MYBPC2	1030	TGITLK*PLEYKEHDFR	22.0705	49.3588	28.3315	51.5388	75.667	1.91883	1.77565	2.52475	-1.4272
Mybpc2	MYBPC2	15	GK*DAPKEAPAK	-1.24913	-1.33021	-1.76007	-2.47857	-2.75188	2.56833	1.89004	1.40854	-2.65946
Mybpc2	MYBPC2	256	K*LDPAYQVDRGNK	-1.1994	-1.48516	-4.68454	1.36084	1.43687	-1.38632	-1.13122	-2.08002	-1.08593
Mybph	MYBPH	375	ADITAK*PR	1.11504	1	5.54397	13.1252	10.9401	1.91883	1.77565	2.52475	-1.4272
Myh1	MYH1	ｧ1249	SK*GNLEKMCR	-1.01961	-1.27378	2.44427	3.78755	4.10704	-1.12883	-1.05492	-1.22501	2.87144
Myh1	MYH1	ｧ1528	NLQQEISDLTEQIAEGGK*R	5.1064	1.3783	14.1622	11.5564	7.57432	-6.62597	-7.06536	-12.2759	12.1578
Myh1	MYH1	ｧ573	SNNFQKPKPAK*GKVEAHF	-4.14431	-846.861	-961.874	-963.802	-359.087	-26.3372	-28.461	-20.0165	-23.9161
Myh1	MYH1	ｧ641	TLAYLFSGAAAAAEAESGGGGGK*K	-1.28927	-2.22075	1.02179	-1.65721	-1.85255	1.48364	1.24293	-3.11335	-1.21631
Myh1	MYH1	1086	LAQESTMDVENDKQQLDEK*LK	4.65258	3.33212	3.3063	1.62867	1.83352	1.4156	1.26411	1.98854	-1.35693
Myh1	MYH1	1267	TLEDQVSELK*TKEEEQQR	2.01571	1.41446	1.60801	2.10311	3.10109	-1.60902	-1.22428	-2.17507	1.07675
Myh1	MYH1	1417	LQDAEEHVEAVNAK*CASLEK	1.75692	-1.02467	1.82778	2.26691	1.93429	-1.70072	-2.60661	-2.93658	1.99079
Myh1	MYH1	1623	K*KMEGDLNEMEIQLNHSNR	2.21595	1.39138	1.99781	2.57171	1.8911	-1.03715	-1.0901	-1.36482	2.85711
Myh1	MYH1	1624	KK*MEGDLNEMEIQLNHSNR	2.21595	1.39138	1.99781	2.57171	1.8911	-1.03715	-1.0901	-1.36482	2.85711
Myh1	MYH1	1658	NTQGILK*DTQLHLDDALRGQEDLKEQLAMVERR	1.80668	-1.26645	-1.01925	-1.73432	-1.31827	-6.72008	-6.07072	-10.4738	2.8565
Myh1	MYH1	1877	LQDLVDK*LQSK	-1.10135	-1.46313	1.06829	-1.21703	1.3213	-2.13497	-1.66374	-3.49419	2.79528
Myh1	MYH1	1881	LQDLVDKLQSK*VK	-1.08921	-4.96074	1.06822	-1.45383	2.00959	-1.16403	-1.05984	-2.52966	1.16172
Myh1	MYH1	400	AAYLQNLNSADLLK*ALCYPR	-1.12572	-3.0367	-1.35573	-2.33616	-1.83313	-1.0977	-1.04966	-1.98883	-1.42166
Myh1	MYH1	49	ESFVK*ATVQSR	1.22921	1.83287	-2.00675	-1.40204	-1.11872	-1.1001	-4.7194	1.50447	1.07498
Myh1	MYH1	59, 63	EGGK*VTAK*TEGGTTVTVK	1.03609	1.54615	1.01306	-1.16788	-1.25648	2.54369	2.37392	-1.39055	-1.86979
Myh1	MYH1	618	SSMK*TLAYLFSGAAAAAEAESGGGGGKK	-2.42962	-9.14077	-1.628	-1.65347	-2.81119	-1.70843	1.10477	-1.8184	-2.48695
Myh1	MYH1	810	VEYQK*MVER	2.87438	1.11927	4.76329	-1.7199	-1.36223	3.76068	3.80056	-1.5445	-1.22363
Myh1	MYH1	872	AKENLAK*AEAK	-1.21967	-1.74512	1.29171	-1.39951	-1.47767	-1.20234	-1.39344	-2.90635	-1.42041
Myh4	MYH4	ｧ1281	LINELSTQK*AR	1.20905	1.51119	1.70433	2.3924	2.47047	1.07183	-1.29266	-1.03473	-1.04104
Myh4	MYH4	ｧ1487	SLSTELFK*VK	-3.442	-1.38058	1.58738	-1.30118	-1.3796	2.00553	2.03663	-3.0825	-3.08631
Myh4	MYH4	ｧ1620	IKK*KMEGDLNEMEIQLNHANR	1.11504	1	-1.13581	26.5078	59.065	1.91883	1.77565	2.52475	-1.4272
Myh4	MYH4	ｧ1874	LQDLVDK*LQTK	1.8343	-1.05726	3.15892	1.25136	1.35281	1.5745	1.58698	1.40431	-1.09232
Myh4	MYH4	ｧ1934	SREVHTK*VISEE	-1.00964	1.16381	1.74595	2.55031	1.94771	-1.05095	-1.1278	1.25023	1.01321
Myh4	MYH4	1229	EKSELK*MEIDDLASNMETVSK	19.7519	17.195	27.8745	141.361	107.7	1.91883	1.77565	29.2517	-1.4272
Myh4	MYH4	1244	MEIDDLASNMETVSK*AK	1.87336	2.48265	14.2833	16.0858	16.535	1.28896	-1.09303	1.00111	-1.83495
Myh4	MYH4	1264	TLEDQLSEVK*TKEEEQQR	1.64549	2.68617	11.5187	18.1115	16.4112	-1.0504	1.19606	1.21579	2.8566
Myh4	MYH4	1266	TLEDQLSEVKTK*EEEQQR	4.4969	18.2654	15.06	145.95	146.786	-1.51298	-1.76178	-2.50061	28.7256
Myh4	MYH4	1298	QLDEK*DAMVSQLSR	5.55267	6.35365	9.61435	23.5467	17.3583	1.08959	1.7085	-1.2003	3.84133
Myh4	MYH4	1476	QKYEETQAELEASQK*ESR	1.14343	1.04145	2.33322	2.76848	2.21123	1.16598	1.02946	1.34554	-1.32903
Myh4	MYH4	1489	VK*NAYEESLDQLETLKR	1.31298	1.21412	2.00416	2.96029	2.72107	-1.185	1.00254	-1.09534	-1.01663
Myh4	MYH4	1503	NAYEESLDQLETLK*R	1.44336	1.04945	2.04069	1.63672	1.62442	2.71692	1.17673	2.7147	-2.98736
Myh4	MYH4	1534	IK*KQIDQEK	1.10228	-1.12987	2.56882	2.822	2.43362	1.08162	-1.14216	-1.07951	-1.46327
Myh4	MYH4	1535	IKK*QIDQEKSELQASLEEAEASLEHEEGK	-1.21999	1.18824	16.5834	24.735	20.8181	-4.43745	-4.79528	-3.37249	-3.35964
Myh4	MYH4	1842	NIEAVK*GLRK	-3.81666	-1.04871	-1.49926	1.09	-1.02856	-1.07266	-1.11461	1.06047	1.02753
Myh4	MYH4	206	VIQYFATIAVTGDKK*KEEATSGK	1.31566	1.3314	-1.00837	-3.7959	1.35538	-1.81029	-2.77582	1.36777	1.5541
Myh4	MYH4	207	VIQYFATIAVTGDKKK*EEATSGK	-1.62306	-1.38244	1.54282	-1.81674	-2.93449	-1.0693	-1.13454	1.01188	-2.0435
Myh4	MYH4	35, 44	IEAQNKPFDAK*SSVFVVDAK*ESYVK	2.08507	2.71301	2.28364	1.53984	2.37935	1.16546	1.14072	1.26704	1.52442
Myh4	MYH4	400	QREEQAEPDGTEVADKAAYLTSLNSADLLK*ALCYPR	-1.65644	-1.27384	-1.57133	-1.55184	-1.59108	1.37404	1.33128	-2.52281	-1.91537
Myh4	MYH4	49	ESYVK*ATVQSR	-1.18494	-1.03729	-1.05266	-1.25968	-1.62589	2.04528	1.87502	1.27429	-2.50338
Myh4	MYH4	59, 63	EGGK*VTAK*TEGGATVTVK	-1.78489	1.32637	1.04718	1.24376	-1.43043	3.80842	4.04682	-2.22777	-3.35433
Myh4	MYH4	63	VTAK*TEGGATVTVK	-1.40515	-1.56381	-2.0918	-1.63527	-4.02561	-1.17621	1.01731	-1.04851	-1.47078
Myh4	MYH4	642	TLAFLFSGGQAAEAEGGGGKKGGK*	-1.73138	1.57181	1.16522	-3.83532	1.07227	-1.88953	2.37986	-2.19574	-2.22689
Myh4	MYH4	73	TEGGATVTVK*DDQVFSM#NPPK	3.1483	5.77366	4.52974	4.4302	3.61825	-2.01454	-1.06776	-2.16271	4.70465
Myh4	MYH4	784	AGLLGTLEEMRDEK*LAQLITR	-1.16335	-1.79663	1.28414	-1.38214	-4.26738	-2.80287	2.25619	-2.67662	-3.71253
Myh4	MYH4	845	IKPLLK*SAETEKEMANMKEDFEK	1.75483	2.52419	1.61214	-1.14242	2.11845	1.31146	2.44506	-1.94451	-3.11165
Myh4	MYH4	869, 873	AKEDLAK*SEAK*RK	-1.22365	-1.24327	-1.89024	7.06658	7.69541	-1.08993	-1.03527	1.10049	8.28651
Myh4	MYH4	869, 875	AKEDLAK*SEAKRK*	-1.22365	-1.24327	-1.89024	7.06658	7.69541	-1.08993	-1.03527	1.10049	8.28651
Myh4	MYH4	914	NDLQLQVQAEADGLADAEERCDQLIK*TK	3.79671	3.21754	3.2006	6.45784	9.75614	-1.40898	2.65216	4.31162	-1.04934
Myh4	MYH4	924	IK*ELTERAEDEEEINAELTAK	1.11504	1	18.4587	26.2833	40.1787	1.91883	1.77565	2.52475	-1.4272
Myh4	MYH4	943	IKELTERAEDEEEINAELTAK*KR	1.41781	1.73346	1.17169	3.41933	3.23848	-1.41378	-1.1632	1.53367	1.55038
Myh4	MYH4	944	IKELTERAEDEEEINAELTAKK*R	1.41781	1.73346	1.17169	3.41933	3.23848	-1.41378	-1.1632	1.53367	1.55038
Myh7	MYH7	598	QEAHFSLVHYAGTVDYNILGWLQKNK*DPLNETVVGLYQK	-1.70147	-1.26577	1.62947	-3.81924	9.67992	17.3025	16.9337	27.2329	-1.80983
Myl1	MYL1	ｧ9, ｧ26	K*PAAAPAPAPAPAPAPAK*PK	-1.40655	1.89876	1.2521	-1.07961	1.19696	6.05874	7.59086	1.84686	-4.50858
Myl1	MYL1	ｧ9, ｧ31	K*PAAAPAPAPAPAPAPAKPKEEK*	-1.72713	-1.13793	-1.16311	-3.67334	-1.41278	-1.04914	1.22011	-1.16663	-1.42599
Mylk2	skMLCK	455	RYNPNEK*LK	-1.1263	-1.45142	-1.28082	-1.53869	-3.33239	2.43977	2.11516	2.10498	-2.3461
Mylk2	skMLCK	588	K*NFIAVSAANR	1.07909	1.01826	-1.07605	1.21334	-1.44635	2.32481	2.89113	1.53137	-2.20846
Mylpf	MYLPF	ｧ105	LKGADPEDVITGAFK*VLDPEGK	-2.81019	-1.89292	1.26299	2.15344	-1.28784	-1.99138	-1.46277	-1.16068	-1.76911
Mylpf	MYLPF	ｧ112	VLDPEGK*GTIK	-1.18289	1.3906	2.74365	3.589	3.21351	-1.50773	-1.23104	-1.88482	1.02338
Mylpf	MYLPF	ｧ112, ｧ116	VLDPEGK*GTIK*K	1.11504	3.40765	11.9687	17.9989	18.5476	1.91883	1.77565	2.52475	-1.4272
Myoz3	MYOZ3	190	NFNK*TPVPFGGPHVR	1.11504	3.10936	2.70195	11.7484	12.9524	1.24647	-1.12842	-1.2174	6.61814
Mypn	MYPN	ｧ108	HASK*PSFEPAFHQDSSR	-1.11338	-1.1095	-1.35219	-9.12632	-15.4962	-1.25777	1.19248	-3.9216	-1.49633
NA	C4orf54	835, 845	NPPSTK*ETEGPPGAEK*PWERGLQRQSSR	2.8845	3.07712	1.17101	4.54524	3.04737	-2.53972	-2.96364	-1.8561	5.06364
NA	LOC500354	89	QM#QKEPLCSK*VLTAMTSAVEK	1.11504	1	2.23211	-1.13809	33.3851	-1.39322	-1.37611	-3.69277	41.6599
Nae1	APPBP1	12	ILKEQK*YDR	2.11595	4.42109	-4.05903	1.15413	-1.38486	-2.04009	1.1522	-1.51034	1.75499
Nav3	NAV3	1108, 1114	SAAIGGK*SNAGRK*TSLDGSQNQDDVVLHVSSKTTLQYR	1.12837	-1.36629	-1.61503	1.02343	-1.12483	3.6235	2.78423	4.23297	-2.54033
Nedd8	NEDD8	ｧ54	LIYSGKQMNDEK*TAADYK	-1.38566	-1.96633	-2.11301	-1.43725	-2.51315	1.10302	-1.41528	1.02938	-1.35062
Nedd8	NEDD8	11	TLTGK*EIEIDIEPTDKVER	1.93196	1.84907	1.82245	-2.29711	-1.12247	-4.92334	-10.1349	-2.05	1.39898
Ngly1	NGLY1	ｧ416	ETINGLNK*QR	1.35862	-2.22503	3.80011	1.12271	-1.58045	2.90867	1.95904	2.66185	1.4566
Nrip3	NRIP3	56	LGSSK*DTQPHNILQR	1.10094	-1.40806	1.04332	1.19357	1.75656	3.04668	2.50234	4.32014	-1.26023
Obscn	OBSCN	ｧ705	AALGLPSSK*LPAAAAR	1.13932	1.41938	4.2223	6.53061	7.10276	2.69487	4.15981	2.24879	-1.41408
Obscn	OBSCN	ｧ8342	VK*ASM#AHISR	1.0238	-4.77498	-2.0836	-1.68785	-2.52484	-2.70843	2.43961	1.33459	-4.58764
Obscn	OBSCN	ｧ8368	KK*AGLASFR	-1.26746	-1.30384	-1.74351	-1.84366	-3.25385	1.9527	1.72669	1.19111	-2.36532
Obscn	OBSCN	ｧ927	RLVVQQAGK*ADAGEYSCEAGGQK	1.50597	1.76085	2.59365	3.78414	3.93098	-1.28293	-1.1023	-1.9972	1.6829
Obscn	OBSCN	550	AKTESSVTLSWSAPPHGDRPVTIDGYVLEK*R	1.25329	1.13441	-1.12454	-1.10821	1.08818	1.1131	-4.6566	-3.27496	-352.881
Obscn	OBSCN	7431	GVFGFVK*R	-2.28533	-2.54822	2.06636	3.56632	2.47352	-1.98184	-1.4113	-1.79092	12.3913
Obscn	OBSCN	8312	K*WSPSR	-1.24471	-1.51382	-1.37333	-1.9603	-3.06302	1.81075	2.27537	2.30041	-3.26824
Obscn	OBSCN	8367	K*KAGLASFR	-1.26746	-1.30384	-1.74351	-1.84366	-3.25385	1.9527	1.72669	1.19111	-2.36532
Obscn	OBSCN	865	LVFAK*GQQAHSEVK	-1.02292	-1.0764	2.49705	3.26997	3.3477	1.91883	1.77565	2.52475	-11.2093
Otub1	OTUB1	ｧ84	K*TRPDGNCFYR	-1.00131	-1.07167	1.09309	1.11501	-1.51132	-1.60296	-4.20362	-1.91232	1.11215
Pacsin3	PACSIN3	ｧ175	ESHAK*ADSSMSQEQLR	-1.32713	1.21331	1.91486	-1.35103	-2.45031	-1.742	1.34028	-1.58521	1.82428
Pacsin3	PACSIN3	154	LKEVEASK*K	1.11504	1	-1.13581	4.82889	14.6684	-1.47647	-1.5446	-1.06315	24.3346
Pcna	PCNA	164	DLSHIGDAVVISCAK*NGVK	1.00756	2.47184	2.08546	1.24929	-3.76744	-3.85664	-5.40468	-22.6976	7.48711
Pcna	PCNA	168	DLSHIGDAVVISCAKNGVK*	1.00756	2.47184	2.08546	1.24929	-3.76744	-3.85664	-5.40468	-22.6976	7.48711
Pde4dip	PDE4DIP	1284	KPLENKPGK*QEEFR	1.80318	1.11497	-2.012	-1.83325	1.87696	-1.78165	-1.33413	-1.16316	2.47857
Pdlim3	PDLIM3	232	APVTK*VHGGAGSAQR	-4.2868	-21.0297	-23.8858	-4.56867	-3.75648	-1.16874	-1.06468	-1.307	1.42354
Pdlim7	PDLIM7 iso2	ｧ99	VQTSDK*QLLR	1.05424	1.25617	1.14333	2.71947	1.89908	1.931	4.71603	1.7119	-1.03221
Pgam2	PGAM2	ｧ61	IEFDICYTSVLK*R	1.14876	-1.05174	1.22006	-1.75859	-2.67538	2.93078	2.39744	2.74984	-2.75153
Pgam2	PGAM2	129	SFDTPPPPMDEK*HNYYTSISK	1.52171	1.82186	2.56444	2.68348	2.0786	-1.10164	1.20041	-1.16928	1.66961
Pgam2	PGAM2	138	HNYYTSISK*DR	1.10758	1.53114	-1.16989	-1.09114	3.18153	2.95263	2.7858	1.08421	-1.03911
Pgk1	PGK1	ｧ141	VK*AEPAKIDAFR	-1.22111	1.1948	1.05757	1.40601	1.4147	2.30122	1.85343	-2.19943	-2.50412
Pgk1	PGK1	ｧ146	AEPAK*IDAFR	1.08167	1.15642	1.19536	1.26845	1.43144	1.49466	1.85185	-3.2497	-2.03662
Pgk1	PGK1	ｧ48	AAVPSIK*FCLDNGAK	1.14013	2.94871	1.86902	1.26431	1.41321	-1.03778	-2.00818	1.61386	-1.12596
Pgk1	PGK1	15	LTLDKLDVK*GKR	1.11504	1	-1.13581	12.0475	10.4802	-1.48838	-1.71613	-3.39809	6.0113
Pgm1	PGM1	ｧ414	KQSVEDILK*DHWQKFGR	-1.54579	-1.38034	-1.14417	-1.77387	-1.24046	-1.20705	-2.77052	-1.76377	1.5672
Pgm1	PGM1	ｧ8	IVTVK*TQAYPDQKPGTSGLR	-2.67603	1.9375	1.05768	-1.39362	-1.35579	-1.58619	-1.94481	-1.63953	1.22076
Plpp3	PPAP2B	ｧ15	AIVPESK*NGGSPALNNNPR	-1.11962	-1.1464	-1.80994	-3.14094	-1.511	-1.17277	-1.73249	-1.20353	1.36774
Prps1	PRPS1	ｧ176	NCTIVSPDAGGAK*R	-1.26975	-2.41976	-1.3745	-1.93385	-4.68024	1.56574	-1.05406	1.82274	-1.67271
Prps1	PRPS1	ｧ18	IFSGSSHQDLSQK*IADR	1.60148	-1.08002	-1.0213	1.01038	-1.44223	3.02581	1.12067	3.71996	-4.13604
Psma2	PSMA2	70	SVHKVEPITK*HIGLVYSGM#GPDYR	5.85967	7.52488	2.85297	1.47699	1.63399	-1.26726	-1.33787	-2.34021	6.44836
Psmc3	RPT5	ｧ248	ACAAQTK*ATFLK	1.4296	1.0961	-1.66178	-1.55448	-2.18191	3.69313	-1.49516	-1.24905	-2.7202
Psmc3	RPT5	ｧ82	ENSEK*IKVNK	-1.19393	-1.46207	-2.86149	-3.50537	-4.19804	1.0307	1.07127	1.12587	-1.1767
Psmd1	PSMD1	310	TASAVAGK*TPDASPEPK	-1.71974	-1.39141	3.16147	2.58513	1.89557	-1.90531	1.15387	-2.22234	-1.17
Psmd13	PSMD13	ｧ115	SSDEAVILCK*TAIGALK	1.0725	-1.93598	1.87377	-1.66253	-14.1112	-2.58322	-2.20256	-1.67874	2.12745
Pvalb	PVA	ｧ29	K*FFQMVGLK	-2.0836	-2.18701	1.70541	1.2619	-2.20763	-2.39399	1.16897	-3.50943	-2.14868
Pvalb	PVA	ｧ84	ETK*TLLAAGDKDGDGK	-1.4109	-1.69741	2.54692	-1.30866	-2.99367	-1.71626	-2.30539	-1.88535	-1.37883
Pvalb	PVA	46	K*VFHILDKDK	1.0263	-1.43292	1.78573	1.22816	1.15082	-1.17161	-2.35322	-4.24187	-1.3089
Pygm	PYGM	ｧ29	GLAGVENVSELK*K	4.52491	5.80249	2.80301	1.6124	1.3361	1.76115	-1.46722	1.17519	1.56976
Rabgef1	RABGEF1	303	HIFNAIK*ITK	-2.56312	1.25797	1.32665	1.59154	1.95186	1.0378	3.43642	6.42953	-2.50523
Rac1	RAC1	ｧ116	HHCPNTPIILVGTK*LDLRDDKDTIEK	-1.0546	1.1404	1.6542	1.96419	1.92374	-2.13179	1.22277	1.2294	2.54773
Rad23a	RAD23A	ｧ80	AK*AGQGIPAPPEASPTAVPEPSTPFPPVLASGMSHPPPTSR	-1.14674	1.21297	1.33616	1.39546	-1.72684	-2.0493	-1.24579	-2.75056	-1.02825
Rad23a	RAD23A	29	VLK*EKIEAEKGR	2.77051	2.62868	1.19207	1.96709	1.44551	1.10797	-2.24911	-2.77054	1.53797
Rad23a	RAD23A	53	LIYAGK*ILSDDVPIKEYHIDEK	1.11504	1	118.751	17.9342	1.00129	1.91883	1.77565	2.52475	-1.4272
Rad23b	RAD23B	ｧ36	IESEKGK*DAFPVAGQK	-1.1165	-1.3087	1.25696	1.95776	1.64983	-1.38859	-3.08799	-2.74768	1.15709
Reep5	REEP5	153	HESQVDSVVK*DVK	-2.62754	-3.24081	-1.2758	2.28098	-1.48312	28.9436	29.8878	5.8304	-21.4138
Reep5	REEP5	168	ETADAISK*EVKK	1.15867	1.05339	1.37405	-1.17693	-2.56174	-1.82889	-1.70367	-2.68598	1.85243
Reep5	REEP5	171	ETADAISKEVK*K	1.15867	1.05339	1.37405	-1.17693	-2.56174	-1.82889	-1.70367	-2.68598	1.85243
Rhoa	RHOA	135	MK*QEPVKPEEGR	-1.21027	-1.4874	-1.65166	-22.1525	-19.4396	1.70293	1.71657	1.12347	-6.00425
Rhob	RHOB	ｧ135	MK*QEPVRTDDGR	1.30225	2.26262	1.96404	2.5856	2.59279	1.501	1.54912	2.04322	2.3014
Rpl18a	RPL18A	11	EYK*VVGR	-1.23799	-1.26354	-1.91748	-7.3899	-6.65382	1.06359	-1.07389	1.05635	-1.0628
Rpl19	RPL19	ｧ180	LQAK*KEEIIK	-1.16327	-1.27217	-1.67962	-4.42919	-5.78027	1.06297	1.02113	-1.16143	-1.78179
Rpl19	RPL19	ｧ180, 181	LQAK*K*EEIIK	1.03278	-1.42993	-1.46665	-10.0446	-6.88071	1.05032	1.05058	-2.09623	-2.09911
Rpl19	RPL19	186	KEEIIK*TLSKEEETKK	-1.05961	-1.27622	-2.44309	-10.1819	-12.9034	2.04217	1.64754	1.14057	-2.9002
Rpl27a	RPL27A	ｧ125	QPVIVK*AK	-1.33523	-1.10658	-2.85029	-4.67086	-6.5588	-1.45997	-1.33483	-1.69571	1.21854
Rpl30	RPL30	ｧ26	SGK*YVLGYK	-1.12239	-1.83768	-2.0008	-2.77705	-1.74781	1.1871	-1.12713	1.02716	2.47429
Rpl31	RPL31	70	LNK*AVWAK	1.22504	-1.83379	-3.33837	-3.82113	-2.61757	2.03685	1.1592	1.38698	-1.63385
Rpl6	RPL6	ｧ18	K*AGSDAAASRPR	-1.43974	-1.19628	-1.7674	-2.85328	-4.19156	1.0822	-1.60114	-2.013	1.11384
Rps10	RPS10	107	SRPETGRPRPK*GPEGERPAR	-1.05481	-1.31827	-1.94255	-2.31605	-3.03311	1.03691	1.03902	1.21134	-1.01712
Rps10	RPS10	138	RSAVPPGADK*K	-1.18226	-1.49731	-2.01618	-4.54251	-5.25037	1.15276	-1.04976	1.17427	-1.74766
Rps10	RPS10	138, 139	SAVPPGADK*K*AEAGAGSATEFQFR	1.60968	1.24042	-1.25656	-3.09041	-3.95465	-1.38253	-1.45935	1.07364	1.55826
Rps10	RPS10	139	SAVPPGADKK*	1.60111	2.05943	-1.1606	2.33561	2.19762	1.31013	1.29389	1.43869	2.79266
Rps18	RPS18	ｧ54	KADIDLTK*R	-1.24614	-1.38299	-2.00148	-3.85908	-6.64005	-1.10029	-1.1576	-1.18995	-1.08294
Rps2	RPS2	275	SPYQEFTDHLVK*THTR	-1.4395	-1.52937	-2.04944	-1.92218	-1.68174	-1.72467	-1.17734	-3.10439	1.76345
Rps20	RPS20	30	NVK*SLEK	-1.08335	-1.03766	-2.81675	1.15135	-1.04461	-1.11695	2.04386	-1.06906	1.29739
Rps21	RPS21	ｧ81	ADGIVSK*NF	1.0257	1.24235	-1.71633	-6.08916	4.84717	-3.71076	-3.03607	-6.14242	2.03091
Rps27a	RPS27A	ｧ113	YYKVDENGK*ISR	-1.10689	-1.20035	-1.77573	-2.45537	-2.87347	-1.06105	-1.14799	1.06849	-1.07659
Rps27a	RPS27A	107	YYK*VDENGKISR	-1.14036	-1.26876	-1.79739	-2.46985	-3.10843	-1.06069	-1.1076	1.06096	-1.08862
Rps4x	RPS4X	106	LIYDTK*GR	-1.15629	-1.29931	-1.94707	-4.85629	-7.01273	-1.01901	1.00138	1.00058	-1.21422
Ryr1	RYR1	ｧ1396	K*VAMMTQPPSTPALPR	3.16334	3.84836	1.36144	8.98572	11.5802	8.25309	5.49144	-1.00771	1.85276
Ryr1	RYR1	ｧ2639	LVFDVPILNEFAK*MPLK	1.11504	1.75138	-1.13581	-1.13809	75.7603	2.49982	-1.67937	2.6852	3.87626
Ryr1	RYR1	ｧ2989	VEK*SPHEQEIK	-1.67264	-2.91195	-1.19139	2.38409	-1.36482	-1.85371	-3.58381	-1.07585	2.57303
Ryr1	RYR1	ｧ3186	NPYVEK*LRPALGECLAR	4.81268	4.24806	4.26679	6.14052	8.51434	-1.70907	-1.49725	-2.99612	8.92896
Scg2	SCG2	258	TNNIAYEDVVGGEDWSPIEEK*IETQTQEEVRDSKENTEK	-1.10867	-1.86587	1.29351	-1.64377	-1.66833	1.83807	2.30999	2.93303	-2.20837
Scn4a	SCN4A	478	HQEELEK*AK	-1.34367	-1.18545	1.16852	-1.75802	-2.71575	1.08168	1.05626	1.15191	-1.48407
Scn4b	SCN4B	219	KKECLVSSSGNDNTENGLPGSK*AEEKPPTKV	-1.43855	-4.22022	-1.9061	-1.69001	-1.04989	1.14332	-1.3222	-1.88628	-2.19984
Sema3a	SEMA3A	755	WKHMQESK*KGRNR	-1.45988	-1.51678	-2.657	-1.68781	-4.73463	1.08275	-1.4587	1.39559	1.03076
Serpinf2	SERPINF2	ｧ64	LDNQDFGDHATLK*R	1.11504	1	1.83899	-1.13809	1.00129	-9.42175	-10.1815	-3.18133	12.6673
Sh3bp4	SH3BP4	699	GQLWTK*EWYIGYYQGK	4.80642	2.41581	4.00394	-4.14249	3.15498	10.4221	7.92234	11.4715	-1.82262
Slc15a1	SLC15A1	245	CIGFAIK*NRFR	-26.6372	-23.8275	-65.7474	1.70593	-5.45216	3.89281	6.91555	11.8124	-19.8214
Slc16a1	MCT1	ｧ211	SK*ESLQEAGK	1.40716	2.78643	1.73441	1.12162	1.35696	1.26118	-1.33264	2.21259	1.68453
Slc16a3	SLC16A3	433, ｧ436	KRPEVTEPEEVASEEK*LHK*PPVDVGVDSR	-1.69116	3.641	-1.07503	1.36705	-2.94323	-1.08529	-1.17594	1.31913	-1.67971
Slc16a3	SLC16A3	453	EVEHFLK*AEPEKNGEVVHTPETSV	2.79598	3.15327	9.03908	10.6288	11.2848	-1.32583	-1.29562	-2.73581	11.7284
Slc38a3	SLC38A3	ｧ54	SPSK*EPHFTDFEGK	1.11504	5.52329	2.21668	-1.13809	1.00129	-2.39546	-2.44752	-1.55972	24.886
Slc43a1	SLC43A1	561	VLNTSK*VAT	2.09747	3.46065	1.9297	-2.14917	1.61833	-7.93954	-2.84178	-1.61648	1.90631
Slc44a2	Slc44a2	17	HGTPQK*YDPTFK	1.13744	-1.26938	-1.28548	-6.01357	-7.15212	-2.40361	-2.36801	-1.66654	2.52147
Smim11a	SMIM11	ｧ41	SLEGK*LQAEK	1.01139	2.25791	-1.30475	1.2722	-2.10819	-3.56052	-4.74264	-7.04028	4.12272
Smim14	SMIM14	ｧ83	GSSLPGK*PSSPHSGQDPPAPPVD	-1.12942	1.07759	-2.44411	-2.65895	-2.72888	-1.56284	1.07518	-3.29687	1.25061
Snap23	SNAP23	ｧ91	TK*NFESGKNYK	-1.16323	-1.2619	-2.93094	-1.98389	-2.79728	-1.17569	-1.22936	-1.17576	1.01747
Sorcs3	SORCS3	776	HGESQCVPAFWYNPASPSK*	-1.35974	-1.41491	-1.5376	-1.14106	-2.91446	7.07645	3.78445	12.3098	-6.75416
Stx4	STX4	260	GQEHVK*IALENQK	1.50547	-1.35482	1.24972	1.10811	-1.45359	-3.88843	-2.84844	1.68811	1.11149
Sv2a	SV2A	24	EVKK*HAAK	1.36204	1.04654	1.00938	1.1234	-1.05891	2.0189	1.66687	2.90298	-1.38461
Tcap	Telethonin	ｧ148	QLPPVVPVSK*PGPLRR	1.42437	-1.69703	-3.72736	-1.20184	-1.76995	-1.25632	2.65864	1.10302	1.09408
Tcap	Telethonin	138	QDVAEITK*QLPPVVPVSKPGPLRR	-1.49118	-2.77462	-1.47108	-3.4619	-2.84862	2.19159	1.87691	1.85636	-4.28917
Tecr	GPSN2	224	DLRPAGSK*TR	1.02093	-1.0463	-1.18164	-1.74398	-3.61285	1.15058	-1.1228	-1.05027	-2.43765
Thbd	thrombomodulin	ｧ555	AELEYK*CASSAK	-1.33483	1.92353	-1.61192	-2.00163	-2.19539	-2.6623	-1.56498	-1.43249	2.70187
Thbs3	THBS3	175	TGQK*AYLRMQGFVESMK	1.11504	1	-1.13581	-1.13809	93.1855	27.5358	17.6774	19.4335	-1.4272
Tiprl	TIPRL	126, 140	EVIKPYDWTYTTDYKGTLLGESLK*LKVVPTTDHIDTEK*	-1.70879	2.89474	-2.80758	-1.38407	3.10498	3.89941	4.64663	2.66615	-2.24984
Tmem104	TMEM104	ｧ109	AEK*RPILSVQR	1.11504	2.55192	1.12736	-1.13809	2.07982	-4.21931	-4.55955	-3.20671	5.67274
Tmem186	TMEM186	213	FAQVFGTLATLK*NSK	8.151	7.64058	2.74739	2.26158	1.38353	6.81757	6.7376	3.08027	1.83916
Tmem38a	TMEM38A	ｧ282	AK*EELGEGSR	2.55999	2.38171	3.67944	-1.41278	2.52901	-4.24084	-1.03877	1.13534	2.12278
Tmem71	TMEM71	111	K*RTHRSLSSLLDPR	-1.03989	3.20551	1.05984	-2.5391	1.86874	3.40084	3.693	3.87294	-3.04941
Tnnc2	TNNC2	ｧ38	AAFDMFDADGGGDISVK*ELGTVMR	1.25626	1.55191	2.56267	1.45622	1.99542	3.60769	4.08977	5.09145	-2.07754
Tnnc2	TNNC2	ｧ89	QMKEDAK*GKSEEELAECFR	-1.15252	-1.85564	-1.2058	1.25547	1.01869	-2.03874	-2.76974	-2.52893	1.2679
Tnni2	TNNI2	ｧ66	ESEKENYLSEHCPPLHIPGSMSEVQELCK*QLHAK	1.12975	-1.09134	3.06351	2.34574	2.23327	-1.31635	1.12741	1.41607	1.00462
Tnni2	TNNI2	176	KK*MFESES	1.56279	1.2789	2.30632	2.60249	3.70375	1.716	2.39015	1.14425	1.42167
Tnni2	TNNI2	99	ELEDMNQK*LFDLR	2.08276	1.95896	3.42348	2.35726	2.00815	-1.18807	-1.0268	1.49433	1.43962
Tph1	TPH1	394, 403	M#REFAK*TVKRPFGLK*YNPYTQSVQVLR	2.85333	1.76439	-1.21402	-1.04247	1.85599	2.15655	1.22159	2.48675	1.24828
Tpi1	TPI1	109	QKLDPK*IAVAAQNCYK	1.11504	5.74772	4.03475	4.01048	12.4224	4.74873	6.58098	4.94262	-1.4272
Tpi1	TPI1	119	IAVAAQNCYK*VTNGAFTGEISPGMIK	1.11067	1.12947	1.50995	-1.00075	1.8554	1.98171	2.5653	2.49252	-2.93362
Tpi1	TPI1	206	VIADNVK*DWSK	1.85819	1.7622	2.05437	2.60557	2.52601	1.17524	1.20007	1.1673	1.37189
Tpi1	TPI1	244	GWLK*SNVNDGVAQSTR	1.52561	-2.3493	-1.49599	1.68462	1.43691	2.18752	-2.00066	2.8418	-3.95251
Tpm1	TPM1	ｧ264	SIDDLEDELYAQK*LK	2.37887	1.82639	2.81665	1.66101	1.06188	-1.43802	1.32061	1.00836	1.01808
Tpm1	TPM1	ｧ266	SIDDLEDELYAQKLK*YK	1.2843	2.25626	-1.03584	4.38353	5.51891	-1.03128	1.41826	-1.26617	1.53429
Tpm2	TPM2	ｧ226	SLEAQADKYSTKEDKYEEEIK*LLEEK	-1.43257	-1.22856	4.39318	3.811	4.53073	-1.43848	-1.3504	-1.02158	2.17453
Trim54	TRIM54	ｧ168	DCEVAPLPTIYK*R	1.29638	1.77979	1.42528	-1.18594	1.57819	-1.45401	-1.25908	-2.04937	2.48739
Trim54	TRIM54	ｧ49	K*CANDVFQASNPLWQSR	-1.9941	-2.4142	-1.97712	-4.56089	1.40415	-1.2738	1.00027	-1.86123	1.91865
Trim54	TRIM54	210	QK*QLLNQR	-2.69871	-2.32027	-3.1505	1.36552	1.44835	1.41422	1.41783	-1.32041	-2.55817
Trim63	MURF1	ｧ255	EQLEK*STK	-1.26567	-1.15036	8.20206	7.26213	7.98501	1.91883	1.77565	2.52475	-54.6055
Trim63	MURF1	ｧ291	VEASK*GCQLGK	1.11504	1	3.30132	5.60186	10.3964	1.91883	1.77565	2.52475	-1.4272
Trim63	MURF1	123	GSHPMCK*EHEDEKINIYCLTCEVPTCSLCK	2.86986	1	63.6654	94.9886	246.573	1.91883	1.77565	2.52475	-1.4272
Trim63	MURF1	199	VTK*ENSHQVKEELSQK	1.11504	1	8.30463	9.00074	10.5291	1.91883	1.77565	2.52475	-1.4272
Ttc26	TTC26	7, 19	AK*PAVGGESPHTDK*R	-3.54014	-2.38919	-1.76865	-2.78756	-3.23258	-2.99981	-1.93342	-1.43623	-1.3631
Ttl	TTL	150	KEDGEGNVWIAK*	1.49795	-1.38075	-1.16302	1.14181	-1.0627	3.36624	2.39317	3.7683	-1.76728
Ttn	Titin	ｧ10103	KIVPQK*PSR	-1.16958	-2.31937	-1.64941	1.31033	1.02635	-1.26574	-1.40773	-1.42889	2.78698
Ttn	Titin	ｧ10124	VPAVHTK*K	-1.17937	-1.71254	-1.31323	-1.54419	-2.95273	-1.51877	-1.27046	-1.32775	1.61301
Ttn	Titin	ｧ10679	KPVPVKPAQEPVPAK*PK	3.11218	1.77149	2.41675	1.41769	2.65061	-2.04782	1.21171	-2.01683	2.66857
Ttn	Titin	ｧ8698	GSPPFTVSWFK*GSTELVPGAR	-1.38259	-1.5617	-3.15767	-2.06759	-2.36264	1.76264	1.90714	2.34932	-2.52834
Ttn	Titin	ｧ8791	K*NGINVIASQR	1.54662	-1.2048	1.73149	1.85719	2.0539	1.14677	-1.21273	1.59277	2.50899
Ttn	Titin	ｧ9198	NNALLLQVK*R	-2.37625	-1.80202	-1.14626	1.10506	-1.04439	-6.51807	-1.78	-10.8821	1.21822
Ttn	Titin	ｧ9356	VVEK*TTATFIAK	2.33767	2.54247	1.77153	1.61852	1.47267	1.4868	2.83015	2.45928	1.11312
Ttn	Titin	ｧ9456	KTPALK*K	-1.08844	-1.03832	-1.89595	-2.83602	-3.07793	1.26028	1.3269	-1.05323	-1.55525
Ttn	Titin	ｧ9481	EYEK*YAR	-1.93815	-2.15975	2.90373	1.54903	1.72228	1.32977	1.30644	-1.05503	3.05236
Ttn	Titin	ｧ9953	EAVYEREEAVYEK*K	-1.23895	-2.73862	-1.61273	-1.81024	-3.79209	2.05893	-1.62461	3.28602	-2.77856
Ttn	Titin	10068	VVK*KPVVEKVEK	2.37818	1.57947	-1.30138	1.09694	-1.24242	1.02477	3.6475	2.19149	1.25098
Ttn	Titin	10098	K*IVPQKPSR	-1.16958	-2.31937	-1.64941	1.31033	1.02635	-1.26574	-1.40773	-1.42889	2.78698
Ttn	Titin	10201	KVEPPAAK*VPEAPKKPVPEEK	2.11127	1.59295	1.54932	1.96219	-2.33552	3.93313	3.54262	1.05843	-1.28822
Ttn	Titin	10221	KPVPIPK*KK	-1.75268	-2.38321	-5.65138	-2.41254	-2.90308	1.6345	1.93296	1.16425	-1.78985
Ttn	Titin	10222	K*KEPAAPPQVPEAPKKPAPEEK	-2.601	-1.3644	-1.18235	-1.68601	-4.89138	1.09608	1.32172	1.08232	-1.49373
Ttn	Titin	10584	VSIEVPK*REPRPTK	-1.05079	1.23798	-3.99204	-3.35111	-2.88788	-3.02339	-3.02517	1.44741	1.89828
Ttn	Titin	10935	KVEPPPAK*VPEVPKKPVPEK	2.00934	3.57372	1.11946	1.58344	2.85344	1.10027	1.3546	1.90904	-1.12969
Ttn	Titin	12698	KK*VPEKPEVVEK	6.26611	2.65867	4.21508	-1.44624	1.84072	-1.11447	1.40673	3.4963	1.73764
Ttn	Titin	4560	K*VTITWSK	1.46176	1.1272	2.69058	5.53859	3.65259	-1.18549	1.34529	-1.06457	1.33709
Ttn	Titin	4949	DGRPLVASK*K	-2.52382	-4.05492	-1.51732	-1.22243	-1.27992	2.06958	-2.19854	1.96395	-1.08366
Ttn	Titin	7613	VGK*SSCTVSVHVSDR	-2.21706	2.1797	-1.24567	-4.7291	-1.04262	-1.01094	1.20639	-1.45588	-1.28753
Ttn	Titin	8001	K*LPPSFAR	-2.08887	-4.01211	1.70206	-2.72863	-1.81295	-3.22852	1.25221	4.69168	-4.71481
Ttn	Titin	8575	K*LKETNGLSGSSVVMECK	-1.29501	-1.33614	-1.85258	-1.37495	-1.32853	1.35833	-2.81893	1.13382	-3.82242
Ttn	Titin	8577	KLK*ETNGLSGSSVVMECK	-1.29501	-1.33614	-1.85258	-1.37495	-1.32853	1.35833	-2.81893	1.13382	-3.82242
Ttn	Titin	9394	ILIHQK*GDEAKLEIR	2.05711	3.16938	1.50514	2.05737	-1.14644	2.09055	3.69563	-1.52866	1.01736
Ttn	Titin	9436, 9440	K*KQEK*IEGDLR	1.03319	-1.28783	-2.4407	-37.2807	-32.7151	3.53423	1.89911	1.31582	-2.26509
Ttn	Titin	9437	KK*QEKIEGDLR	-1.22626	-1.29966	-2.93824	-1.93175	-1.46273	1.08951	1.00292	1.01953	1.0403
Ttn	Titin	9440	KKQEK*IEGDLR	-1.22626	-1.29966	-2.93824	-1.93175	-1.46273	1.08951	1.00292	1.01953	1.0403
Ttn	Titin	9726	IEAEPIQFTK*R	-1.29351	-1.04345	1.35626	-1.23127	-3.21723	-15.5927	-4.12875	-2.18403	1.36077
Ttn	Titin	9814	STAELYLTTK*EIK	1.2762	2.16245	-1.02444	-2.11037	-2.9359	-1.04436	1.13197	1.3647	-2.08322
Ttn	Titin	9954	EAVYEREEAVYEKK*	-1.23895	-2.73862	-1.61273	-1.81024	-3.79209	2.05893	-1.62461	3.28602	-2.77856
Uba1	UBE1	ｧ604	KPLLESGTLGTK*GNVQVVIPFLTESYSSSQDPPEK	1.67521	1.65811	-1.6453	1.01665	-2.56878	-1.27535	1.31727	-1.0505	1.23736
Ube2d2	UBE2D2	ｧ128	IYK*TDREK	-1.93923	-7.9588	-3.05758	5.08884	4.78154	2.35181	2.30838	1.81173	5.14571
Ube2l3	UBE2L3	ｧ138	KFCK*NAEEFTK	-2.36727	1.15782	-1.23036	-1.45175	-2.63619	-5.99192	-12.347	-3.02317	5.81965
Ube2l3	UBE2L3	ｧ20	CGM#K*NFR	1.75742	2.11535	1.19689	3.50266	1.50828	-3.78958	-6.82504	-1.91727	15.8599
Ube2l3	UBE2L3	16	K*CGMKNFR	-1.33499	-1.22881	-1.64433	3.45378	2.95997	-2.10082	-2.41731	1.13784	10.0045
Ube2l3	UBE2L3	82	IYHPNIDEK*GQVCLPVISAENWKPATK	-1.08998	-1.27313	1.62567	1.87091	1.20613	-1.41002	-2.31667	1.38077	2.45433
Ube2n	UBE2N	ｧ10	RIIK*ETQR	-1.59318	-1.40865	-1.31569	-1.10702	-4.48939	-4.02201	-4.34634	5.73374	-3.88421
Ube2n	UBE2N	74	FM#TK*IYHPNVDKLGR	2.02394	1.99183	1.38702	2.41332	1.676	-2.26333	-2.53093	1.03031	6.0357
Ubxn1	UBXN1	ｧ208	SSPPATDPGPVPSSPSQEPPTK*R	-1.76648	3.64618	-1.46805	2.80224	2.0855	6.12193	1.77565	2.52475	-4.87115
Ufd1	UFD1L	ｧ264	GIPNYEFK*LGK	1.11504	1	10.3809	6.75944	18.7435	1.91883	1.77565	2.52475	-1.4272
Ufd1	UFD1L	279	NSRPLVK*KVEEDEAGGR	2.17289	3.08109	1.29418	4.19363	3.52158	-1.75676	-1.01817	-1.45474	1.93108
Usp25	USP25	ｧ444	YLSYGSGPK*R	-2.10031	-1.02533	1.08247	-1.56702	-1.90223	1.34259	-3.70759	1.04269	-1.341
Usp4	USP4	ｧ769	HLSMSQPQK*K	-1.33706	-1.36134	-1.80793	-2.89172	-2.52701	-1.10457	1.00113	-1.09165	-1.11898
Usp42	USP42	1304	EKTK*HLRMESRPDRCR	-1.0491	-1.83915	-1.1996	-4.6673	-4.65342	-1.42289	-2.23943	1.43537	-2.42456
Usp5	USP5	ｧ20	VPK*AGDR	-1.34497	-1.72536	2.07027	2.64261	3.29304	-1.69466	-1.51708	-2.06142	2.21092
Usp5	USP5	ｧ360	KYVDKLEK*IFQNAPTDPTQDFSTQVAK	1.17111	-1.03814	2.46195	1.02032	2.37425	-1.35435	-1.2572	-2.1842	-1.10538
Usp5	USP5	ｧ423	ALIGK*GHPEFSTNR	1.53612	1.57577	2.27937	4.30554	3.49911	-1.80304	-1.51355	-1.70066	1.55806
Usp5	USP5	184	HAFNLK*QLDNPAR	-3.55871	-1.30608	1.32492	1.69622	1.32094	1.20012	-2.10285	-1.90392	-1.46409
Usp5	USP5	353	K*YVDKLEK	1.14696	1.3693	2.45673	3.42094	3.82058	-2.42174	-2.79892	-2.19552	1.11848
Usp5	USP5	357	KYVDK*LEK	1.14696	1.3693	2.45673	3.42094	3.82058	-2.42174	-2.79892	-2.19552	1.11848
Vamp5	VAMP5	56, 62	TTK*TLAQQK*R	1.05354	-1.00942	-1.58104	-1.89342	-7.27944	1.91883	1.77565	2.52475	-12.7621
Vamp5	VAMP5	62	TLAQQK*R	-1.35678	1.30265	1.42814	2.15362	2.51116	-1.02521	1.14865	1.04619	2.04829
Vapa	VAPA	ｧ205	K*VAHSDKPGSTSAVSFR	1.03066	1.12571	-1.19327	-1.26514	-1.67739	1.10397	1.54863	-2.46178	-1.26645
Vcl	Vinculin	ｧ476	QVATALQNLQTK*TNR	-1.19668	2.98543	-4.61299	2.69916	1.44365	2.36316	-1.49673	3.01534	1.58964
Vcp	VCP	ｧ529	TLLAK*AIANECQANFISIK	-1.38864	-1.97907	2.14196	-9.16687	-8.00772	-1.88993	1.07386	-1.06032	1.01041
Vcp	VCP	ｧ658	VAILK*ANLR	1.9133	1.76604	-1.24306	1.05883	1.30007	3.16938	3.42338	3.88241	-1.82164
Vcp	VCP	231	EMVELPLRHPALFK*AIGVKPPR	-1.02169	1.17452	3.09235	6.00989	5.04805	-1.31064	-1.34036	-1.51622	1.06491
Vcp	VCP	336	IVSQLLTLMDGLK*QR	1.97989	1.08957	1.89827	-1.08736	-1.27959	-4.08594	-2.99371	-3.07251	1.91222
Vdac2	VDAC2	286	SFNAGGHK*LGLALELEA	1.30351	1.37003	1.4747	-2.24177	-1.2796	2.61071	2.18689	3.46403	-1.6701
Vdac3	VDAC3	ｧ15	AAK*DVFNK	-1.2411	-1.32889	-1.51423	-2.56454	-2.82498	-1.33183	-1.32584	-1.21702	-1.38652
Vdac3	VDAC3	ｧ20	DVFNK*GYGFGMVK	1.04295	1.04621	1.74704	-2.82704	-2.35577	-1.23548	1.03888	-3.68903	-1.23238
Wnt3	WNT3	218	CHGLSGSCEVK*TCWWAQPDFRAIGDFLKDKYDSASEMVVEK	1.8847	-1.0691	19.2523	3.68001	8.28226	35.7949	17.3706	34.7653	-1.41036
Wwp1	WWP1	ｧ324	NNSVFDK*VR	-1.16516	1.15471	-1.07982	-1.21812	-2.62082	-2.37703	-2.97088	-2.06995	2.38058
Yars1	YARS	ｧ513	QTNFMTK*LGFVSCK	-3.99742	1.29526	1.85206	3.20468	1.38619	2.95783	-1.26319	4.15522	-4.99609
Ywhae	14-3-3 epsilon	ｧ80	IISSIEQKEENKGGEDKLK*MIR	3.1174	2.61681	1.58868	6.98522	4.93284	-1.06208	1.59779	1.35158	1.26671
Ywhae	14-3-3 epsilon	50	NLLSVAYK*NVIGAR	1.81881	2.1806	1.67139	3.17615	1.88589	1.50193	-1.50166	-1.33866	2.4268
Ywhae	14-3-3 epsilon	78	IISSIEQKEENKGGEDK*LKMIR	1.24848	1.30683	4.02469	1.1701	4.30948	3.64208	1.32344	1.44888	1.3193
Ywhag	14-3-3 gamma	ｧ69	VISSIEQK*TSADGNEK	1.26104	1.67251	2.72359	2.20998	2.23267	-1.852	-1.67412	-2.21273	1.27663
Zfand2b	ZFAND2B	ｧ99	KIFTNK*CER	-1.31777	-1.03365	-2.5677	1.43741	-1.07125	2.28651	2.477	1.91973	1.39856
Zfand2b	ZFAND2B	94	K*IFTNK	-1.11706	1.00253	-1.2951	-13.2943	-11.6663	-2.51546	-1.55495	-4.83847	-1.36474
Znf592	ZNF592	109	GSDLPPDSHHCGK*FDSTFINGDSAR	-1.06766	-1.40632	-3.09446	-1.56765	-1.7945	7.3519	6.15123	11.2284	-14.2758
Abcc9;Abcc9	ABCC9	638	HTGVQSK*PINR	1.40801	1.22135	1.49962	-1.24852	-2.51158	1.07445	-2.76395	-1.34697	2.29988
Abcc9;Abcc9;Abcc9	ABCC9	630	AGEGTLPFESCK*K	1.27625	1.09937	-1.21712	1.2875	-1.38969	-1.16972	-2.60429	1.12352	1.03092
Ak1;Ak1	AK1	ｧ148	RGETSGRVDDNEETIKK*R	2.22975	2.1185	1.3319	-1.01613	3.21723	-3.05259	1.12959	-1.31233	1.25298
Ak1;Ak1	AK1	ｧ21	IIFVVGGPGSGK*GTQCEK	4.61617	2.13949	1.33809	1.10534	2.01999	1.18102	1.78918	1.95754	-1.22121
Ak1;Ak1	AK1	147	VDDNEETIK*K	1.00484	1.03745	1.82744	-2.18834	-1.18205	1.16182	-1.20158	-1.13774	-3.94889
Akap12;Akap12	AKAP12	623, 625	EEELDK*VK*SATLSSTESTASGM#QDEVRAVGEEQR	1.2674	-1.58387	1.09437	-1.15547	-2.13788	18.5187	2.56377	18.2277	-13.6418
Asb2;Asb2	ASB2	ｧ99	YSSNLFK*TSQMAAMDPVLK	-2.34235	-3.0062	-1.95469	-1.94798	-2.39498	-1.29559	2.2029	2.75619	-3.99196
Atl2;Atl2	ARL6IP2	ｧ567	QSVTNSIK*AGLTDQVSHHAR	2.48411	2.97151	1.42372	2.26411	1.49498	-1.13913	-1.35622	-1.00932	3.37249
Bin1;Bin1	BIN1	ｧ35	LGK*ADETKDEQFEQCVQNFNK	1.67211	1.95274	1.49815	1.34992	-1.07464	2.0723	2.30949	2.43811	-2.59699
Birc6;Birc6;Birc6	BIRC6	ｧ2293	GSSYK*LLVEQAK	1.12435	1.77961	-1.69873	-1.62226	-2.27959	3.04679	3.78779	1.7047	-2.31404
Brap;Brap;Brap	BRAP	ｧ380	LVASK*TDGK	-1.27365	-1.00946	-1.2056	-1.85564	-2.28637	-1.75789	1.55441	1.4275	-6.13955
Bsg;Bsg	BSG iso2	254	RKPDQTLDEDDPGAAPLK*GSGTHMNDKDK	-1.0669	1.21858	-2.69682	-1.0843	-1.60867	4.08529	4.06689	3.0102	-2.76244
Bsn;Bsn	BSN	171	SPSVSPDRGSTPTSPYSVPQIAPLPSSTLCPICK*	1.11504	1	-1.13581	-1.13809	22.5146	1.48378	1.07132	2.45257	10.0636
Bsn;Bsn	BSN	234	ALGM#DMTTAPRSK*	1.50519	-2.25802	-3.34349	-1.31205	-2.46239	2.11411	3.15518	-2.31556	-1.25545
Cacna1s;Cacna1s	CACNA1S	ｧ1550	K*DTVQIQAGLR	2.99238	3.21323	2.77731	-1.08994	2.78409	3.21638	2.84425	4.12171	1.40192
Cacna1s;Cacna1s	CACNA1S	1549	RQEEYYGYRPK*KDTVQIQAGLR	1.2467	-1.00213	-3.30839	-1.22167	1.40329	-1.54679	-1.80745	-1.01909	2.37684
Cacna1s;Cacna1s	CACNA1S	685	K*MSKGLPDKSEEER	-1.10167	-2.96293	-1.50813	-3.37208	-1.36356	1.06061	1.31844	1	2.51786
Capn3;Capn3	CAPN3	ｧ30	SPGPVPHPAQGK*TTEAGGGHPSGIYSAIISR	1.03227	2.85418	1.05364	-1.27997	-1.46617	1.31368	-1.19736	-1.82401	1.30158
Cav1;Cav1	caveolin-1	ｧ176	ISTQK*EI	-1.21522	-1.83667	-1.06702	-2.18567	-2.47774	1.19903	-1.91686	-1.31195	-1.12856
Cdc42;Cdc42	CDC42	ｧ133	NK*QKPITPETAEK	-1.2281	-1.36704	-1.63735	-3.2923	-3.19172	-2.03287	-2.48687	-1.45086	1.76881
Celf4;Celf4	CELF4 iso2	131	AQSALHEQKTLPGM#NRPIQVK*PADSESRGGSSCLRQPPSHR	4.38948	3.2488	2.54826	1.85985	9.88155	2.18223	1.08105	1.67008	2.46682
Chtop;Chtop;Chtop;Chtop;Chtop	CHTOP	ｧ82	LGK*SNIQAR	-1.37693	1.60808	-8.52981	-8.5469	-7.50022	-5.52969	-2.58718	-1.34062	4.93894
Cnga4;Cnga4	CNGA4	474	GREILLK*MNK	-1.62406	-1.84491	-1.58741	-2.6315	-2.99157	-1.18715	-2.18273	1.23863	-1.03431
Cspg4;Cspg4	NG2	2268	HDVQVLTAK*PR	-1.13165	-1.35442	-1.19603	-1.90326	-3.14803	1.0367	-1.50951	1.03981	1.30112
Ctbp2;Ctbp2	CTBP2	71	DLATVAFCDAQSTQEIHEK*	-1.10151	-1.84736	1.19702	-1.34816	-1.6448	1.44511	1.42531	2.56395	-1.46572
Dcstamp;Dcstamp;Dcstamp	TM7SF4	427	LLEK*RSK	-1.12524	-1.06895	-5.80274	-2.17109	-2.2688	-1.01341	-1.04578	-1.22449	1.56078
Dysf;Dysf	DYSF iso2	17	ASNLPNVKK*	1.04516	-1.43857	-1.30668	-1.4289	-2.23454	-1.11968	-1.74889	1.01859	-2.99953
Dysf;Dysf;Dysf	DYSF iso2	222	K*PPSHPPPHYPGAK	-2.28949	1.87602	-2.28927	-3.79971	-1.57871	-1.61428	-1.07743	3.55413	1.02813
Eef1d;Eef1d;Eef1d	EEF1D	185	LRQYAEK*K	-1.59977	1.12825	-2.13853	1.04867	-1.87171	6.01003	6.83169	2.32942	-6.35298
Eef1d;Eef1d;Eef1d	EEF1D	186	LRQYAEKK*	-1.59977	1.12825	-2.13853	1.04867	-1.87171	6.01003	6.83169	2.32942	-6.35298
Eef1d;Eef1d;Eef1d	EEF1D	188, 189	KAK*K*PTLVAK	-1.58163	1.09382	-1.64743	-1.11337	-2.24814	4.68285	5.18182	1.62298	-7.15104
Eef1d;Eef1d;Eef1d	EEF1D	188	AK*KPTLVAK	-1.96852	-1.15619	-2.17417	-1.06223	-1.20823	6.49422	15.1988	13.8045	-4.14392
Eef1d;Eef1d;Eef1d	EEF1D	189	K*PTLVAK	-1.38892	1.28495	1.1625	1.70097	1.1528	2.73541	2.6595	1.62622	-1.22867
Epn2;Epn2	epsin 2	ｧ188	GSSQPNLSTSYSEQEYGK*AGGSPASYHGSTSPR	-1.29804	-1.34459	-1.5698	1.07021	-1.32544	-1.45299	-3.70648	-3.06361	1.78138
Erc1;Erc1	ERC1	809, 810	K*K*SAQMLEEAR	-84.0725	-93.7438	-106.475	-106.689	-93.6231	1.91883	1.77565	2.52475	-133.791
Fam170a;Fam170a	FAM170A	ｧ132	GMKIYYMQVQM#K*K	4.83019	6.99034	4.56037	-1.50744	2.10268	4.37695	3.83341	8.57048	-1.91197
Fhl1;Fhl1	FHL1	45	K*PISADAK	-1.46831	1.87299	1.40887	1.22212	-2.70201	2.56249	2.78761	-2.80323	1.37374
Fhl1;Fhl1	FHL1	91	ILCNK*CATR	-2.0085	-2.31091	-2.01124	-2.88584	-2.8894	1.46678	1.6679	-1.14344	-1.74133
Flnc;Flnc	FLNC	ｧ1995	APSGNEEPCLLK*R	-2.46321	-11.1077	-5.13966	-2.22033	-2.41098	-2.59487	-7.49848	-9.05701	4.07952
Flnc;Flnc	FLNC	2023	KSGK*HVTNSPFK	1.11504	1.47298	-1.13581	-1.13809	1.00129	-4.88346	-9.43857	-2.79657	11.7429
Flnc;Flnc	FLNC	262	AK*LKPGAPVR	-1.78207	-1.81565	-2.2955	-2.19945	-2.47077	-1.16903	-1.14507	-1.56797	1.01767
Gsn;Gsn	Gelsolin	175	KGGVASGFK*HVVPNEVVVQR	1.11504	1	-1.13581	-1.13809	1.00129	-48.88	-52.8216	-37.1491	65.7177
Hdx;Hdx	HDX	495	RK*YRLMGIEVPPPR	-2.11013	-1.17013	-5.40618	-2.08782	-4.09551	-1.12838	-1.25193	1.0268	-1.78582
Itch;Itch	ITCH	ｧ192	VSTNGSEDPEVAASGENK*R	3.81014	2.86671	3.38699	1.7732	1.00129	-5.99806	-3.19873	-2.08295	8.06422
Kdm5b;Kdm5b	JARID1B	696	LGVIDSERM#DFELLPDDERQCIKCK*	1.6089	-1.47814	-1.39794	1.00337	-3.30078	5.00043	-1.37267	6.53152	-2.31494
Kras;Kras	KRas	128	TVDTK*QAQELAR	-4.13676	-1.95424	1.45986	-1.11068	-4.34378	2.00209	2.42735	4.17604	-1.64787
Ldb3;Ldb3;Ldb3	LDB3 iso4	136, 141	DSALSTHK*PIEVK*GLGGK	-4.47234	1.03437	1.37655	1.5566	1.47252	-1.07322	1.01581	-1.07999	2.29895
Lmna;Lmna;Lmna	lamin A/C	270	TYSAK*LDNAR	1.17471	2.91822	1.73304	-1.03291	1.1576	3.34472	2.2558	3.48966	-3.57982
Lonp2;Lonp2	LONP2	235	KPK*QDDDKR	-1.47299	-1.35836	-1.13807	-1.20728	-4.44327	11.1798	10.4037	10.7079	-11.2447
Lrriq3;Lrriq3;Lrriq3	LRRIQ3	248	KHYHGK*MIR	-1.41534	-1.06806	1.70255	1.01482	-1.50155	3.63606	2.98497	1.69039	-2.5494
Lypla1;Lypla1	LYPLA1	ｧ105	ALIDQEVK*NGIPSNR	1.96857	1.21846	-1.13455	-2.21931	-4.35597	1.66478	-1.26293	-1.18354	1.09682
Macroh2a1;Macroh2a1	H2AFY	ｧ116	GVTIASGGVLPNIHPELLAK*K	1.05863	-1.03999	-1.20481	-3.02878	-3.442	-1.05912	1.07372	-1.22914	-1.09226
Macroh2a1;Macroh2a1	H2AFY	ｧ117	GVTIASGGVLPNIHPELLAKK*	1.05863	-1.03999	-1.20481	-3.02878	-3.442	-1.05912	1.07372	-1.22914	-1.09226
Myl1;Myl1	MYL1	ｧ100	VLGNPSNEEMNAK*K	-1.05505	-1.2392	2.45401	1.42311	1.19469	1.76004	1.61314	1.32303	-1.6526
Myl1;Myl1	MYL1	ｧ87	K*VLGNPSNEEM#NAK	-1.88694	-5.87974	1.61826	1.96697	1.79428	-4.8318	-1.07109	-5.52287	1.12939
Myl1;Myl1	MYL1	118	KIEFEQFLPMMQAISNNK*DQGGYEDFVEGLR	3.58393	4.84777	44.0841	3.51045	1.67456	-1.83574	-1.05299	-1.20574	5.48395
Myl1;Myl1	MYL1	183	MKEEEVEALLAGQEDSNGCINYEAFVK*HIMSV	-1.60308	-1.12826	6.80674	2.62613	80.9442	-1.55878	-2.66776	-4.31773	3.65772
Myo18a;Myo18a;Myo18a;Myo18a;Myo18a;Myo18a;Myo18a	MYO18A	ｧ1987	NK*GPSKAPSDDGSLK	-1.36069	-1.34374	-2.13228	-2.58199	-1.79696	1.24297	1.55675	1.41363	-1.50086
Myo18a;Myo18a;Myo18a;Myo18a;Myo18a;Myo18a;Myo18a	MYO18A	1985	SWLSK*NKGPSKAPSDDGSLK	2.08696	1.18934	1.14823	1.39386	-1.13216	-1.14198	-1.87564	2.47977	1.51658
Myom1;Myom1	myomesin 1	1107	AVNQAGVGK*PSDLAGPVVAETRPGTK	1.874	1.77025	1.3038	-1.86282	-1.70594	-3.55721	1.79071	2.25446	-1.83393
Myom1;Myom1	myomesin 1	ｧ1171	DYVPTEDSPRLEVENK*GDKTK	1.97569	13.9999	25.3177	34.3216	29.8637	1.70085	-2.6743	1.34644	-1.31677
Myom1;Myom1	myomesin 1	1367	K*ETHIVWYKDER	-1.0743	-2.39948	-1.16461	-1.20027	-1.78151	2.25992	-1.36944	1.77591	-2.77632
Myom1;Myom1	myomesin 1	1593	NEK*PLTSDDHCSLKFEAGK	1.11504	2.92421	28.0128	34.2603	33.6298	1.91883	8.47212	4.76711	-1.4272
Myom1;Myom1	myomesin 1	1654	K*GAMEPPKGNQK	1.11504	1	-1.13581	20.0851	44.1421	-1.02566	1.13045	-1.35452	17.0893
Myom1;Myom1	myomesin 1	1665	KGAM#EPPKGNQK*SK	-1.18122	1.12466	-1.20518	1.70001	-17.7508	1.91883	1.77565	2.52475	-25.3666
Myom1;Myom1	myomesin 1	236	EKAEELSLK*K	-1.23246	-1.10797	1.31408	1.68313	1.28679	-4.27238	-1.19623	-1.10705	-1.81263
Myom1;Myom1	myomesin 1	ｧ237	K*TLEETQTYHGK	-3.57027	-3.31843	4.57023	2.79304	2.19675	-1.59584	2.59404	2.37736	-5.86949
Myom1;Myom1	myomesin 1	ｧ569	AVNK*TGIGLPSR	1.5367	1.57785	1.61612	2.76419	2.80334	-1.06124	1.12014	1.03721	1.68054
Myom1;Myom1	myomesin 1	ｧ590	VSEPVAALDPAEK*AR	1.63538	1.26101	1.51806	2.58184	2.28131	-1.21051	1.14753	1.72414	-1.58537
Myom1;Myom1	myomesin 1	ｧ686	FALFDLVEGK*SYR	-4.74428	-3.6905	-5.01662	-1.23892	-23.1253	-1.7986	1.24698	1.26013	-4.91842
Myom1;Myom1	myomesin 1	964	EVVGEVPGK*WR	1.87055	1.87336	1.85286	5.97854	7.71392	-1.91	-3.9338	-1.09538	4.44725
Nrap;Nrap;Nrap	NRAP	78	NNTFTSVYHTPLNLTLKK*	-1.37458	-1.49555	-2.71683	-1.61653	-1.42031	1.33035	-1.02249	-1.14989	1.01301
Nrap;Nrap;Nrap;Nrap	NRAP	ｧ192	AANQLASQVQYK*R	-1.35462	-1.73109	-2.03364	-2.82332	-2.10886	1.74703	1.51302	1.14535	-1.55704
Nrap;Nrap;Nrap;Nrap	NRAP	ｧ215	AK*AGGQLQNDVR	-1.7402	-1.48118	-2.9409	-2.78494	-1.9221	1.82902	1.38765	-1.58526	-1.36205
Osbp;Osbp	OSBP	ｧ427	NCIGK*ELSK	2.4415	1	3.72596	2.70348	1.20285	-8.16588	-8.82436	-3.43754	10.9788
Patj;Patj	INADL	1106	NGEELK*GIFIK	-1.06359	1.22954	1.58303	1.04042	1.79758	4.77137	4.58028	7.84953	-1.0302
Pdlim5;Pdlim5	PDLIM5 iso2	309	EK*IPLHVFSPK	2.13105	4.04805	1.98718	2.94009	5.81529	-1.75879	-1.15849	-1.34724	2.73329
Pdlim5;Pdlim5	PDLIM5 iso2	321	YTK*LRDWHHEVSAR	1.11504	1	-1.13581	11.6047	11.2929	14.6637	22.607	24.8714	-1.4272
Pdlim5;Pdlim5;Pdlim5	PDLIM5 iso2	ｧ304	ILAQITGTEHLTESENDNTK*K	3.45974	4.5425	1.69138	2.94208	4.11827	-3.10377	-1.31404	-1.20471	2.77093
Pdlim5;Pdlim5;Pdlim5	PDLIM5 iso2	71	IK*ACTGSLNMTLQR	2.91015	1.67645	2.19909	1.2907	3.91403	1.02492	-1.82873	1.24336	3.43544
Pdlim7;Pdlim7;Pdlim7	PDLIM7 iso2	90	AQPVQSK*PQK	-1.03273	-1.21624	-1.03563	1.00576	-1.1131	-2.12457	-2.76723	-2.04587	-1.95237
Pfkm;Pfkm;Pfkm	PFKM	678	NFATK*MGAK	-1.92687	-1.32408	-1.50477	-6.13316	-8.05335	1.06422	-1.01437	-2.93778	-1.23271
Pkm;Pkm	PKM	ｧ125	TGLIK*GSGTAEVELKK	1.326	2.9086	1.59641	7.21594	5.17294	-1.13523	-1.54142	2.41585	2.0697
Pkm;Pkm	PKM	135	GSGTAEVELK*K	-2.37671	-1.41579	1.13603	-2.65165	1.09252	-1.28288	-1.28672	-1.81471	-1.57432
Pkm;Pkm	PKM	270	IISK*IENHEGVR	-1.36816	-1.36253	-1.51738	-1.71639	-2.46984	1.2274	1.02257	1.08614	-1.44457
Pkm;Pkm	PKM	322	AGK*PVICATQMLESMIK	1.31447	1.05652	1.10096	-1.07707	-7.51408	-2.07175	-2.41403	-2.03382	1.181
Plec;Plec	Plectin-1	129	RSPHVQTMQGPLGCPPK*R	-1.00743	-1.57105	-1.1139	-6.59951	-4.07645	-1.30477	1.29165	-1.46674	-1.40504
Plec;Plec;Plec;Plec;Plec;Plec;Plec;Plec;Plec;Plec;Plec;Plec;Plec;Plec;Plec;Plec	Plectin-1	ｧ1173	IAEQQK*AQAEVEGLGK	1.59264	1.53292	1.61683	2.39033	1.73248	-1.15198	-2.51713	-1.15092	-1.10672
Plec;Plec;Plec;Plec;Plec;Plec;Plec;Plec;Plec;Plec;Plec;Plec;Plec;Plec;Plec;Plec	Plectin-1	ｧ1726	SAEVELQSK*R	-1.12392	-1.23064	-1.55339	-2.01735	-1.84043	2.58384	2.54636	1.63389	-2.40867
Plec;Plec;Plec;Plec;Plec;Plec;Plec;Plec;Plec;Plec;Plec;Plec;Plec;Plec;Plec;Plec	Plectin-1	1218	SELELTLGK*LEQVR	1.44962	1.462	2.08604	1.93035	1.44301	-4.27473	-3.21125	-1.12177	-2.0957
Plec;Plec;Plec;Plec;Plec;Plec;Plec;Plec;Plec;Plec;Plec;Plec;Plec;Plec;Plec;Plec	Plectin-1	480	FKETELPAK*EADKNR	-1.77757	-1.07878	-1.71986	1.09288	-4.69012	-3.9125	1.18446	-1.50302	-1.59153
Porcn;Porcn;Porcn;Porcn;Porcn	PORCN	379	LAQILSACILSK*RCLPDCSHRHRLGLGVR	-1.43937	-1.53197	-2.23011	-1.06577	-1.27113	1.78705	4.12032	4.55673	-3.33044
Ppp3ca;Ppp3ca	PPP3CA	32	LTAK*EVFDNDGKPR	-1.02677	-2.72916	2.15076	1.9645	-2.73186	1.21662	2.95226	-1.94394	-1.43223
Psmd4;Psmd4;Psmd4;Psmd4;Psmd4	PSMD4	ｧ40	LQAQQDAVNIVCHSK*TR	1.72319	2.08347	3.26684	3.74677	3.53466	-1.14807	-1.41067	-1.7254	2.81405
Psmd4;Psmd4;Psmd4;Psmd4;Psmd4	PSMD4	83	GK*ITFCTGIR	10.1164	16.1929	10.2953	14.5678	14.2145	-1.40685	-1.71637	1.47494	5.66296
Ptprc;Ptprc;Ptprc	CD45	ｧ776	DIVVTINDHK*R	-1.74102	1.301	-2.4111	1.34345	-2.48009	-1.4372	-2.82652	-2.80158	1.39883
Rnf185;Rnf185	RNF185	ｧ105	EK*TPPRPQGQRPEPENR	-1.18849	-1.08594	-1.63769	-1.93272	-2.62942	-1.15942	-1.02233	1.1387	1.09244
Rnf185;Rnf185	RNF185	ｧ80	QVCPVCK*AGISR	-1.02088	-1.60463	-1.35449	-1.77487	-2.6862	-1.20788	-1.54747	-1.25479	1.01026
Rnf20;Rnf20	RNF20	625	KEAEIIK*QLK	-1.19863	-1.41372	-1.9849	-4.98898	-7.07033	1.17532	1.11884	-1.18666	-1.84599
Rtn4;Rtn4;Rtn4;Rtn4;Rtn4	Nogo	ｧ1060	AYLESEVAISEELVQK*YSNSALGHVNSTIK	2.57384	2.30103	1.87641	1.10308	-1.74285	-1.67716	-1.99433	-1.44096	1.10282
Smox;Smox;Smox	SMOX	ｧ508	LAKPLPYTESSK*TAPMQVLFSGEATHR	1.56173	2.26627	-1.39572	-3.13549	-18.5989	-1.16414	2.10238	2.45615	-3.83647
Smox;Smox;Smox;Smox;Smox;Smox;Smox;Smox;Smox	SMOX	ｧ158	HGK*PVNAESQNSVGVFTR	-1.17872	-1.09308	-2.60844	-4.86197	-7.84842	1.13892	-1.3154	1.07798	-2.96641
Sqstm1;Sqstm1	SQSTM1	ｧ157	CSVCPDYDLCSVCEGK*GLHR	-1.59385	3.38561	3.89961	8.17215	13.1017	-1.12427	-1.4647	-5.33265	2.88958
Sqstm1;Sqstm1	SQSTM1	13	AYLLGK*EEATR	1.11504	8.79843	6.41809	26.8378	48.0078	-3.81452	-4.12212	-2.89906	5.12851
Synm;Synm	DMN	451	SK*VEGTGDTHAR	-1.45589	1.40314	1.05981	-4.57825	1.68217	1.91883	1.77565	2.52475	-5.7413
Synpo;Synpo;Synpo	SYNPO	ｧ695	IQAK*PKPKPNQNLSEASGK	-1.46033	-1.54937	-1.05869	-1.12518	-1.1821	-3.18982	-1.7237	-1.97962	3.29232
Synpo2;Synpo2	SYNPO2	ｧ712	VSPNPELLSLLQNAEGK*R	1.73017	1.22625	1.42134	2.81129	-1.01701	1.04504	-1.09516	-2.63538	2.20429
Tnnt3;Tnnt3;Tnnt3;Tnnt3;Tnnt3;Tnnt3;Tnnt3;Tnnt3;Tnnt3	TNNT3	ｧ239	RQK*YDITTLR	-2.46031	1.84682	-1.06609	2.28834	-1.13537	3.17175	3.62534	1.98594	-3.46902
Tnnt3;Tnnt3;Tnnt3;Tnnt3;Tnnt3;Tnnt3;Tnnt3;Tnnt3;Tnnt3;Tnnt3;Tnnt3;Tnnt3;Tnnt3;Tnnt3	TNNT3	ｧ139	LAEEK*ARREEEDAK	1.87102	1.87864	1.04406	3.3511	2.20552	-1.22501	1.20238	-1.09152	1.06224
Tnnt3;Tnnt3;Tnnt3;Tnnt3;Tnnt3;Tnnt3;Tnnt3;Tnnt3;Tnnt3;Tnnt3;Tnnt3;Tnnt3;Tnnt3;Tnnt3	TNNT3	ｧ159	K*ALSSMGANYSSYLAK	4.20108	6.56506	4.66489	9.82311	11.6104	2.23443	2.42215	2.40229	4.36735
Tnnt3;Tnnt3;Tnnt3;Tnnt3;Tnnt3;Tnnt3;Tnnt3;Tnnt3;Tnnt3;Tnnt3;Tnnt3;Tnnt3;Tnnt3;Tnnt3	TNNT3	ｧ174	ALSSMGANYSSYLAK*ADQK	1.48578	7.52517	14.4429	13.0446	19.3707	1.16532	1.90855	-1.23615	4.81031
Tnnt3;Tnnt3;Tnnt3;Tnnt3;Tnnt3;Tnnt3;Tnnt3;Tnnt3;Tnnt3;Tnnt3;Tnnt3;Tnnt3;Tnnt3;Tnnt3	TNNT3	ｧ198	K*PLNIDHLSDDKLR	2.03602	2.49982	2.87516	1.18668	1.91485	-2.09074	1.33891	1.02048	1.91407
Tnnt3;Tnnt3;Tnnt3;Tnnt3;Tnnt3;Tnnt3;Tnnt3;Tnnt3;Tnnt3;Tnnt3;Tnnt3;Tnnt3;Tnnt3;Tnnt3	TNNT3	ｧ75, 76	IPEGEKVDFDDIQK*K*R	-2.68184	1.11452	1.85879	1.04717	2.40953	3.32085	3.29399	2.33959	-1.23455
Tnnt3;Tnnt3;Tnnt3;Tnnt3;Tnnt3;Tnnt3;Tnnt3;Tnnt3;Tnnt3;Tnnt3;Tnnt3;Tnnt3;Tnnt3;Tnnt3	TNNT3	ｧ75	LTAPKIPEGEKVDFDDIQK*K	1.01271	3.92808	9.90684	24.5409	26.4426	-1.99706	-1.38642	-1.3391	10.1845
Tnnt3;Tnnt3;Tnnt3;Tnnt3;Tnnt3;Tnnt3;Tnnt3;Tnnt3;Tnnt3;Tnnt3;Tnnt3;Tnnt3;Tnnt3;Tnnt3	TNNT3	158	K*KALSSMGANYSSYLAK	1.11504	11.6627	7.65649	39.9803	32.6795	8.36182	44.465	8.8787	-1.4272
Tnnt3;Tnnt3;Tnnt3;Tnnt3;Tnnt3;Tnnt3;Tnnt3;Tnnt3;Tnnt3;Tnnt3;Tnnt3;Tnnt3;Tnnt3;Tnnt3	TNNT3	213	RKPLNIDHLSDDKLRDK*	1.07938	1.45161	-5.431	2.05279	2.13398	2.42541	2.56617	2.1177	-1.42756
Tnnt3;Tnnt3;Tnnt3;Tnnt3;Tnnt3;Tnnt3;Tnnt3;Tnnt3;Tnnt3;Tnnt3;Tnnt3;Tnnt3;Tnnt3;Tnnt3	TNNT3	264, 266	AGATAK*GK*VGGR	1.028	-1.06293	1.43263	1.14002	1.13596	-1.89394	-1.63231	-2.62418	1.63605
Tnnt3;Tnnt3;Tnnt3;Tnnt3;Tnnt3;Tnnt3;Tnnt3;Tnnt3;Tnnt3;Tnnt3;Tnnt3;Tnnt3;Tnnt3;Tnnt3	TNNT3	76	IPEGEKVDFDDIQKK*	-1.01854	-1.18592	-1.66625	3.38672	1.75462	-1.79657	-1.1872	1.12759	1.03871
Tpm1;Tpm1	TPM1	ｧ152	EAK*HIAEDADRKYEEVAR	1.74101	1.99138	1.78595	4.0142	2.57896	-4.04511	-1.78644	-1.92399	1.8234
Tpm1;Tpm1	TPM1	ｧ205	TVTNNLK*SLEAQAEK	-1.22649	-1.13242	1.13143	1.24892	1.92336	1.13297	1.14522	3.32812	-1.57342
Tpm1;Tpm1	TPM1	ｧ226	YSQKEDKYEEEIK*VLSDKLK	1.76183	1.01162	2.66556	1.19919	-1.51555	-1.26339	-1.50495	-1.14993	1.59123
Tpm1;Tpm1	TPM1	ｧ37	SK*QLEDELVSLQK	-2.08498	1.23933	1.05694	1.87105	-1.73357	-2.50534	-1.31418	-2.27202	1.26117
Tpm1;Tpm1	TPM1	ｧ48	SKQLEDELVSLQK*K	3.12059	1.57069	2.72655	1.52956	2.66293	1.10501	1.13143	-2.24077	2.5642
Tpm2;Tpm2	TPM2	ｧ149	AMKDEEKMELQEMQLK*EAK	3.319	4.81728	3.35472	9.15506	7.44045	-1.90225	-1.57151	-2.47946	2.86411
Tpm2;Tpm2	TPM2	65	YSESVK*DAQEKLEQAEKK	1.48008	2.12816	25.627	20.8032	15.9596	-1.57219	-1.154	-5.60025	2.86019
Trafd1;Trafd1	FLN29	ｧ129	ELK*THPEVCGR	-1.03401	5.50347	2.63167	6.12728	-1.67619	7.5028	1.77565	2.52475	-6.14317
Trdn;Trdn;Trdn;Trdn	TRDN	30	SPGK*VLKR	-1.38194	-1.25094	-3.33469	1.02704	-1.18216	-3.81503	1.44901	1.9396	-1.42589
Trio;Trio;Trio	TRIO	1968	KCSSLK*R	-1.44565	-1.6994	-1.60202	-1.44813	-6.08854	4.06355	2.76894	3.03711	-5.66781
Tspoap1;Tspoap1;Tspoap1	BZRAP1	61, 85	GLRFEESSK*PEGAHSPGPVGNTDPEATETGLPK*	1.68205	-1.27639	1.43128	1.24171	-5.93678	7.32611	-1.20824	10.2302	-3.76189
Ttn;Ttn	Titin	ｧ12845	APPIEPAPTPIAAPVTAPVVGK*K	-1.28499	-2.20398	1.56235	1.1022	-4.40492	-2.85047	-1.30242	-11.5867	2.92453
Ttn;Ttn	Titin	ｧ12879	K*LRPGSGGEKPPDEAPFTYQLK	1.184	1.75842	1.19569	-1.60394	1.54069	-3.55327	-2.02755	-3.17329	14.0049
Ttn;Ttn	Titin	ｧ12993	TSTAK*LIVEELPVR	1.11504	1	-1.13581	-1.13809	1.00129	-6.23914	-22.3817	-18.2837	261.622
Ttn;Ttn	Titin	ｧ14458	VKEQQEVVFNCEVNTEGAK*AK	1.8312	2.09939	4.40976	7.26757	4.00953	-4.0695	-3.34239	-1.61452	3.9196
Ttn;Ttn	Titin	ｧ14479	YIILQK*DLVYTLR	-1.54363	3.66742	8.07775	15.4289	7.16522	-5.85077	-12.6399	-2.72608	4.53033
Ttn;Ttn	Titin	ｧ16549	LSINNSK*QGESQLR	-1.11202	1.12088	1.0456	1.19496	-1.13348	2.57378	1.46132	-1.08303	-2.47889
Ttn;Ttn	Titin	ｧ18444	LTWFSPEDDGGSPITNYVIQK*R	-2.33891	1.19931	-1.02686	-4.03524	-2.42879	-5.44457	-3.10589	-3.08107	1.96755
Ttn;Ttn	Titin	ｧ19272	VK*AENIIGLGLPDTTIPIECQEK	1.22591	1.37594	3.67026	1.84406	-1.44946	30.3757	1.77565	12.1117	-159.084
Ttn;Ttn	Titin	ｧ20223	SITGYYLEK*K	1.20074	-1.10965	-1.19385	-1.53322	-2.71898	-1.16789	-2.524	-1.37738	1.08734
Ttn;Ttn	Titin	ｧ21185	VLDKPGPPASVK*INK	1.58093	-1.10482	2.98576	5.28751	7.5581	-1.70501	-1.69573	-2.32715	3.4001
Ttn;Ttn	Titin	ｧ21356	VTAINK*AGPGKPSDASK	-6.45368	-1.38769	3.38458	3.77453	2.68664	-3.23611	-3.49706	11.8464	-1.65395
Ttn;Ttn	Titin	ｧ21614	EVSKDSAYVTWDPPIIDGGSPIINYVVEK*R	-1.14131	-1.35561	-2.10605	-1.79497	-3.84559	-4.28166	-5.79387	-3.74219	-2.87579
Ttn;Ttn	Titin	ｧ21631	SWSTVTTECSK*TSFR	1.12172	1.23615	-1.12064	2.61776	3.32556	-13.5266	-2.03389	-2.85466	-1.28803
Ttn;Ttn	Titin	ｧ21904	WGPPKDDGGSEITNYVLEK*R	-1.88968	-2.52323	-1.36051	1.22648	-1.77578	2.54744	2.72601	3.74231	-2.49099
Ttn;Ttn	Titin	ｧ21921	WVTCASAVQK*TTFR	1.18636	-1.06153	1.9611	2.62137	2.48314	-1.34173	-1.24605	-1.12724	1.55584
Ttn;Ttn	Titin	ｧ22300	AYVLEK*R	-1.25611	-1.5097	-1.49143	-2.04273	-2.73406	-1.2385	-1.55965	-1.21811	-1.0119
Ttn;Ttn	Titin	ｧ22709	SYSTVTTK*CHK	-1.15031	1.42779	3.50407	6.06549	6.67337	-1.84379	-1.84327	-2.17179	1.87483
Ttn;Ttn	Titin	ｧ24878	SYAAVVTNCHK*NSWK	1.11504	2.05138	9.48922	15.8103	19.3271	1.91883	1.77565	7.67016	-1.4272
Ttn;Ttn	Titin	ｧ25177	LK*TGTEYQFR	1.83581	-1.02204	8.04846	29.7164	19.5516	-1.37483	1.32259	-2.85142	1.59094
Ttn;Ttn	Titin	ｧ25646	DSMTVCWNRPDSDGGSEIIGYIVEK*R	2.45748	1.4012	4.84496	1.18825	-1.0602	4.30564	6.05701	11.9949	-1.60609
Ttn;Ttn	Titin	ｧ26075	VK*AYNEK	-4.049	1.1136	11.611	9.67635	25.8982	1.43176	-1.45658	1.03026	15.9282
Ttn;Ttn	Titin	ｧ26729	DSMVLTWTRPVDDGGAEIEGYILEK*R	1.12712	1.56257	1.11936	1.13274	-1.70155	4.6424	4.41242	8.73321	-2.84301
Ttn;Ttn	Titin	ｧ27236	VNVASSK*TVTTLSIK	1.57195	2.58594	1.83029	3.68751	2.84169	-2.41621	-2.10642	-5.57393	2.55001
Ttn;Ttn	Titin	ｧ27460	VYAENIAGIGK*CSK	-2.22594	-1.31384	1.05094	2.6176	3.5802	-1.33013	1.34698	-1.91659	1.21559
Ttn;Ttn	Titin	ｧ28111	K*AWVSVTNNCNR	4.76299	5.23649	23.0134	45.3252	53.3191	-2.86941	-3.57316	-5.74474	10.1626
Ttn;Ttn	Titin	ｧ28794	ITHYIVEK*R	-1.38267	-1.41647	-1.5647	-1.8546	-2.57684	-1.33112	-1.42739	-1.16678	-1.24241
Ttn;Ttn	Titin	ｧ28961	AADPIDPPGPPAK*IR	1.23276	1.39025	3.06363	3.85066	4.08416	1.30389	-1.33273	-1.69174	-1.28137
Ttn;Ttn	Titin	ｧ29293	GK*GEQAWSHAGISK	-1.00502	-1.1454	1.13939	-3.23178	1.53537	-2.85452	-2.09364	-3.6381	-1.39829
Ttn;Ttn	Titin	ｧ29512	VSNLVK*DSEYQFR	-3.3636	-1.3415	1.82499	1.38812	1.08078	1.05881	1.34893	2.7121	-2.29853
Ttn;Ttn	Titin	ｧ29783	VTWFK*DGVEIERR	-1.46079	-2.5744	-1.83516	-1.82123	-1.9646	1.06813	1.2672	1.56547	-1.19505
Ttn;Ttn	Titin	ｧ29823	GVYTVEAK*NVSGSTK	-1.48756	-2.01457	4.24276	8.59026	7.2878	-2.6802	2.52246	-1.10459	-1.865
Ttn;Ttn	Titin	ｧ29830	NVSGSTK*AEVTVK	-1.31352	1.13694	4.586	6.34649	4.21744	-3.40484	-3.6794	-2.5877	1.10245
Ttn;Ttn	Titin	ｧ29836	AEVTVK*VQDTPGK	1.7863	-1.3395	4.7601	4.9801	3.15468	-3.63303	-3.92599	-2.76113	1.74421
Ttn;Ttn	Titin	ｧ29843	VQDTPGK*VVGPIR	-1.53349	-2.05093	-1.30846	1.07941	-1.17615	1.52096	-3.35803	-1.6616	1.00833
Ttn;Ttn	Titin	ｧ30408	VK*AKNDAGYSEPR	1.12804	1.10619	-3.44688	1.29536	1.11281	1.3921	1.47341	1.93453	1.84358
Ttn;Ttn	Titin	ｧ30428	EAFSSVIIK*EPQIEPTADLTGITNQLITCK	1.22648	1.65216	3.69016	2.46207	4.49867	3.06021	3.24065	3.78159	-2.23897
Ttn;Ttn	Titin	ｧ30585	ESGTTAWQLINSSVK*R	1.51751	-1.29359	9.76481	9.97009	14.7467	-7.07806	-1.77015	-1.71075	3.36561
Ttn;Ttn	Titin	ｧ30808	VLAK*NAAGVISK	1.34125	1.70616	1.30455	1.25916	-1.32783	1.5365	3.66169	3.74898	-2.5172
Ttn;Ttn	Titin	ｧ30935	VLDSPGPCGK*LTVSR	2.2822	2.68244	5.00789	10.4081	9.86964	-1.53662	-1.08164	-1.41925	2.30834
Ttn;Ttn	Titin	ｧ31197	NNEFTVPDLK*MGQK	23.9866	35.4646	71.0373	85.4926	89.1187	-21.9058	-23.6722	-5.19414	29.4517
Ttn;Ttn	Titin	ｧ31272	K*GIDLANR	-1.12726	1.06927	2.53128	4.17441	2.94562	-1.01936	-1.03326	1.05832	1.15269
Ttn;Ttn	Titin	ｧ31365	EVSRDSVTITWEIPTIDGGAPVNNYIIEK*R	3.21306	2.70864	2.45991	-1.36835	-2.33589	2.50409	1.35131	-1.82645	1.5964
Ttn;Ttn	Titin	ｧ31968	EGQDISK*R	-1.37147	1.38039	1.92757	3.31346	3.54147	1.02843	-1.03485	-1.07217	2.78989
Ttn;Ttn	Titin	ｧ32001	EADRNDSGTYDLVLENK*CGKK	-1.10792	1.18486	5.84489	6.5314	6.15722	-1.02598	-1.66444	-1.7203	2.79307
Ttn;Ttn	Titin	ｧ32010	KTVYIK*VK	1.17707	1.34314	2.09065	3.92824	2.80038	1.20643	1.13208	1.31356	1.18901
Ttn;Ttn	Titin	ｧ32143	SSVSLSWSRPK*DDGGSR	1.123	-1.44096	1.22552	2.42342	1.50269	-1.84668	-2.82515	-1.4836	3.63842
Ttn;Ttn	Titin	ｧ32360	FGK*ELIQSR	-1.04033	-1.03845	1.81859	2.32564	1.40249	-1.3104	-2.5848	-2.68363	1.88507
Ttn;Ttn	Titin	ｧ32463	LLQNSEK*ITIENTEHYTHLVMK	4.1707	3.79995	18.0071	19.1213	21.653	-1.11708	3.36855	-1.02981	1.50049
Ttn;Ttn	Titin	ｧ32551	NSVVISWKPPADDGGSWITNYVVEK*CEAK	1.41453	1.19629	-1.0714	2.55738	-1.11911	4.95746	4.41856	2.73311	-1.3096
Ttn;Ttn	Titin	ｧ32635	DSCVVAWK*PPASDGGAK	1.0591	2.08059	9.17692	19.7472	18.2168	-6.72328	-5.07289	-7.30181	2.03926
Ttn;Ttn	Titin	ｧ32644	DSCVVAWKPPASDGGAK*IR	1.11504	1	12.0484	18.7883	22.5149	1.91883	3.49948	2.52475	-1.4272
Ttn;Ttn	Titin	ｧ33177	NSTIK*IIEFGQAR	-2.6303	-1.89295	-1.02128	-1.79294	-1.54991	2.07195	-2.12679	2.5294	-1.30891
Ttn;Ttn	Titin	ｧ33513	VTWYK*SGQK	-1.95007	-1.21445	-1.56686	-2.0619	-2.13886	-1.02117	-1.12816	-2.49001	1.11382
Ttn;Ttn	Titin	ｧ33750	LQTEEK*KEER	1.49104	2.11112	4.95062	13.8018	6.64761	1.1229	1.31419	1.48289	6.50992
Ttn;Ttn	Titin	ｧ33843	WRIPK*LTQDDLEMVRPAR	-1.18148	1.63735	5.11985	9.00526	6.79595	-2.60102	-1.76762	-1.63062	2.75634
Ttn;Ttn	Titin	ｧ33957	YSTYHVPTK*EETSTSYAELR	1.28976	2.42365	3.10715	5.88927	5.38468	-1.01811	1.21242	-1.05561	2.02531
Ttn;Ttn	Titin	ｧ34016	LSEYKSELDYMSK*EEKSK	1.11504	1	6.00184	24.1944	15.9617	-1.07838	-1.80393	1.3795	3.61404
Ttn;Ttn	Titin	ｧ34148	K*YEVLSQQPFTLDHAPR	1.17537	1.45739	3.8485	7.62068	7.34497	-1.37771	-1.48083	-2.93384	1.27734
Ttn;Ttn	Titin	ｧ34289	TEAYAVSSFK*R	1.84355	2.24686	4.31623	6.47637	5.85294	-1.16132	-1.25836	-3.40027	-1.11378
Ttn;Ttn	Titin	ｧ34841	TLSTQMNITK*GQR	2.38616	3.67054	3.24962	-1.02748	1.90586	-3.45258	-2.75535	-3.16156	3.27847
Ttn;Ttn	Titin	ｧ4379	FQWFK*AGR	-2.44966	1.30856	1.40845	2.4247	2.10291	-1.66475	1.00496	1.01917	1.98467
Ttn;Ttn	Titin	12725	K*LLPEPKPQPK	-1.4551	-1.6073	-1.33853	-2.47232	-2.28609	-1.28282	1.09442	-1.43378	1.25167
Ttn;Ttn	Titin	12859	DEAAKPK*GPIK	-1.33214	-1.09035	1.18303	-2.52049	4.13099	1.28468	-1.87458	-1.48303	1.10897
Ttn;Ttn	Titin	12868	K*TPSPIEAERK	-1.16224	-1.53668	-1.96352	-2.03855	-2.38028	-2.45415	-2.07201	-2.71899	1.95781
Ttn;Ttn	Titin	12888	KLRPGSGGEK*PPDEAPFTYQLK	1.184	1.75842	1.19569	-1.60394	1.54069	-3.55327	-2.02755	-3.17329	14.0049
Ttn;Ttn	Titin	12905	AVPLK*FVK	-1.63203	-2.70656	-1.78315	-1.42906	-5.08059	-7.62782	-5.46267	-11.2043	8.92835
Ttn;Ttn	Titin	13038	KDGK*IVVEKPGR	-1.79318	-1.33191	-1.53939	1.00695	-1.83663	3.33087	3.70832	3.68948	-2.91438
Ttn;Ttn	Titin	13043	IVVEK*PGR	-1.16656	-1.15639	1.63056	3.09416	-1.1399	1.15122	1.18297	1.14009	-1.27705
Ttn;Ttn	Titin	13850	EIKPSK*NVVIK	1.61004	1.47848	3.37179	1.18958	1.40588	1.75605	1.91677	1.43401	1.58394
Ttn;Ttn	Titin	14436	IIVPLK*DTK	3.35244	2.85518	1.03906	1.70526	1.42061	1.21637	-1.53585	1.39966	1.79553
Ttn;Ttn	Titin	14511	GENVK*SAANLIVEEEDLR	2.29603	2.6655	4.52178	4.58751	4.54065	-1.16789	1.00604	1.12155	1.80137
Ttn;Ttn	Titin	14545	SVTFWCK*VNR	-2.74167	1.12946	3.32493	1.73663	1.91934	1.57375	1.07282	-3.70919	-1.1467
Ttn;Ttn	Titin	14763	LQICDIK*PR	-7.64519	1.41691	2.30628	1.59197	2.88745	-2.97089	-5.92492	-3.38427	1.52597
Ttn;Ttn	Titin	15315	FSDITKDSVHLTWEPPDDDGGSPLTGYVVEK*R	-1.44428	-1.53875	-1.08539	-4.79739	-3.51171	1.47029	-2.93057	-1.98797	-1.89519
Ttn;Ttn	Titin	15349	EYLFK*VCAR	1.04455	2.27663	1.90692	-2.82998	1.34477	2.28221	1.33562	1.24988	1.12827
Ttn;Ttn	Titin	15911	WTVPEKDGGSPITNYIVEK*R	1.49778	1.49485	1.73072	-1.84178	1.13474	-1.20561	-1.90412	-4.44193	2.52247
Ttn;Ttn	Titin	15997	WEPPK*NDGGRPIQR	-4.03534	-1.82462	-1.7078	-2.75224	-1.06878	-1.17501	-4.32351	-3.66701	1.03036
Ttn;Ttn	Titin	16024	AGK*TSGPDCNFR	-1.31326	-4.23131	-1.52455	1.46709	-1.49559	-1.79417	-3.65299	-2.56913	-1.35198
Ttn;Ttn	Titin	17448	VGLK*GVEFNVPR	1.59638	-2.47786	1.87632	1.99045	-2.05195	-1.90793	-2.75204	-1.91747	1.42625
Ttn;Ttn	Titin	17624	IPAVIK*GRPTPK	1.29968	1.89821	1.59252	2.7373	2.63781	-2.16262	-3.31755	-5.33993	2.79768
Ttn;Ttn	Titin	19188	VAAENQYGRGPFVETPK*PIK	1.46365	1.32578	1.20793	3.60092	2.64546	-3.25526	-3.03831	-3.51319	4.07735
Ttn;Ttn	Titin	20164	AENK*IGTGPPTESKPVIAK	-1.41542	1.28576	2.29222	4.51235	3.55964	-1.10788	-1.38564	-1.7008	-1.22307
Ttn;Ttn	Titin	20174	IGTGPPTESK*PVIAK	-1.11467	1.40576	-1.64659	-1.26222	2.45658	4.42437	1.60199	2.54677	-3.46897
Ttn;Ttn	Titin	20224	SITGYYLEKK*	1.20074	-1.10965	-1.19385	-1.53322	-2.71898	-1.16789	-2.524	-1.37738	1.08734
Ttn;Ttn	Titin	20426	GRPAPK*VTWR	-1.57245	-1.43775	-1.3974	1.48893	2.07036	-3.6948	-2.31774	-1.46433	-1.24669
Ttn;Ttn	Titin	20714	VEAHVYGK*PNPICK	1.24227	-1.72547	-4.63436	-1.58671	1.2802	-3.97042	-1.84133	-3.01755	1.30829
Ttn;Ttn	Titin	21329	VNRK*PVIER	-1.78731	-1.47598	-3.7959	2.11971	2.34926	1.27227	1.57298	1.93445	-1.95373
Ttn;Ttn	Titin	21361	AGPGK*PSDASK	-1.10752	-1.29274	-1.19521	-2.01109	-5.05136	-1.11547	-1.10879	1.4038	-2.20508
Ttn;Ttn	Titin	21735	DLK*EGKEYTFR	1.11504	1	3.20375	13.928	5.42599	1.96468	1.37154	-1.30817	2.31418
Ttn;Ttn	Titin	21944	VSAENK*YGVGEGLKSEPIVAK	1.76518	1.63414	1.77883	5.61549	5.18313	-1.24183	1.00851	-1.24111	3.10669
Ttn;Ttn	Titin	21952	YGVGEGLK*SEPIVAK	-1.81924	1.32218	3.21535	-4.3231	-1.32666	3.78235	2.11684	4.26674	-1.78146
Ttn;Ttn	Titin	22101	YDGGHKLTGYIVEK*R	-2.31571	1.6378	-1.6641	-1.83244	-1.87729	2.62775	2.90522	2.71833	-2.63733
Ttn;Ttn	Titin	22324	HVVTK*LIQGNEYLFR	-1.52909	1.88999	1.07286	2.47594	2.80293	-5.37333	-2.50125	-26.2459	1.26171
Ttn;Ttn	Titin	22607	DNINLK*HR	1.13106	1.08659	2.23912	3.12424	2.63064	-1.68088	-1.52891	-1.47188	1.20121
Ttn;Ttn	Titin	22712	SYSTVTTKCHK*	-1.15031	1.42779	3.50407	6.06549	6.67337	-1.84379	-1.84327	-2.17179	1.87483
Ttn;Ttn	Titin	24882	SYAAVVTNCHKNSWK*	1.11504	2.05138	9.48922	15.8103	19.3271	1.91883	1.77565	7.67016	-1.4272
Ttn;Ttn	Titin	25060	DGMPLK*QTTR	2.86924	1.68567	4.57443	9.16111	8.18699	4.33404	1.77565	2.52475	-1.4272
Ttn;Ttn	Titin	26599	VLDRPGPPEGPLK*VTGVTAEK	2.04499	1.07292	1.57073	3.9893	3.25302	3.04587	2.03082	3.9741	-1.44634
Ttn;Ttn	Titin	26654	VTK*LLPGNEYIFR	-1.81968	-1.89012	-1.42627	2.11457	1.9557	-2.90534	1.05412	-1.18948	2.92862
Ttn;Ttn	Titin	27032	K*AYATITNNCTK	-3.22432	-3.59523	-1.09712	1.19697	1.8819	-1.12764	-1.02066	2.2196	-1.18387
Ttn;Ttn	Titin	27043	KAYATITNNCTK*NTFK	-1.13176	-1.07304	1.79254	4.44673	4.86512	-3.62364	-3.91585	-2.754	1.31298
Ttn;Ttn	Titin	27654	DTGQYVLTLK*NVAGTR	-2.30805	-2.02455	4.91835	21.4906	14.8977	-1.29529	1.0104	-4.57464	3.06802
Ttn;Ttn	Titin	27823	VNK*KPVYDLR	1.22616	-1.13558	2.31358	4.49757	3.98576	-1.04177	-1.32655	-1.34437	-1.01759
Ttn;Ttn	Titin	27824	VNKK*PVYDLR	1.22616	-1.13558	2.31358	4.49757	3.98576	-1.04177	-1.32655	-1.34437	-1.01759
Ttn;Ttn	Titin	28735	LNSGSYELK*LR	-1.96095	-1.29857	-2.4819	2.61937	2.07211	-13.4995	-3.05939	-3.44761	1.37451
Ttn;Ttn	Titin	28865	NAFVTPGPPSIPEVTK*ITK	-1.18702	-1.30952	2.37262	3.37591	3.06234	-1.31238	-1.16963	-1.48869	-1.70211
Ttn;Ttn	Titin	28906	VLK*ETIRDTR	3.83568	5.34382	2.22517	14.9676	13.2661	-1.41118	-1.81962	-1.0656	5.30459
Ttn;Ttn	Titin	29485	ADSAIMSWDIPEDDGGGEITCYSIEK*R	1.34579	3.39581	2.71468	-1.1487	5.58855	116.733	54.7729	2.52475	-20.9508
Ttn;Ttn	Titin	30489	MSIATTK*DR	-1.97425	-1.44769	-1.109	-2.32012	2.21133	-1.10139	-1.52932	-4.05257	-1.3316
Ttn;Ttn	Titin	30497	TTLTVK*DSMR	1.07468	1.02145	2.82072	2.87529	4.24051	-4.1786	-1.56654	-1.87865	1.7994
Ttn;Ttn	Titin	30590	TQIK*VTHLTK	1.36166	2.10552	2.88108	4.81652	3.58755	-1.01407	-1.80067	-1.28182	1.23015
Ttn;Ttn	Titin	30596	VTHLTK*YK	1.11504	5.22744	12.9358	16.4865	19.3479	-4.21682	-1.40716	-1.29736	5.66939
Ttn;Ttn	Titin	30660	WEEPYHDGGSK*IVGYWVEKK	-8.17481	2.72745	8.12737	30.1331	29.3998	-1.18213	-5.43774	-3.56172	1.41235
Ttn;Ttn	Titin	30897	ATAVIK*YCDR	-1.13076	1.33184	1.7355	2.35031	1.8585	-2.09721	-2.09345	-3.04077	1.46985
Ttn;Ttn	Titin	30912	SDSGKYTLTVK*NASGTK	2.31916	3.24812	36.0842	81.647	82.4189	-2.40427	-2.59815	-1.82727	3.23247
Ttn;Ttn	Titin	30995	LIK*NNEYTFR	-1.51322	-1.00499	3.37288	5.8013	6.46587	-1.53567	-5.85579	-4.11835	1.5673
Ttn;Ttn	Titin	31008	AVNK*YGLGVPVESEPIVAR	1.11504	1	31.3898	81.1078	49.5435	1.91883	1.77565	2.52475	-1.4272
Ttn;Ttn	Titin	31374	AFK*TVTTK	-1.11946	-1.20175	-1.26163	-1.46736	-1.48302	-1.47077	-2.54776	-1.68075	-1.95749
Ttn;Ttn	Titin	31581	VTVETHTK*VTK	-1.10442	1.07447	4.09618	5.61038	5.62985	-1.48636	-1.8539	-1.74469	1.72243
Ttn;Ttn	Titin	31805	GTGK*PSRPSKPTVAMDPIAPPGKPQNPR	-1.12952	1.89746	22.501	64.5511	70.3316	-5.15423	1.03072	-1.59678	-1.11372
Ttn;Ttn	Titin	32619	SPFEKPGVPGK*PTITAVTK	1.96722	3.18114	5.97014	10.9624	11.2183	-2.2729	-1.5011	-7.59003	2.92824
Ttn;Ttn	Titin	32720	SDVPIQAPHFK*EELR	-1.67485	-4.72168	5.75994	11.7445	14.5775	1.91883	1.77565	2.52475	-32.8439
Ttn;Ttn	Titin	32770	IQEFK*GGYHQLIIASVTDDDATVYQVR	1.04757	1.54809	2.07144	3.92956	3.3692	1.45172	2.45124	2.19731	-1.27561
Ttn;Ttn	Titin	32818	IHLPK*TLEGMGAVHALR	2.74327	5.3912	18.0026	19.9832	23.7035	-2.23919	-1.93889	-1.19721	3.09655
Ttn;Ttn	Titin	32883	K*DAGFYVVCAK	1.87987	1.82811	3.18819	6.76993	7.01804	-6.37424	-1.94283	-1.31243	3.78095
Ttn;Ttn	Titin	32988	VIAENK*FGLSKPSEPSEPTVTKEDK	1.73879	1.47544	-1.14831	1.51264	-1.02231	-3.67111	-2.20477	-2.21577	2.16982
Ttn;Ttn	Titin	33004	FGLSKPSEPSEPTVTK*EDKTR	1.11504	6.36337	13.0699	27.2258	25.0726	1.32681	-2.12612	-1.49529	2.64519
Ttn;Ttn	Titin	33007	FGLSKPSEPSEPTVTKEDK*TR	1.11504	6.36337	13.0699	27.2258	25.0726	1.32681	-2.12612	-1.49529	2.64519
Ttn;Ttn	Titin	33321	K*DLNMVVSAAR	10.4813	1	7.84779	16.2831	18.8197	2.37202	1.4245	1.38467	4.43901
Ttn;Ttn	Titin	33517, 33519	SGQK*IK*PGDDEKK	1.11504	5.41273	15.2848	30.3833	48.4316	1.91883	1.77565	2.52475	-1.4272
Ttn;Ttn	Titin	33519	IK*PGDDEKK	1.22965	1.90612	7.6164	11.4328	6.05379	1.24221	1.75767	1.81199	1.88605
Ttn;Ttn	Titin	33525	IKPGDDEK*K	1.22965	1.90612	7.6164	11.4328	6.05379	1.24221	1.75767	1.81199	1.88605
Ttn;Ttn	Titin	33680	YVK*QEFQSK	1.58578	1.56176	11.3571	17.9861	17.9388	-5.65939	-6.11576	-4.30118	2.26761
Ttn;Ttn	Titin	33686	YVKQEFQSK*EERER	1.67068	2.63144	6.41052	14.758	14.1412	-1.81774	-1.90285	-5.84165	1.55073
Ttn;Ttn	Titin	33695	HVQK*QIDK	1.11504	1	-1.13581	10.6625	8.29956	1.91883	1.77565	2.52475	-1.4272
Ttn;Ttn	Titin	33731	EAAILYK*PAVSTK	1.28745	-1.08281	-1.47471	1.14719	-1.09078	3.40033	2.82439	4.69109	-2.22138
Ttn;Ttn	Titin	33737	EAAILYKPAVSTK*TVK	-1.60297	1.28957	3.08103	7.11663	7.59361	-1.76862	-2.41852	-1.62733	1.39375
Ttn;Ttn	Titin	33740	TVK*GEYR	-2.21259	1.67157	4.21527	8.3465	9.49778	-1.95154	-1.29881	-1.48319	1.06351
Ttn;Ttn	Titin	33751	LQTEEKK*EER	1.49104	2.11112	4.95062	13.8018	6.64761	1.1229	1.31419	1.48289	6.50992
Ttn;Ttn	Titin	33769	RFK*QATVEEDQR	-1.10133	1.29198	2.98223	5.74878	4.83765	-1.88307	-2.09992	-2.78613	1.52806
Ttn;Ttn	Titin	33793	K*IRDQYEMPGKLDR	-2.53727	-1.01844	-1.58033	2.47452	2.60878	-1.19899	-1.42144	-1.32638	1.16402
Ttn;Ttn	Titin	33939	YSSPPAHVK*VEDR	-1.45167	-1.14895	2.33896	3.24722	2.59418	-1.35943	-2.40477	-2.10242	1.20355
Ttn;Ttn	Titin	34136	YESMK*AALK	-1.00049	1.38515	2.63188	3.32471	4.05621	-1.52451	1.05978	-1.67146	-1.20638
Ttn;Ttn	Titin	34140	AALK*TQK	1.94663	9.24544	23.7974	61.3399	57.3637	-1.49161	-1.98193	-1.38474	19.4331
Ttn;Ttn	Titin	34143	AALKTQK*TSER	1.11504	2.22957	1.15183	16.0979	13.1678	1.91883	1.77565	2.52475	-1.4272
Ttn;Ttn	Titin	34304	EVK*SQMTETR	1.43577	1.87199	3.97164	7.84574	7.522	1.02806	1.23365	-1.29051	1.31914
Ttn;Ttn	Titin	34338	SLEEK*ATVR	1.35912	2.20606	4.09851	1.03555	3.82397	1.66963	-1.02764	-2.38382	-1.20057
Ttn;Ttn	Titin	34734	AVK*DTEAQKVSTQK	1.2357	1.18145	-2.57149	1.81111	1.76974	1.58102	1.50788	1.56594	1.26698
Ttn;Ttn	Titin	34740	AVKDTEAQK*VSTQK	1.2357	1.18145	-2.57149	1.81111	1.76974	1.58102	1.50788	1.56594	1.26698
Ttn;Ttn	Titin	34764	ASAQEEISQK*ALTSEEIK	1.11504	2.95386	22.0031	6.36353	1.00129	-2.52396	-8.18097	1.02231	10.1783
Ttn;Ttn	Titin	34785	SHETLAIK*EEASK	-1.01027	-1.42781	1.93236	1.28538	-4.3499	-1.70629	-1.58651	4.36556	-1.17366
Ttn;Ttn	Titin	35157	K*IQNQEQQGR	-1.41305	1.26016	1.23169	-17.934	-15.7377	1.91883	1.77565	2.52475	-22.4899
Ttn;Ttn;Ttn	Titin	ｧ1119	K*SGVPLTTGYR	-1.63866	-1.01909	-1.28749	1.32351	1.27124	-2.90666	-3.124	-6.15193	1.73056
Ttn;Ttn;Ttn	Titin	ｧ1995	ITHEK*VSEESEELR	1.05228	1.11726	1.18739	-4.63441	-5.40226	1.25006	1.40717	1.38919	-1.02904
Ttn;Ttn;Ttn	Titin	ｧ2119	VVGKPDPECEWYK*NGVKIER	2.90116	2.83787	1.67367	2.7826	3.01029	1.00511	-1.30252	1.17501	2.32125
Ttn;Ttn;Ttn	Titin	ｧ472	KEAEK*TAVTK	-2.13084	1.123	2.03546	3.3347	2.42951	1.91883	1.77565	2.52475	-11.116
Ttn;Ttn;Ttn	Titin	1233	MAK*DTVMVR	-1.25737	-1.13527	-1.37197	-2.00906	-1.3044	1.8185	3.27615	1.91089	-2.74987
Ttn;Ttn;Ttn	Titin	1473	LYKPVFVLKPASFK*CLEGQTAR	1.17965	3.11498	1.91699	1.99042	3.02458	-1.11941	-1.16605	-1.21669	2.01111
Ttn;Ttn;Ttn	Titin	1574	NVNIK*EGSR	2.55086	1.97424	2.50789	1.45785	2.45784	1.01966	-1.4279	-2.03194	3.59455
Ttn;Ttn;Ttn	Titin	1842	MAHEGALTGVTTDQK*EK	3.53895	5.00636	10.8985	8.86546	5.25462	-2.01926	-1.27475	-1.53465	2.71484
Ttn;Ttn;Ttn	Titin	1844	MAHEGALTGVTTDQKEK*	3.53895	5.00636	10.8985	8.86546	5.25462	-2.01926	-1.27475	-1.53465	2.71484
Ttn;Ttn;Ttn	Titin	1932	VK*LEIQQR	-3.54967	1.5083	1.19623	-1.71576	-1.81995	-1.4745	-3.1647	-1.72929	1.26009
Ttn;Ttn;Ttn	Titin	224	K*IEAHFDAR	-1.4359	-2.08694	-1.5415	-2.17255	-2.84442	1.56205	1.93441	1.39544	-2.44048
Ttn;Ttn;Ttn	Titin	2502	VQSIVK*GTK	1.11504	1	7.38558	6.76555	3.53881	-2.56833	-2.40998	-1.57986	6.23852
Ttn;Ttn;Ttn	Titin	2505	VQSIVKGTK*	1.11504	1	7.38558	6.76555	3.53881	-2.56833	-2.40998	-1.57986	6.23852
Ttn;Ttn;Ttn	Titin	2748	GVQWIK*NGVVLDSNDKYEISVK	4.21153	2.31108	1.88917	2.57707	1.66822	4.69275	-1.08022	1.52255	1.02764
Ttn;Ttn;Ttn	Titin	2841	NVEIK*PSDKHR	1.11504	1	-1.13581	1.7751	2.80229	-4.4476	-4.24001	-1.83153	14.3812
Ttn;Ttn;Ttn	Titin	3009	WLK*NGVEIK	-1.07582	-1.19232	-1.28248	-1.35161	-3.11844	-1.11748	-1.27764	-1.11008	-1.04502
Ttn;Ttn;Ttn	Titin	3015	NGVEIK*STDR	-3.23336	-3.60531	-2.98514	-1.98158	-3.44308	-1.91036	-1.16719	1.22078	2.35734
Ttn;Ttn;Ttn	Titin	3026	K*LTHSLNIR	1.03031	-1.19498	-1.08973	-3.02701	-2.24687	2.23418	2.16634	2.84663	-1.8695
Ttn;Ttn;Ttn	Titin	530	VVISATK*AKEQETR	-1.35541	-1.52194	-8.40707	-2.33775	-3.2564	1.16221	-1.33979	-1.91492	1.18361
Ttn;Ttn;Ttn	Titin	866	APTVK*PGETR	-1.80763	1.40625	-2.70383	-1.94959	1.29367	-1.22104	-1.11053	-1.32617	2.31123
Ubr3;Ubr3	UBR3	ｧ1045	KK*FQEIINR	-1.19407	2.16468	1.34028	1.92516	2.66926	2.25592	2.91995	-1.0526	-1.4393
Ubr3;Ubr3	UBR3	1480	GGSLCSGGPSTAGK*R	-2.05819	-4.89449	1.28441	4.14348	4.30395	-1.23763	-1.06443	-1.42696	2.65405
Ugp2;Ugp2	UGP2	ｧ124	LNGGLGTSM#GCK*GPK	-1.48435	-1.41723	-1.90542	-2.30767	1.69798	1.02441	-1.10967	-1.28996	-2.64791
Ugp2;Ugp2	UGP2	ｧ198	INK*ESLLPIAK	-2.10197	2.37204	-2.40082	1.53967	-1.84072	-1.40983	-1.2654	-1.02405	3.71474
Ugp2;Ugp2	UGP2	ｧ319	AHVDEFK*SVSK	1.1717	1.06896	1.13024	-1.07394	-1.66545	-3.12472	-3.50693	1.04556	1.02309
Ugp2;Ugp2	UGP2	ｧ438	LGSSFTK*VQDYLR	-1.0297	1.53364	-1.00412	-1.53699	-2.99509	-1.00091	1.13023	-1.68242	-2.05444
Vdac1;Vdac1	VDAC1	66	TKSENGLEFTSSGSANTETTK*VNGSLETK	1.8072	2.5956	1.04762	1.4337	1.02896	-2.16886	-2.43946	-1.45634	1.88693
Vps13c;Vps13c;Vps13c	VPS13C	ｧ2422, 2430	DRAPFTVK*NALGVPM#K*	-1.13832	1.3034	-3.23913	1.13402	9.19017	3.43538	1.84638	3.19253	3.35912
Xirp2;Xirp2	CMYA3	ｧ825	GISAQEIQAGNVK*SAR	-2.32137	-2.58841	-2.93995	-2.94584	-2.58508	-3.27019	-8.16603	-4.32027	8.66291
Zfp809;Zfp809	ZFP809	295	HTGEK*PYECTECK	1.49999	1.06042	2.02521	-2.65424	1.24275	1.29659	1.18693	2.6935	-2.47062

## Sheet: Supp Data 2 UBISCAN
			WT					MuRF1-/-			Upregulation prevented by MuRF1 deletion?
Gene	Protein	Lysine position within protein	KPC D8	KPC D10	KPC D12	KPC D14	KPC D16	KPC D12	KPC D16	KPC D35-36
Actn2	ACTN2	864	2.03845	2.54069	3.49448	1.38652	4.1993	-1.7392	1.56476	-1.03521	Yes
Actn2	ACTN2	338	2.98216	4.44937	2.08382	6.54301	5.19455	2.25351	1.99927	2.09525	Yes
Actn2	ACTN2	405	2.19985	1.77224	3.79322	1.90391	-1.18355	-5.51996	-8.939	-19.4254	Yes
Actn2	ACTN2	409	1.21173	-1.05716	2.20796	-1.42046	-6.3522	-3.54121	-12.2241	-3.98998	Yes
Actn3	ACTN3	344	14.4157	4.4964	-1.13581	102.012	124.171	1.98933	2.68534	6.31923	No
Actn3	ACTN3	590	1.33858	1.82566	2.82006	1.68601	2.49179	-3.52732	-2.89053	-3.5213	Yes
Adrm1	ADRM1	21	1.24418	1.52257	2.65231	2.75794	2.89397	-2.05695	-1.63551	-2.12442	Yes
Ak1	AK1	148	2.22975	2.1185	1.3319	-1.01613	3.21723	-3.05259	1.12959	-1.31233	Yes
Ak1	AK1	21	4.61617	2.13949	1.33809	1.10534	2.01999	1.18102	1.78918	1.95754	Yes
Alb	albumin	499	2.57905	2.08051	-1.13581	2.28767	1.68787	-67.5378	-72.984	-3.5985	Yes
Alb	albumin	490	-1.42569	2.57263	1.32208	1.1205	-1.30566	1.96978	1.91684	-1.55218	Yes
Aldoa	ALDOA	153	4.13552	3.7392	1.05045	-1.21481	-3.19519	-1.22915	2.2054	-1.74208	Yes
Aldoa	ALDOA	317	2.50454	6.53899	-6.88334	7.79206	14.905	27.5954	28.6323	40.0712	No
Aldoa	ALDOA	243	-1.30095	3.1073	1.30655	1.38711	-1.08245	1.89922	-1.31229	2.23511	Yes
Aldoa	ALDOA	230	1.95463	1.80728	-1.11135	2.63291	-4.07205	1.22331	1.59284	-1.36723	Yes
Aldoa	ALDOA	312	1.19336	1.67143	-1.5892	2.56217	2.32138	3.30346	3.22747	3.01696	No
Ampd1	AMPD1	319	-1.07504	-3.70478	1.54359	1.65551	2.07521	-1.20223	-1.16502	-1.80148	Yes
Ampd1	AMPD1	333	1.23362	1.27688	1.48575	-1.24064	2.0282	-1.37889	1.15802	-4.83437	Yes
Ankrd31	ANKRD31	1432	-3.33705	-1.52412	-2.52395	3.1381	-1.06041	6.63963	8.24897	28.1402	No
Anxa6	ANXA6	63	1.11504	1	5.34286	8.00476	6.4391	ND	ND	ND	Yes
Apoa2	APOA2	67	1.05752	-5.97132	2.06114	-1.15391	1.26153	-35.4636	-50.0507	-4.18753	Yes
Arhgap21	ARHGAP21	1480	2.1301	2.64098	2.12427	2.67976	-4.19414	ND	ND	ND	Yes
Arhgap21	ARHGAP21	1483	2.1301	2.64098	2.12427	2.67976	-4.19414	ND	ND	ND	Yes
Arih1	ARIH1	314	1.61066	1.93292	1.05903	1.90513	2.00908	-1.17795	-1.39695	-1.47167	Yes
Arl8b	ARL8B	141	6.22699	6.12387	16.5754	10.1956	6.56893	-3.36694	-1.79058	-1.84926	Yes
Atl2	ARL6IP2	567	2.48411	2.97151	1.42372	2.26411	1.49498	-1.13913	-1.35622	-1.00932	Yes
Atp1a2	ATP1A2	22	-1.44428	2.62679	1.05678	-1.97489	-4.1059	2.00844	3.26301	1.71145	No
Atp2a1	ATP2A1	492, 502	3.82443	8.2621	7.71889	6.17921	3.71336	2.24102	3.62376	-1.94771	No
Atp2a1	ATP2A1	629	2.4388	4.06637	9.59741	7.95427	10.4288	-1.5363	-2.10336	-2.30445	Yes
Atp2a1	ATP2A1	35	-1.03072	-1.00907	4.22578	2.77575	1.30529	1.28339	-2.59484	1.54311	Yes
Bsn	BSN	171	1.11504	1	-1.13581	-1.13809	22.5146	1.48378	1.07132	2.45257	Yes
Ca3	CA3	57	1.65662	1.99733	1.47036	2.20934	4.00046	-1.72106	-1.92173	-1.38681	Yes
Cacna1s	CACNA1S	1550	2.99238	3.21323	2.77731	-1.08994	2.78409	3.21638	2.84425	4.12171	No
Capn3	CAPN3	30	1.03227	2.85418	1.05364	-1.27997	-1.46617	1.31368	-1.19736	-1.82401	Yes
Cavin1	PTRF	167	3.76913	-1.00201	1.63213	1.41334	-1.29958	5.00255	4.32327	4.59697	No
Cavin1	PTRF	278	-1.9773	-1.19278	1.69478	2.12884	2.98692	1.10181	1.06972	1.39773	Yes
Celf4	CELF4 iso2	131	4.38948	3.2488	2.54826	1.85985	9.88155	2.18223	1.08105	1.67008	Yes
Ckm	CKM	116	2.18552	2.36372	5.05756	5.38123	4.61831	-1.66646	1.00672	-1.22508	Yes
Ckm	CKM	366	2.11982	-1.11909	-2.39048	-1.09755	1.23401	-4.39728	-4.75187	1.67815	Yes
Ckm	CKM	369	-1.41617	1.14029	1.03175	2.83845	2.94641	-3.65273	-2.5441	-1.38785	Yes
Dag1	DAG1	780	4.30095	2.6006	7.51016	1.49145	2.09428	-5.15973	-18.5855	-5.68191	Yes
Ddb1	DDB1	1121	3.10281	2.96194	1.22151	1.07591	-1.07427	2.24923	2.89982	-1.18814	No
Des	desmin	308	2.05846	2.71998	2.46996	1.97316	1.56097	-1.79193	-2.13827	-2.9356	Yes
Des	desmin	240	1.11504	1	-1.13581	8.26872	13.4407	-1.51268	1.15853	-2.1984	Yes
Eef1a2	EEF1A2	392	1.4971	2.47155	1.68698	2.21741	1.55583	1.82101	1.43715	1.76635	Yes
Eef2	EEF2	239	-1.13293	2.0676	2.14869	1.00012	1.74636	1.0502	1.42948	-4.03603	Yes
Eno3	ENO3	71	2.03833	2.69269	-1.37106	2.94663	1.66885	1.35071	1.36545	-1.72239	Yes
Fam170a	FAM170A	132	4.83019	6.99034	4.56037	-1.50744	2.10268	4.37695	3.83341	8.57048	No
Fbxo32	FBXO32	88, 92	1.03366	1.48973	3.703	5.46415	4.66295	-2.30275	-1.87033	1.02813	Yes
Fezf2	FEZF2	410	2.04181	1.35098	1.31055	2.6597	1.45615	1.20155	1.07529	1.46004	Yes
Fhl1	FHL1	233	1.76451	1.12505	1.34756	2.49464	-2.61193	1.16013	1.65368	3.24414	No
Fkbp1a	FKBP12	36	2.86151	2.67998	-1.73587	4.20746	5.56258	2.04054	1.50067	1.43121	Yes
Fkbp3	FKBP3	118	2.30706	2.97116	1.81199	13.5993	11.1297	1.07931	1.04284	-1.03497	Yes
Fkbp3	FKBP3	160	-1.00827	2.12709	-1.36758	-1.32149	1.6106	-2.75641	4.77267	2.19176	No
Fkbp3	FKBP3	157	-1.00827	2.12709	-1.36758	-1.32149	1.6106	-2.75641	4.77267	2.19176	No
Fundc2	FUNDC2	24	1.04243	-1.58668	1.84331	2.95859	3.03383	1.1105	-1.48661	-2.08548	Yes
Gapdh	GAPDH	143	2.69316	-1.00991	1.35288	1.02599	1.51179	-2.9554	1.81646	1.74537	Yes
Gapdh	GAPDH	213	-1.05944	2.02336	2.89596	1.39156	2.31867	-3.47355	-2.59446	-12.3973	Yes
Gars1	GARS	89	2.08873	1.96671	-1.19784	3.26061	1.74303	-1.90764	-1.41556	-1.55498	Yes
Gldn	GLDN	216	113.059	53.3954	101.38	23.4796	201.766	4.76385	2.53924	4.20748	No
Gtf2f1	GTF2F1	462	1.78867	2.13245	-1.68584	2.3352	1.15969	2.561	1.9993	3.45755	No
H2ac15	H2AL	119	2.9476	-2.32827	1.04626	1.12893	1.38971	-1.3864	-3.04417	1.34632	Yes
Hacd1	PTPLA	279	1.58861	1.90173	2.60126	3.53064	2.16531	1.17777	1.23668	1.26336	Yes
Hba	HBA1	17	1.11504	3.03762	-1.13581	-1.13809	4.39722	-13.2934	-3.61933	-10.1031	Yes
Hbb-b1	HBD	18	1.11504	1	150.315	-1.13809	136.376	-1.65643	-3.70443	-1.31521	Yes
Insrr	IRR	1029, 1035, 1038	464.389	284.413	134.497	234.876	250.669	1.23528	-1.37652	1.41477	Yes
Itch	ITCH	192	3.81014	2.86671	3.38699	1.7732	1.00129	-5.99806	-3.19873	-2.08295	Yes
Itm2b	ITM2B	13, 16, 17	2.40615	1.4446	2.1163	-10.1671	-1.46208	1.92624	1.76289	1.32773	Yes
Jph2	JPH2	429	3.18437	3.0531	4.13245	2.95419	4.04231	-2.32686	-1.07542	-6.46996	Yes
Kdm4c	JMJD2C	557, 564	1.87271	1.31724	1.42518	1.11686	2.31871	4.93748	4.41405	5.81435	No
Kdm5a	JARID1A	995	1.04768	2.42915	5.04994	-1.80985	11.6986	7.5967	3.96864	2.72122	No
Klhl41	KBTBD10	42	1.87791	1.26145	1.81746	1.55752	2.18564	1.5028	1.4559	1.37711	Yes
Ldha	LDH-A	243	-1.73024	-6.00182	6.7832	3.43963	2.61811	-5.79094	-6.25792	-4.40116	Yes
Lmna	lamin A/C	270	1.17471	2.91822	1.73304	-1.03291	1.1576	3.34472	2.2558	3.48966	No
Lmnb1	Lamin B1	272	2.6205	2.49389	3.49706	4.70061	3.78971	1.21257	1.1779	-1.28679	Yes
Lnpk	Lunapark	319	2.78802	2.36529	1.16248	1.70805	1.2107	1.39897	-1.29906	3.27764	No
Lrrk2	LRRK2	1810, 1832, 1833	1.65725	4.44713	6.65849	1.01014	27.8879	1.49049	-1.0592	-1.94914	Yes
MAP11	C7orf43	235	4.35615	-1.82043	-3.80961	-1.33017	1.72618	-1.78957	3.04607	2.69066	No
Map3k8	Cot	285	1.81184	-1.15381	4.28019	1.12838	-1.23782	-1.52024	-2.22366	3.49282	No
Mb	MB	148	3.64992	6.1304	10.4969	10.8742	6.33718	8.05459	7.23233	2.40967	No
Mb	MB	46	1.08349	1.72124	2.30774	2.36374	1.95078	4.38912	3.27134	2.25075	No
Mb	MB	57	-1.7826	1.21684	3.33424	2.47028	-1.14793	10.1377	5.35561	4.89499	No
Mb	MB	97	-1.22088	1.85937	2.92857	2.30939	1.64045	7.08231	5.07324	3.21453	No
Mb	MB	51	-1.7826	1.21684	3.33424	2.47028	-1.14793	10.1377	5.35561	4.89499	No
Mb	MB	79	-1.87735	-1.76622	2.5727	-1.33799	-2.82584	10.7936	1.77565	12.9401	No
Mb	MB	99	-1.33794	1.87974	2.508	2.4458	-1.12566	14.6631	8.22356	9.78277	No
Meox2	MEOX2	160	-2.03692	-1.98031	-1.80631	2.11842	1.65729	1.35339	1.4639	2.94071	No
Msl2	MSL2	406, 409	7.48048	3.44058	28.8924	3.12539	67.2738	5.95669	5.15479	6.20352	No
Mybpc2	MYBPC2	1030	22.0705	49.3588	28.3315	51.5388	75.667	ND	ND	ND	Yes
Mybpc2	MYBPC2	1017	1.42843	1.47346	2.7817	4.25275	4.39839	-1.39873	-1.09405	-1.25313	Yes
Mybpc2	MYBPC2	185	1.97339	1.54807	2.17891	5.62353	6.46972	-1.43283	1.0052	-1.17469	Yes
Mybpc2	MYBPC2	223	1.44127	1.09387	3.02657	-1.80024	1.76518	1.92202	1.77714	1.93584	Yes
Mybpc2	MYBPC2	286	-4.18995	-3.20166	2.15452	-1.00056	-3.58949	-1.33654	-1.8806	-1.04421	Yes
Mybph	MYBPH	375	1.11504	1	5.54397	13.1252	10.9401	ND	ND	ND	Yes
Myh1	MYH1	1528	5.1064	1.3783	14.1622	11.5564	7.57432	-6.62597	-7.06536	-12.2759	Yes
Myh1	MYH1	1086	4.65258	3.33212	3.3063	1.62867	1.83352	1.4156	1.26411	1.98854	Yes
Myh1	MYH1	1267	2.01571	1.41446	1.60801	2.10311	3.10109	-1.60902	-1.22428	-2.17507	Yes
Myh1	MYH1	1623	2.21595	1.39138	1.99781	2.57171	1.8911	-1.03715	-1.0901	-1.36482	Yes
Myh1	MYH1	1624	2.21595	1.39138	1.99781	2.57171	1.8911	-1.03715	-1.0901	-1.36482	Yes
Myh1	MYH1	810	2.87438	1.11927	4.76329	-1.7199	-1.36223	3.76068	3.80056	-1.5445	No
Myh1	MYH1	1249	-1.01961	-1.27378	2.44427	3.78755	4.10704	-1.12883	-1.05492	-1.22501	Yes
Myh1	MYH1	1417	1.75692	-1.02467	1.82778	2.26691	1.93429	-1.70072	-2.60661	-2.93658	Yes
Myh1	MYH1	1881	-1.08921	-4.96074	1.06822	-1.45383	2.00959	-1.16403	-1.05984	-2.52966	Yes
Myh4	MYH4	1229	19.7519	17.195	27.8745	141.361	107.7	1.91883	1.77565	29.2517	No
Myh4	MYH4	1266	4.4969	18.2654	15.06	145.95	146.786	-1.51298	-1.76178	-2.50061	Yes
Myh4	MYH4	1298	5.55267	6.35365	9.61435	23.5467	17.3583	1.08959	1.7085	-1.2003	Yes
Myh4	MYH4	35, 44	2.08507	2.71301	2.28364	1.53984	2.37935	1.16546	1.14072	1.26704	Yes
Myh4	MYH4	73	3.1483	5.77366	4.52974	4.4302	3.61825	-2.01454	-1.06776	-2.16271	Yes
Myh4	MYH4	914	3.79671	3.21754	3.2006	6.45784	9.75614	-1.40898	2.65216	4.31162	No
Myh4	MYH4	1244	1.87336	2.48265	14.2833	16.0858	16.535	1.28896	-1.09303	1.00111	Yes
Myh4	MYH4	1264	1.64549	2.68617	11.5187	18.1115	16.4112	-1.0504	1.19606	1.21579	Yes
Myh4	MYH4	845	1.75483	2.52419	1.61214	-1.14242	2.11845	1.31146	2.44506	-1.94451	Yes
Myh4	MYH4	1874	1.8343	-1.05726	3.15892	1.25136	1.35281	1.5745	1.58698	1.40431	Yes
Myh4	MYH4	1476	1.14343	1.04145	2.33322	2.76848	2.21123	1.16598	1.02946	1.34554	Yes
Myh4	MYH4	1489	1.31298	1.21412	2.00416	2.96029	2.72107	-1.185	1.00254	-1.09534	Yes
Myh4	MYH4	1503	1.44336	1.04945	2.04069	1.63672	1.62442	2.71692	1.17673	2.7147	No
Myh4	MYH4	1534	1.10228	-1.12987	2.56882	2.822	2.43362	1.08162	-1.14216	-1.07951	Yes
Myh4	MYH4	1535	-1.21999	1.18824	16.5834	24.735	20.8181	-4.43745	-4.79528	-3.37249	Yes
Myh4	MYH4	924	1.11504	1	18.4587	26.2833	40.1787	ND	ND	ND	Yes
Myh4	MYH4	1281	1.20905	1.51119	1.70433	2.3924	2.47047	1.07183	-1.29266	-1.03473	Yes
Myh4	MYH4	1620	1.11504	1	-1.13581	26.5078	59.065	ND	ND	ND	Yes
Myh4	MYH4	1934	-1.00964	1.16381	1.74595	2.55031	1.94771	-1.05095	-1.1278	1.25023	Yes
Myh4	MYH4	869, 873	-1.22365	-1.24327	-1.89024	7.06658	7.69541	-1.08993	-1.03527	1.10049	Yes
Myh4	MYH4	869, 875	-1.22365	-1.24327	-1.89024	7.06658	7.69541	-1.08993	-1.03527	1.10049	Yes
Myh4	MYH4	943	1.41781	1.73346	1.17169	3.41933	3.23848	-1.41378	-1.1632	1.53367	Yes
Myh4	MYH4	944	1.41781	1.73346	1.17169	3.41933	3.23848	-1.41378	-1.1632	1.53367	Yes
Myh7	MYH7	598	-1.70147	-1.26577	1.62947	-3.81924	9.67992	17.3025	16.9337	27.2329	No
Myl1	MYL1	118	3.58393	4.84777	44.0841	3.51045	1.67456	-1.83574	-1.05299	-1.20574	Yes
Myl1	MYL1	100	-1.05505	-1.2392	2.45401	1.42311	1.19469	1.76004	1.61314	1.32303	Yes
Myl1	MYL1	183	-1.60308	-1.12826	6.80674	2.62613	80.9442	-1.55878	-2.66776	-4.31773	Yes
Mylpf	MYLPF	112, 116	1.11504	3.40765	11.9687	17.9989	18.5476	ND	ND	ND	Yes
Mylpf	MYLPF	112	-1.18289	1.3906	2.74365	3.589	3.21351	ND	ND	ND	Yes
Mylpf	MYLPF	105	-2.81019	-1.89292	1.26299	2.15344	-1.28784	-1.99138	-1.46277	-1.16068	Yes
Myo18a	MYO18A	1985	2.08696	1.18934	1.14823	1.39386	-1.13216	-1.14198	-1.87564	2.47977	No
Myom1	myomesin 1	1171	1.97569	13.9999	25.3177	34.3216	29.8637	1.70085	-2.6743	1.34644	Yes
Myom1	myomesin 1	1593	1.11504	2.92421	28.0128	34.2603	33.6298	1.91883	8.47212	4.76711	No
Myom1	myomesin 1	237	-3.57027	-3.31843	4.57023	2.79304	2.19675	-1.59584	2.59404	2.37736	No
Myom1	myomesin 1	1654	1.11504	1	-1.13581	20.0851	44.1421	-1.02566	1.13045	-1.35452	Yes
Myom1	myomesin 1	569	1.5367	1.57785	1.61612	2.76419	2.80334	-1.06124	1.12014	1.03721	Yes
Myom1	myomesin 1	590	1.63538	1.26101	1.51806	2.58184	2.28131	-1.21051	1.14753	1.72414	Yes
Myom1	myomesin 1	964	1.87055	1.87336	1.85286	5.97854	7.71392	-1.91	-3.9338	-1.09538	Yes
Myoz3	MYOZ3	190	1.11504	3.10936	2.70195	11.7484	12.9524	1.24647	-1.12842	-1.2174	Yes
NA	C4orf54	835, 845	2.8845	3.07712	1.17101	4.54524	3.04737	-2.53972	-2.96364	-1.8561	Yes
NA	LOC500354	89	1.11504	1	2.23211	-1.13809	33.3851	-1.39322	-1.37611	-3.69277	Yes
Nae1	APPBP1	12	2.11595	4.42109	-4.05903	1.15413	-1.38486	-2.04009	1.1522	-1.51034	Yes
Ngly1	NGLY1	416	1.35862	-2.22503	3.80011	1.12271	-1.58045	2.90867	1.95904	2.66185	No
Obscn	OBSCN	705	1.13932	1.41938	4.2223	6.53061	7.10276	2.69487	4.15981	2.24879	No
Obscn	OBSCN	927	1.50597	1.76085	2.59365	3.78414	3.93098	-1.28293	-1.1023	-1.9972	Yes
Obscn	OBSCN	7431	-2.28533	-2.54822	2.06636	3.56632	2.47352	-1.98184	-1.4113	-1.79092	Yes
Obscn	OBSCN	865	-1.02292	-1.0764	2.49705	3.26997	3.3477	ND	ND	ND	Yes
Osbp	OSBP	427	2.4415	1	3.72596	2.70348	1.20285	-8.16588	-8.82436	-3.43754	Yes
Pacsin3	PACSIN3	154	1.11504	1	-1.13581	4.82889	14.6684	-1.47647	-1.5446	-1.06315	Yes
Pcna	PCNA	164	1.00756	2.47184	2.08546	1.24929	-3.76744	-3.85664	-5.40468	-22.6976	Yes
Pcna	PCNA	168	1.00756	2.47184	2.08546	1.24929	-3.76744	-3.85664	-5.40468	-22.6976	Yes
Pdlim5	PDLIM5 iso2	309	2.13105	4.04805	1.98718	2.94009	5.81529	-1.75879	-1.15849	-1.34724	Yes
Pdlim5	PDLIM5 iso2	304	3.45974	4.5425	1.69138	2.94208	4.11827	-3.10377	-1.31404	-1.20471	Yes
Pdlim5	PDLIM5 iso2	71	2.91015	1.67645	2.19909	1.2907	3.91403	1.02492	-1.82873	1.24336	Yes
Pdlim5	PDLIM5 iso2	321	1.11504	1	-1.13581	11.6047	11.2929	14.6637	22.607	24.8714	No
Pdlim7	PDLIM7 iso2	99	1.05424	1.25617	1.14333	2.71947	1.89908	1.931	4.71603	1.7119	Yes
Pgam2	PGAM2	129	1.52171	1.82186	2.56444	2.68348	2.0786	-1.10164	1.20041	-1.16928	Yes
Pgam2	PGAM2	138	1.10758	1.53114	-1.16989	-1.09114	3.18153	2.95263	2.7858	1.08421	No
Pgk1	PGK1	48	1.14013	2.94871	1.86902	1.26431	1.41321	-1.03778	-2.00818	1.61386	Yes
Pgk1	PGK1	15	1.11504	1	-1.13581	12.0475	10.4802	-1.48838	-1.71613	-3.39809	Yes
Pkm	PKM	125	1.326	2.9086	1.59641	7.21594	5.17294	-1.13523	-1.54142	2.41585	Yes
Plec	Plectin-1	1218	1.44962	1.462	2.08604	1.93035	1.44301	-4.27473	-3.21125	-1.12177	Yes
Plec	Plectin-1	1173	1.59264	1.53292	1.61683	2.39033	1.73248	-1.15198	-2.51713	-1.15092	Yes
Ppp3ca	PPP3CA	32	-1.02677	-2.72916	2.15076	1.9645	-2.73186	1.21662	2.95226	-1.94394	No
Psma2	PSMA2	70	5.85967	7.52488	2.85297	1.47699	1.63399	-1.26726	-1.33787	-2.34021	Yes
Psmd1	PSMD1	310	-1.71974	-1.39141	3.16147	2.58513	1.89557	-1.90531	1.15387	-2.22234	Yes
Psmd4	PSMD4	83	10.1164	16.1929	10.2953	14.5678	14.2145	-1.40685	-1.71637	1.47494	Yes
Psmd4	PSMD4	40	1.72319	2.08347	3.26684	3.74677	3.53466	-1.14807	-1.41067	-1.7254	Yes
Pvalb	PVA	84	-1.4109	-1.69741	2.54692	-1.30866	-2.99367	-1.71626	-2.30539	-1.88535	Yes
Pygm	PYGM	29	4.52491	5.80249	2.80301	1.6124	1.3361	1.76115	-1.46722	1.17519	Yes
Rad23a	RAD23A	29	2.77051	2.62868	1.19207	1.96709	1.44551	1.10797	-2.24911	-2.77054	Yes
Rad23a	RAD23A	53	1.11504	1	118.751	17.9342	1.00129	ND	ND	ND	Yes
Reep5	REEP5	153	-2.62754	-3.24081	-1.2758	2.28098	-1.48312	28.9436	29.8878	5.8304	No
Rhob	RHOB	135	1.30225	2.26262	1.96404	2.5856	2.59279	1.501	1.54912	2.04322	Yes
Rps10	RPS10	139	1.60111	2.05943	-1.1606	2.33561	2.19762	1.31013	1.29389	1.43869	Yes
Rps21	RPS21	81	1.0257	1.24235	-1.71633	-6.08916	4.84717	-3.71076	-3.03607	-6.14242	Yes
Rtn4	Nogo	1060	2.57384	2.30103	1.87641	1.10308	-1.74285	-1.67716	-1.99433	-1.44096	Yes
Ryr1	RYR1	1396	3.16334	3.84836	1.36144	8.98572	11.5802	8.25309	5.49144	-1.00771	No
Ryr1	RYR1	3186	4.81268	4.24806	4.26679	6.14052	8.51434	-1.70907	-1.49725	-2.99612	Yes
Ryr1	RYR1	2989	-1.67264	-2.91195	-1.19139	2.38409	-1.36482	-1.85371	-3.58381	-1.07585	Yes
Ryr1	RYR1	2639	1.11504	1.75138	-1.13581	-1.13809	75.7603	2.49982	-1.67937	2.6852	No
Sh3bp4	SH3BP4	699	4.80642	2.41581	4.00394	-4.14249	3.15498	10.4221	7.92234	11.4715	No
Slc16a1	MCT1	211	1.40716	2.78643	1.73441	1.12162	1.35696	1.26118	-1.33264	2.21259	Yes
Slc16a3	SLC16A3	453	2.79598	3.15327	9.03908	10.6288	11.2848	-1.32583	-1.29562	-2.73581	Yes
Slc16a3	SLC16A3	433, 436	-1.69116	3.641	-1.07503	1.36705	-2.94323	-1.08529	-1.17594	1.31913	Yes
Slc38a3	SLC38A3	54	1.11504	5.52329	2.21668	-1.13809	1.00129	-2.39546	-2.44752	-1.55972	Yes
Slc43a1	SLC43A1	561	2.09747	3.46065	1.9297	-2.14917	1.61833	-7.93954	-2.84178	-1.61648	Yes
Smim11a	SMIM11	41	1.01139	2.25791	-1.30475	1.2722	-2.10819	-3.56052	-4.74264	-7.04028	Yes
Smox	SMOX	508	1.56173	2.26627	-1.39572	-3.13549	-18.5989	-1.16414	2.10238	2.45615	Yes
Sqstm1	SQSTM1	157	-1.59385	3.38561	3.89961	8.17215	13.1017	-1.12427	-1.4647	-5.33265	Yes
Sqstm1	SQSTM1	13	1.11504	8.79843	6.41809	26.8378	48.0078	-3.81452	-4.12212	-2.89906	Yes
Synpo2	SYNPO2	712	1.73017	1.22625	1.42134	2.81129	-1.01701	1.04504	-1.09516	-2.63538	Yes
Thbs3	THBS3	175	1.11504	1	-1.13581	-1.13809	93.1855	27.5358	17.6774	19.4335	No
Tiprl	TIPRL	126, 140	-1.70879	2.89474	-2.80758	-1.38407	3.10498	3.89941	4.64663	2.66615	No
Tmem104	TMEM104	109	1.11504	2.55192	1.12736	-1.13809	2.07982	-4.21931	-4.55955	-3.20671	Yes
Tmem186	TMEM186	213	8.151	7.64058	2.74739	2.26158	1.38353	6.81757	6.7376	3.08027	No
Tmem38a	TMEM38A	282	2.55999	2.38171	3.67944	-1.41278	2.52901	-4.24084	-1.03877	1.13534	Yes
Tmem71	TMEM71	111	-1.03989	3.20551	1.05984	-2.5391	1.86874	3.40084	3.693	3.87294	No
Tnnc2	TNNC2	38	1.25626	1.55191	2.56267	1.45622	1.99542	3.60769	4.08977	5.09145	No
Tnni2	TNNI2	99	2.08276	1.95896	3.42348	2.35726	2.00815	-1.18807	-1.0268	1.49433	Yes
Tnni2	TNNI2	66	1.12975	-1.09134	3.06351	2.34574	2.23327	-1.31635	1.12741	1.41607	Yes
Tnni2	TNNI2	176	1.56279	1.2789	2.30632	2.60249	3.70375	1.716	2.39015	1.14425	Yes
Tnnt3	TNNT3	159	4.20108	6.56506	4.66489	9.82311	11.6104	2.23443	2.42215	2.40229	Yes
Tnnt3	TNNT3	198	2.03602	2.49982	2.87516	1.18668	1.91485	-2.09074	1.33891	1.02048	Yes
Tnnt3	TNNT3	174	1.48578	7.52517	14.4429	13.0446	19.3707	1.16532	1.90855	-1.23615	Yes
Tnnt3	TNNT3	75	1.01271	3.92808	9.90684	24.5409	26.4426	-1.99706	-1.38642	-1.3391	Yes
Tnnt3	TNNT3	158	1.11504	11.6627	7.65649	39.9803	32.6795	8.36182	44.465	8.8787	No
Tnnt3	TNNT3	239	-2.46031	1.84682	-1.06609	2.28834	-1.13537	3.17175	3.62534	1.98594	No
Tnnt3	TNNT3	139	1.87102	1.87864	1.04406	3.3511	2.20552	-1.22501	1.20238	-1.09152	Yes
Tnnt3	TNNT3	213	1.07938	1.45161	-5.431	2.05279	2.13398	2.42541	2.56617	2.1177	No
Tnnt3	TNNT3	76	-1.01854	-1.18592	-1.66625	3.38672	1.75462	-1.79657	-1.1872	1.12759	Yes
Tnnt3	TNNT3	75, 76	-2.68184	1.11452	1.85879	1.04717	2.40953	3.32085	3.29399	2.33959	No
Tph1	TPH1	394, 403	2.85333	1.76439	-1.21402	-1.04247	1.85599	2.15655	1.22159	2.48675	Yes
Tpi1	TPI1	109	1.11504	5.74772	4.03475	4.01048	12.4224	4.74873	6.58098	4.94262	No
Tpi1	TPI1	206	1.85819	1.7622	2.05437	2.60557	2.52601	1.17524	1.20007	1.1673	Yes
Tpm1	TPM1	264	2.37887	1.82639	2.81665	1.66101	1.06188	-1.43802	1.32061	1.00836	Yes
Tpm1	TPM1	48	3.12059	1.57069	2.72655	1.52956	2.66293	1.10501	1.13143	-2.24077	Yes
Tpm1	TPM1	266	1.2843	2.25626	-1.03584	4.38353	5.51891	-1.03128	1.41826	-1.26617	Yes
Tpm1	TPM1	226	1.76183	1.01162	2.66556	1.19919	-1.51555	-1.26339	-1.50495	-1.14993	Yes
Tpm1	TPM1	152	1.74101	1.99138	1.78595	4.0142	2.57896	-4.04511	-1.78644	-1.92399	Yes
Tpm2	TPM2	149	3.319	4.81728	3.35472	9.15506	7.44045	-1.90225	-1.57151	-2.47946	Yes
Tpm2	TPM2	65	1.48008	2.12816	25.627	20.8032	15.9596	-1.57219	-1.154	-5.60025	Yes
Tpm2	TPM2	226	-1.43257	-1.22856	4.39318	3.811	4.53073	-1.43848	-1.3504	-1.02158	Yes
Trafd1	FLN29	129	-1.03401	5.50347	2.63167	6.12728	-1.67619	7.5028	1.77565	2.52475	No
Trim63	MURF1	123	2.86986	1	63.6654	94.9886	246.573	ND	ND	ND	Yes
Trim63	MURF1	255	-1.26567	-1.15036	8.20206	7.26213	7.98501	ND	ND	ND	Yes
Trim63	MURF1	291	1.11504	1	3.30132	5.60186	10.3964	ND	ND	ND	Yes
Trim63	MURF1	199	1.11504	1	8.30463	9.00074	10.5291	ND	ND	ND	Yes
Ttn	Titin	10679	3.11218	1.77149	2.41675	1.41769	2.65061	-2.04782	1.21171	-2.01683	Yes
Ttn	Titin	9356	2.33767	2.54247	1.77153	1.61852	1.47267	1.4868	2.83015	2.45928	No
Ttn	Titin	10068	2.37818	1.57947	-1.30138	1.09694	-1.24242	1.02477	3.6475	2.19149	No
Ttn	Titin	10201	2.11127	1.59295	1.54932	1.96219	-2.33552	3.93313	3.54262	1.05843	No
Ttn	Titin	10935	2.00934	3.57372	1.11946	1.58344	2.85344	1.10027	1.3546	1.90904	Yes
Ttn	Titin	12698	6.26611	2.65867	4.21508	-1.44624	1.84072	-1.11447	1.40673	3.4963	No
Ttn	Titin	9394	2.05711	3.16938	1.50514	2.05737	-1.14644	2.09055	3.69563	-1.52866	Yes
Ttn	Titin	25646	2.45748	1.4012	4.84496	1.18825	-1.0602	4.30564	6.05701	11.9949	Yes
Ttn	Titin	28111	4.76299	5.23649	23.0134	45.3252	53.3191	-2.86941	-3.57316	-5.74474	Yes
Ttn	Titin	30935	2.2822	2.68244	5.00789	10.4081	9.86964	-1.53662	-1.08164	-1.41925	Yes
Ttn	Titin	31197	23.9866	35.4646	71.0373	85.4926	89.1187	-21.9058	-23.6722	-5.19414	Yes
Ttn	Titin	31365	3.21306	2.70864	2.45991	-1.36835	-2.33589	2.50409	1.35131	-1.82645	No
Ttn	Titin	32463	4.1707	3.79995	18.0071	19.1213	21.653	-1.11708	3.36855	-1.02981	No
Ttn	Titin	34841	2.38616	3.67054	3.24962	-1.02748	1.90586	-3.45258	-2.75535	-3.16156	Yes
Ttn	Titin	14436	3.35244	2.85518	1.03906	1.70526	1.42061	1.21637	-1.53585	1.39966	Yes
Ttn	Titin	14511	2.29603	2.6655	4.52178	4.58751	4.54065	-1.16789	1.00604	1.12155	Yes
Ttn	Titin	25060	2.86924	1.68567	4.57443	9.16111	8.18699	ND	ND	ND	Yes
Ttn	Titin	26599	2.04499	1.07292	1.57073	3.9893	3.25302	3.04587	2.03082	3.9741	No
Ttn	Titin	28906	3.83568	5.34382	2.22517	14.9676	13.2661	-1.41118	-1.81962	-1.0656	Yes
Ttn	Titin	30912	2.31916	3.24812	36.0842	81.647	82.4189	-2.40427	-2.59815	-1.82727	Yes
Ttn	Titin	32818	2.74327	5.3912	18.0026	19.9832	23.7035	-2.23919	-1.93889	-1.19721	Yes
Ttn	Titin	33321	10.4813	1	7.84779	16.2831	18.8197	2.37202	1.4245	1.38467	Yes
Ttn	Titin	2119	2.90116	2.83787	1.67367	2.7826	3.01029	1.00511	-1.30252	1.17501	Yes
Ttn	Titin	1574	2.55086	1.97424	2.50789	1.45785	2.45784	1.01966	-1.4279	-2.03194	Yes
Ttn	Titin	1842	3.53895	5.00636	10.8985	8.86546	5.25462	-2.01926	-1.27475	-1.53465	Yes
Ttn	Titin	1844	3.53895	5.00636	10.8985	8.86546	5.25462	-2.01926	-1.27475	-1.53465	Yes
Ttn	Titin	2748	4.21153	2.31108	1.88917	2.57707	1.66822	4.69275	-1.08022	1.52255	No
Ttn	Titin	7613	-2.21706	2.1797	-1.24567	-4.7291	-1.04262	-1.01094	1.20639	-1.45588	Yes
Ttn	Titin	9814	1.2762	2.16245	-1.02444	-2.11037	-2.9359	-1.04436	1.13197	1.3647	Yes
Ttn	Titin	14458	1.8312	2.09939	4.40976	7.26757	4.00953	-4.0695	-3.34239	-1.61452	Yes
Ttn	Titin	14479	-1.54363	3.66742	8.07775	15.4289	7.16522	-5.85077	-12.6399	-2.72608	Yes
Ttn	Titin	24878	1.11504	2.05138	9.48922	15.8103	19.3271	1.91883	1.77565	7.67016	No
Ttn	Titin	27236	1.57195	2.58594	1.83029	3.68751	2.84169	-2.41621	-2.10642	-5.57393	Yes
Ttn	Titin	32635	1.0591	2.08059	9.17692	19.7472	18.2168	-6.72328	-5.07289	-7.30181	Yes
Ttn	Titin	33750	1.49104	2.11112	4.95062	13.8018	6.64761	1.1229	1.31419	1.48289	Yes
Ttn	Titin	33957	1.28976	2.42365	3.10715	5.88927	5.38468	-1.01811	1.21242	-1.05561	Yes
Ttn	Titin	34289	1.84355	2.24686	4.31623	6.47637	5.85294	-1.16132	-1.25836	-3.40027	Yes
Ttn	Titin	15349	1.04455	2.27663	1.90692	-2.82998	1.34477	2.28221	1.33562	1.24988	Yes
Ttn	Titin	24882	1.11504	2.05138	9.48922	15.8103	19.3271	1.91883	1.77565	7.67016	No
Ttn	Titin	29485	1.34579	3.39581	2.71468	-1.1487	5.58855	ND	ND	ND	Yes
Ttn	Titin	30590	1.36166	2.10552	2.88108	4.81652	3.58755	-1.01407	-1.80067	-1.28182	Yes
Ttn	Titin	30596	1.11504	5.22744	12.9358	16.4865	19.3479	-4.21682	-1.40716	-1.29736	Yes
Ttn	Titin	30660	-8.17481	2.72745	8.12737	30.1331	29.3998	-1.18213	-5.43774	-3.56172	Yes
Ttn	Titin	32619	1.96722	3.18114	5.97014	10.9624	11.2183	-2.2729	-1.5011	-7.59003	Yes
Ttn	Titin	33004	1.11504	6.36337	13.0699	27.2258	25.0726	1.32681	-2.12612	-1.49529	Yes
Ttn	Titin	33007	1.11504	6.36337	13.0699	27.2258	25.0726	1.32681	-2.12612	-1.49529	Yes
Ttn	Titin	33517, 33519	1.11504	5.41273	15.2848	30.3833	48.4316	ND	ND	ND	Yes
Ttn	Titin	33686	1.67068	2.63144	6.41052	14.758	14.1412	-1.81774	-1.90285	-5.84165	Yes
Ttn	Titin	33751	1.49104	2.11112	4.95062	13.8018	6.64761	1.1229	1.31419	1.48289	Yes
Ttn	Titin	34140	1.94663	9.24544	23.7974	61.3399	57.3637	-1.49161	-1.98193	-1.38474	Yes
Ttn	Titin	34143	1.11504	2.22957	1.15183	16.0979	13.1678	ND	ND	ND	Yes
Ttn	Titin	34338	1.35912	2.20606	4.09851	1.03555	3.82397	1.66963	-1.02764	-2.38382	Yes
Ttn	Titin	34764	1.11504	2.95386	22.0031	6.36353	1.00129	-2.52396	-8.18097	1.02231	Yes
Ttn	Titin	1473	1.17965	3.11498	1.91699	1.99042	3.02458	-1.11941	-1.16605	-1.21669	Yes
Ttn	Titin	9481	-1.93815	-2.15975	2.90373	1.54903	1.72228	1.32977	1.30644	-1.05503	Yes
Ttn	Titin	4560	1.46176	1.1272	2.69058	5.53859	3.65259	-1.18549	1.34529	-1.06457	Yes
Ttn	Titin	19272	1.22591	1.37594	3.67026	1.84406	-1.44946	30.3757	1.77565	12.1117	No
Ttn	Titin	21185	1.58093	-1.10482	2.98576	5.28751	7.5581	-1.70501	-1.69573	-2.32715	Yes
Ttn	Titin	21356	-6.45368	-1.38769	3.38458	3.77453	2.68664	-3.23611	-3.49706	11.8464	No
Ttn	Titin	22709	-1.15031	1.42779	3.50407	6.06549	6.67337	-1.84379	-1.84327	-2.17179	Yes
Ttn	Titin	25177	1.83581	-1.02204	8.04846	29.7164	19.5516	-1.37483	1.32259	-2.85142	Yes
Ttn	Titin	26075	-4.049	1.1136	11.611	9.67635	25.8982	1.43176	-1.45658	1.03026	Yes
Ttn	Titin	28961	1.23276	1.39025	3.06363	3.85066	4.08416	1.30389	-1.33273	-1.69174	Yes
Ttn	Titin	29823	-1.48756	-2.01457	4.24276	8.59026	7.2878	-2.6802	2.52246	-1.10459	No
Ttn	Titin	29830	-1.31352	1.13694	4.586	6.34649	4.21744	-3.40484	-3.6794	-2.5877	Yes
Ttn	Titin	29836	1.7863	-1.3395	4.7601	4.9801	3.15468	-3.63303	-3.92599	-2.76113	Yes
Ttn	Titin	30428	1.22648	1.65216	3.69016	2.46207	4.49867	3.06021	3.24065	3.78159	No
Ttn	Titin	30585	1.51751	-1.29359	9.76481	9.97009	14.7467	-7.07806	-1.77015	-1.71075	Yes
Ttn	Titin	31272	-1.12726	1.06927	2.53128	4.17441	2.94562	-1.01936	-1.03326	1.05832	Yes
Ttn	Titin	32001	-1.10792	1.18486	5.84489	6.5314	6.15722	-1.02598	-1.66444	-1.7203	Yes
Ttn	Titin	32010	1.17707	1.34314	2.09065	3.92824	2.80038	1.20643	1.13208	1.31356	Yes
Ttn	Titin	32644	1.11504	1	12.0484	18.7883	22.5149	ND	ND	ND	Yes
Ttn	Titin	33843	-1.18148	1.63735	5.11985	9.00526	6.79595	-2.60102	-1.76762	-1.63062	Yes
Ttn	Titin	34016	1.11504	1	6.00184	24.1944	15.9617	-1.07838	-1.80393	1.3795	Yes
Ttn	Titin	34148	1.17537	1.45739	3.8485	7.62068	7.34497	-1.37771	-1.48083	-2.93384	Yes
Ttn	Titin	13850	1.61004	1.47848	3.37179	1.18958	1.40588	1.75605	1.91677	1.43401	Yes
Ttn	Titin	14545	-2.74167	1.12946	3.32493	1.73663	1.91934	1.57375	1.07282	-3.70919	Yes
Ttn	Titin	14763	-7.64519	1.41691	2.30628	1.59197	2.88745	-2.97089	-5.92492	-3.38427	Yes
Ttn	Titin	20164	-1.41542	1.28576	2.29222	4.51235	3.55964	-1.10788	-1.38564	-1.7008	Yes
Ttn	Titin	21735	1.11504	1	3.20375	13.928	5.42599	1.96468	1.37154	-1.30817	Yes
Ttn	Titin	21952	-1.81924	1.32218	3.21535	-4.3231	-1.32666	3.78235	2.11684	4.26674	No
Ttn	Titin	22607	1.13106	1.08659	2.23912	3.12424	2.63064	-1.68088	-1.52891	-1.47188	Yes
Ttn	Titin	22712	-1.15031	1.42779	3.50407	6.06549	6.67337	-1.84379	-1.84327	-2.17179	Yes
Ttn	Titin	27654	-2.30805	-2.02455	4.91835	21.4906	14.8977	-1.29529	1.0104	-4.57464	Yes
Ttn	Titin	27823	1.22616	-1.13558	2.31358	4.49757	3.98576	-1.04177	-1.32655	-1.34437	Yes
Ttn	Titin	27824	1.22616	-1.13558	2.31358	4.49757	3.98576	-1.04177	-1.32655	-1.34437	Yes
Ttn	Titin	28865	-1.18702	-1.30952	2.37262	3.37591	3.06234	-1.31238	-1.16963	-1.48869	Yes
Ttn	Titin	30497	1.07468	1.02145	2.82072	2.87529	4.24051	-4.1786	-1.56654	-1.87865	Yes
Ttn	Titin	30995	-1.51322	-1.00499	3.37288	5.8013	6.46587	-1.53567	-5.85579	-4.11835	Yes
Ttn	Titin	31008	1.11504	1	31.3898	81.1078	49.5435	ND	ND	ND	Yes
Ttn	Titin	31581	-1.10442	1.07447	4.09618	5.61038	5.62985	-1.48636	-1.8539	-1.74469	Yes
Ttn	Titin	31805	-1.12952	1.89746	22.501	64.5511	70.3316	-5.15423	1.03072	-1.59678	Yes
Ttn	Titin	32720	-1.67485	-4.72168	5.75994	11.7445	14.5775	ND	ND	ND	Yes
Ttn	Titin	32770	1.04757	1.54809	2.07144	3.92956	3.3692	1.45172	2.45124	2.19731	No
Ttn	Titin	32883	1.87987	1.82811	3.18819	6.76993	7.01804	-6.37424	-1.94283	-1.31243	Yes
Ttn	Titin	33519	1.22965	1.90612	7.6164	11.4328	6.05379	1.24221	1.75767	1.81199	Yes
Ttn	Titin	33525	1.22965	1.90612	7.6164	11.4328	6.05379	1.24221	1.75767	1.81199	Yes
Ttn	Titin	33680	1.58578	1.56176	11.3571	17.9861	17.9388	-5.65939	-6.11576	-4.30118	Yes
Ttn	Titin	33737	-1.60297	1.28957	3.08103	7.11663	7.59361	-1.76862	-2.41852	-1.62733	Yes
Ttn	Titin	33740	-2.21259	1.67157	4.21527	8.3465	9.49778	-1.95154	-1.29881	-1.48319	Yes
Ttn	Titin	33769	-1.10133	1.29198	2.98223	5.74878	4.83765	-1.88307	-2.09992	-2.78613	Yes
Ttn	Titin	33939	-1.45167	-1.14895	2.33896	3.24722	2.59418	-1.35943	-2.40477	-2.10242	Yes
Ttn	Titin	34136	-1.00049	1.38515	2.63188	3.32471	4.05621	-1.52451	1.05978	-1.67146	Yes
Ttn	Titin	34304	1.43577	1.87199	3.97164	7.84574	7.522	1.02806	1.23365	-1.29051	Yes
Ttn	Titin	472	-2.13084	1.123	2.03546	3.3347	2.42951	ND	ND	ND	Yes
Ttn	Titin	2502	1.11504	1	7.38558	6.76555	3.53881	-2.56833	-2.40998	-1.57986	Yes
Ttn	Titin	2505	1.11504	1	7.38558	6.76555	3.53881	-2.56833	-2.40998	-1.57986	Yes
Ttn	Titin	21631	1.12172	1.23615	-1.12064	2.61776	3.32556	-13.5266	-2.03389	-2.85466	Yes
Ttn	Titin	21921	1.18636	-1.06153	1.9611	2.62137	2.48314	-1.34173	-1.24605	-1.12724	Yes
Ttn	Titin	27460	-2.22594	-1.31384	1.05094	2.6176	3.5802	-1.33013	1.34698	-1.91659	Yes
Ttn	Titin	31968	-1.37147	1.38039	1.92757	3.31346	3.54147	1.02843	-1.03485	-1.07217	Yes
Ttn	Titin	32143	1.123	-1.44096	1.22552	2.42342	1.50269	-1.84668	-2.82515	-1.4836	Yes
Ttn	Titin	32360	-1.04033	-1.03845	1.81859	2.32564	1.40249	-1.3104	-2.5848	-2.68363	Yes
Ttn	Titin	32551	1.41453	1.19629	-1.0714	2.55738	-1.11911	4.95746	4.41856	2.73311	No
Ttn	Titin	4379	-2.44966	1.30856	1.40845	2.4247	2.10291	-1.66475	1.00496	1.01917	Yes
Ttn	Titin	13043	-1.16656	-1.15639	1.63056	3.09416	-1.1399	1.15122	1.18297	1.14009	Yes
Ttn	Titin	17624	1.29968	1.89821	1.59252	2.7373	2.63781	-2.16262	-3.31755	-5.33993	Yes
Ttn	Titin	19188	1.46365	1.32578	1.20793	3.60092	2.64546	-3.25526	-3.03831	-3.51319	Yes
Ttn	Titin	21329	-1.78731	-1.47598	-3.7959	2.11971	2.34926	1.27227	1.57298	1.93445	Yes
Ttn	Titin	21944	1.76518	1.63414	1.77883	5.61549	5.18313	-1.24183	1.00851	-1.24111	Yes
Ttn	Titin	22324	-1.52909	1.88999	1.07286	2.47594	2.80293	-5.37333	-2.50125	-26.2459	Yes
Ttn	Titin	26654	-1.81968	-1.89012	-1.42627	2.11457	1.9557	-2.90534	1.05412	-1.18948	Yes
Ttn	Titin	27043	-1.13176	-1.07304	1.79254	4.44673	4.86512	-3.62364	-3.91585	-2.754	Yes
Ttn	Titin	28735	-1.96095	-1.29857	-2.4819	2.61937	2.07211	-13.4995	-3.05939	-3.44761	Yes
Ttn	Titin	30897	-1.13076	1.33184	1.7355	2.35031	1.8585	-2.09721	-2.09345	-3.04077	Yes
Ttn	Titin	33695	1.11504	1	-1.13581	10.6625	8.29956	ND	ND	ND	Yes
Ttn	Titin	33793	-2.53727	-1.01844	-1.58033	2.47452	2.60878	-1.19899	-1.42144	-1.32638	Yes
Ttn	Titin	8791	1.54662	-1.2048	1.73149	1.85719	2.0539	1.14677	-1.21273	1.59277	Yes
Ttn	Titin	12859	-1.33214	-1.09035	1.18303	-2.52049	4.13099	1.28468	-1.87458	-1.48303	Yes
Ttn	Titin	20174	-1.11467	1.40576	-1.64659	-1.26222	2.45658	4.42437	1.60199	2.54677	No
Ttn	Titin	20426	-1.57245	-1.43775	-1.3974	1.48893	2.07036	-3.6948	-2.31774	-1.46433	Yes
Ttn	Titin	30489	-1.97425	-1.44769	-1.109	-2.32012	2.21133	-1.10139	-1.52932	-4.05257	Yes
Ttn	Titin	2841	1.11504	1	-1.13581	1.7751	2.80229	-4.4476	-4.24001	-1.83153	Yes
Ube2d2	UBE2D2	128	-1.93923	-7.9588	-3.05758	5.08884	4.78154	2.35181	2.30838	1.81173	No
Ube2l3	UBE2L3	20	1.75742	2.11535	1.19689	3.50266	1.50828	-3.78958	-6.82504	-1.91727	Yes
Ube2l3	UBE2L3	16	-1.33499	-1.22881	-1.64433	3.45378	2.95997	-2.10082	-2.41731	1.13784	Yes
Ube2n	UBE2N	74	2.02394	1.99183	1.38702	2.41332	1.676	-2.26333	-2.53093	1.03031	Yes
Ubr3	UBR3	1045	-1.19407	2.16468	1.34028	1.92516	2.66926	2.25592	2.91995	-1.0526	No
Ubr3	UBR3	1480	-2.05819	-4.89449	1.28441	4.14348	4.30395	-1.23763	-1.06443	-1.42696	Yes
Ubxn1	UBXN1	208	-1.76648	3.64618	-1.46805	2.80224	2.0855	ND	ND	ND	Yes
Ufd1	UFD1L	279	2.17289	3.08109	1.29418	4.19363	3.52158	-1.75676	-1.01817	-1.45474	Yes
Ufd1	UFD1L	264	1.11504	1	10.3809	6.75944	18.7435	ND	ND	ND	Yes
Ugp2	UGP2	198	-2.10197	2.37204	-2.40082	1.53967	-1.84072	-1.40983	-1.2654	-1.02405	Yes
Usp5	USP5	20	-1.34497	-1.72536	2.07027	2.64261	3.29304	-1.69466	-1.51708	-2.06142	Yes
Usp5	USP5	360	1.17111	-1.03814	2.46195	1.02032	2.37425	-1.35435	-1.2572	-2.1842	Yes
Usp5	USP5	423	1.53612	1.57577	2.27937	4.30554	3.49911	-1.80304	-1.51355	-1.70066	Yes
Usp5	USP5	353	1.14696	1.3693	2.45673	3.42094	3.82058	-2.42174	-2.79892	-2.19552	Yes
Usp5	USP5	357	1.14696	1.3693	2.45673	3.42094	3.82058	-2.42174	-2.79892	-2.19552	Yes
Vamp5	VAMP5	62	-1.35678	1.30265	1.42814	2.15362	2.51116	-1.02521	1.14865	1.04619	Yes
Vcl	Vinculin	476	-1.19668	2.98543	-4.61299	2.69916	1.44365	ND	ND	ND	Yes
Vcp	VCP	529	-1.38864	-1.97907	2.14196	-9.16687	-8.00772	-1.88993	1.07386	-1.06032	Yes
Vcp	VCP	231	-1.02169	1.17452	3.09235	6.00989	5.04805	-1.31064	-1.34036	-1.51622	Yes
Vdac1	VDAC1	66	1.8072	2.5956	1.04762	1.4337	1.02896	-2.16886	-2.43946	-1.45634	Yes
Vps13c	VPS13C	2422, 2430	-1.13832	1.3034	-3.23913	1.13402	9.19017	3.43538	1.84638	3.19253	Yes
Wnt3	WNT3	218	1.8847	-1.0691	19.2523	3.68001	8.28226	35.7949	17.3706	34.7653	No
Yars1	YARS	513	-3.99742	1.29526	1.85206	3.20468	1.38619	2.95783	-1.26319	4.15522	No
Ywhae	14-3-3 epsilon	80	3.1174	2.61681	1.58868	6.98522	4.93284	-1.06208	1.59779	1.35158	Yes
Ywhae	14-3-3 epsilon	50	1.81881	2.1806	1.67139	3.17615	1.88589	1.50193	-1.50166	-1.33866	Yes
Ywhae	14-3-3 epsilon	78	1.24848	1.30683	4.02469	1.1701	4.30948	3.64208	1.32344	1.44888	No
Ywhag	14-3-3 gamma	69	1.26104	1.67251	2.72359	2.20998	2.23267	-1.852	-1.67412	-2.21273	Yes
Zfp809	ZFP809	295	1.49999	1.06042	2.02521	-2.65424	1.24275	1.29659	1.18693	2.6935	No
