# Supplementary material for: Blocking muscle wasting via deletion of the muscle-specific E3 ligase MuRF1 impedes pancreatic tumor growth
Source: Commun Biol. 2023 May 13;6:519. doi: 10.1038/s42003-023-04902-2 (PMC10183033; doi:10.1038/s42003-023-04902-2)
Supplement: Supplementary file 5 — Supplementary Data 3 [file 42003_2023_4902_MOESM5_ESM.xlsx]

## Sheet: Canonical Pathways (CP)
Genotype	Time	Ingenuity Canonical Pathways	-log(p-value)	Ratio	z-score	Molecules
WT	D8 vs Sham	Acute Phase Response Signaling	15	0.0769	3	APOA2,C4A/C4B,CFB,CP,FGA,FGB,FGG,HP,HPX,ITIH3,ITIH4,PLG,SERPINA3,SERPIND1
WT	D8 vs Sham	GP6 Signaling Pathway	7.94	0.0615	2.828	COL12A1,COL1A1,COL1A2,COL4A1,COL4A2,FGA,FGB,FGG
WT	D8 vs Sham	Coagulation System	6.99	0.143	2.236	FGA,FGB,FGG,PLG,SERPIND1
WT	D8 vs Sham	Intrinsic Prothrombin Activation Pathway	6.53	0.116	2.236	COL1A1,COL1A2,FGA,FGB,FGG
WT	D8 vs Sham	LXR/RXR Activation	5.38	0.0469	2.449	APOA2,C4A/C4B,CLU,FGA,HPX,ITIH4
WT	D8 vs Sham	FXR/RXR Activation	5.21	0.0438	#NUM!	APOA2,C4A/C4B,CLU,FGA,HPX,ITIH4
WT	D8 vs Sham	Extrinsic Prothrombin Activation Pathway	4.57	0.167	#NUM!	FGA,FGB,FGG
WT	D8 vs Sham	Urate Biosynthesis/Inosine 5'-phosphate Degradation	4.24	0.13	#NUM!	NAD ,PNP,XDH
WT	D8 vs Sham	Guanosine Nucleotides Degradation III	4.24	0.13	#NUM!	NAD ,PNP,XDH
WT	D8 vs Sham	Adenosine Nucleotides Degradation II	4.02	0.111	#NUM!	NAD ,PNP,XDH
WT	D8 vs Sham	Glutathione Redox Reactions I	3.84	0.0968	#NUM!	GPX1,GSR,GSTZ1
WT	D8 vs Sham	Purine Nucleotides Degradation II (Aerobic)	3.64	0.0833	#NUM!	NAD ,PNP,XDH
WT	D8 vs Sham	Complement System	3.57	0.0789	#NUM!	C4A/C4B,CFB,CFH
WT	D8 vs Sham	Mitochondrial Dysfunction	3.4	0.0266	#NUM!	CAT,GSR,NAD ,TXNRD2,XDH
WT	D8 vs Sham	Hepatic Fibrosis / Hepatic Stellate Cell Activation	3.38	0.0263	#NUM!	COL12A1,COL1A1,COL1A2,COL4A1,COL4A2
WT	D8 vs Sham	Atherosclerosis Signaling	3.07	0.0312	#NUM!	APOA2,CLU,COL1A1,COL1A2
WT	D8 vs Sham	Iron homeostasis signaling pathway	2.79	0.0263	#NUM!	ATP6V1A,CP,HP,HPX
WT	D8 vs Sham	Apelin Adipocyte Signaling Pathway	2.6	0.0366	#NUM!	CAT,GPX1,GSTZ1
WT	D8 vs Sham	Apelin Liver Signaling Pathway	2.48	0.0769	#NUM!	COL1A1,COL1A2
WT	D8 vs Sham	Amyotrophic Lateral Sclerosis Signaling	2.28	0.0283	#NUM!	CAT,GPX1,NEFL
WT	D8 vs Sham	Ethanol Degradation IV	2.25	0.0588	#NUM!	CAT,NAD
WT	D8 vs Sham	Role of Tissue Factor in Cancer	2.15	0.0254	#NUM!	FGA,FGB,FGG
WT	D8 vs Sham	p38 MAPK Signaling	2.15	0.0254	#NUM!	H3-3A/H3-3B,HSPB7,MAPKAPK3
WT	D8 vs Sham	Dopamine Degradation	2.03	0.0455	#NUM!	NAD ,Sult1a1
WT	D8 vs Sham	Sorbitol Degradation I	1.79	0.2	#NUM!	NAD
WT	D8 vs Sham	HOTAIR Regulatory Pathway	1.78	0.0185	#NUM!	COL1A1,COL1A2,H3-3A/H3-3B
WT	D8 vs Sham	Aldosterone Signaling in Epithelial Cells	1.74	0.0179	#NUM!	CRYAB,HSPB6,HSPB7
WT	D8 vs Sham	Glycine Biosynthesis II	1.71	0.167	#NUM!	NAD
WT	D8 vs Sham	Sirtuin Signaling Pathway	1.65	0.0123	2	H1-0,H3-3A/H3-3B,MLYCD,NAD
WT	D8 vs Sham	UDP-D-xylose and UDP-D-glucuronate Biosynthesis	1.64	0.143	#NUM!	NAD
WT	D8 vs Sham	Choline Degradation I	1.64	0.143	#NUM!	NAD
WT	D8 vs Sham	Glycerol-3-phosphate Shuttle	1.64	0.143	#NUM!	NAD
WT	D8 vs Sham	Dendritic Cell Maturation	1.63	0.0162	#NUM!	COL1A1,COL1A2,FSCN1
WT	D8 vs Sham	NRF2-mediated Oxidative Stress Response	1.61	0.0159	#NUM!	CAT,GSR,GSTZ1
WT	D8 vs Sham	Retinoate Biosynthesis II	1.59	0.125	#NUM!	NAD
WT	D8 vs Sham	Proline Degradation	1.59	0.125	#NUM!	NAD
WT	D8 vs Sham	Taurine Biosynthesis	1.59	0.125	#NUM!	NAD
WT	D8 vs Sham	Glutathione Redox Reactions II	1.59	0.125	#NUM!	GSR
WT	D8 vs Sham	Production of Nitric Oxide and Reactive Oxygen Species in Macrophages	1.57	0.0154	#NUM!	APOA2,CAT,CLU
WT	D8 vs Sham	Clathrin-mediated Endocytosis Signaling	1.57	0.0153	#NUM!	APOA2,ARPC3,CLU
WT	D8 vs Sham	Branched-chain α-keto acid Dehydrogenase Complex	1.53	0.111	#NUM!	NAD
WT	D8 vs Sham	Thioredoxin Pathway	1.53	0.111	#NUM!	TXNRD2
WT	D8 vs Sham	Xanthine and Xanthosine Salvage	1.53	0.111	#NUM!	PNP
WT	D8 vs Sham	Threonine Degradation II	1.53	0.111	#NUM!	NAD
WT	D8 vs Sham	Methylglyoxal Degradation VI	1.53	0.111	#NUM!	NAD
WT	D8 vs Sham	Serotonin Degradation	1.5	0.0238	#NUM!	NAD ,Sult1a1
WT	D8 vs Sham	β-alanine Degradation I	1.49	0.1	#NUM!	NAD
WT	D8 vs Sham	Pyruvate Fermentation to Lactate	1.49	0.1	#NUM!	NAD
WT	D8 vs Sham	2-ketoglutarate Dehydrogenase Complex	1.49	0.1	#NUM!	NAD
WT	D8 vs Sham	Guanine and Guanosine Salvage I	1.49	0.1	#NUM!	PNP
WT	D8 vs Sham	Superoxide Radicals Degradation	1.49	0.1	#NUM!	CAT
WT	D8 vs Sham	2-amino-3-carboxymuconate Semialdehyde Degradation to Glutaryl-CoA	1.49	0.1	#NUM!	NAD
WT	D8 vs Sham	Adenine and Adenosine Salvage I	1.49	0.1	#NUM!	PNP
WT	D8 vs Sham	4-aminobutyrate Degradation I	1.49	0.1	#NUM!	NAD
WT	D8 vs Sham	Phenylethylamine Degradation I	1.45	0.0909	#NUM!	NAD
WT	D8 vs Sham	D-glucuronate Degradation I	1.45	0.0909	#NUM!	NAD
WT	D8 vs Sham	4-hydroxyproline Degradation I	1.45	0.0909	#NUM!	NAD
WT	D8 vs Sham	Phenylalanine Degradation I (Aerobic)	1.45	0.0909	#NUM!	NAD
WT	D8 vs Sham	TR/RXR Activation	1.44	0.022	#NUM!	FGA,HP
WT	D8 vs Sham	Acetyl-CoA Biosynthesis I (Pyruvate Dehydrogenase Complex)	1.41	0.0833	#NUM!	NAD
WT	D8 vs Sham	Ascorbate Recycling (Cytosolic)	1.41	0.0833	#NUM!	NAD
WT	D8 vs Sham	NAD Biosynthesis III	1.41	0.0833	#NUM!	NAD
WT	D8 vs Sham	Glutamate Degradation III (via 4-aminobutyrate)	1.41	0.0833	#NUM!	NAD
WT	D8 vs Sham	L-carnitine Biosynthesis	1.38	0.0769	#NUM!	NAD
WT	D8 vs Sham	L-DOPA Degradation	1.38	0.0769	#NUM!	NAD
WT	D8 vs Sham	NAD Salvage Pathway III	1.38	0.0769	#NUM!	NAD
WT	D8 vs Sham	Glycine Cleavage Complex	1.38	0.0769	#NUM!	NAD
WT	D8 vs Sham	Arginine Degradation I (Arginase Pathway)	1.38	0.0769	#NUM!	NAD
WT	D8 vs Sham	Serine Biosynthesis	1.35	0.0714	#NUM!	NAD
WT	D8 vs Sham	Tyrosine Degradation I	1.35	0.0714	#NUM!	GSTZ1
WT	D8 vs Sham	Aspartate Degradation II	1.35	0.0714	#NUM!	NAD
WT	D8 vs Sham	NAD Biosynthesis from 2-amino-3-carboxymuconate Semialdehyde	1.29	0.0625	#NUM!	NAD
WT	D8 vs Sham	4-hydroxybenzoate Biosynthesis	1.29	0.0625	#NUM!	NAD
WT	D8 vs Sham	Arsenate Detoxification I (Glutaredoxin)	1.26	0.0588	#NUM!	PNP
WT	D8 vs Sham	CMP-N-acetylneuraminate Biosynthesis I (Eukaryotes)	1.26	0.0588	#NUM!	NANS
WT	D8 vs Sham	Adenine and Adenosine Salvage III	1.26	0.0588	#NUM!	PNP
WT	D8 vs Sham	2-oxobutanoate Degradation I	1.26	0.0588	#NUM!	NAD
WT	D8 vs Sham	Granzyme A Signaling	1.22	0.0526	#NUM!	H1-0
WT	D8 vs Sham	Superpathway of Serine and Glycine Biosynthesis I	1.22	0.0526	#NUM!	NAD
WT	D8 vs Sham	Lysine Degradation II	1.22	0.0526	#NUM!	NAD
WT	D8 vs Sham	Ketolysis	1.22	0.0526	#NUM!	NAD
WT	D8 vs Sham	Neuroprotective Role of THOP1 in Alzheimer's Disease	1.21	0.0164	#NUM!	PLG,SERPINA3
WT	D8 vs Sham	Protein Ubiquitination Pathway	1.2	0.0108	#NUM!	CRYAB,HSPB6,HSPB7
WT	D8 vs Sham	Ketogenesis	1.19	0.05	#NUM!	NAD
WT	D8 vs Sham	NAD Phosphorylation and Dephosphorylation	1.19	0.05	#NUM!	NAD
WT	D8 vs Sham	Purine Ribonucleosides Degradation to Ribose-1-phosphate	1.19	0.05	#NUM!	PNP
WT	D8 vs Sham	IL-6 Signaling	1.19	0.0159	#NUM!	COL1A1,HSPB7
WT	D8 vs Sham	Glucocorticoid Biosynthesis	1.14	0.0435	#NUM!	NAD
WT	D8 vs Sham	Fatty Acid α-oxidation	1.14	0.0435	#NUM!	NAD
WT	D8 vs Sham	Mineralocorticoid Biosynthesis	1.14	0.0435	#NUM!	NAD
WT	D8 vs Sham	IL-12 Signaling and Production in Macrophages	1.12	0.0146	#NUM!	APOA2,CLU
WT	D8 vs Sham	Lysine Degradation V	1.1	0.04	#NUM!	NAD
WT	D8 vs Sham	Leucine Degradation I	1.09	0.0385	#NUM!	NAD
WT	D8 vs Sham	Methylglyoxal Degradation III	1.09	0.0385	#NUM!	NAD
WT	D8 vs Sham	Glutaryl-CoA Degradation	1.07	0.037	#NUM!	NAD
WT	D8 vs Sham	Aryl Hydrocarbon Receptor Signaling	1.06	0.0134	#NUM!	GSTZ1,HSPB7
WT	D8 vs Sham	Androgen Biosynthesis	1.05	0.0357	#NUM!	NAD
WT	D8 vs Sham	Folate Transformations I	1.05	0.0357	#NUM!	NAD
WT	D8 vs Sham	NAD biosynthesis II (from tryptophan)	1.01	0.0323	#NUM!	NAD
WT	D8 vs Sham	Histamine Degradation	1.01	0.0323	#NUM!	NAD
WT	D8 vs Sham	Oxidative Ethanol Degradation III	1.01	0.0323	#NUM!	NAD
WT	D8 vs Sham	Isoleucine Degradation I	1	0.0312	#NUM!	NAD
WT	D8 vs Sham	The Visual Cycle	1	0.0312	#NUM!	NAD
WT	D8 vs Sham	Putrescine Degradation III	0.987	0.0303	#NUM!	NAD
WT	D8 vs Sham	Phenylalanine Degradation IV (Mammalian, via Side Chain)	0.975	0.0294	#NUM!	NAD
WT	D8 vs Sham	Vitamin-C Transport	0.975	0.0294	#NUM!	TXNRD2
WT	D8 vs Sham	DNA Methylation and Transcriptional Repression Signaling	0.963	0.0286	#NUM!	H3-3A/H3-3B
WT	D8 vs Sham	NAD Salvage Pathway II	0.963	0.0286	#NUM!	NAD
WT	D8 vs Sham	Tryptophan Degradation X (Mammalian, via Tryptamine)	0.963	0.0286	#NUM!	NAD
WT	D8 vs Sham	Colanic Acid Building Blocks Biosynthesis	0.951	0.0278	#NUM!	NAD
WT	D8 vs Sham	Valine Degradation I	0.939	0.027	#NUM!	NAD
WT	D8 vs Sham	Retinoate Biosynthesis I	0.928	0.0263	#NUM!	NAD
WT	D8 vs Sham	Tumor Microenvironment Pathway	0.907	0.0108	#NUM!	COL1A1,COL1A2
WT	D8 vs Sham	Purine Nucleotides De Novo Biosynthesis II	0.896	0.0244	#NUM!	NAD
WT	D8 vs Sham	TCA Cycle II (Eukaryotic)	0.889	0.0238	#NUM!	NAD
WT	D8 vs Sham	Glycolysis I	0.889	0.0238	#NUM!	NAD
WT	D8 vs Sham	Ethanol Degradation II	0.889	0.0238	#NUM!	NAD
WT	D8 vs Sham	Xenobiotic Metabolism PXR Signaling Pathway	0.876	0.0104	#NUM!	CAT,GSTZ1
WT	D8 vs Sham	Glutathione-mediated Detoxification	0.87	0.0227	#NUM!	GSTZ1
WT	D8 vs Sham	Fatty Acid β-oxidation I	0.851	0.0217	#NUM!	NAD
WT	D8 vs Sham	Natural Killer Cell Signaling	0.845	0.0099	#NUM!	COL1A1,COL1A2
WT	D8 vs Sham	Gluconeogenesis I	0.842	0.0213	#NUM!	NAD
WT	D8 vs Sham	Tryptophan Degradation III (Eukaryotic)	0.833	0.0208	#NUM!	NAD
WT	D8 vs Sham	ERK/MAPK Signaling	0.83	0.00971	#NUM!	H3-3A/H3-3B,HSPB7
WT	D8 vs Sham	tRNA Splicing	0.81	0.0196	#NUM!	NAD
WT	D8 vs Sham	Noradrenaline and Adrenaline Degradation	0.801	0.0192	#NUM!	NAD
WT	D8 vs Sham	UVB-Induced MAPK Signaling	0.801	0.0192	#NUM!	H3-3A/H3-3B
WT	D8 vs Sham	Transcriptional Regulatory Network in Embryonic Stem Cells	0.788	0.0185	#NUM!	H3-3A/H3-3B
WT	D8 vs Sham	Bile Acid Biosynthesis, Neutral Pathway	0.788	0.0185	#NUM!	NAD
WT	D8 vs Sham	Triacylglycerol Degradation	0.772	0.0179	#NUM!	AARSD1
WT	D8 vs Sham	AMPK Signaling	0.759	0.00873	#NUM!	MLYCD,NAD
WT	D8 vs Sham	LPS/IL-1 Mediated Inhibition of RXR Function	0.757	0.0087	#NUM!	CAT,GSTZ1
WT	D8 vs Sham	Thyroid Hormone Metabolism II (via Conjugation and/or Degradation)	0.752	0.0169	#NUM!	Sult1a1
WT	D8 vs Sham	PFKFB4 Signaling Pathway	0.733	0.0161	#NUM!	XDH
WT	D8 vs Sham	Maturity Onset Diabetes of Young (MODY) Signaling	0.726	0.0159	#NUM!	APOA2
WT	D8 vs Sham	Remodeling of Epithelial Adherens Junctions	0.697	0.0147	#NUM!	ARPC3
WT	D8 vs Sham	Melatonin Degradation I	0.68	0.0141	#NUM!	Sult1a1
WT	D8 vs Sham	Superpathway of Methionine Degradation	0.68	0.0141	#NUM!	NAD
WT	D8 vs Sham	Glioma Invasiveness Signaling	0.664	0.0135	#NUM!	PLG
WT	D8 vs Sham	Actin Nucleation by ARP-WASP Complex	0.629	0.0123	#NUM!	ARPC3
WT	D8 vs Sham	Heparan Sulfate Biosynthesis (Late Stages)	0.629	0.0123	#NUM!	AARSD1
WT	D8 vs Sham	Senescence Pathway	0.629	0.00714	#NUM!	CAT,MAPKAPK3
WT	D8 vs Sham	Superpathway of Melatonin Degradation	0.607	0.0116	#NUM!	Sult1a1
WT	D8 vs Sham	Xenobiotic Metabolism AHR Signaling Pathway	0.607	0.0116	#NUM!	GSTZ1
WT	D8 vs Sham	Xenobiotic Metabolism Signaling	0.606	0.0069	#NUM!	CAT,GSTZ1
WT	D8 vs Sham	Crosstalk between Dendritic Cells and Natural Killer Cells	0.59	0.0111	#NUM!	FSCN1
WT	D8 vs Sham	Heparan Sulfate Biosynthesis	0.582	0.0109	#NUM!	AARSD1
WT	D8 vs Sham	Death Receptor Signaling	0.582	0.0109	#NUM!	HSPB7
WT	D8 vs Sham	ATM Signaling	0.562	0.0103	#NUM!	HP1BP3
WT	D8 vs Sham	Fcγ Receptor-mediated Phagocytosis in Macrophages and Monocytes	0.551	0.01	#NUM!	ARPC3
WT	D8 vs Sham	Synaptogenesis Signaling Pathway	0.547	0.00625	#NUM!	ARPC3,THBS4
WT	D8 vs Sham	Apelin Cardiomyocyte Signaling Pathway	0.536	0.00962	#NUM!	CAT
WT	D8 vs Sham	Regulation of Actin-based Motility by Rho	0.533	0.00952	#NUM!	ARPC3
WT	D8 vs Sham	NER Pathway	0.526	0.00935	#NUM!	H3-3A/H3-3B
WT	D8 vs Sham	Neuregulin Signaling	0.516	0.00909	#NUM!	DCN
WT	D8 vs Sham	Role of MAPK Signaling in Promoting the Pathogenesis of Influenza	0.506	0.00885	#NUM!	ATP6V1A
WT	D8 vs Sham	Antioxidant Action of Vitamin C	0.5	0.0087	#NUM!	TXNRD2
WT	D8 vs Sham	Oxidative Phosphorylation	0.488	0.0084	#NUM!	NAD
WT	D8 vs Sham	fMLP Signaling in Neutrophils	0.476	0.00813	#NUM!	ARPC3
WT	D8 vs Sham	Reelin Signaling in Neurons	0.476	0.00813	#NUM!	ARPC3
WT	D8 vs Sham	Rac Signaling	0.474	0.00806	#NUM!	ARPC3
WT	D8 vs Sham	RhoA Signaling	0.47	0.008	#NUM!	ARPC3
WT	D8 vs Sham	CD28 Signaling in T Helper Cells	0.467	0.00794	#NUM!	ARPC3
WT	D8 vs Sham	Hepatic Fibrosis Signaling Pathway	0.437	0.00515	#NUM!	COL1A1,COL1A2
WT	D8 vs Sham	Xenobiotic Metabolism General Signaling Pathway	0.415	0.0068	#NUM!	GSTZ1
WT	D8 vs Sham	Protein Kinase A Signaling	0.405	0.00485	#NUM!	H1-0,H3-3A/H3-3B
WT	D8 vs Sham	Epithelial Adherens Junction Signaling	0.399	0.00649	#NUM!	ARPC3
WT	D8 vs Sham	Phagosome Maturation	0.39	0.00633	#NUM!	ATP6V1A
WT	D8 vs Sham	Regulation of eIF4 and p70S6K Signaling	0.367	0.00588	#NUM!	EIF3H
WT	D8 vs Sham	Cdc42 Signaling	0.352	0.00562	#NUM!	ARPC3
WT	D8 vs Sham	Glucocorticoid Receptor Signaling	0.335	0.00424	#NUM!	FGG,HP
WT	D8 vs Sham	Xenobiotic Metabolism CAR Signaling Pathway	0.333	0.00529	#NUM!	GSTZ1
WT	D8 vs Sham	Ephrin Receptor Signaling	0.328	0.00521	#NUM!	ARPC3
WT	D8 vs Sham	RhoGDI Signaling	0.322	0.00513	#NUM!	ARPC3
WT	D8 vs Sham	PPARα/RXRα Activation	0.321	0.0051	#NUM!	APOA2
WT	D8 vs Sham	Adrenomedullin signaling pathway	0.307	0.00488	#NUM!	CFH
WT	D8 vs Sham	Cardiac Hypertrophy Signaling (Enhanced)	0.299	0.00393	#NUM!	HSPB7,MAPKAPK3
WT	D8 vs Sham	Integrin Signaling	0.294	0.00467	#NUM!	ARPC3
WT	D8 vs Sham	mTOR Signaling	0.292	0.00463	#NUM!	EIF3H
WT	D8 vs Sham	Role of Osteoblasts, Osteoclasts and Chondrocytes in Rheumatoid Arthritis	0.281	0.00446	#NUM!	COL1A1
WT	D8 vs Sham	EIF2 Signaling	0.277	0.00441	#NUM!	EIF3H
WT	D8 vs Sham	Osteoarthritis Pathway	0.277	0.00441	#NUM!	DCN
WT	D8 vs Sham	Actin Cytoskeleton Signaling	0.272	0.00433	#NUM!	ARPC3
WT	D8 vs Sham	Cardiac Hypertrophy Signaling	0.25	0.00402	#NUM!	MAPKAPK3
WT	D8 vs Sham	Signaling by Rho Family GTPases	0.243	0.00392	#NUM!	ARPC3
WT	D8 vs Sham	Axonal Guidance Signaling	0	0.002	#NUM!	ARPC3
WT	D10 vs Sham	Acute Phase Response Signaling	17.7	0.0934	3.464	A2M,C4A/C4B,CFB,CP,FGA,FGB,FGG,FN1,HP,HPX,ITIH3,ITIH4,PLG,SERPINA1,SERPINA3,SERPIND1,TF
WT	D10 vs Sham	Coagulation System	13.7	0.257	1	A2M,F13A1,FGA,FGB,FGG,KNG1,PLG,SERPINA1,SERPIND1
WT	D10 vs Sham	Intrinsic Prothrombin Activation Pathway	9.28	0.163	2.449	COL1A1,COL1A2,F13A1,FGA,FGB,FGG,KNG1
WT	D10 vs Sham	LXR/RXR Activation	8.46	0.0703	3	APOE,C4A/C4B,CLU,FGA,HPX,ITIH4,KNG1,SERPINA1,TF
WT	D10 vs Sham	FXR/RXR Activation	8.2	0.0657	#NUM!	APOE,C4A/C4B,CLU,FGA,HPX,ITIH4,KNG1,SERPINA1,TF
WT	D10 vs Sham	Extrinsic Prothrombin Activation Pathway	6.07	0.222	#NUM!	F13A1,FGA,FGB,FGG
WT	D10 vs Sham	GP6 Signaling Pathway	5.9	0.0538	2.646	COL12A1,COL1A1,COL1A2,COL4A2,FGA,FGB,FGG
WT	D10 vs Sham	EIF2 Signaling	5.28	0.0352	1	ACTB,FAU,PABPC1,RPL13A,RPL27A,RPL30,Rpl36a,RPS13
WT	D10 vs Sham	Hepatic Fibrosis / Hepatic Stellate Cell Activation	3.82	0.0316	#NUM!	A2M,COL12A1,COL1A1,COL1A2,COL4A2,FN1
WT	D10 vs Sham	Clathrin-mediated Endocytosis Signaling	3.75	0.0306	#NUM!	ACTB,APOE,CLU,SERPINA1,TF,TSG101
WT	D10 vs Sham	Atherosclerosis Signaling	3.69	0.0391	#NUM!	APOE,CLU,COL1A1,COL1A2,SERPINA1
WT	D10 vs Sham	Complement System	3.27	0.0789	#NUM!	C4A/C4B,CFB,CFH
WT	D10 vs Sham	Mechanisms of Viral Exit from Host Cells	3.17	0.0732	#NUM!	ACTB,TSG101,XPO1
WT	D10 vs Sham	4-aminobutyrate Degradation I	3.12	0.2	#NUM!	ALDH5A1,NAD
WT	D10 vs Sham	Glutamate Degradation III (via 4-aminobutyrate)	2.95	0.167	#NUM!	ALDH5A1,NAD
WT	D10 vs Sham	Mitochondrial Dysfunction	2.93	0.0266	#NUM!	ATP5MF,ATP5MG,GSR,NAD ,NDUFA3
WT	D10 vs Sham	Oxidative Phosphorylation	2.8	0.0336	2	ATP5MF,ATP5MG,NAD ,NDUFA3
WT	D10 vs Sham	LPS/IL-1 Mediated Inhibition of RXR Function	2.55	0.0217	#NUM!	ACSL3,ALDH5A1,APOE,GSTZ1,XPO1
WT	D10 vs Sham	Iron homeostasis signaling pathway	2.41	0.0263	#NUM!	CP,HP,HPX,TF
WT	D10 vs Sham	Apelin Liver Signaling Pathway	2.28	0.0769	#NUM!	COL1A1,COL1A2
WT	D10 vs Sham	Aldosterone Signaling in Epithelial Cells	2.26	0.0238	#NUM!	CRYAB,DNAJB12,HSPB6,HSPB7
WT	D10 vs Sham	Protein Ubiquitination Pathway	2.2	0.0181	#NUM!	CRYAB,DNAJB12,HSPB6,HSPB7,PSMD12
WT	D10 vs Sham	Glutathione Redox Reactions I	2.13	0.0645	#NUM!	GSR,GSTZ1
WT	D10 vs Sham	NRF2-mediated Oxidative Stress Response	2.08	0.0212	#NUM!	ACTB,DNAJB12,GSR,GSTZ1
WT	D10 vs Sham	Role of Tissue Factor in Cancer	1.87	0.0254	#NUM!	FGA,FGB,FGG
WT	D10 vs Sham	Neuroprotective Role of THOP1 in Alzheimer's Disease	1.83	0.0246	#NUM!	KNG1,PLG,SERPINA3
WT	D10 vs Sham	Dopamine Degradation	1.83	0.0455	#NUM!	NAD ,Sult1a1
WT	D10 vs Sham	Fatty Acid β-oxidation I	1.8	0.0435	#NUM!	ACSL3,NAD
WT	D10 vs Sham	IL-6 Signaling	1.8	0.0238	#NUM!	A2M,COL1A1,HSPB7
WT	D10 vs Sham	IL-12 Signaling and Production in Macrophages	1.7	0.0219	#NUM!	APOE,CLU,SERPINA1
WT	D10 vs Sham	Sorbitol Degradation I	1.68	0.2	#NUM!	NAD
WT	D10 vs Sham	Aryl Hydrocarbon Receptor Signaling	1.61	0.0201	#NUM!	ALDH5A1,GSTZ1,HSPB7
WT	D10 vs Sham	Glycine Biosynthesis II	1.6	0.167	#NUM!	NAD
WT	D10 vs Sham	UDP-D-xylose and UDP-D-glucuronate Biosynthesis	1.54	0.143	#NUM!	NAD
WT	D10 vs Sham	Choline Degradation I	1.54	0.143	#NUM!	NAD
WT	D10 vs Sham	Glutamine Biosynthesis I	1.54	0.143	#NUM!	GLUL
WT	D10 vs Sham	Glycerol-3-phosphate Shuttle	1.54	0.143	#NUM!	NAD
WT	D10 vs Sham	Retinoate Biosynthesis II	1.48	0.125	#NUM!	NAD
WT	D10 vs Sham	Proline Degradation	1.48	0.125	#NUM!	NAD
WT	D10 vs Sham	Taurine Biosynthesis	1.48	0.125	#NUM!	NAD
WT	D10 vs Sham	Glutathione Redox Reactions II	1.48	0.125	#NUM!	GSR
WT	D10 vs Sham	Remodeling of Epithelial Adherens Junctions	1.48	0.0294	#NUM!	ACTB,CTNNA1
WT	D10 vs Sham	Tight Junction Signaling	1.47	0.0179	#NUM!	ACTB,CTNNA1,NAPA
WT	D10 vs Sham	Regulation of eIF4 and p70S6K Signaling	1.46	0.0176	#NUM!	FAU,PABPC1,RPS13
WT	D10 vs Sham	Germ Cell-Sertoli Cell Junction Signaling	1.43	0.0172	#NUM!	A2M,ACTB,CTNNA1
WT	D10 vs Sham	Branched-chain α-keto acid Dehydrogenase Complex	1.43	0.111	#NUM!	NAD
WT	D10 vs Sham	Threonine Degradation II	1.43	0.111	#NUM!	NAD
WT	D10 vs Sham	Methylglyoxal Degradation VI	1.43	0.111	#NUM!	NAD
WT	D10 vs Sham	Caveolar-mediated Endocytosis Signaling	1.4	0.0267	#NUM!	ACTB,FLNB
WT	D10 vs Sham	β-alanine Degradation I	1.39	0.1	#NUM!	NAD
WT	D10 vs Sham	Pyruvate Fermentation to Lactate	1.39	0.1	#NUM!	NAD
WT	D10 vs Sham	2-ketoglutarate Dehydrogenase Complex	1.39	0.1	#NUM!	NAD
WT	D10 vs Sham	2-amino-3-carboxymuconate Semialdehyde Degradation to Glutaryl-CoA	1.39	0.1	#NUM!	NAD
WT	D10 vs Sham	Dendritic Cell Maturation	1.37	0.0162	#NUM!	COL1A1,COL1A2,IGHG1
WT	D10 vs Sham	Tumor Microenvironment Pathway	1.37	0.0162	#NUM!	COL1A1,COL1A2,FN1
WT	D10 vs Sham	Phenylethylamine Degradation I	1.35	0.0909	#NUM!	NAD
WT	D10 vs Sham	D-glucuronate Degradation I	1.35	0.0909	#NUM!	NAD
WT	D10 vs Sham	4-hydroxyproline Degradation I	1.35	0.0909	#NUM!	NAD
WT	D10 vs Sham	Phenylalanine Degradation I (Aerobic)	1.35	0.0909	#NUM!	NAD
WT	D10 vs Sham	ILK Signaling	1.33	0.0156	#NUM!	ACTB,FLNB,FN1
WT	D10 vs Sham	Glucocorticoid Receptor Signaling	1.31	0.0106	#NUM!	A2M,ACTB,FGG,HP,TSG101
WT	D10 vs Sham	Serotonin Degradation	1.31	0.0238	#NUM!	NAD ,Sult1a1
WT	D10 vs Sham	Production of Nitric Oxide and Reactive Oxygen Species in Macrophages	1.31	0.0154	#NUM!	APOE,CLU,SERPINA1
WT	D10 vs Sham	Acetyl-CoA Biosynthesis I (Pyruvate Dehydrogenase Complex)	1.31	0.0833	#NUM!	NAD
WT	D10 vs Sham	Ascorbate Recycling (Cytosolic)	1.31	0.0833	#NUM!	NAD
WT	D10 vs Sham	NAD Biosynthesis III	1.31	0.0833	#NUM!	NAD
WT	D10 vs Sham	Xenobiotic Metabolism AHR Signaling Pathway	1.3	0.0233	#NUM!	ALDH5A1,GSTZ1
WT	D10 vs Sham	Sertoli Cell-Sertoli Cell Junction Signaling	1.27	0.0149	#NUM!	A2M,ACTB,CTNNA1
WT	D10 vs Sham	L-carnitine Biosynthesis	1.27	0.0769	#NUM!	NAD
WT	D10 vs Sham	L-DOPA Degradation	1.27	0.0769	#NUM!	NAD
WT	D10 vs Sham	NAD Salvage Pathway III	1.27	0.0769	#NUM!	NAD
WT	D10 vs Sham	Glycine Cleavage Complex	1.27	0.0769	#NUM!	NAD
WT	D10 vs Sham	Arginine Degradation I (Arginase Pathway)	1.27	0.0769	#NUM!	NAD
WT	D10 vs Sham	TR/RXR Activation	1.25	0.022	#NUM!	FGA,HP
WT	D10 vs Sham	Death Receptor Signaling	1.24	0.0217	#NUM!	ACTB,HSPB7
WT	D10 vs Sham	Serine Biosynthesis	1.24	0.0714	#NUM!	NAD
WT	D10 vs Sham	Tyrosine Degradation I	1.24	0.0714	#NUM!	GSTZ1
WT	D10 vs Sham	Aspartate Degradation II	1.24	0.0714	#NUM!	NAD
WT	D10 vs Sham	NAD Biosynthesis from 2-amino-3-carboxymuconate Semialdehyde	1.19	0.0625	#NUM!	NAD
WT	D10 vs Sham	Prostanoid Biosynthesis	1.19	0.0625	#NUM!	PTGES2
WT	D10 vs Sham	4-hydroxybenzoate Biosynthesis	1.19	0.0625	#NUM!	NAD
WT	D10 vs Sham	2-oxobutanoate Degradation I	1.16	0.0588	#NUM!	NAD
WT	D10 vs Sham	Osteoarthritis Pathway	1.15	0.0132	#NUM!	CTNNA1,DCN,FN1
WT	D10 vs Sham	Amyotrophic Lateral Sclerosis Signaling	1.14	0.0189	#NUM!	GLUL,NEFL
WT	D10 vs Sham	Actin Cytoskeleton Signaling	1.14	0.013	#NUM!	ACTB,FN1,KNG1
WT	D10 vs Sham	Systemic Lupus Erythematosus Signaling	1.13	0.0129	#NUM!	IGHG1,KNG1,SNRPD3
WT	D10 vs Sham	Virus Entry via Endocytic Pathways	1.12	0.0185	#NUM!	ACTB,FLNB
WT	D10 vs Sham	RAN Signaling	1.12	0.0526	#NUM!	XPO1
WT	D10 vs Sham	Granzyme A Signaling	1.12	0.0526	#NUM!	H1-0
WT	D10 vs Sham	Fatty Acid Activation	1.12	0.0526	#NUM!	ACSL3
WT	D10 vs Sham	Superpathway of Serine and Glycine Biosynthesis I	1.12	0.0526	#NUM!	NAD
WT	D10 vs Sham	Lysine Degradation II	1.12	0.0526	#NUM!	NAD
WT	D10 vs Sham	Ketolysis	1.12	0.0526	#NUM!	NAD
WT	D10 vs Sham	Ketogenesis	1.09	0.05	#NUM!	NAD
WT	D10 vs Sham	NAD Phosphorylation and Dephosphorylation	1.09	0.05	#NUM!	NAD
WT	D10 vs Sham	Mitochondrial L-carnitine Shuttle Pathway	1.07	0.0476	#NUM!	ACSL3
WT	D10 vs Sham	Urate Biosynthesis/Inosine 5'-phosphate Degradation	1.04	0.0435	#NUM!	NAD
WT	D10 vs Sham	Guanosine Nucleotides Degradation III	1.04	0.0435	#NUM!	NAD
WT	D10 vs Sham	Glucocorticoid Biosynthesis	1.04	0.0435	#NUM!	NAD
WT	D10 vs Sham	Fatty Acid α-oxidation	1.04	0.0435	#NUM!	NAD
WT	D10 vs Sham	Mineralocorticoid Biosynthesis	1.04	0.0435	#NUM!	NAD
WT	D10 vs Sham	γ-linolenate Biosynthesis II (Animals)	1.02	0.0417	#NUM!	ACSL3
WT	D10 vs Sham	Lysine Degradation V	1	0.04	#NUM!	NAD
WT	D10 vs Sham	Leucine Degradation I	0.987	0.0385	#NUM!	NAD
WT	D10 vs Sham	Methylglyoxal Degradation III	0.987	0.0385	#NUM!	NAD
WT	D10 vs Sham	Glutaryl-CoA Degradation	0.971	0.037	#NUM!	NAD
WT	D10 vs Sham	Adenosine Nucleotides Degradation II	0.971	0.037	#NUM!	NAD
WT	D10 vs Sham	Phagosome Formation	0.971	0.015	#NUM!	FN1,IGHG1
WT	D10 vs Sham	Androgen Biosynthesis	0.955	0.0357	#NUM!	NAD
WT	D10 vs Sham	Folate Transformations I	0.955	0.0357	#NUM!	NAD
WT	D10 vs Sham	NAD biosynthesis II (from tryptophan)	0.914	0.0323	#NUM!	NAD
WT	D10 vs Sham	Histamine Degradation	0.914	0.0323	#NUM!	NAD
WT	D10 vs Sham	Oxidative Ethanol Degradation III	0.914	0.0323	#NUM!	NAD
WT	D10 vs Sham	Isoleucine Degradation I	0.9	0.0312	#NUM!	NAD
WT	D10 vs Sham	The Visual Cycle	0.9	0.0312	#NUM!	NAD
WT	D10 vs Sham	D-myo-inositol (1,4,5,6)-Tetrakisphosphate Biosynthesis	0.889	0.0134	#NUM!	SACM1L,UBLCP1
WT	D10 vs Sham	D-myo-inositol (3,4,5,6)-tetrakisphosphate Biosynthesis	0.889	0.0134	#NUM!	SACM1L,UBLCP1
WT	D10 vs Sham	Putrescine Degradation III	0.889	0.0303	#NUM!	NAD
WT	D10 vs Sham	Coronavirus Pathogenesis Pathway	0.883	0.0133	#NUM!	FAU,RPS13
WT	D10 vs Sham	Phenylalanine Degradation IV (Mammalian, via Side Chain)	0.876	0.0294	#NUM!	NAD
WT	D10 vs Sham	Ethanol Degradation IV	0.876	0.0294	#NUM!	NAD
WT	D10 vs Sham	Epithelial Adherens Junction Signaling	0.866	0.013	#NUM!	ACTB,CTNNA1
WT	D10 vs Sham	NAD Salvage Pathway II	0.863	0.0286	#NUM!	NAD
WT	D10 vs Sham	Tryptophan Degradation X (Mammalian, via Tryptamine)	0.863	0.0286	#NUM!	NAD
WT	D10 vs Sham	Ferroptosis Signaling Pathway	0.857	0.0128	#NUM!	SLC3A2,TF
WT	D10 vs Sham	Purine Nucleotides Degradation II (Aerobic)	0.854	0.0278	#NUM!	NAD
WT	D10 vs Sham	Colanic Acid Building Blocks Biosynthesis	0.854	0.0278	#NUM!	NAD
WT	D10 vs Sham	Phagosome Maturation	0.848	0.0127	#NUM!	NAPA,TSG101
WT	D10 vs Sham	Valine Degradation I	0.842	0.027	#NUM!	NAD
WT	D10 vs Sham	Retinoate Biosynthesis I	0.833	0.0263	#NUM!	NAD
WT	D10 vs Sham	HOTAIR Regulatory Pathway	0.83	0.0123	#NUM!	COL1A1,COL1A2
WT	D10 vs Sham	3-phosphoinositide Degradation	0.827	0.0123	#NUM!	SACM1L,UBLCP1
WT	D10 vs Sham	Antiproliferative Role of TOB in T Cell Signaling	0.821	0.0256	#NUM!	PABPC1
WT	D10 vs Sham	D-myo-inositol-5-phosphate Metabolism	0.821	0.0122	#NUM!	SACM1L,UBLCP1
WT	D10 vs Sham	Synaptogenesis Signaling Pathway	0.821	0.00937	#NUM!	APOE,NAPA,THBS4
WT	D10 vs Sham	Inhibition of Matrix Metalloproteases	0.81	0.025	#NUM!	A2M
WT	D10 vs Sham	Sirtuin Signaling Pathway	0.81	0.00926	#NUM!	H1-0,NAD ,NDUFA3
WT	D10 vs Sham	Purine Nucleotides De Novo Biosynthesis II	0.801	0.0244	#NUM!	NAD
WT	D10 vs Sham	TCA Cycle II (Eukaryotic)	0.79	0.0238	#NUM!	NAD
WT	D10 vs Sham	Glycolysis I	0.79	0.0238	#NUM!	NAD
WT	D10 vs Sham	Ethanol Degradation II	0.79	0.0238	#NUM!	NAD
WT	D10 vs Sham	Glutathione-mediated Detoxification	0.772	0.0227	#NUM!	GSTZ1
WT	D10 vs Sham	3-phosphoinositide Biosynthesis	0.762	0.0112	#NUM!	SACM1L,UBLCP1
WT	D10 vs Sham	Gluconeogenesis I	0.747	0.0213	#NUM!	NAD
WT	D10 vs Sham	Tryptophan Degradation III (Eukaryotic)	0.738	0.0208	#NUM!	NAD
WT	D10 vs Sham	Hematopoiesis from Pluripotent Stem Cells	0.73	0.0204	#NUM!	IGHG1
WT	D10 vs Sham	Xenobiotic Metabolism CAR Signaling Pathway	0.726	0.0106	#NUM!	ALDH5A1,GSTZ1
WT	D10 vs Sham	Primary Immunodeficiency Signaling	0.724	0.02	#NUM!	IGHG1
WT	D10 vs Sham	Autoimmune Thyroid Disease Signaling	0.714	0.0196	#NUM!	IGHG1
WT	D10 vs Sham	tRNA Splicing	0.714	0.0196	#NUM!	NAD
WT	D10 vs Sham	Xenobiotic Metabolism PXR Signaling Pathway	0.712	0.0104	#NUM!	ALDH5A1,GSTZ1
WT	D10 vs Sham	Agranulocyte Adhesion and Diapedesis	0.71	0.0103	#NUM!	ACTB,FN1
WT	D10 vs Sham	Noradrenaline and Adrenaline Degradation	0.708	0.0192	#NUM!	NAD
WT	D10 vs Sham	Leukocyte Extravasation Signaling	0.693	0.0101	#NUM!	ACTB,CTNNA1
WT	D10 vs Sham	Bile Acid Biosynthesis, Neutral Pathway	0.693	0.0185	#NUM!	NAD
WT	D10 vs Sham	Natural Killer Cell Signaling	0.684	0.0099	#NUM!	COL1A1,COL1A2
WT	D10 vs Sham	Triacylglycerol Degradation	0.678	0.0179	#NUM!	ABHD16A
WT	D10 vs Sham	MSP-RON Signaling Pathway	0.658	0.0169	#NUM!	ACTB
WT	D10 vs Sham	Thyroid Hormone Metabolism II (via Conjugation and/or Degradation)	0.658	0.0169	#NUM!	Sult1a1
WT	D10 vs Sham	Hepatic Fibrosis Signaling Pathway	0.654	0.00773	#NUM!	COL1A1,COL1A2,TF
WT	D10 vs Sham	Endometrial Cancer Signaling	0.64	0.0161	#NUM!	CTNNA1
WT	D10 vs Sham	mTOR Signaling	0.64	0.00926	#NUM!	FAU,RPS13
WT	D10 vs Sham	Maturity Onset Diabetes of Young (MODY) Signaling	0.633	0.0159	#NUM!	APOE
WT	D10 vs Sham	Stearate Biosynthesis I (Animals)	0.633	0.0159	#NUM!	ACSL3
WT	D10 vs Sham	Glutamate Receptor Signaling	0.627	0.0156	#NUM!	GLUL
WT	D10 vs Sham	Superpathway of Inositol Phosphate Compounds	0.618	0.00893	#NUM!	SACM1L,UBLCP1
WT	D10 vs Sham	AMPK Signaling	0.604	0.00873	#NUM!	ACTB,NAD
WT	D10 vs Sham	Agrin Interactions at Neuromuscular Junction	0.588	0.0141	#NUM!	ACTB
WT	D10 vs Sham	Melatonin Degradation I	0.588	0.0141	#NUM!	Sult1a1
WT	D10 vs Sham	Superpathway of Methionine Degradation	0.588	0.0141	#NUM!	NAD
WT	D10 vs Sham	Glioma Invasiveness Signaling	0.573	0.0135	#NUM!	PLG
WT	D10 vs Sham	Growth Hormone Signaling	0.569	0.0133	#NUM!	A2M
WT	D10 vs Sham	VDR/RXR Activation	0.548	0.0127	#NUM!	SERPINB1
WT	D10 vs Sham	Role of BRCA1 in DNA Damage Response	0.544	0.0125	#NUM!	ACTB
WT	D10 vs Sham	IL-7 Signaling Pathway	0.544	0.0125	#NUM!	IGHG1
WT	D10 vs Sham	Apelin Adipocyte Signaling Pathway	0.535	0.0122	#NUM!	GSTZ1
WT	D10 vs Sham	Eicosanoid Signaling	0.527	0.0119	#NUM!	PTGES2
WT	D10 vs Sham	Superpathway of Melatonin Degradation	0.519	0.0116	#NUM!	Sult1a1
WT	D10 vs Sham	Allograft Rejection Signaling	0.514	0.0115	#NUM!	IGHG1
WT	D10 vs Sham	Insulin Secretion Signaling Pathway	0.511	0.00749	#NUM!	NAPA,PABPC1
WT	D10 vs Sham	Crosstalk between Dendritic Cells and Natural Killer Cells	0.502	0.0111	#NUM!	ACTB
WT	D10 vs Sham	Communication between Innate and Adaptive Immune Cells	0.475	0.0103	#NUM!	IGHG1
WT	D10 vs Sham	Fcγ Receptor-mediated Phagocytosis in Macrophages and Monocytes	0.465	0.01	#NUM!	ACTB
WT	D10 vs Sham	Xenobiotic Metabolism Signaling	0.465	0.0069	#NUM!	ALDH5A1,GSTZ1
WT	D10 vs Sham	GABA Receptor Signaling	0.461	0.0099	#NUM!	ALDH5A1
WT	D10 vs Sham	Regulation of Actin-based Motility by Rho	0.447	0.00952	#NUM!	ACTB
WT	D10 vs Sham	VEGF Signaling	0.447	0.00952	#NUM!	ACTB
WT	D10 vs Sham	FAK Signaling	0.441	0.00935	#NUM!	ACTB
WT	D10 vs Sham	Paxillin Signaling	0.438	0.00926	#NUM!	ACTB
WT	D10 vs Sham	Neuregulin Signaling	0.432	0.00909	#NUM!	DCN
WT	D10 vs Sham	Nitric Oxide Signaling in the Cardiovascular System	0.425	0.00893	#NUM!	KNG1
WT	D10 vs Sham	Role of Macrophages, Fibroblasts and Endothelial Cells in Rheumatoid Arthritis	0.411	0.00625	#NUM!	FN1,IGHG1
WT	D10 vs Sham	p38 MAPK Signaling	0.408	0.00847	#NUM!	HSPB7
WT	D10 vs Sham	Reelin Signaling in Neurons	0.394	0.00813	#NUM!	APOE
WT	D10 vs Sham	RhoA Signaling	0.388	0.008	#NUM!	ACTB
WT	D10 vs Sham	Hereditary Breast Cancer Signaling	0.347	0.00704	#NUM!	ACTB
WT	D10 vs Sham	Cellular Effects of Sildenafil (Viagra)	0.343	0.00694	#NUM!	ACTB
WT	D10 vs Sham	Xenobiotic Metabolism General Signaling Pathway	0.336	0.0068	#NUM!	GSTZ1
WT	D10 vs Sham	Necroptosis Signaling Pathway	0.308	0.00621	#NUM!	GLUL
WT	D10 vs Sham	Type II Diabetes Mellitus Signaling	0.304	0.00613	#NUM!	ACSL3
WT	D10 vs Sham	eNOS Signaling	0.288	0.00581	#NUM!	KNG1
WT	D10 vs Sham	Protein Kinase A Signaling	0.287	0.00485	#NUM!	FLNB,H1-0
WT	D10 vs Sham	Tec Kinase Signaling	0.281	0.00568	#NUM!	ACTB
WT	D10 vs Sham	Role of NFAT in Regulation of the Immune Response	0.264	0.00535	#NUM!	XPO1
WT	D10 vs Sham	B Cell Receptor Signaling	0.257	0.00524	#NUM!	IGHG1
WT	D10 vs Sham	RhoGDI Signaling	0.252	0.00513	#NUM!	ACTB
WT	D10 vs Sham	RAR Activation	0.243	0.00498	#NUM!	ACTB
WT	D10 vs Sham	Adrenomedullin signaling pathway	0.238	0.00488	#NUM!	CFH
WT	D10 vs Sham	ERK/MAPK Signaling	0.237	0.00485	#NUM!	HSPB7
WT	D10 vs Sham	HIF1α Signaling	0.23	0.00474	#NUM!	TF
WT	D10 vs Sham	Gap Junction Signaling	0.23	0.00474	#NUM!	ACTB
WT	D10 vs Sham	Integrin Signaling	0.226	0.00467	#NUM!	ACTB
WT	D10 vs Sham	Role of Osteoblasts, Osteoclasts and Chondrocytes in Rheumatoid Arthritis	0.214	0.00446	#NUM!	COL1A1
WT	D10 vs Sham	Huntington's Disease Signaling	0	0.00408	#NUM!	NAPA
WT	D10 vs Sham	Molecular Mechanisms of Cancer	0	0.00245	#NUM!	CTNNA1
WT	D10 vs Sham	Phospholipase C Signaling	0	0.00365	#NUM!	IGHG1
WT	D10 vs Sham	Breast Cancer Regulation by Stathmin1	0	0.00169	#NUM!	TSG101
WT	D10 vs Sham	Signaling by Rho Family GTPases	0	0.00392	#NUM!	ACTB
WT	D10 vs Sham	Neuroinflammation Signaling Pathway	0	0.00317	#NUM!	GLUL
WT	D10 vs Sham	Cardiac Hypertrophy Signaling (Enhanced)	0	0.00196	#NUM!	HSPB7
WT	D10 vs Sham	Systemic Lupus Erythematosus In B Cell Signaling Pathway	0	0.00357	#NUM!	IGHG1
WT	D12 vs Sham	EIF2 Signaling	16.9	0.0837	-2.111	EIF3M,EIF4G2,FAU,RAP1A,RPL10,RPL11,RPL13A,RPL14,RPL18,RPL18A,RPL22,RPL23,RPL28,Rpl36a,RPS10,RPS16,RPS19,RPS21,RPS23
WT	D12 vs Sham	Acute Phase Response Signaling	12	0.0769	3	APOA2,C4A/C4B,CFB,CP,FGA,FGB,FGG,HP,HPX,ITIH3,ITIH4,RAP1A,SERPINA3,SERPIND1
WT	D12 vs Sham	Regulation of eIF4 and p70S6K Signaling	7.6	0.0588	#NUM!	EIF3M,EIF4G2,FAU,PPP2R5A,RAP1A,RPS10,RPS16,RPS19,RPS21,RPS23
WT	D12 vs Sham	LXR/RXR Activation	7.56	0.0703	1.667	APOA2,APOA4,APOE,C4A/C4B,CLU,FGA,HPX,ITIH4,KNG1
WT	D12 vs Sham	GP6 Signaling Pathway	7.51	0.0692	3	COL1A1,COL1A2,COL4A1,COL4A2,COL6A6,FGA,FGB,FGG,LAMB1
WT	D12 vs Sham	FXR/RXR Activation	7.31	0.0657	#NUM!	APOA2,APOA4,APOE,C4A/C4B,CLU,FGA,HPX,ITIH4,KNG1
WT	D12 vs Sham	Intrinsic Prothrombin Activation Pathway	7	0.14	2.236	COL1A1,COL1A2,FGA,FGB,FGG,KNG1
WT	D12 vs Sham	mTOR Signaling	6.63	0.0463	#NUM!	EIF3M,EIF4G2,FAU,PPP2R5A,RAP1A,RPS10,RPS16,RPS19,RPS21,RPS23
WT	D12 vs Sham	Coagulation System	5.96	0.143	1.342	FGA,FGB,FGG,KNG1,SERPIND1
WT	D12 vs Sham	Atherosclerosis Signaling	4.21	0.0469	#NUM!	APOA2,APOA4,APOE,CLU,COL1A1,COL1A2
WT	D12 vs Sham	Extrinsic Prothrombin Activation Pathway	3.95	0.167	#NUM!	FGA,FGB,FGG
WT	D12 vs Sham	Coronavirus Pathogenesis Pathway	3.83	0.04	1.633	FAU,RPS10,RPS16,RPS19,RPS21,RPS23
WT	D12 vs Sham	Iron homeostasis signaling pathway	3.8	0.0395	#NUM!	ATP6V1A,CP,HBA1/HBA2,Hbb-b1,HP,HPX
WT	D12 vs Sham	Urate Biosynthesis/Inosine 5'-phosphate Degradation	3.63	0.13	#NUM!	NAD ,PNP,XDH
WT	D12 vs Sham	Guanosine Nucleotides Degradation III	3.63	0.13	#NUM!	NAD ,PNP,XDH
WT	D12 vs Sham	Maturity Onset Diabetes of Young (MODY) Signaling	3.46	0.0635	#NUM!	APOA2,APOA4,APOE,APPL1
WT	D12 vs Sham	Adenosine Nucleotides Degradation II	3.41	0.111	#NUM!	NAD ,PNP,XDH
WT	D12 vs Sham	Production of Nitric Oxide and Reactive Oxygen Species in Macrophages	3.22	0.0308	-0.447	APOA2,APOA4,APOE,CLU,PPP2R5A,RAP1A
WT	D12 vs Sham	Purine Nucleotides Degradation II (Aerobic)	3.04	0.0833	#NUM!	NAD ,PNP,XDH
WT	D12 vs Sham	Complement System	2.97	0.0789	#NUM!	C4A/C4B,CFB,CFH
WT	D12 vs Sham	Mitochondrial Dysfunction	2.48	0.0266	#NUM!	ATP5MG,GSR,NAD ,TXNRD2,XDH
WT	D12 vs Sham	Hepatic Fibrosis / Hepatic Stellate Cell Activation	2.46	0.0263	#NUM!	COL1A1,COL1A2,COL4A1,COL4A2,COL6A6
WT	D12 vs Sham	Role of Tissue Factor in Cancer	2.44	0.0339	#NUM!	FGA,FGB,FGG,RAP1A
WT	D12 vs Sham	Reelin Signaling in Neurons	2.38	0.0325	#NUM!	APOE,PDK1,PDK4,RAP1A
WT	D12 vs Sham	IL-12 Signaling and Production in Macrophages	2.22	0.0292	#NUM!	APOA2,APOA4,APOE,CLU
WT	D12 vs Sham	Apelin Liver Signaling Pathway	2.08	0.0769	#NUM!	COL1A1,COL1A2
WT	D12 vs Sham	Senescence Pathway	1.78	0.0179	1.342	MAPKAPK3,PDK1,PDK4,PPP2R5A,RAP1A
WT	D12 vs Sham	Clathrin-mediated Endocytosis Signaling	1.69	0.0204	#NUM!	APOA2,APOA4,APOE,CLU
WT	D12 vs Sham	CDK5 Signaling	1.66	0.0268	#NUM!	LAMB1,PPP2R5A,RAP1A
WT	D12 vs Sham	Sorbitol Degradation I	1.58	0.2	#NUM!	NAD
WT	D12 vs Sham	tRNA Splicing	1.52	0.0392	#NUM!	GDPD1,NAD
WT	D12 vs Sham	Gαi Signaling	1.52	0.0234	#NUM!	CAV1,GNB2,RAP1A
WT	D12 vs Sham	Glycine Biosynthesis II	1.5	0.167	#NUM!	NAD
WT	D12 vs Sham	G Beta Gamma Signaling	1.48	0.0227	#NUM!	CAV1,GNB2,RAP1A
WT	D12 vs Sham	Triacylglycerol Degradation	1.45	0.0357	#NUM!	AARSD1,ABHD16A
WT	D12 vs Sham	UDP-D-xylose and UDP-D-glucuronate Biosynthesis	1.44	0.143	#NUM!	NAD
WT	D12 vs Sham	Spermine Biosynthesis	1.44	0.143	#NUM!	AMD1
WT	D12 vs Sham	Choline Degradation I	1.44	0.143	#NUM!	NAD
WT	D12 vs Sham	Glutamine Biosynthesis I	1.44	0.143	#NUM!	GLUL
WT	D12 vs Sham	Spermidine Biosynthesis I	1.44	0.143	#NUM!	AMD1
WT	D12 vs Sham	Glycerol-3-phosphate Shuttle	1.44	0.143	#NUM!	NAD
WT	D12 vs Sham	Retinoate Biosynthesis II	1.38	0.125	#NUM!	NAD
WT	D12 vs Sham	Proline Degradation	1.38	0.125	#NUM!	NAD
WT	D12 vs Sham	Taurine Biosynthesis	1.38	0.125	#NUM!	NAD
WT	D12 vs Sham	Glutathione Redox Reactions II	1.38	0.125	#NUM!	GSR
WT	D12 vs Sham	S-adenosyl-L-methionine Biosynthesis	1.38	0.125	#NUM!	MAT2A
WT	D12 vs Sham	Cardiac β-adrenergic Signaling	1.34	0.02	#NUM!	GDPD1,GNB2,PPP2R5A
WT	D12 vs Sham	Cancer Drug Resistance By Drug Efflux	1.33	0.0308	#NUM!	PDK1,RAP1A
WT	D12 vs Sham	Branched-chain α-keto acid Dehydrogenase Complex	1.33	0.111	#NUM!	NAD
WT	D12 vs Sham	Thioredoxin Pathway	1.33	0.111	#NUM!	TXNRD2
WT	D12 vs Sham	Xanthine and Xanthosine Salvage	1.33	0.111	#NUM!	PNP
WT	D12 vs Sham	Threonine Degradation II	1.33	0.111	#NUM!	NAD
WT	D12 vs Sham	Methylglyoxal Degradation VI	1.33	0.111	#NUM!	NAD
WT	D12 vs Sham	β-alanine Degradation I	1.29	0.1	#NUM!	NAD
WT	D12 vs Sham	Pyruvate Fermentation to Lactate	1.29	0.1	#NUM!	NAD
WT	D12 vs Sham	2-ketoglutarate Dehydrogenase Complex	1.29	0.1	#NUM!	NAD
WT	D12 vs Sham	Guanine and Guanosine Salvage I	1.29	0.1	#NUM!	PNP
WT	D12 vs Sham	2-amino-3-carboxymuconate Semialdehyde Degradation to Glutaryl-CoA	1.29	0.1	#NUM!	NAD
WT	D12 vs Sham	Adenine and Adenosine Salvage I	1.29	0.1	#NUM!	PNP
WT	D12 vs Sham	4-aminobutyrate Degradation I	1.29	0.1	#NUM!	NAD
WT	D12 vs Sham	Relaxin Signaling	1.27	0.0186	#NUM!	GDPD1,GNB2,RAP1A
WT	D12 vs Sham	Agrin Interactions at Neuromuscular Junction	1.26	0.0282	#NUM!	LAMB1,RAP1A
WT	D12 vs Sham	Superpathway of Methionine Degradation	1.26	0.0282	#NUM!	MAT2A,NAD
WT	D12 vs Sham	HOTAIR Regulatory Pathway	1.26	0.0185	#NUM!	COL1A1,COL1A2,H3-3A/H3-3B
WT	D12 vs Sham	Phenylethylamine Degradation I	1.25	0.0909	#NUM!	NAD
WT	D12 vs Sham	D-glucuronate Degradation I	1.25	0.0909	#NUM!	NAD
WT	D12 vs Sham	4-hydroxyproline Degradation I	1.25	0.0909	#NUM!	NAD
WT	D12 vs Sham	Phenylalanine Degradation I (Aerobic)	1.25	0.0909	#NUM!	NAD
WT	D12 vs Sham	Protein Ubiquitination Pathway	1.22	0.0144	#NUM!	CRYAB,DNAJB12,HSPB6,UBE2B
WT	D12 vs Sham	Aldosterone Signaling in Epithelial Cells	1.22	0.0179	#NUM!	CRYAB,DNAJB12,HSPB6
WT	D12 vs Sham	Eumelanin Biosynthesis	1.21	0.0833	#NUM!	MIF
WT	D12 vs Sham	Acetyl-CoA Biosynthesis I (Pyruvate Dehydrogenase Complex)	1.21	0.0833	#NUM!	NAD
WT	D12 vs Sham	Ascorbate Recycling (Cytosolic)	1.21	0.0833	#NUM!	NAD
WT	D12 vs Sham	NAD Biosynthesis III	1.21	0.0833	#NUM!	NAD
WT	D12 vs Sham	Glutamate Degradation III (via 4-aminobutyrate)	1.21	0.0833	#NUM!	NAD
WT	D12 vs Sham	L-carnitine Biosynthesis	1.18	0.0769	#NUM!	NAD
WT	D12 vs Sham	L-DOPA Degradation	1.18	0.0769	#NUM!	NAD
WT	D12 vs Sham	NAD Salvage Pathway III	1.18	0.0769	#NUM!	NAD
WT	D12 vs Sham	Glycine Cleavage Complex	1.18	0.0769	#NUM!	NAD
WT	D12 vs Sham	Arginine Degradation I (Arginase Pathway)	1.18	0.0769	#NUM!	NAD
WT	D12 vs Sham	Protein Kinase A Signaling	1.17	0.0121	2	GDPD1,GNB2,H1-0,H3-3A/H3-3B,RAP1A
WT	D12 vs Sham	Antiproliferative Role of Somatostatin Receptor 2	1.16	0.0247	#NUM!	GNB2,RAP1A
WT	D12 vs Sham	Thyroid Cancer Signaling	1.16	0.0247	#NUM!	PDK1,RAP1A
WT	D12 vs Sham	Erythropoietin Signaling Pathway	1.16	0.0168	#NUM!	HBA1/HBA2,Hbb-b1,RAP1A
WT	D12 vs Sham	T Cell Exhaustion Signaling Pathway	1.16	0.0168	#NUM!	PDK1,PPP2R5A,RAP1A
WT	D12 vs Sham	Serine Biosynthesis	1.15	0.0714	#NUM!	NAD
WT	D12 vs Sham	Aspartate Degradation II	1.15	0.0714	#NUM!	NAD
WT	D12 vs Sham	Tumor Microenvironment Pathway	1.12	0.0162	#NUM!	COL1A1,COL1A2,RAP1A
WT	D12 vs Sham	NRF2-mediated Oxidative Stress Response	1.1	0.0159	#NUM!	DNAJB12,GSR,RAP1A
WT	D12 vs Sham	NAD Biosynthesis from 2-amino-3-carboxymuconate Semialdehyde	1.09	0.0625	#NUM!	NAD
WT	D12 vs Sham	4-hydroxybenzoate Biosynthesis	1.09	0.0625	#NUM!	NAD
WT	D12 vs Sham	TR/RXR Activation	1.08	0.022	#NUM!	FGA,HP
WT	D12 vs Sham	Ceramide Signaling	1.07	0.0217	#NUM!	PPP2R5A,RAP1A
WT	D12 vs Sham	PDGF Signaling	1.07	0.0217	#NUM!	CAV1,RAP1A
WT	D12 vs Sham	Arsenate Detoxification I (Glutaredoxin)	1.06	0.0588	#NUM!	PNP
WT	D12 vs Sham	CMP-N-acetylneuraminate Biosynthesis I (Eukaryotes)	1.06	0.0588	#NUM!	NANS
WT	D12 vs Sham	Adenine and Adenosine Salvage III	1.06	0.0588	#NUM!	PNP
WT	D12 vs Sham	2-oxobutanoate Degradation I	1.06	0.0588	#NUM!	NAD
WT	D12 vs Sham	IL-1 Signaling	1.05	0.0211	#NUM!	GNB2,TOLLIP
WT	D12 vs Sham	Natural Killer Cell Signaling	1.04	0.0149	#NUM!	COL1A1,COL1A2,RAP1A
WT	D12 vs Sham	Sirtuin Signaling Pathway	1.03	0.0123	1	H1-0,H3-3A/H3-3B,NAD ,PDK1
WT	D12 vs Sham	Granzyme A Signaling	1.02	0.0526	#NUM!	H1-0
WT	D12 vs Sham	Superpathway of Serine and Glycine Biosynthesis I	1.02	0.0526	#NUM!	NAD
WT	D12 vs Sham	Lysine Degradation II	1.02	0.0526	#NUM!	NAD
WT	D12 vs Sham	Ketolysis	1.02	0.0526	#NUM!	NAD
WT	D12 vs Sham	ERK/MAPK Signaling	1.02	0.0146	#NUM!	H3-3A/H3-3B,PPP2R5A,RAP1A
WT	D12 vs Sham	Ketogenesis	0.996	0.05	#NUM!	NAD
WT	D12 vs Sham	NAD Phosphorylation and Dephosphorylation	0.996	0.05	#NUM!	NAD
WT	D12 vs Sham	Purine Ribonucleosides Degradation to Ribose-1-phosphate	0.996	0.05	#NUM!	PNP
WT	D12 vs Sham	Glucocorticoid Receptor Signaling	0.975	0.0106	#NUM!	CAV1,FGG,HP,PDK4,RAP1A
WT	D12 vs Sham	α-Adrenergic Signaling	0.971	0.019	#NUM!	GNB2,RAP1A
WT	D12 vs Sham	Amyotrophic Lateral Sclerosis Signaling	0.967	0.0189	#NUM!	GLUL,NEFL
WT	D12 vs Sham	Telomerase Signaling	0.959	0.0187	#NUM!	PPP2R5A,RAP1A
WT	D12 vs Sham	Virus Entry via Endocytic Pathways	0.951	0.0185	#NUM!	CAV1,RAP1A
WT	D12 vs Sham	Glucocorticoid Biosynthesis	0.939	0.0435	#NUM!	NAD
WT	D12 vs Sham	Fatty Acid α-oxidation	0.939	0.0435	#NUM!	NAD
WT	D12 vs Sham	Mineralocorticoid Biosynthesis	0.939	0.0435	#NUM!	NAD
WT	D12 vs Sham	Gαs Signaling	0.932	0.018	#NUM!	GNB2,RAP1A
WT	D12 vs Sham	Nitric Oxide Signaling in the Cardiovascular System	0.924	0.0179	#NUM!	CAV1,KNG1
WT	D12 vs Sham	Role of MAPK Signaling in Promoting the Pathogenesis of Influenza	0.921	0.0177	#NUM!	ATP6V1A,RAP1A
WT	D12 vs Sham	Lysine Degradation V	0.907	0.04	#NUM!	NAD
WT	D12 vs Sham	Leucine Degradation I	0.889	0.0385	#NUM!	NAD
WT	D12 vs Sham	Methylglyoxal Degradation III	0.889	0.0385	#NUM!	NAD
WT	D12 vs Sham	p38 MAPK Signaling	0.889	0.0169	#NUM!	H3-3A/H3-3B,MAPKAPK3
WT	D12 vs Sham	Oxidative Phosphorylation	0.883	0.0168	#NUM!	ATP5MG,NAD
WT	D12 vs Sham	Glutaryl-CoA Degradation	0.876	0.037	#NUM!	NAD
WT	D12 vs Sham	Neuroprotective Role of THOP1 in Alzheimer's Disease	0.866	0.0164	#NUM!	KNG1,SERPINA3
WT	D12 vs Sham	fMLP Signaling in Neutrophils	0.86	0.0163	#NUM!	GNB2,RAP1A
WT	D12 vs Sham	Androgen Biosynthesis	0.86	0.0357	#NUM!	NAD
WT	D12 vs Sham	Folate Transformations I	0.86	0.0357	#NUM!	NAD
WT	D12 vs Sham	IL-6 Signaling	0.845	0.0159	#NUM!	COL1A1,RAP1A
WT	D12 vs Sham	Cardiac Hypertrophy Signaling	0.839	0.012	#NUM!	GNB2,MAPKAPK3,RAP1A
WT	D12 vs Sham	Methionine Degradation I (to Homocysteine)	0.833	0.0333	#NUM!	MAT2A
WT	D12 vs Sham	CCR3 Signaling in Eosinophils	0.827	0.0155	#NUM!	GNB2,RAP1A
WT	D12 vs Sham	Hepatic Fibrosis Signaling Pathway	0.824	0.0103	2	COL1A1,COL1A2,PDK1,RAP1A
WT	D12 vs Sham	NAD biosynthesis II (from tryptophan)	0.818	0.0323	#NUM!	NAD
WT	D12 vs Sham	Glutathione Redox Reactions I	0.818	0.0323	#NUM!	GSR
WT	D12 vs Sham	Histamine Degradation	0.818	0.0323	#NUM!	NAD
WT	D12 vs Sham	Oxidative Ethanol Degradation III	0.818	0.0323	#NUM!	NAD
WT	D12 vs Sham	Isoleucine Degradation I	0.807	0.0312	#NUM!	NAD
WT	D12 vs Sham	The Visual Cycle	0.807	0.0312	#NUM!	NAD
WT	D12 vs Sham	Colorectal Cancer Metastasis Signaling	0.804	0.0116	#NUM!	APPL1,GNB2,RAP1A
WT	D12 vs Sham	p70S6K Signaling	0.796	0.0148	#NUM!	PPP2R5A,RAP1A
WT	D12 vs Sham	Putrescine Degradation III	0.793	0.0303	#NUM!	NAD
WT	D12 vs Sham	P2Y Purigenic Receptor Signaling Pathway	0.785	0.0146	#NUM!	GNB2,RAP1A
WT	D12 vs Sham	G Protein Signaling Mediated by Tubby	0.783	0.0294	#NUM!	GNB2
WT	D12 vs Sham	Phenylalanine Degradation IV (Mammalian, via Side Chain)	0.783	0.0294	#NUM!	NAD
WT	D12 vs Sham	Ethanol Degradation IV	0.783	0.0294	#NUM!	NAD
WT	D12 vs Sham	Vitamin-C Transport	0.783	0.0294	#NUM!	TXNRD2
WT	D12 vs Sham	Insulin Secretion Signaling Pathway	0.775	0.0112	#NUM!	EIF4G2,RAP1A,VAMP3
WT	D12 vs Sham	DNA Methylation and Transcriptional Repression Signaling	0.772	0.0286	#NUM!	H3-3A/H3-3B
WT	D12 vs Sham	NAD Salvage Pathway II	0.772	0.0286	#NUM!	NAD
WT	D12 vs Sham	Tryptophan Degradation X (Mammalian, via Tryptamine)	0.772	0.0286	#NUM!	NAD
WT	D12 vs Sham	MIF-mediated Glucocorticoid Regulation	0.759	0.0278	#NUM!	MIF
WT	D12 vs Sham	Colanic Acid Building Blocks Biosynthesis	0.759	0.0278	#NUM!	NAD
WT	D12 vs Sham	Cell Cycle Regulation by BTG Family Proteins	0.75	0.027	#NUM!	PPP2R5A
WT	D12 vs Sham	Valine Degradation I	0.75	0.027	#NUM!	NAD
WT	D12 vs Sham	Cysteine Biosynthesis III (mammalia)	0.75	0.027	#NUM!	MAT2A
WT	D12 vs Sham	Retinoate Biosynthesis I	0.738	0.0263	#NUM!	NAD
WT	D12 vs Sham	Purine Nucleotides De Novo Biosynthesis II	0.71	0.0244	#NUM!	NAD
WT	D12 vs Sham	Epithelial Adherens Junction Signaling	0.708	0.013	#NUM!	EPN2,RAP1A
WT	D12 vs Sham	TCA Cycle II (Eukaryotic)	0.699	0.0238	#NUM!	NAD
WT	D12 vs Sham	Glycolysis I	0.699	0.0238	#NUM!	NAD
WT	D12 vs Sham	Ethanol Degradation II	0.699	0.0238	#NUM!	NAD
WT	D12 vs Sham	Ferroptosis Signaling Pathway	0.699	0.0128	#NUM!	RAP1A,SLC3A2
WT	D12 vs Sham	Oncostatin M Signaling	0.69	0.0233	#NUM!	RAP1A
WT	D12 vs Sham	Phagosome Maturation	0.69	0.0127	#NUM!	ATP6V1A,VAMP3
WT	D12 vs Sham	Dopamine Degradation	0.682	0.0227	#NUM!	NAD
WT	D12 vs Sham	MIF Regulation of Innate Immunity	0.674	0.0222	#NUM!	MIF
WT	D12 vs Sham	Fatty Acid β-oxidation I	0.664	0.0217	#NUM!	NAD
WT	D12 vs Sham	Gluconeogenesis I	0.656	0.0213	#NUM!	NAD
WT	D12 vs Sham	Tight Junction Signaling	0.652	0.0119	#NUM!	PPP2R5A,VAMP3
WT	D12 vs Sham	Tryptophan Degradation III (Eukaryotic)	0.648	0.0208	#NUM!	NAD
WT	D12 vs Sham	eNOS Signaling	0.636	0.0116	#NUM!	CAV1,KNG1
WT	D12 vs Sham	Germ Cell-Sertoli Cell Junction Signaling	0.629	0.0115	#NUM!	EPN2,RAP1A
WT	D12 vs Sham	Wnt/β-catenin Signaling	0.629	0.0115	#NUM!	APPL1,PPP2R5A
WT	D12 vs Sham	CXCR4 Signaling	0.627	0.0114	#NUM!	GNB2,RAP1A
WT	D12 vs Sham	UVC-Induced MAPK Signaling	0.625	0.0196	#NUM!	RAP1A
WT	D12 vs Sham	Synaptogenesis Signaling Pathway	0.62	0.00937	#NUM!	APOE,RAP1A,VAMP3
WT	D12 vs Sham	Melanoma Signaling	0.618	0.0192	#NUM!	RAP1A
WT	D12 vs Sham	Noradrenaline and Adrenaline Degradation	0.618	0.0192	#NUM!	NAD
WT	D12 vs Sham	UVB-Induced MAPK Signaling	0.618	0.0192	#NUM!	H3-3A/H3-3B
WT	D12 vs Sham	Transcriptional Regulatory Network in Embryonic Stem Cells	0.604	0.0185	#NUM!	H3-3A/H3-3B
WT	D12 vs Sham	Bile Acid Biosynthesis, Neutral Pathway	0.604	0.0185	#NUM!	NAD
WT	D12 vs Sham	Dendritic Cell Maturation	0.592	0.0108	#NUM!	COL1A1,COL1A2
WT	D12 vs Sham	Role of NFAT in Regulation of the Immune Response	0.585	0.0107	#NUM!	GNB2,RAP1A
WT	D12 vs Sham	CNTF Signaling	0.583	0.0175	#NUM!	RAP1A
WT	D12 vs Sham	Role of CHK Proteins in Cell Cycle Checkpoint Control	0.583	0.0175	#NUM!	PPP2R5A
WT	D12 vs Sham	PI3K/AKT Signaling	0.578	0.0106	#NUM!	PPP2R5A,RAP1A
WT	D12 vs Sham	Systemic Lupus Erythematosus In T Cell Signaling Pathway	0.57	0.0088	#NUM!	PDK1,PPP2R5A,RAP1A
WT	D12 vs Sham	Ephrin Receptor Signaling	0.569	0.0104	#NUM!	GNB2,RAP1A
WT	D12 vs Sham	HER-2 Signaling in Breast Cancer	0.559	0.0103	#NUM!	PDK1,RAP1A
WT	D12 vs Sham	PPARα/RXRα Activation	0.556	0.0102	#NUM!	APOA2,RAP1A
WT	D12 vs Sham	Endometrial Cancer Signaling	0.553	0.0161	#NUM!	RAP1A
WT	D12 vs Sham	PFKFB4 Signaling Pathway	0.553	0.0161	#NUM!	XDH
WT	D12 vs Sham	Synaptic Long Term Depression	0.551	0.0101	#NUM!	PPP2R5A,RAP1A
WT	D12 vs Sham	Cardiac Hypertrophy Signaling (Enhanced)	0.548	0.00786	1	GDPD1,MAPKAPK3,PDK1,RAP1A
WT	D12 vs Sham	IL-2 Signaling	0.547	0.0159	#NUM!	RAP1A
WT	D12 vs Sham	Glutamate Receptor Signaling	0.541	0.0156	#NUM!	GLUL
WT	D12 vs Sham	Sertoli Cell-Sertoli Cell Junction Signaling	0.539	0.0099	#NUM!	EPN2,RAP1A
WT	D12 vs Sham	ErbB2-ErbB3 Signaling	0.535	0.0154	#NUM!	RAP1A
WT	D12 vs Sham	IL-8 Signaling	0.533	0.0098	#NUM!	GNB2,RAP1A
WT	D12 vs Sham	Mitotic Roles of Polo-Like Kinase	0.53	0.0152	#NUM!	PPP2R5A
WT	D12 vs Sham	Adrenomedullin signaling pathway	0.53	0.00976	#NUM!	CFH,RAP1A
WT	D12 vs Sham	Thrombopoietin Signaling	0.524	0.0149	#NUM!	RAP1A
WT	D12 vs Sham	Cell Cycle: G1/S Checkpoint Regulation	0.524	0.0149	#NUM!	RPL11
WT	D12 vs Sham	Nur77 Signaling in T Lymphocytes	0.513	0.0145	#NUM!	PDK1
WT	D12 vs Sham	Role of JAK1 and JAK3 in γc Cytokine Signaling	0.513	0.0145	#NUM!	RAP1A
WT	D12 vs Sham	Gap Junction Signaling	0.513	0.00948	#NUM!	CAV1,RAP1A
WT	D12 vs Sham	ErbB4 Signaling	0.513	0.0145	#NUM!	RAP1A
WT	D12 vs Sham	SPINK1 General Cancer Pathway	0.513	0.0145	#NUM!	RAP1A
WT	D12 vs Sham	Thrombin Signaling	0.504	0.00935	#NUM!	GNB2,RAP1A
WT	D12 vs Sham	Integrin Signaling	0.504	0.00935	#NUM!	CAV1,RAP1A
WT	D12 vs Sham	GM-CSF Signaling	0.503	0.0141	#NUM!	RAP1A
WT	D12 vs Sham	ERK5 Signaling	0.493	0.0137	#NUM!	RAP1A
WT	D12 vs Sham	Glioma Invasiveness Signaling	0.488	0.0135	#NUM!	RAP1A
WT	D12 vs Sham	Ephrin B Signaling	0.488	0.0135	#NUM!	GNB2
WT	D12 vs Sham	Hypoxia Signaling in the Cardiovascular System	0.488	0.0135	#NUM!	UBE2B
WT	D12 vs Sham	Role of NFAT in Cardiac Hypertrophy	0.487	0.00905	#NUM!	GNB2,RAP1A
WT	D12 vs Sham	Caveolar-mediated Endocytosis Signaling	0.484	0.0133	#NUM!	CAV1
WT	D12 vs Sham	IL-15 Signaling	0.484	0.0133	#NUM!	RAP1A
WT	D12 vs Sham	Nicotine Degradation II	0.484	0.0133	#NUM!	INMT
WT	D12 vs Sham	Regulation of Cellular Mechanics by Calpain Protease	0.484	0.0133	#NUM!	RAP1A
WT	D12 vs Sham	Macropinocytosis Signaling	0.479	0.0132	#NUM!	RAP1A
WT	D12 vs Sham	NF-κB Activation by Viruses	0.475	0.013	#NUM!	RAP1A
WT	D12 vs Sham	Angiopoietin Signaling	0.475	0.013	#NUM!	RAP1A
WT	D12 vs Sham	Toll-like Receptor Signaling	0.475	0.013	#NUM!	TOLLIP
WT	D12 vs Sham	FcγRIIB Signaling in B Lymphocytes	0.466	0.0127	#NUM!	RAP1A
WT	D12 vs Sham	IL-3 Signaling	0.466	0.0127	#NUM!	RAP1A
WT	D12 vs Sham	Non-Small Cell Lung Cancer Signaling	0.466	0.0127	#NUM!	RAP1A
WT	D12 vs Sham	AMPK Signaling	0.466	0.00873	#NUM!	NAD ,PPP2R5A
WT	D12 vs Sham	Estrogen-Dependent Breast Cancer Signaling	0.466	0.0127	#NUM!	RAP1A
WT	D12 vs Sham	GDNF Family Ligand-Receptor Interactions	0.466	0.0127	#NUM!	RAP1A
WT	D12 vs Sham	Actin Cytoskeleton Signaling	0.462	0.00866	#NUM!	KNG1,RAP1A
WT	D12 vs Sham	FLT3 Signaling in Hematopoietic Progenitor Cells	0.461	0.0125	#NUM!	RAP1A
WT	D12 vs Sham	JAK/Stat Signaling	0.461	0.0125	#NUM!	RAP1A
WT	D12 vs Sham	Systemic Lupus Erythematosus Signaling	0.457	0.00858	#NUM!	KNG1,RAP1A
WT	D12 vs Sham	Cyclins and Cell Cycle Regulation	0.457	0.0123	#NUM!	PPP2R5A
WT	D12 vs Sham	Actin Nucleation by ARP-WASP Complex	0.457	0.0123	#NUM!	RAP1A
WT	D12 vs Sham	Heparan Sulfate Biosynthesis (Late Stages)	0.457	0.0123	#NUM!	AARSD1
WT	D12 vs Sham	Neurotrophin/TRK Signaling	0.457	0.0123	#NUM!	RAP1A
WT	D12 vs Sham	cAMP-mediated signaling	0.457	0.00858	#NUM!	GDPD1,RAP1A
WT	D12 vs Sham	BEX2 Signaling Pathway	0.457	0.0123	#NUM!	PPP2R5A
WT	D12 vs Sham	Renal Cell Carcinoma Signaling	0.452	0.0122	#NUM!	RAP1A
WT	D12 vs Sham	tRNA Charging	0.452	0.0122	#NUM!	KARS1
WT	D12 vs Sham	PEDF Signaling	0.452	0.0122	#NUM!	RAP1A
WT	D12 vs Sham	LPS-stimulated MAPK Signaling	0.449	0.012	#NUM!	RAP1A
WT	D12 vs Sham	Role of MAPK Signaling in the Pathogenesis of Influenza	0.449	0.012	#NUM!	RAP1A
WT	D12 vs Sham	Prolactin Signaling	0.444	0.0119	#NUM!	RAP1A
WT	D12 vs Sham	Serotonin Degradation	0.444	0.0119	#NUM!	NAD
WT	D12 vs Sham	Chemokine Signaling	0.444	0.0119	#NUM!	RAP1A
WT	D12 vs Sham	HIPPO signaling	0.435	0.0116	#NUM!	PPP2R5A
WT	D12 vs Sham	BMP signaling pathway	0.435	0.0116	#NUM!	RAP1A
WT	D12 vs Sham	IL-4 Signaling	0.432	0.0115	#NUM!	RAP1A
WT	D12 vs Sham	Huntington's Disease Signaling	0.429	0.00816	#NUM!	GNB2,VAMP3
WT	D12 vs Sham	CTLA4 Signaling in Cytotoxic T Lymphocytes	0.424	0.0112	#NUM!	PPP2R5A
WT	D12 vs Sham	VEGF Family Ligand-Receptor Interactions	0.42	0.0111	#NUM!	RAP1A
WT	D12 vs Sham	Dopamine Receptor Signaling	0.417	0.011	#NUM!	PPP2R5A
WT	D12 vs Sham	Acute Myeloid Leukemia Signaling	0.413	0.0109	#NUM!	RAP1A
WT	D12 vs Sham	Regulation of IL-2 Expression in Activated and Anergic T Lymphocytes	0.413	0.0109	#NUM!	RAP1A
WT	D12 vs Sham	Heparan Sulfate Biosynthesis	0.413	0.0109	#NUM!	AARSD1
WT	D12 vs Sham	ErbB Signaling	0.406	0.0106	#NUM!	RAP1A
WT	D12 vs Sham	Opioid Signaling Pathway	0.403	0.00778	#NUM!	PDK1,RAP1A
WT	D12 vs Sham	Prostate Cancer Signaling	0.402	0.0105	#NUM!	RAP1A
WT	D12 vs Sham	Melanocyte Development and Pigmentation Signaling	0.399	0.0104	#NUM!	RAP1A
WT	D12 vs Sham	TGF-β Signaling	0.399	0.0104	#NUM!	RAP1A
WT	D12 vs Sham	ATM Signaling	0.395	0.0103	#NUM!	PPP2R5A
WT	D12 vs Sham	Bladder Cancer Signaling	0.395	0.0103	#NUM!	RAP1A
WT	D12 vs Sham	CCR5 Signaling in Macrophages	0.388	0.0101	#NUM!	GNB2
WT	D12 vs Sham	UVA-Induced MAPK Signaling	0.388	0.0101	#NUM!	RAP1A
WT	D12 vs Sham	Fcγ Receptor-mediated Phagocytosis in Macrophages and Monocytes	0.385	0.01	#NUM!	VAMP3
WT	D12 vs Sham	Apoptosis Signaling	0.385	0.01	#NUM!	RAP1A
WT	D12 vs Sham	Kinetochore Metaphase Signaling Pathway	0.382	0.0099	#NUM!	PPP2R5A
WT	D12 vs Sham	Chronic Myeloid Leukemia Signaling	0.376	0.00971	#NUM!	RAP1A
WT	D12 vs Sham	Mouse Embryonic Stem Cell Pluripotency	0.376	0.00971	#NUM!	RAP1A
WT	D12 vs Sham	SAPK/JNK Signaling	0.376	0.00971	#NUM!	RAP1A
WT	D12 vs Sham	Phospholipase C Signaling	0.371	0.0073	#NUM!	GNB2,RAP1A
WT	D12 vs Sham	PPAR Signaling	0.37	0.00952	#NUM!	RAP1A
WT	D12 vs Sham	VEGF Signaling	0.37	0.00952	#NUM!	RAP1A
WT	D12 vs Sham	IGF-1 Signaling	0.367	0.00943	#NUM!	RAP1A
WT	D12 vs Sham	FAK Signaling	0.364	0.00935	#NUM!	RAP1A
WT	D12 vs Sham	NER Pathway	0.364	0.00935	#NUM!	H3-3A/H3-3B
WT	D12 vs Sham	PAK Signaling	0.361	0.00926	#NUM!	RAP1A
WT	D12 vs Sham	Paxillin Signaling	0.361	0.00926	#NUM!	RAP1A
WT	D12 vs Sham	G-Protein Coupled Receptor Signaling	0.357	0.00709	#NUM!	GDPD1,RAP1A
WT	D12 vs Sham	Neuregulin Signaling	0.355	0.00909	#NUM!	RAP1A
WT	D12 vs Sham	T Cell Receptor Signaling	0.352	0.00901	#NUM!	RAP1A
WT	D12 vs Sham	Xenobiotic Metabolism Signaling	0.342	0.0069	#NUM!	PPP2R5A,RAP1A
WT	D12 vs Sham	Antioxidant Action of Vitamin C	0.34	0.0087	#NUM!	TXNRD2
WT	D12 vs Sham	Endocannabinoid Developing Neuron Pathway	0.337	0.00862	#NUM!	RAP1A
WT	D12 vs Sham	MSP-RON Signaling In Macrophages Pathway	0.337	0.00862	#NUM!	RAP1A
WT	D12 vs Sham	Glioma Signaling	0.332	0.00847	#NUM!	RAP1A
WT	D12 vs Sham	Role of NANOG in Mammalian Embryonic Stem Cell Pluripotency	0.329	0.0084	#NUM!	RAP1A
WT	D12 vs Sham	NGF Signaling	0.327	0.00833	#NUM!	RAP1A
WT	D12 vs Sham	Inhibition of ARE-Mediated mRNA Degradation Pathway	0.321	0.0082	#NUM!	PPP2R5A
WT	D12 vs Sham	Fc Epsilon RI Signaling	0.319	0.00813	#NUM!	RAP1A
WT	D12 vs Sham	HGF Signaling	0.319	0.00813	#NUM!	RAP1A
WT	D12 vs Sham	Apelin Endothelial Signaling Pathway	0.319	0.00813	#NUM!	RAP1A
WT	D12 vs Sham	Cholecystokinin/Gastrin-mediated Signaling	0.316	0.00806	#NUM!	RAP1A
WT	D12 vs Sham	Rac Signaling	0.316	0.00806	#NUM!	RAP1A
WT	D12 vs Sham	Renin-Angiotensin Signaling	0.309	0.00787	#NUM!	RAP1A
WT	D12 vs Sham	14-3-3-mediated Signaling	0.305	0.00775	#NUM!	RAP1A
WT	D12 vs Sham	Gα12/13 Signaling	0.298	0.00758	#NUM!	RAP1A
WT	D12 vs Sham	Role of Macrophages, Fibroblasts and Endothelial Cells in Rheumatoid Arthritis	0.296	0.00625	#NUM!	MIF,RAP1A
WT	D12 vs Sham	MSP-RON Signaling In Cancer Cells Pathway	0.293	0.00746	#NUM!	RAP1A
WT	D12 vs Sham	STAT3 Pathway	0.288	0.00735	#NUM!	RAP1A
WT	D12 vs Sham	Synaptic Long Term Potentiation	0.287	0.0073	#NUM!	RAP1A
WT	D12 vs Sham	PTEN Signaling	0.284	0.00725	#NUM!	RAP1A
WT	D12 vs Sham	Androgen Signaling	0.282	0.00719	#NUM!	GNB2
WT	D12 vs Sham	Ovarian Cancer Signaling	0.278	0.00709	#NUM!	RAP1A
WT	D12 vs Sham	Estrogen Receptor Signaling	0.278	0.00601	#NUM!	CAV1,RAP1A
WT	D12 vs Sham	Hereditary Breast Cancer Signaling	0.276	0.00704	#NUM!	RAP1A
WT	D12 vs Sham	PI3K Signaling in B Lymphocytes	0.274	0.00699	#NUM!	RAP1A
WT	D12 vs Sham	Insulin Receptor Signaling	0.27	0.0069	#NUM!	RAP1A
WT	D12 vs Sham	Xenobiotic Metabolism General Signaling Pathway	0.266	0.0068	#NUM!	RAP1A
WT	D12 vs Sham	D-myo-inositol (1,4,5,6)-Tetrakisphosphate Biosynthesis	0.262	0.00671	#NUM!	PPP2R5A
WT	D12 vs Sham	D-myo-inositol (3,4,5,6)-tetrakisphosphate Biosynthesis	0.262	0.00671	#NUM!	PPP2R5A
WT	D12 vs Sham	Corticotropin Releasing Hormone Signaling	0.251	0.00645	#NUM!	RAP1A
WT	D12 vs Sham	PKCθ Signaling in T Lymphocytes	0.243	0.00629	#NUM!	RAP1A
WT	D12 vs Sham	Necroptosis Signaling Pathway	0.24	0.00621	#NUM!	GLUL
WT	D12 vs Sham	3-phosphoinositide Degradation	0.237	0.00613	#NUM!	PPP2R5A
WT	D12 vs Sham	Gustation Pathway	0.237	0.00613	#NUM!	GDPD1
WT	D12 vs Sham	D-myo-inositol-5-phosphate Metabolism	0.235	0.0061	#NUM!	PPP2R5A
WT	D12 vs Sham	HMGB1 Signaling	0.234	0.00606	#NUM!	RAP1A
WT	D12 vs Sham	Gαq Signaling	0.234	0.00606	#NUM!	GNB2
WT	D12 vs Sham	Glioblastoma Multiforme Signaling	0.225	0.00588	#NUM!	RAP1A
WT	D12 vs Sham	Tec Kinase Signaling	0.216	0.00568	#NUM!	GNB2
WT	D12 vs Sham	Dopamine-DARPP32 Feedback in cAMP Signaling	0.215	0.00565	#NUM!	PPP2R5A
WT	D12 vs Sham	GNRH Signaling	0.212	0.00559	#NUM!	RAP1A
WT	D12 vs Sham	3-phosphoinositide Biosynthesis	0.212	0.00559	#NUM!	PPP2R5A
WT	D12 vs Sham	NF-κB Signaling	0.212	0.00559	#NUM!	RAP1A
WT	D12 vs Sham	Regulation Of The Epithelial Mesenchymal Transition By Growth Factors Pathway	0.199	0.00532	#NUM!	RAP1A
WT	D12 vs Sham	IL-17 Signaling	0.198	0.00529	#NUM!	RAP1A
WT	D12 vs Sham	Xenobiotic Metabolism CAR Signaling Pathway	0.198	0.00529	#NUM!	PPP2R5A
WT	D12 vs Sham	Leukocyte Extravasation Signaling	0	0.00503	#NUM!	RAP1A
WT	D12 vs Sham	Axonal Guidance Signaling	0	0.004	#NUM!	GNB2,RAP1A
WT	D12 vs Sham	LPS/IL-1 Mediated Inhibition of RXR Function	0	0.00435	#NUM!	APOE
WT	D12 vs Sham	HIF1α Signaling	0	0.00474	#NUM!	RAP1A
WT	D12 vs Sham	Endothelin-1 Signaling	0	0.00493	#NUM!	RAP1A
WT	D12 vs Sham	Molecular Mechanisms of Cancer	0	0.00245	#NUM!	RAP1A
WT	D12 vs Sham	CREB Signaling in Neurons	0	0.00331	#NUM!	GNB2,RAP1A
WT	D12 vs Sham	ILK Signaling	0	0.00521	#NUM!	PPP2R5A
WT	D12 vs Sham	Role of Osteoblasts, Osteoclasts and Chondrocytes in Rheumatoid Arthritis	0	0.00446	#NUM!	COL1A1
WT	D12 vs Sham	Breast Cancer Regulation by Stathmin1	0	0.00506	#NUM!	GNB2,PPP2R5A,RAP1A
WT	D12 vs Sham	Signaling by Rho Family GTPases	0	0.00392	#NUM!	GNB2
WT	D12 vs Sham	RhoGDI Signaling	0	0.00513	#NUM!	GNB2
WT	D12 vs Sham	Superpathway of Inositol Phosphate Compounds	0	0.00446	#NUM!	PPP2R5A
WT	D12 vs Sham	Regulation of the Epithelial-Mesenchymal Transition Pathway	0	0.00521	#NUM!	RAP1A
WT	D12 vs Sham	B Cell Receptor Signaling	0	0.00524	#NUM!	RAP1A
WT	D12 vs Sham	Neuroinflammation Signaling Pathway	0	0.00317	#NUM!	GLUL
WT	D12 vs Sham	Systemic Lupus Erythematosus In B Cell Signaling Pathway	0	0.00357	#NUM!	RAP1A
WT	D12 vs Sham	Calcium Signaling	0	0.00467	#NUM!	RAP1A
WT	D14 vs Sham	EIF2 Signaling	58	0.233	-5.196	ACTB,EIF3E,EIF3H,EIF3K,EIF3M,EIF5B,FAU,RPL10,RPL11,RPL12,RPL13,RPL13A,RPL14,RPL15,RPL18,RPL18A,RPL19,RPL23,RPL24,RPL26,RPL27,RPL28,RPL35A,RPL37A,RPL4,RPL5,RPL6,RPL7,RPL7A,RPL8,RPL9,RPLP0,RPLP2,RPS10,RPS11,RPS12,RPS15A,RPS16,RPS17,RPS18,RPS19,RPS2,RPS21,RPS23,RPS24,RPS25,RPS27A,RPS3,RPS4Y1,RPS5,RPS7,RPS9,RPSA
WT	D14 vs Sham	Regulation of eIF4 and p70S6K Signaling	21.8	0.147	#NUM!	EIF3E,EIF3H,EIF3K,EIF3M,FAU,RPS10,RPS11,RPS12,RPS15A,RPS16,RPS17,RPS18,RPS19,RPS2,RPS21,RPS23,RPS24,RPS25,RPS27A,RPS3,RPS4Y1,RPS5,RPS7,RPS9,RPSA
WT	D14 vs Sham	mTOR Signaling	19.2	0.116	#NUM!	EIF3E,EIF3H,EIF3K,EIF3M,FAU,RPS10,RPS11,RPS12,RPS15A,RPS16,RPS17,RPS18,RPS19,RPS2,RPS21,RPS23,RPS24,RPS25,RPS27A,RPS3,RPS4Y1,RPS5,RPS7,RPS9,RPSA
WT	D14 vs Sham	Coronavirus Pathogenesis Pathway	17.9	0.14	4.146	FAU,RPS10,RPS11,RPS12,RPS15A,RPS16,RPS17,RPS18,RPS19,RPS2,RPS21,RPS23,RPS24,RPS25,RPS27A,RPS3,RPS4Y1,RPS5,RPS7,RPS9,RPSA
WT	D14 vs Sham	Acute Phase Response Signaling	12.7	0.0989	2.309	A2M,AHSG,AMBP,C4A/C4B,CFB,CP,FGA,FGB,FGG,FN1,HP,HPX,ITIH3,ITIH4,SERPINA1,SERPINA3,SERPIND1,TF
WT	D14 vs Sham	Coagulation System	8.94	0.229	1.414	A2M,F13A1,FGA,FGB,FGG,KNG1,SERPINA1,SERPIND1
WT	D14 vs Sham	LXR/RXR Activation	8.41	0.0938	2.309	AHSG,AMBP,APOA4,APOE,C4A/C4B,CLU,FGA,HPX,ITIH4,KNG1,SERPINA1,TF
WT	D14 vs Sham	Intrinsic Prothrombin Activation Pathway	8.17	0.186	2.646	COL18A1,COL1A1,COL1A2,F13A1,FGA,FGB,FGG,KNG1
WT	D14 vs Sham	FXR/RXR Activation	8.07	0.0876	#NUM!	AHSG,AMBP,APOA4,APOE,C4A/C4B,CLU,FGA,HPX,ITIH4,KNG1,SERPINA1,TF
WT	D14 vs Sham	Extrinsic Prothrombin Activation Pathway	4.65	0.222	#NUM!	F13A1,FGA,FGB,FGG
WT	D14 vs Sham	GP6 Signaling Pathway	4.43	0.0615	2.828	COL12A1,COL18A1,COL1A1,COL1A2,COL6A6,FGA,FGB,FGG
WT	D14 vs Sham	Atherosclerosis Signaling	3.63	0.0547	#NUM!	APOA4,APOE,CLU,COL18A1,COL1A1,COL1A2,SERPINA1
WT	D14 vs Sham	Clathrin-mediated Endocytosis Signaling	3.21	0.0408	#NUM!	ACTB,ACTR2,APOA4,APOE,CLU,RPS27A,SERPINA1,TF
WT	D14 vs Sham	Iron homeostasis signaling pathway	3.18	0.0461	#NUM!	CP,HBA1/HBA2,Hbb-b1,Hbb-b2,HP,HPX,TF
WT	D14 vs Sham	Apelin Liver Signaling Pathway	2.72	0.115	#NUM!	COL18A1,COL1A1,COL1A2
WT	D14 vs Sham	Mitochondrial Dysfunction	2.64	0.0372	#NUM!	ATP5MF,ATP5MG,GSR,NAD ,NDUFA4,TXNRD2,XDH
WT	D14 vs Sham	Hepatic Fibrosis / Hepatic Stellate Cell Activation	2.62	0.0368	#NUM!	A2M,COL12A1,COL18A1,COL1A1,COL1A2,COL6A6,FN1
WT	D14 vs Sham	Glutathione Redox Reactions I	2.5	0.0968	#NUM!	GPX3,GSR,GSTZ1
WT	D14 vs Sham	Complement System	2.25	0.0789	#NUM!	C4A/C4B,CFB,CFH
WT	D14 vs Sham	tRNA Charging	2.1	0.0488	-2	DARS1,EPRS1,IARS1,KARS1
WT	D14 vs Sham	Prostanoid Biosynthesis	2	0.125	#NUM!	PTGES2,PTGES3
WT	D14 vs Sham	CMP-N-acetylneuraminate Biosynthesis I (Eukaryotes)	1.95	0.118	#NUM!	CMAS,NANS
WT	D14 vs Sham	Urate Biosynthesis/Inosine 5'-phosphate Degradation	1.69	0.087	#NUM!	NAD ,XDH
WT	D14 vs Sham	Guanosine Nucleotides Degradation III	1.69	0.087	#NUM!	NAD ,XDH
WT	D14 vs Sham	Adenosine Nucleotides Degradation II	1.56	0.0741	#NUM!	NAD ,XDH
WT	D14 vs Sham	Oxidative Phosphorylation	1.56	0.0336	1	ATP5MF,ATP5MG,NAD ,NDUFA4
WT	D14 vs Sham	Reelin Signaling in Neurons	1.52	0.0325	#NUM!	ACTR2,APOE,PDK1,PDK4
WT	D14 vs Sham	Putrescine Degradation III	1.4	0.0606	#NUM!	NAD ,SMOX
WT	D14 vs Sham	Phenylalanine Degradation IV (Mammalian, via Side Chain)	1.38	0.0588	#NUM!	NAD ,SMOX
WT	D14 vs Sham	IL-12 Signaling and Production in Macrophages	1.37	0.0292	#NUM!	APOA4,APOE,CLU,SERPINA1
WT	D14 vs Sham	Tryptophan Degradation X (Mammalian, via Tryptamine)	1.36	0.0571	#NUM!	NAD ,SMOX
WT	D14 vs Sham	Purine Nucleotides Degradation II (Aerobic)	1.33	0.0556	#NUM!	NAD ,XDH
WT	D14 vs Sham	Sorbitol Degradation I	1.33	0.2	#NUM!	NAD
WT	D14 vs Sham	Protein Ubiquitination Pathway	1.3	0.0217	#NUM!	CRYAB,HSPB6,RPS27A,UBE2B,UBE2I,USP47
WT	D14 vs Sham	Glycine Biosynthesis II	1.25	0.167	#NUM!	NAD
WT	D14 vs Sham	UDP-D-xylose and UDP-D-glucuronate Biosynthesis	1.19	0.143	#NUM!	NAD
WT	D14 vs Sham	Spermine Biosynthesis	1.19	0.143	#NUM!	AMD1
WT	D14 vs Sham	Choline Degradation I	1.19	0.143	#NUM!	NAD
WT	D14 vs Sham	Glutamine Biosynthesis I	1.19	0.143	#NUM!	GLUL
WT	D14 vs Sham	Spermidine Biosynthesis I	1.19	0.143	#NUM!	AMD1
WT	D14 vs Sham	Glycerol-3-phosphate Shuttle	1.19	0.143	#NUM!	NAD
WT	D14 vs Sham	Dopamine Degradation	1.18	0.0455	#NUM!	NAD ,SMOX
WT	D14 vs Sham	LPS/IL-1 Mediated Inhibition of RXR Function	1.15	0.0217	#NUM!	ACSL3,APOE,FABP3,GSTZ1,SMOX
WT	D14 vs Sham	Fcγ Receptor-mediated Phagocytosis in Macrophages and Monocytes	1.15	0.03	#NUM!	ACTB,ACTR2,VAMP3
WT	D14 vs Sham	Fatty Acid β-oxidation I	1.15	0.0435	#NUM!	ACSL3,NAD
WT	D14 vs Sham	Retinoate Biosynthesis II	1.13	0.125	#NUM!	NAD
WT	D14 vs Sham	PRPP Biosynthesis I	1.13	0.125	#NUM!	PRPS1
WT	D14 vs Sham	Proline Degradation	1.13	0.125	#NUM!	NAD
WT	D14 vs Sham	Taurine Biosynthesis	1.13	0.125	#NUM!	NAD
WT	D14 vs Sham	Glutathione Redox Reactions II	1.13	0.125	#NUM!	GSR
WT	D14 vs Sham	S-adenosyl-L-methionine Biosynthesis	1.13	0.125	#NUM!	MAT2A
WT	D14 vs Sham	Branched-chain α-keto acid Dehydrogenase Complex	1.08	0.111	#NUM!	NAD
WT	D14 vs Sham	Thioredoxin Pathway	1.08	0.111	#NUM!	TXNRD2
WT	D14 vs Sham	Threonine Degradation II	1.08	0.111	#NUM!	NAD
WT	D14 vs Sham	Methylglyoxal Degradation VI	1.08	0.111	#NUM!	NAD
WT	D14 vs Sham	Noradrenaline and Adrenaline Degradation	1.05	0.0385	#NUM!	NAD ,SMOX
WT	D14 vs Sham	β-alanine Degradation I	1.04	0.1	#NUM!	NAD
WT	D14 vs Sham	Pyruvate Fermentation to Lactate	1.04	0.1	#NUM!	NAD
WT	D14 vs Sham	2-ketoglutarate Dehydrogenase Complex	1.04	0.1	#NUM!	NAD
WT	D14 vs Sham	2-amino-3-carboxymuconate Semialdehyde Degradation to Glutaryl-CoA	1.04	0.1	#NUM!	NAD
WT	D14 vs Sham	Trans, trans-farnesyl Diphosphate Biosynthesis	1.04	0.1	#NUM!	FDPS
WT	D14 vs Sham	4-aminobutyrate Degradation I	1.04	0.1	#NUM!	NAD
WT	D14 vs Sham	Phenylethylamine Degradation I	1	0.0909	#NUM!	NAD
WT	D14 vs Sham	D-glucuronate Degradation I	1	0.0909	#NUM!	NAD
WT	D14 vs Sham	4-hydroxyproline Degradation I	1	0.0909	#NUM!	NAD
WT	D14 vs Sham	Phenylalanine Degradation I (Aerobic)	1	0.0909	#NUM!	NAD
WT	D14 vs Sham	Dendritic Cell Maturation	0.991	0.0216	2	COL18A1,COL1A1,COL1A2,IGHG1
WT	D14 vs Sham	Role of Tissue Factor in Cancer	0.983	0.0254	#NUM!	FGA,FGB,FGG
WT	D14 vs Sham	Acetyl-CoA Biosynthesis I (Pyruvate Dehydrogenase Complex)	0.963	0.0833	#NUM!	NAD
WT	D14 vs Sham	Ascorbate Recycling (Cytosolic)	0.963	0.0833	#NUM!	NAD
WT	D14 vs Sham	Melatonin Degradation II	0.963	0.0833	#NUM!	SMOX
WT	D14 vs Sham	NAD Biosynthesis III	0.963	0.0833	#NUM!	NAD
WT	D14 vs Sham	Glutamate Degradation III (via 4-aminobutyrate)	0.963	0.0833	#NUM!	NAD
WT	D14 vs Sham	Neuroprotective Role of THOP1 in Alzheimer's Disease	0.951	0.0246	#NUM!	KNG1,PREP,SERPINA3
WT	D14 vs Sham	ILK Signaling	0.947	0.0208	0	ACTB,FERMT2,FN1,NACA
WT	D14 vs Sham	Production of Nitric Oxide and Reactive Oxygen Species in Macrophages	0.932	0.0205	0	APOA4,APOE,CLU,SERPINA1
WT	D14 vs Sham	L-carnitine Biosynthesis	0.932	0.0769	#NUM!	NAD
WT	D14 vs Sham	L-DOPA Degradation	0.932	0.0769	#NUM!	NAD
WT	D14 vs Sham	NAD Salvage Pathway III	0.932	0.0769	#NUM!	NAD
WT	D14 vs Sham	Glycine Cleavage Complex	0.932	0.0769	#NUM!	NAD
WT	D14 vs Sham	Arginine Degradation I (Arginase Pathway)	0.932	0.0769	#NUM!	NAD
WT	D14 vs Sham	Maturity Onset Diabetes of Young (MODY) Signaling	0.914	0.0317	#NUM!	APOA4,APOE
WT	D14 vs Sham	Serine Biosynthesis	0.9	0.0714	#NUM!	NAD
WT	D14 vs Sham	Spermine and Spermidine Degradation I	0.9	0.0714	#NUM!	SMOX
WT	D14 vs Sham	Tyrosine Degradation I	0.9	0.0714	#NUM!	GSTZ1
WT	D14 vs Sham	Aspartate Degradation II	0.9	0.0714	#NUM!	NAD
WT	D14 vs Sham	Cell Cycle: G1/S Checkpoint Regulation	0.87	0.0299	#NUM!	RPL11,RPL5
WT	D14 vs Sham	Remodeling of Epithelial Adherens Junctions	0.86	0.0294	#NUM!	ACTB,ACTR2
WT	D14 vs Sham	NAD Biosynthesis from 2-amino-3-carboxymuconate Semialdehyde	0.848	0.0625	#NUM!	NAD
WT	D14 vs Sham	4-hydroxybenzoate Biosynthesis	0.848	0.0625	#NUM!	NAD
WT	D14 vs Sham	Superpathway of Methionine Degradation	0.83	0.0282	#NUM!	MAT2A,NAD
WT	D14 vs Sham	2-oxobutanoate Degradation I	0.821	0.0588	#NUM!	NAD
WT	D14 vs Sham	Hereditary Breast Cancer Signaling	0.81	0.0211	#NUM!	ACTB,H2AX,RPS27A
WT	D14 vs Sham	Hypoxia Signaling in the Cardiovascular System	0.801	0.027	#NUM!	UBE2B,UBE2I
WT	D14 vs Sham	Glucocorticoid Receptor Signaling	0.777	0.0148	#NUM!	A2M,ACTB,FGG,HP,PDK4,PTGES3,UBE2I
WT	D14 vs Sham	RAN Signaling	0.777	0.0526	#NUM!	KPNA3
WT	D14 vs Sham	Granzyme A Signaling	0.777	0.0526	#NUM!	H1-0
WT	D14 vs Sham	Fatty Acid Activation	0.777	0.0526	#NUM!	ACSL3
WT	D14 vs Sham	Superpathway of Serine and Glycine Biosynthesis I	0.777	0.0526	#NUM!	NAD
WT	D14 vs Sham	Lysine Degradation II	0.777	0.0526	#NUM!	NAD
WT	D14 vs Sham	Ketolysis	0.777	0.0526	#NUM!	NAD
WT	D14 vs Sham	Toll-like Receptor Signaling	0.775	0.026	#NUM!	RPS27A,TOLLIP
WT	D14 vs Sham	Ketogenesis	0.757	0.05	#NUM!	NAD
WT	D14 vs Sham	NAD Phosphorylation and Dephosphorylation	0.757	0.05	#NUM!	NAD
WT	D14 vs Sham	Actin Cytoskeleton Signaling	0.742	0.0173	#NUM!	ACTB,ACTR2,FN1,KNG1
WT	D14 vs Sham	Mitochondrial L-carnitine Shuttle Pathway	0.738	0.0476	#NUM!	ACSL3
WT	D14 vs Sham	Apelin Adipocyte Signaling Pathway	0.733	0.0244	#NUM!	GPX3,GSTZ1
WT	D14 vs Sham	Ferroptosis Signaling Pathway	0.726	0.0192	#NUM!	H2AX,SLC3A2,TF
WT	D14 vs Sham	Serotonin Degradation	0.717	0.0238	#NUM!	NAD ,SMOX
WT	D14 vs Sham	Glucocorticoid Biosynthesis	0.703	0.0435	#NUM!	NAD
WT	D14 vs Sham	Fatty Acid α-oxidation	0.703	0.0435	#NUM!	NAD
WT	D14 vs Sham	Mineralocorticoid Biosynthesis	0.703	0.0435	#NUM!	NAD
WT	D14 vs Sham	Xenobiotic Metabolism AHR Signaling Pathway	0.701	0.0233	#NUM!	GSTZ1,PTGES3
WT	D14 vs Sham	Role of Lipids/Lipid Rafts in the Pathogenesis of Influenza	0.686	0.0417	#NUM!	FDPS
WT	D14 vs Sham	γ-linolenate Biosynthesis II (Animals)	0.686	0.0417	#NUM!	ACSL3
WT	D14 vs Sham	Lysine Degradation V	0.672	0.04	#NUM!	NAD
WT	D14 vs Sham	TR/RXR Activation	0.666	0.022	#NUM!	FGA,HP
WT	D14 vs Sham	Leucine Degradation I	0.656	0.0385	#NUM!	NAD
WT	D14 vs Sham	Methylglyoxal Degradation III	0.656	0.0385	#NUM!	NAD
WT	D14 vs Sham	Glutaryl-CoA Degradation	0.642	0.037	#NUM!	NAD
WT	D14 vs Sham	Androgen Biosynthesis	0.627	0.0357	#NUM!	NAD
WT	D14 vs Sham	Folate Transformations I	0.627	0.0357	#NUM!	NAD
WT	D14 vs Sham	ATM Signaling	0.625	0.0206	#NUM!	H2AX,HP1BP3
WT	D14 vs Sham	Erythropoietin Signaling Pathway	0.611	0.0168	#NUM!	HBA1/HBA2,Hbb-b1,Hbb-b2
WT	D14 vs Sham	Methionine Degradation I (to Homocysteine)	0.602	0.0333	#NUM!	MAT2A
WT	D14 vs Sham	NAD biosynthesis II (from tryptophan)	0.588	0.0323	#NUM!	NAD
WT	D14 vs Sham	Histamine Degradation	0.588	0.0323	#NUM!	NAD
WT	D14 vs Sham	Oxidative Ethanol Degradation III	0.588	0.0323	#NUM!	NAD
WT	D14 vs Sham	Tumor Microenvironment Pathway	0.585	0.0162	#NUM!	COL1A1,COL1A2,FN1
WT	D14 vs Sham	Regulation of Actin-based Motility by Rho	0.577	0.019	#NUM!	ACTB,ACTR2
WT	D14 vs Sham	Isoleucine Degradation I	0.577	0.0312	#NUM!	NAD
WT	D14 vs Sham	The Visual Cycle	0.577	0.0312	#NUM!	NAD
WT	D14 vs Sham	Amyotrophic Lateral Sclerosis Signaling	0.57	0.0189	#NUM!	GLUL,NEFL
WT	D14 vs Sham	NRF2-mediated Oxidative Stress Response	0.569	0.0159	#NUM!	ACTB,GSR,GSTZ1
WT	D14 vs Sham	Ethanol Degradation IV	0.554	0.0294	#NUM!	NAD
WT	D14 vs Sham	Vitamin-C Transport	0.554	0.0294	#NUM!	TXNRD2
WT	D14 vs Sham	Sumoylation Pathway	0.553	0.0183	#NUM!	SERBP1,UBE2I
WT	D14 vs Sham	NAD Salvage Pathway II	0.544	0.0286	#NUM!	NAD
WT	D14 vs Sham	Colanic Acid Building Blocks Biosynthesis	0.535	0.0278	#NUM!	NAD
WT	D14 vs Sham	Superpathway of Geranylgeranyldiphosphate Biosynthesis I (via Mevalonate)	0.535	0.0278	#NUM!	FDPS
WT	D14 vs Sham	Valine Degradation I	0.524	0.027	#NUM!	NAD
WT	D14 vs Sham	Cysteine Biosynthesis III (mammalia)	0.524	0.027	#NUM!	MAT2A
WT	D14 vs Sham	Natural Killer Cell Signaling	0.517	0.0149	#NUM!	COL18A1,COL1A1,COL1A2
WT	D14 vs Sham	Retinoate Biosynthesis I	0.514	0.0263	#NUM!	NAD
WT	D14 vs Sham	Hepatic Fibrosis Signaling Pathway	0.504	0.0129	2.236	COL18A1,COL1A1,COL1A2,PDK1,TF
WT	D14 vs Sham	Pyrimidine Deoxyribonucleotides De Novo Biosynthesis I	0.496	0.025	#NUM!	AK1
WT	D14 vs Sham	Inhibition of Matrix Metalloproteases	0.496	0.025	#NUM!	A2M
WT	D14 vs Sham	Mechanisms of Viral Exit from Host Cells	0.487	0.0244	#NUM!	ACTB
WT	D14 vs Sham	Purine Nucleotides De Novo Biosynthesis II	0.487	0.0244	#NUM!	NAD
WT	D14 vs Sham	TCA Cycle II (Eukaryotic)	0.479	0.0238	#NUM!	NAD
WT	D14 vs Sham	Glycolysis I	0.479	0.0238	#NUM!	NAD
WT	D14 vs Sham	Ethanol Degradation II	0.479	0.0238	#NUM!	NAD
WT	D14 vs Sham	RhoA Signaling	0.474	0.016	#NUM!	ACTB,ACTR2
WT	D14 vs Sham	IL-6 Signaling	0.47	0.0159	#NUM!	A2M,COL1A1
WT	D14 vs Sham	Glutathione-mediated Detoxification	0.462	0.0227	#NUM!	GSTZ1
WT	D14 vs Sham	Pyrimidine Ribonucleotides Interconversion	0.462	0.0227	#NUM!	AK1
WT	D14 vs Sham	Gluconeogenesis I	0.44	0.0213	#NUM!	NAD
WT	D14 vs Sham	Phagosome Formation	0.44	0.015	#NUM!	FN1,IGHG1
WT	D14 vs Sham	Synaptogenesis Signaling Pathway	0.437	0.0125	2	ACTR2,APOE,THBS4,VAMP3
WT	D14 vs Sham	Tryptophan Degradation III (Eukaryotic)	0.433	0.0208	#NUM!	NAD
WT	D14 vs Sham	AMPK Signaling	0.427	0.0131	#NUM!	ACTB,AK1,NAD
WT	D14 vs Sham	Sirtuin Signaling Pathway	0.427	0.0123	1	H1-0,NAD ,NDUFA4,PDK1
WT	D14 vs Sham	Hematopoiesis from Pluripotent Stem Cells	0.425	0.0204	#NUM!	IGHG1
WT	D14 vs Sham	Primary Immunodeficiency Signaling	0.418	0.02	#NUM!	IGHG1
WT	D14 vs Sham	Systemic Lupus Erythematosus Signaling	0.415	0.0129	#NUM!	IGHG1,KNG1,SNRPD3
WT	D14 vs Sham	Autoimmune Thyroid Disease Signaling	0.412	0.0196	#NUM!	IGHG1
WT	D14 vs Sham	tRNA Splicing	0.412	0.0196	#NUM!	NAD
WT	D14 vs Sham	Serotonin Receptor Signaling	0.399	0.0189	#NUM!	SMOX
WT	D14 vs Sham	Bile Acid Biosynthesis, Neutral Pathway	0.393	0.0185	#NUM!	NAD
WT	D14 vs Sham	Triacylglycerol Degradation	0.381	0.0179	#NUM!	Ces1b/Ces1c
WT	D14 vs Sham	Aryl Hydrocarbon Receptor Signaling	0.38	0.0134	#NUM!	GSTZ1,PTGES3
WT	D14 vs Sham	Pyrimidine Ribonucleotides De Novo Biosynthesis	0.375	0.0175	#NUM!	AK1
WT	D14 vs Sham	MSP-RON Signaling Pathway	0.364	0.0169	#NUM!	ACTB
WT	D14 vs Sham	Epithelial Adherens Junction Signaling	0.363	0.013	#NUM!	ACTB,ACTR2
WT	D14 vs Sham	Signaling by Rho Family GTPases	0.356	0.0118	#NUM!	ACTB,ACTR2,DES
WT	D14 vs Sham	PFKFB4 Signaling Pathway	0.348	0.0161	#NUM!	XDH
WT	D14 vs Sham	Stearate Biosynthesis I (Animals)	0.343	0.0159	#NUM!	ACSL3
WT	D14 vs Sham	Glutamate Receptor Signaling	0.338	0.0156	#NUM!	GLUL
WT	D14 vs Sham	HOTAIR Regulatory Pathway	0.338	0.0123	#NUM!	COL1A1,COL1A2
WT	D14 vs Sham	Cancer Drug Resistance By Drug Efflux	0.333	0.0154	#NUM!	PDK1
WT	D14 vs Sham	Role of PI3K/AKT Signaling in the Pathogenesis of Influenza	0.328	0.0152	#NUM!	KPNA3
WT	D14 vs Sham	Tight Junction Signaling	0.321	0.0119	#NUM!	ACTB,VAMP3
WT	D14 vs Sham	Aldosterone Signaling in Epithelial Cells	0.321	0.0119	#NUM!	CRYAB,HSPB6
WT	D14 vs Sham	Nur77 Signaling in T Lymphocytes	0.314	0.0145	#NUM!	PDK1
WT	D14 vs Sham	Agrin Interactions at Neuromuscular Junction	0.305	0.0141	#NUM!	ACTB
WT	D14 vs Sham	GM-CSF Signaling	0.305	0.0141	#NUM!	RACK1
WT	D14 vs Sham	Germ Cell-Sertoli Cell Junction Signaling	0.304	0.0115	#NUM!	A2M,ACTB
WT	D14 vs Sham	Senescence Pathway	0.299	0.0107	#NUM!	MAPKAPK3,PDK1,PDK4
WT	D14 vs Sham	Caveolar-mediated Endocytosis Signaling	0.289	0.0133	#NUM!	ACTB
WT	D14 vs Sham	Growth Hormone Signaling	0.289	0.0133	#NUM!	A2M
WT	D14 vs Sham	Nicotine Degradation II	0.289	0.0133	#NUM!	INMT
WT	D14 vs Sham	Xenobiotic Metabolism Signaling	0.279	0.0103	#NUM!	GSTZ1,PTGES3,SMOX
WT	D14 vs Sham	Role of BRCA1 in DNA Damage Response	0.27	0.0125	#NUM!	ACTB
WT	D14 vs Sham	IL-7 Signaling Pathway	0.27	0.0125	#NUM!	IGHG1
WT	D14 vs Sham	Thyroid Cancer Signaling	0.267	0.0123	#NUM!	PDK1
WT	D14 vs Sham	Actin Nucleation by ARP-WASP Complex	0.267	0.0123	#NUM!	ACTR2
WT	D14 vs Sham	Heparan Sulfate Biosynthesis (Late Stages)	0.267	0.0123	#NUM!	Ces1b/Ces1c
WT	D14 vs Sham	Xenobiotic Metabolism CAR Signaling Pathway	0.267	0.0106	#NUM!	GSTZ1,RACK1
WT	D14 vs Sham	Renal Cell Carcinoma Signaling	0.264	0.0122	#NUM!	RPS27A
WT	D14 vs Sham	Xenobiotic Metabolism PXR Signaling Pathway	0.258	0.0104	#NUM!	GSTZ1,SMOX
WT	D14 vs Sham	Eicosanoid Signaling	0.256	0.0119	#NUM!	PTGES2
WT	D14 vs Sham	Agranulocyte Adhesion and Diapedesis	0.256	0.0103	#NUM!	ACTB,FN1
WT	D14 vs Sham	RhoGDI Signaling	0.253	0.0103	#NUM!	ACTB,ACTR2
WT	D14 vs Sham	Superpathway of Melatonin Degradation	0.249	0.0116	#NUM!	SMOX
WT	D14 vs Sham	Superpathway of Cholesterol Biosynthesis	0.249	0.0116	#NUM!	FDPS
WT	D14 vs Sham	Allograft Rejection Signaling	0.246	0.0115	#NUM!	IGHG1
WT	D14 vs Sham	RAR Activation	0.241	0.00995	#NUM!	ACTB,RPL7A
WT	D14 vs Sham	Sertoli Cell-Sertoli Cell Junction Signaling	0.239	0.0099	#NUM!	A2M,ACTB
WT	D14 vs Sham	Crosstalk between Dendritic Cells and Natural Killer Cells	0.237	0.0111	#NUM!	ACTB
WT	D14 vs Sham	Dopamine Receptor Signaling	0.234	0.011	#NUM!	SMOX
WT	D14 vs Sham	Heparan Sulfate Biosynthesis	0.231	0.0109	#NUM!	Ces1b/Ces1c
WT	D14 vs Sham	Death Receptor Signaling	0.231	0.0109	#NUM!	ACTB
WT	D14 vs Sham	IL-1 Signaling	0.223	0.0105	#NUM!	TOLLIP
WT	D14 vs Sham	Communication between Innate and Adaptive Immune Cells	0.217	0.0103	#NUM!	IGHG1
WT	D14 vs Sham	GABA Receptor Signaling	0.206	0.0099	#NUM!	RPS27A
WT	D14 vs Sham	Kinetochore Metaphase Signaling Pathway	0.206	0.0099	#NUM!	H2AX
WT	D14 vs Sham	Neuregulin Signaling	0	0.00909	#NUM!	DCN
WT	D14 vs Sham	Leukocyte Extravasation Signaling	0	0.00503	#NUM!	ACTB
WT	D14 vs Sham	Axonal Guidance Signaling	0	0.002	#NUM!	ACTR2
WT	D14 vs Sham	Huntington's Disease Signaling	0	0.00816	#NUM!	RPS27A,VAMP3
WT	D14 vs Sham	Airway Pathology in Chronic Obstructive Pulmonary Disease	0	0.00847	#NUM!	AMBP
WT	D14 vs Sham	fMLP Signaling in Neutrophils	0	0.00813	#NUM!	ACTR2
WT	D14 vs Sham	CD28 Signaling in T Helper Cells	0	0.00794	#NUM!	ACTR2
WT	D14 vs Sham	Virus Entry via Endocytic Pathways	0	0.00926	#NUM!	ACTB
WT	D14 vs Sham	HIF1α Signaling	0	0.00948	#NUM!	RACK1,TF
WT	D14 vs Sham	Cellular Effects of Sildenafil (Viagra)	0	0.00694	#NUM!	ACTB
WT	D14 vs Sham	Cardiac Hypertrophy Signaling	0	0.00402	#NUM!	MAPKAPK3
WT	D14 vs Sham	Type II Diabetes Mellitus Signaling	0	0.00613	#NUM!	ACSL3
WT	D14 vs Sham	Cdc42 Signaling	0	0.00562	#NUM!	ACTR2
WT	D14 vs Sham	FAK Signaling	0	0.00935	#NUM!	ACTB
WT	D14 vs Sham	Rac Signaling	0	0.00806	#NUM!	ACTR2
WT	D14 vs Sham	Role of Osteoblasts, Osteoclasts and Chondrocytes in Rheumatoid Arthritis	0	0.00446	#NUM!	COL1A1
WT	D14 vs Sham	Phospholipase C Signaling	0	0.00365	#NUM!	IGHG1
WT	D14 vs Sham	HER-2 Signaling in Breast Cancer	0	0.00513	#NUM!	PDK1
WT	D14 vs Sham	Protein Kinase A Signaling	0	0.00243	#NUM!	H1-0
WT	D14 vs Sham	Role of Macrophages, Fibroblasts and Endothelial Cells in Rheumatoid Arthritis	0	0.00625	#NUM!	FN1,IGHG1
WT	D14 vs Sham	Paxillin Signaling	0	0.00926	#NUM!	ACTB
WT	D14 vs Sham	Gap Junction Signaling	0	0.00474	#NUM!	ACTB
WT	D14 vs Sham	Telomerase Signaling	0	0.00935	#NUM!	PTGES3
WT	D14 vs Sham	eNOS Signaling	0	0.00581	#NUM!	KNG1
WT	D14 vs Sham	Salvage Pathways of Pyrimidine Ribonucleotides	0	0.0087	#NUM!	AK1
WT	D14 vs Sham	Antioxidant Action of Vitamin C	0	0.0087	#NUM!	TXNRD2
WT	D14 vs Sham	Tec Kinase Signaling	0	0.00568	#NUM!	ACTB
WT	D14 vs Sham	Nitric Oxide Signaling in the Cardiovascular System	0	0.00893	#NUM!	KNG1
WT	D14 vs Sham	B Cell Receptor Signaling	0	0.00524	#NUM!	IGHG1
WT	D14 vs Sham	Wnt/β-catenin Signaling	0	0.00575	#NUM!	RPS27A
WT	D14 vs Sham	Integrin Signaling	0	0.00935	#NUM!	ACTB,ACTR2
WT	D14 vs Sham	p38 MAPK Signaling	0	0.00847	#NUM!	MAPKAPK3
WT	D14 vs Sham	VEGF Signaling	0	0.00952	#NUM!	ACTB
WT	D14 vs Sham	Phagosome Maturation	0	0.00633	#NUM!	VAMP3
WT	D14 vs Sham	Osteoarthritis Pathway	0	0.00881	#NUM!	DCN,FN1
WT	D14 vs Sham	Neuroinflammation Signaling Pathway	0	0.00317	#NUM!	GLUL
WT	D14 vs Sham	Opioid Signaling Pathway	0	0.00389	#NUM!	PDK1
WT	D14 vs Sham	Adrenomedullin signaling pathway	0	0.00488	#NUM!	CFH
WT	D14 vs Sham	NER Pathway	0	0.00935	#NUM!	UBE2I
WT	D14 vs Sham	Cardiac Hypertrophy Signaling (Enhanced)	0	0.00393	#NUM!	MAPKAPK3,PDK1
WT	D14 vs Sham	T Cell Exhaustion Signaling Pathway	0	0.00559	#NUM!	PDK1
WT	D14 vs Sham	Systemic Lupus Erythematosus In T Cell Signaling Pathway	0	0.00293	#NUM!	PDK1
WT	D14 vs Sham	Systemic Lupus Erythematosus In B Cell Signaling Pathway	0	0.00357	#NUM!	IGHG1
WT	D14 vs Sham	Necroptosis Signaling Pathway	0	0.00621	#NUM!	GLUL
WT	D14 vs Sham	Xenobiotic Metabolism General Signaling Pathway	0	0.0068	#NUM!	GSTZ1
WT	D14 vs Sham	Insulin Secretion Signaling Pathway	0	0.00375	#NUM!	VAMP3
WT	D14 vs Sham	Ephrin Receptor Signaling	0	0.00521	#NUM!	ACTR2
WT	D16 vs Sham	EIF2 Signaling	57.8	0.238	-5.292	ACTB,EIF3H,EIF3M,EIF5B,FAU,GSK3B,RPL10,RPL10A,RPL11,RPL12,RPL13,RPL13A,RPL14,RPL15,RPL18,RPL18A,RPL19,RPL21,RPL23,RPL24,RPL27,RPL28,RPL37A,RPL4,RPL5,RPL6,RPL7,RPL7A,RPL8,RPL9,RPLP0,RPLP2,RPS10,RPS11,RPS12,RPS14,RPS15A,RPS16,RPS17,RPS18,RPS19,RPS2,RPS21,RPS23,RPS24,RPS25,RPS27A,RPS3,RPS4Y1,RPS5,RPS7,RPS8,RPS9,RPSA
WT	D16 vs Sham	Regulation of eIF4 and p70S6K Signaling	21.1	0.147	#NUM!	EIF3H,EIF3M,FAU,RPS10,RPS11,RPS12,RPS14,RPS15A,RPS16,RPS17,RPS18,RPS19,RPS2,RPS21,RPS23,RPS24,RPS25,RPS27A,RPS3,RPS4Y1,RPS5,RPS7,RPS8,RPS9,RPSA
WT	D16 vs Sham	Coronavirus Pathogenesis Pathway	19.8	0.153	4.379	FAU,RPS10,RPS11,RPS12,RPS14,RPS15A,RPS16,RPS17,RPS18,RPS19,RPS2,RPS21,RPS23,RPS24,RPS25,RPS27A,RPS3,RPS4Y1,RPS5,RPS7,RPS8,RPS9,RPSA
WT	D16 vs Sham	mTOR Signaling	18.5	0.116	#NUM!	EIF3H,EIF3M,FAU,RPS10,RPS11,RPS12,RPS14,RPS15A,RPS16,RPS17,RPS18,RPS19,RPS2,RPS21,RPS23,RPS24,RPS25,RPS27A,RPS3,RPS4Y1,RPS5,RPS7,RPS8,RPS9,RPSA
WT	D16 vs Sham	Acute Phase Response Signaling	14.4	0.11	3.051	A2M,AHSG,AMBP,APOA2,C4A/C4B,CFB,CP,FGA,FGB,FGG,FN1,HP,HPX,ITIH3,ITIH4,SERPINA1,SERPINA3,SERPIND1,TF,TTR
WT	D16 vs Sham	LXR/RXR Activation	11.3	0.117	2.324	AHSG,AMBP,APOA2,APOA4,APOE,C4A/C4B,CD36,CLU,FGA,HPX,ITIH4,KNG1,SERPINA1,TF,TTR
WT	D16 vs Sham	FXR/RXR Activation	9.82	0.102	#NUM!	AHSG,AMBP,APOA2,APOA4,APOE,C4A/C4B,CLU,FGA,HPX,ITIH4,KNG1,SERPINA1,TF,TTR
WT	D16 vs Sham	Coagulation System	8.7	0.229	0.707	A2M,F13A1,FGA,FGB,FGG,KNG1,SERPINA1,SERPIND1
WT	D16 vs Sham	Intrinsic Prothrombin Activation Pathway	5.32	0.14	2.236	COL18A1,F13A1,FGA,FGB,FGG,KNG1
WT	D16 vs Sham	Extrinsic Prothrombin Activation Pathway	4.53	0.222	#NUM!	F13A1,FGA,FGB,FGG
WT	D16 vs Sham	GP6 Signaling Pathway	4.22	0.0615	2.121	COL18A1,COL4A1,COL4A2,COL6A6,FGA,FGB,FGG,GSK3B
WT	D16 vs Sham	Mitochondrial Dysfunction	3.84	0.0479	#NUM!	CAT,CYCS,GSR,NAD ,NDUFA4,NDUFAB1,NDUFAF1,NDUFS4,XDH
WT	D16 vs Sham	Atherosclerosis Signaling	3.44	0.0547	#NUM!	APOA2,APOA4,APOE,CD36,CLU,COL18A1,SERPINA1
WT	D16 vs Sham	Clathrin-mediated Endocytosis Signaling	3.01	0.0408	#NUM!	ACTB,APOA2,APOA4,APOE,CLU,RPS27A,SERPINA1,TF
WT	D16 vs Sham	Urate Biosynthesis/Inosine 5'-phosphate Degradation	2.79	0.13	#NUM!	NAD ,PNP,XDH
WT	D16 vs Sham	Guanosine Nucleotides Degradation III	2.79	0.13	#NUM!	NAD ,PNP,XDH
WT	D16 vs Sham	Sirtuin Signaling Pathway	2.7	0.0309	2.53	GSK3B,H1-0,H3-3A/H3-3B,NAD ,NDUFA4,NDUFAB1,NDUFAF1,NDUFS4,PPIF,TUBA8
WT	D16 vs Sham	Adenosine Nucleotides Degradation II	2.59	0.111	#NUM!	NAD ,PNP,XDH
WT	D16 vs Sham	Amyotrophic Lateral Sclerosis Signaling	2.32	0.0472	#NUM!	CAPN3,CAT,CYCS,GLUL,NEFL
WT	D16 vs Sham	Iron homeostasis signaling pathway	2.31	0.0395	#NUM!	ATP6V1A,CP,Hbb-b2,HP,HPX,TF
WT	D16 vs Sham	Remodeling of Epithelial Adherens Junctions	2.28	0.0588	#NUM!	ACTB,CLIP1,TUBA8,TUBB
WT	D16 vs Sham	Purine Nucleotides Degradation II (Aerobic)	2.23	0.0833	#NUM!	NAD ,PNP,XDH
WT	D16 vs Sham	Complement System	2.16	0.0789	#NUM!	C4A/C4B,CFB,CFH
WT	D16 vs Sham	Oxidative Phosphorylation	2.11	0.042	-1.342	CYCS,NAD ,NDUFA4,NDUFAB1,NDUFS4
WT	D16 vs Sham	tRNA Charging	2	0.0488	-2	DARS1,EPRS1,IARS1,KARS1
WT	D16 vs Sham	Dopamine Degradation	1.99	0.0682	#NUM!	NAD ,SMOX,Sult1a1
WT	D16 vs Sham	Prostanoid Biosynthesis	1.94	0.125	#NUM!	PTGES2,PTGES3
WT	D16 vs Sham	Fatty Acid β-oxidation I	1.93	0.0652	#NUM!	ACSL3,NAD ,SLC27A1
WT	D16 vs Sham	Coronavirus Replication Pathway	1.93	0.0652	#NUM!	GSK3B,TUBA8,TUBB
WT	D16 vs Sham	IL-12 Signaling and Production in Macrophages	1.87	0.0365	#NUM!	APOA2,APOA4,APOE,CLU,SERPINA1
WT	D16 vs Sham	Hepatic Fibrosis / Hepatic Stellate Cell Activation	1.86	0.0316	#NUM!	A2M,COL18A1,COL4A1,COL4A2,COL6A6,FN1
WT	D16 vs Sham	ILK Signaling	1.84	0.0312	0	ACTB,FERMT2,FN1,GSK3B,NACA,VIM
WT	D16 vs Sham	Production of Nitric Oxide and Reactive Oxygen Species in Macrophages	1.81	0.0308	0	APOA2,APOA4,APOE,CAT,CLU,SERPINA1
WT	D16 vs Sham	Fatty Acid Activation	1.8	0.105	#NUM!	ACSL3,SLC27A1
WT	D16 vs Sham	GDP-glucose Biosynthesis	1.75	0.1	#NUM!	HK2,PGM5
WT	D16 vs Sham	Aryl Hydrocarbon Receptor Signaling	1.72	0.0336	#NUM!	CTSD,GSTZ1,HSPB7,PTGES3,TGM2
WT	D16 vs Sham	Mitochondrial L-carnitine Shuttle Pathway	1.71	0.0952	#NUM!	ACSL3,SLC27A1
WT	D16 vs Sham	Phagosome Maturation	1.63	0.0316	#NUM!	ATP6V1A,CTSB,CTSD,TUBA8,TUBB
WT	D16 vs Sham	Glucose and Glucose-1-phosphate Degradation	1.6	0.0833	#NUM!	HK2,PGM5
WT	D16 vs Sham	γ-linolenate Biosynthesis II (Animals)	1.6	0.0833	#NUM!	ACSL3,SLC27A1
WT	D16 vs Sham	Maturity Onset Diabetes of Young (MODY) Signaling	1.57	0.0476	#NUM!	APOA2,APOA4,APOE
WT	D16 vs Sham	Apelin Liver Signaling Pathway	1.54	0.0769	#NUM!	COL18A1,GSK3B
WT	D16 vs Sham	Cell Cycle: G1/S Checkpoint Regulation	1.5	0.0448	#NUM!	GSK3B,RPL11,RPL5
WT	D16 vs Sham	LPS/IL-1 Mediated Inhibition of RXR Function	1.5	0.0261	#NUM!	ACSL3,APOE,CAT,GSTZ1,SLC27A1,SMOX
WT	D16 vs Sham	Germ Cell-Sertoli Cell Junction Signaling	1.47	0.0287	#NUM!	A2M,ACTB,GSN,TUBA8,TUBB
WT	D16 vs Sham	Glutathione Redox Reactions I	1.4	0.0645	#NUM!	GSR,GSTZ1
WT	D16 vs Sham	14-3-3-mediated Signaling	1.36	0.031	#NUM!	GSK3B,TUBA8,TUBB,VIM
WT	D16 vs Sham	Putrescine Degradation III	1.35	0.0606	#NUM!	NAD ,SMOX
WT	D16 vs Sham	NRF2-mediated Oxidative Stress Response	1.34	0.0265	#NUM!	ACTB,CAT,GSK3B,GSR,GSTZ1
WT	D16 vs Sham	Phenylalanine Degradation IV (Mammalian, via Side Chain)	1.33	0.0588	#NUM!	NAD ,SMOX
WT	D16 vs Sham	Ethanol Degradation IV	1.33	0.0588	#NUM!	CAT,NAD
WT	D16 vs Sham	Tryptophan Degradation X (Mammalian, via Tryptamine)	1.3	0.0571	#NUM!	NAD ,SMOX
WT	D16 vs Sham	Sorbitol Degradation I	1.3	0.2	#NUM!	NAD
WT	D16 vs Sham	Serotonin Degradation	1.26	0.0357	#NUM!	NAD ,SMOX,Sult1a1
WT	D16 vs Sham	Sertoli Cell-Sertoli Cell Junction Signaling	1.24	0.0248	#NUM!	A2M,ACTB,GSK3B,TUBA8,TUBB
WT	D16 vs Sham	Alanine Degradation III	1.22	0.167	#NUM!	GPT
WT	D16 vs Sham	Alanine Biosynthesis II	1.22	0.167	#NUM!	GPT
WT	D16 vs Sham	Glycine Biosynthesis II	1.22	0.167	#NUM!	NAD
WT	D16 vs Sham	Protein Ubiquitination Pathway	1.18	0.0217	#NUM!	CRYAB,HSPB6,HSPB7,RPS27A,UBE2B,UBE2I
WT	D16 vs Sham	Death Receptor Signaling	1.16	0.0326	#NUM!	ACTB,CYCS,HSPB7
WT	D16 vs Sham	UDP-D-xylose and UDP-D-glucuronate Biosynthesis	1.16	0.143	#NUM!	NAD
WT	D16 vs Sham	Spermine Biosynthesis	1.16	0.143	#NUM!	AMD1
WT	D16 vs Sham	Choline Degradation I	1.16	0.143	#NUM!	NAD
WT	D16 vs Sham	Glutamine Biosynthesis I	1.16	0.143	#NUM!	GLUL
WT	D16 vs Sham	Spermidine Biosynthesis I	1.16	0.143	#NUM!	AMD1
WT	D16 vs Sham	Thyroid Hormone Biosynthesis	1.16	0.143	#NUM!	CTSD
WT	D16 vs Sham	Glycerol-3-phosphate Shuttle	1.16	0.143	#NUM!	NAD
WT	D16 vs Sham	Integrin Signaling	1.16	0.0234	#NUM!	ACTB,CAPN3,GSK3B,GSN,Ppp1r12b
WT	D16 vs Sham	Epithelial Adherens Junction Signaling	1.13	0.026	#NUM!	ACTB,CLIP1,TUBA8,TUBB
WT	D16 vs Sham	Docosahexaenoic Acid (DHA) Signaling	1.13	0.0455	#NUM!	CYCS,GSK3B
WT	D16 vs Sham	Ferroptosis Signaling Pathway	1.11	0.0256	#NUM!	CTSB,H2AX,SLC3A2,TF
WT	D16 vs Sham	Retinoate Biosynthesis II	1.1	0.125	#NUM!	NAD
WT	D16 vs Sham	Proline Degradation	1.1	0.125	#NUM!	NAD
WT	D16 vs Sham	Taurine Biosynthesis	1.1	0.125	#NUM!	NAD
WT	D16 vs Sham	Glutathione Redox Reactions II	1.1	0.125	#NUM!	GSR
WT	D16 vs Sham	S-adenosyl-L-methionine Biosynthesis	1.1	0.125	#NUM!	MAT2A
WT	D16 vs Sham	Branched-chain α-keto acid Dehydrogenase Complex	1.05	0.111	#NUM!	NAD
WT	D16 vs Sham	Xanthine and Xanthosine Salvage	1.05	0.111	#NUM!	PNP
WT	D16 vs Sham	Threonine Degradation II	1.05	0.111	#NUM!	NAD
WT	D16 vs Sham	Methylglyoxal Degradation VI	1.05	0.111	#NUM!	NAD
WT	D16 vs Sham	Actin Cytoskeleton Signaling	1.05	0.0216	0	ACTB,FN1,GSN,KNG1,Ppp1r12b
WT	D16 vs Sham	Regulation of Actin-based Motility by Rho	1.03	0.0286	#NUM!	ACTB,GSN,Ppp1r12b
WT	D16 vs Sham	tRNA Splicing	1.02	0.0392	#NUM!	GDPD1,NAD
WT	D16 vs Sham	Amyloid Processing	1.02	0.0392	#NUM!	CAPN3,GSK3B
WT	D16 vs Sham	β-alanine Degradation I	1.01	0.1	#NUM!	NAD
WT	D16 vs Sham	Pyruvate Fermentation to Lactate	1.01	0.1	#NUM!	NAD
WT	D16 vs Sham	Pentose Phosphate Pathway (Oxidative Branch)	1.01	0.1	#NUM!	H6PD
WT	D16 vs Sham	2-ketoglutarate Dehydrogenase Complex	1.01	0.1	#NUM!	NAD
WT	D16 vs Sham	Guanine and Guanosine Salvage I	1.01	0.1	#NUM!	PNP
WT	D16 vs Sham	Superoxide Radicals Degradation	1.01	0.1	#NUM!	CAT
WT	D16 vs Sham	2-amino-3-carboxymuconate Semialdehyde Degradation to Glutaryl-CoA	1.01	0.1	#NUM!	NAD
WT	D16 vs Sham	Adenine and Adenosine Salvage I	1.01	0.1	#NUM!	PNP
WT	D16 vs Sham	4-aminobutyrate Degradation I	1.01	0.1	#NUM!	NAD
WT	D16 vs Sham	Noradrenaline and Adrenaline Degradation	1	0.0385	#NUM!	NAD ,SMOX
WT	D16 vs Sham	Sumoylation Pathway	0.991	0.0275	#NUM!	CTBP1,SERBP1,UBE2I
WT	D16 vs Sham	S-methyl-5-thio-α-D-ribose 1-phosphate Degradation	0.971	0.0909	#NUM!	MRI1
WT	D16 vs Sham	Phenylethylamine Degradation I	0.971	0.0909	#NUM!	NAD
WT	D16 vs Sham	D-glucuronate Degradation I	0.971	0.0909	#NUM!	NAD
WT	D16 vs Sham	4-hydroxyproline Degradation I	0.971	0.0909	#NUM!	NAD
WT	D16 vs Sham	Phenylalanine Degradation I (Aerobic)	0.971	0.0909	#NUM!	NAD
WT	D16 vs Sham	Huntington's Disease Signaling	0.967	0.0204	#NUM!	CAPN3,CTSD,CYCS,RPS27A,TGM2
WT	D16 vs Sham	Trehalose Degradation II (Trehalase)	0.936	0.0833	#NUM!	HK2
WT	D16 vs Sham	Acetyl-CoA Biosynthesis I (Pyruvate Dehydrogenase Complex)	0.936	0.0833	#NUM!	NAD
WT	D16 vs Sham	Ascorbate Recycling (Cytosolic)	0.936	0.0833	#NUM!	NAD
WT	D16 vs Sham	Melatonin Degradation II	0.936	0.0833	#NUM!	SMOX
WT	D16 vs Sham	NAD Biosynthesis III	0.936	0.0833	#NUM!	NAD
WT	D16 vs Sham	Glutamate Degradation III (via 4-aminobutyrate)	0.936	0.0833	#NUM!	NAD
WT	D16 vs Sham	Role of Tissue Factor in Cancer	0.917	0.0254	#NUM!	FGA,FGB,FGG
WT	D16 vs Sham	p38 MAPK Signaling	0.917	0.0254	#NUM!	H3-3A/H3-3B,HSPB7,MAPKAPK3
WT	D16 vs Sham	L-carnitine Biosynthesis	0.903	0.0769	#NUM!	NAD
WT	D16 vs Sham	L-DOPA Degradation	0.903	0.0769	#NUM!	NAD
WT	D16 vs Sham	NAD Salvage Pathway III	0.903	0.0769	#NUM!	NAD
WT	D16 vs Sham	Glycine Cleavage Complex	0.903	0.0769	#NUM!	NAD
WT	D16 vs Sham	Arginine Degradation I (Arginase Pathway)	0.903	0.0769	#NUM!	NAD
WT	D16 vs Sham	Reelin Signaling in Neurons	0.876	0.0244	#NUM!	APOE,GSK3B,PDK4
WT	D16 vs Sham	PFKFB4 Signaling Pathway	0.876	0.0323	#NUM!	HK2,XDH
WT	D16 vs Sham	Serine Biosynthesis	0.873	0.0714	#NUM!	NAD
WT	D16 vs Sham	Spermine and Spermidine Degradation I	0.873	0.0714	#NUM!	SMOX
WT	D16 vs Sham	Tyrosine Degradation I	0.873	0.0714	#NUM!	GSTZ1
WT	D16 vs Sham	Aspartate Degradation II	0.873	0.0714	#NUM!	NAD
WT	D16 vs Sham	Stearate Biosynthesis I (Animals)	0.866	0.0317	#NUM!	ACSL3,SLC27A1
WT	D16 vs Sham	Autophagy	0.845	0.0308	#NUM!	CTSB,CTSD
WT	D16 vs Sham	Role of PI3K/AKT Signaling in the Pathogenesis of Influenza	0.833	0.0303	#NUM!	GSK3B,KPNA3
WT	D16 vs Sham	Granzyme B Signaling	0.818	0.0625	#NUM!	CYCS
WT	D16 vs Sham	NAD Biosynthesis from 2-amino-3-carboxymuconate Semialdehyde	0.818	0.0625	#NUM!	NAD
WT	D16 vs Sham	4-hydroxybenzoate Biosynthesis	0.818	0.0625	#NUM!	NAD
WT	D16 vs Sham	Parkinson's Signaling	0.818	0.0625	#NUM!	CYCS
WT	D16 vs Sham	Arsenate Detoxification I (Glutaredoxin)	0.793	0.0588	#NUM!	PNP
WT	D16 vs Sham	Adenine and Adenosine Salvage III	0.793	0.0588	#NUM!	PNP
WT	D16 vs Sham	2-oxobutanoate Degradation I	0.793	0.0588	#NUM!	NAD
WT	D16 vs Sham	Superpathway of Methionine Degradation	0.783	0.0282	#NUM!	MAT2A,NAD
WT	D16 vs Sham	Glycogen Degradation II	0.772	0.0556	#NUM!	PGM5
WT	D16 vs Sham	HIF1α Signaling	0.764	0.019	0	HK2,RACK1,TF,VIM
WT	D16 vs Sham	Hypoxia Signaling in the Cardiovascular System	0.754	0.027	#NUM!	UBE2B,UBE2I
WT	D16 vs Sham	RAN Signaling	0.75	0.0526	#NUM!	KPNA3
WT	D16 vs Sham	Granzyme A Signaling	0.75	0.0526	#NUM!	H1-0
WT	D16 vs Sham	Superpathway of Serine and Glycine Biosynthesis I	0.75	0.0526	#NUM!	NAD
WT	D16 vs Sham	Lysine Degradation II	0.75	0.0526	#NUM!	NAD
WT	D16 vs Sham	Ketolysis	0.75	0.0526	#NUM!	NAD
WT	D16 vs Sham	Hereditary Breast Cancer Signaling	0.747	0.0211	#NUM!	ACTB,H2AX,RPS27A
WT	D16 vs Sham	Ketogenesis	0.73	0.05	#NUM!	NAD
WT	D16 vs Sham	Glycogen Degradation III	0.73	0.05	#NUM!	PGM5
WT	D16 vs Sham	NAD Phosphorylation and Dephosphorylation	0.73	0.05	#NUM!	NAD
WT	D16 vs Sham	Purine Ribonucleosides Degradation to Ribose-1-phosphate	0.73	0.05	#NUM!	PNP
WT	D16 vs Sham	Toll-like Receptor Signaling	0.728	0.026	#NUM!	RPS27A,TOLLIP
WT	D16 vs Sham	IL-7 Signaling Pathway	0.703	0.025	#NUM!	GSK3B,IGHM
WT	D16 vs Sham	Pentose Phosphate Pathway	0.693	0.0455	#NUM!	H6PD
WT	D16 vs Sham	Inflammasome pathway	0.693	0.0455	#NUM!	CTSB
WT	D16 vs Sham	Apelin Adipocyte Signaling Pathway	0.688	0.0244	#NUM!	CAT,GSTZ1
WT	D16 vs Sham	Glucocorticoid Biosynthesis	0.676	0.0435	#NUM!	NAD
WT	D16 vs Sham	Fatty Acid α-oxidation	0.676	0.0435	#NUM!	NAD
WT	D16 vs Sham	Mineralocorticoid Biosynthesis	0.676	0.0435	#NUM!	NAD
WT	D16 vs Sham	Glucocorticoid Receptor Signaling	0.674	0.0148	#NUM!	A2M,ACTB,FGG,HP,PDK4,PTGES3,UBE2I
WT	D16 vs Sham	Tumoricidal Function of Hepatic Natural Killer Cells	0.66	0.0417	#NUM!	CYCS
WT	D16 vs Sham	Superpathway of Melatonin Degradation	0.658	0.0233	#NUM!	SMOX,Sult1a1
WT	D16 vs Sham	Xenobiotic Metabolism AHR Signaling Pathway	0.658	0.0233	#NUM!	GSTZ1,PTGES3
WT	D16 vs Sham	Lysine Degradation V	0.644	0.04	#NUM!	NAD
WT	D16 vs Sham	Necroptosis Signaling Pathway	0.64	0.0186	#NUM!	CAPN3,GLUL,PPIF
WT	D16 vs Sham	Type II Diabetes Mellitus Signaling	0.631	0.0184	#NUM!	ACSL3,CD36,SLC27A1
WT	D16 vs Sham	Leucine Degradation I	0.629	0.0385	#NUM!	NAD
WT	D16 vs Sham	Methylglyoxal Degradation III	0.629	0.0385	#NUM!	NAD
WT	D16 vs Sham	TR/RXR Activation	0.622	0.022	#NUM!	FGA,HP
WT	D16 vs Sham	Ceramide Signaling	0.614	0.0217	#NUM!	CTSD,CYCS
WT	D16 vs Sham	Glutaryl-CoA Degradation	0.614	0.037	#NUM!	NAD
WT	D16 vs Sham	Aldosterone Signaling in Epithelial Cells	0.606	0.0179	#NUM!	CRYAB,HSPB6,HSPB7
WT	D16 vs Sham	Androgen Biosynthesis	0.6	0.0357	#NUM!	NAD
WT	D16 vs Sham	UDP-N-acetyl-D-galactosamine Biosynthesis II	0.6	0.0357	#NUM!	HK2
WT	D16 vs Sham	Folate Transformations I	0.6	0.0357	#NUM!	NAD
WT	D16 vs Sham	ATM Signaling	0.582	0.0206	#NUM!	H2AX,HP1BP3
WT	D16 vs Sham	Signaling by Rho Family GTPases	0.575	0.0157	#NUM!	ACTB,CLIP1,DES,VIM
WT	D16 vs Sham	Methionine Degradation I (to Homocysteine)	0.575	0.0333	#NUM!	MAT2A
WT	D16 vs Sham	Sonic Hedgehog Signaling	0.575	0.0333	#NUM!	GSK3B
WT	D16 vs Sham	NAD biosynthesis II (from tryptophan)	0.564	0.0323	#NUM!	NAD
WT	D16 vs Sham	Histamine Degradation	0.564	0.0323	#NUM!	NAD
WT	D16 vs Sham	Oxidative Ethanol Degradation III	0.564	0.0323	#NUM!	NAD
WT	D16 vs Sham	Apoptosis Signaling	0.564	0.02	#NUM!	CAPN3,CYCS
WT	D16 vs Sham	Cdc42 Signaling	0.561	0.0169	#NUM!	CLIP1,GSK3B,Ppp1r12b
WT	D16 vs Sham	Isoleucine Degradation I	0.551	0.0312	#NUM!	NAD
WT	D16 vs Sham	The Visual Cycle	0.551	0.0312	#NUM!	NAD
WT	D16 vs Sham	Cytotoxic T Lymphocyte-mediated Apoptosis of Target Cells	0.529	0.0294	#NUM!	CYCS
WT	D16 vs Sham	FAK Signaling	0.523	0.0187	#NUM!	ACTB,CAPN3
WT	D16 vs Sham	NER Pathway	0.523	0.0187	#NUM!	H3-3A/H3-3B,UBE2I
WT	D16 vs Sham	DNA Methylation and Transcriptional Repression Signaling	0.519	0.0286	#NUM!	H3-3A/H3-3B
WT	D16 vs Sham	TWEAK Signaling	0.519	0.0286	#NUM!	CYCS
WT	D16 vs Sham	NAD Salvage Pathway II	0.519	0.0286	#NUM!	NAD
WT	D16 vs Sham	B Cell Development	0.509	0.0278	#NUM!	IGHM
WT	D16 vs Sham	IL-17A Signaling in Fibroblasts	0.509	0.0278	#NUM!	GSK3B
WT	D16 vs Sham	Colanic Acid Building Blocks Biosynthesis	0.509	0.0278	#NUM!	NAD
WT	D16 vs Sham	Valine Degradation I	0.499	0.027	#NUM!	NAD
WT	D16 vs Sham	Cysteine Biosynthesis III (mammalia)	0.499	0.027	#NUM!	MAT2A
WT	D16 vs Sham	Xenobiotic Metabolism PXR Signaling Pathway	0.499	0.0155	#NUM!	CAT,GSTZ1,SMOX
WT	D16 vs Sham	Senescence Pathway	0.491	0.0143	0	CAPN3,CAT,MAPKAPK3,PDK4
WT	D16 vs Sham	Retinoate Biosynthesis I	0.489	0.0263	#NUM!	NAD
WT	D16 vs Sham	PPARα/RXRα Activation	0.487	0.0153	#NUM!	APOA2,CD36,SLC27A1
WT	D16 vs Sham	Inhibition of Angiogenesis by TSP1	0.48	0.0256	#NUM!	CD36
WT	D16 vs Sham	Inhibition of Matrix Metalloproteases	0.471	0.025	#NUM!	A2M
WT	D16 vs Sham	Role of PKR in Interferon Induction and Antiviral Response	0.462	0.0168	#NUM!	CYCS,METAP2
WT	D16 vs Sham	Mechanisms of Viral Exit from Host Cells	0.462	0.0244	#NUM!	ACTB
WT	D16 vs Sham	Purine Nucleotides De Novo Biosynthesis II	0.462	0.0244	#NUM!	NAD
WT	D16 vs Sham	Xenobiotic Metabolism Signaling	0.461	0.0138	#NUM!	CAT,GSTZ1,PTGES3,SMOX
WT	D16 vs Sham	TCA Cycle II (Eukaryotic)	0.455	0.0238	#NUM!	NAD
WT	D16 vs Sham	Glycolysis I	0.455	0.0238	#NUM!	NAD
WT	D16 vs Sham	Ethanol Degradation II	0.455	0.0238	#NUM!	NAD
WT	D16 vs Sham	Neuroprotective Role of THOP1 in Alzheimer's Disease	0.449	0.0164	#NUM!	KNG1,SERPINA3
WT	D16 vs Sham	Glutathione-mediated Detoxification	0.438	0.0227	#NUM!	GSTZ1
WT	D16 vs Sham	RhoA Signaling	0.435	0.016	#NUM!	ACTB,Ppp1r12b
WT	D16 vs Sham	Gap Junction Signaling	0.435	0.0142	#NUM!	ACTB,TUBA8,TUBB
WT	D16 vs Sham	IL-6 Signaling	0.431	0.0159	#NUM!	A2M,HSPB7
WT	D16 vs Sham	BAG2 Signaling Pathway	0.431	0.0222	#NUM!	CTSB
WT	D16 vs Sham	nNOS Signaling in Skeletal Muscle Cells	0.423	0.0217	#NUM!	CAPN3
WT	D16 vs Sham	FAT10 Cancer Signaling Pathway	0.423	0.0217	#NUM!	GSK3B
WT	D16 vs Sham	Gluconeogenesis I	0.416	0.0213	#NUM!	NAD
WT	D16 vs Sham	Tryptophan Degradation III (Eukaryotic)	0.409	0.0208	#NUM!	NAD
WT	D16 vs Sham	Hematopoiesis from Pluripotent Stem Cells	0.401	0.0204	#NUM!	IGHM
WT	D16 vs Sham	MSP-RON Signaling In Cancer Cells Pathway	0.398	0.0149	#NUM!	GSK3B,VIM
WT	D16 vs Sham	Primary Immunodeficiency Signaling	0.395	0.02	#NUM!	IGHM
WT	D16 vs Sham	TNFR1 Signaling	0.395	0.02	#NUM!	CYCS
WT	D16 vs Sham	Myc Mediated Apoptosis Signaling	0.388	0.0196	#NUM!	CYCS
WT	D16 vs Sham	nNOS Signaling in Neurons	0.382	0.0192	#NUM!	CAPN3
WT	D16 vs Sham	UVB-Induced MAPK Signaling	0.382	0.0192	#NUM!	H3-3A/H3-3B
WT	D16 vs Sham	AMPK Signaling	0.38	0.0131	#NUM!	ACTB,NAD ,RAB1A
WT	D16 vs Sham	CD27 Signaling in Lymphocytes	0.376	0.0189	#NUM!	CYCS
WT	D16 vs Sham	Serotonin Receptor Signaling	0.376	0.0189	#NUM!	SMOX
WT	D16 vs Sham	Semaphorin Neuronal Repulsive Signaling Pathway	0.372	0.0142	#NUM!	GSK3B,Ppp1r12b
WT	D16 vs Sham	Transcriptional Regulatory Network in Embryonic Stem Cells	0.37	0.0185	#NUM!	H3-3A/H3-3B
WT	D16 vs Sham	Bile Acid Biosynthesis, Neutral Pathway	0.37	0.0185	#NUM!	NAD
WT	D16 vs Sham	Systemic Lupus Erythematosus Signaling	0.369	0.0129	#NUM!	IGHM,KNG1,SNRPD3
WT	D16 vs Sham	Lymphotoxin β Receptor Signaling	0.364	0.0182	#NUM!	CYCS
WT	D16 vs Sham	Cellular Effects of Sildenafil (Viagra)	0.362	0.0139	#NUM!	ACTB,Ppp1r12b
WT	D16 vs Sham	Estrogen Receptor Signaling	0.352	0.012	1	CTBP1,GSK3B,Ppp1r12b,SETD7
WT	D16 vs Sham	MSP-RON Signaling Pathway	0.341	0.0169	#NUM!	ACTB
WT	D16 vs Sham	Thyroid Hormone Metabolism II (via Conjugation and/or Degradation)	0.341	0.0169	#NUM!	Sult1a1
WT	D16 vs Sham	Endocannabinoid Cancer Inhibition Pathway	0.341	0.0133	#NUM!	GSK3B,VIM
WT	D16 vs Sham	SPINK1 Pancreatic Cancer Pathway	0.336	0.0167	#NUM!	CTSB
WT	D16 vs Sham	Induction of Apoptosis by HIV1	0.331	0.0164	#NUM!	CYCS
WT	D16 vs Sham	Endometrial Cancer Signaling	0.326	0.0161	#NUM!	GSK3B
WT	D16 vs Sham	Retinoic acid Mediated Apoptosis Signaling	0.321	0.0159	#NUM!	CYCS
WT	D16 vs Sham	Glutamate Receptor Signaling	0.316	0.0156	#NUM!	GLUL
WT	D16 vs Sham	ErbB2-ErbB3 Signaling	0.312	0.0154	#NUM!	GSK3B
WT	D16 vs Sham	Wnt/Ca+ pathway	0.312	0.0154	#NUM!	GSK3B
WT	D16 vs Sham	HOTAIR Regulatory Pathway	0.305	0.0123	#NUM!	H3-3A/H3-3B,VIM
WT	D16 vs Sham	IL-17A Signaling in Airway Cells	0.302	0.0149	#NUM!	GSK3B
WT	D16 vs Sham	Nur77 Signaling in T Lymphocytes	0.293	0.0145	#NUM!	CYCS
WT	D16 vs Sham	Agrin Interactions at Neuromuscular Junction	0.285	0.0141	#NUM!	ACTB
WT	D16 vs Sham	Melatonin Degradation I	0.285	0.0141	#NUM!	Sult1a1
WT	D16 vs Sham	GM-CSF Signaling	0.285	0.0141	#NUM!	RACK1
WT	D16 vs Sham	Basal Cell Carcinoma Signaling	0.277	0.0137	#NUM!	GSK3B
WT	D16 vs Sham	Small Cell Lung Cancer Signaling	0.272	0.0135	#NUM!	CYCS
WT	D16 vs Sham	Wnt/β-catenin Signaling	0.272	0.0115	#NUM!	GSK3B,RPS27A
WT	D16 vs Sham	Caveolar-mediated Endocytosis Signaling	0.268	0.0133	#NUM!	ACTB
WT	D16 vs Sham	Growth Hormone Signaling	0.268	0.0133	#NUM!	A2M
WT	D16 vs Sham	Nicotine Degradation II	0.268	0.0133	#NUM!	INMT
WT	D16 vs Sham	Regulation of Cellular Mechanics by Calpain Protease	0.268	0.0133	#NUM!	CAPN3
WT	D16 vs Sham	Erythropoietin Signaling Pathway	0.26	0.0112	#NUM!	GSK3B,Hbb-b2
WT	D16 vs Sham	Role of Wnt/GSK-3β Signaling in the Pathogenesis of Influenza	0.257	0.0128	#NUM!	GSK3B
WT	D16 vs Sham	Role of BRCA1 in DNA Damage Response	0.25	0.0125	#NUM!	ACTB
WT	D16 vs Sham	Thyroid Cancer Signaling	0.247	0.0123	#NUM!	GSK3B
WT	D16 vs Sham	Cyclins and Cell Cycle Regulation	0.247	0.0123	#NUM!	GSK3B
WT	D16 vs Sham	BEX2 Signaling Pathway	0.247	0.0123	#NUM!	GSK3B
WT	D16 vs Sham	Renal Cell Carcinoma Signaling	0.243	0.0122	#NUM!	RPS27A
WT	D16 vs Sham	Regulation Of The Epithelial Mesenchymal Transition By Growth Factors Pathway	0.24	0.0106	#NUM!	GSK3B,VIM
WT	D16 vs Sham	Xenobiotic Metabolism CAR Signaling Pathway	0.237	0.0106	#NUM!	GSTZ1,RACK1
WT	D16 vs Sham	Chemokine Signaling	0.237	0.0119	#NUM!	Ppp1r12b
WT	D16 vs Sham	Regulation Of The Epithelial Mesenchymal Transition In Development Pathway	0.237	0.0119	#NUM!	GSK3B
WT	D16 vs Sham	Eicosanoid Signaling	0.237	0.0119	#NUM!	PTGES2
WT	D16 vs Sham	B Cell Receptor Signaling	0.233	0.0105	#NUM!	GSK3B,IGHM
WT	D16 vs Sham	Agranulocyte Adhesion and Diapedesis	0.227	0.0103	#NUM!	ACTB,FN1
WT	D16 vs Sham	Crosstalk between Dendritic Cells and Natural Killer Cells	0.218	0.0111	#NUM!	ACTB
WT	D16 vs Sham	RANK Signaling in Osteoclasts	0.218	0.0111	#NUM!	GSN
WT	D16 vs Sham	Dopamine Receptor Signaling	0.215	0.011	#NUM!	SMOX
WT	D16 vs Sham	ErbB Signaling	0.207	0.0106	#NUM!	GSK3B
WT	D16 vs Sham	Prostate Cancer Signaling	0.204	0.0105	#NUM!	GSK3B
WT	D16 vs Sham	IL-1 Signaling	0.204	0.0105	#NUM!	TOLLIP
WT	D16 vs Sham	Communication between Innate and Adaptive Immune Cells	0.199	0.0103	#NUM!	IGHM
WT	D16 vs Sham	Natural Killer Cell Signaling	0	0.00495	#NUM!	COL18A1
WT	D16 vs Sham	Neuregulin Signaling	0	0.00909	#NUM!	DCN
WT	D16 vs Sham	Leukocyte Extravasation Signaling	0	0.00503	#NUM!	ACTB
WT	D16 vs Sham	Axonal Guidance Signaling	0	0.006	#NUM!	GSK3B,TUBA8,TUBB
WT	D16 vs Sham	p53 Signaling	0	0.0102	#NUM!	GSK3B
WT	D16 vs Sham	Tight Junction Signaling	0	0.00595	#NUM!	ACTB
WT	D16 vs Sham	RAR Activation	0	0.00995	#NUM!	ACTB,RPL7A
WT	D16 vs Sham	Fcγ Receptor-mediated Phagocytosis in Macrophages and Monocytes	0	0.01	#NUM!	ACTB
WT	D16 vs Sham	Role of NFAT in Regulation of the Immune Response	0	0.00535	#NUM!	GSK3B
WT	D16 vs Sham	IL-17 Signaling	0	0.00529	#NUM!	GSK3B
WT	D16 vs Sham	Airway Pathology in Chronic Obstructive Pulmonary Disease	0	0.00847	#NUM!	AMBP
WT	D16 vs Sham	CCR3 Signaling in Eosinophils	0	0.00775	#NUM!	Ppp1r12b
WT	D16 vs Sham	Virus Entry via Endocytic Pathways	0	0.00926	#NUM!	ACTB
WT	D16 vs Sham	Dendritic Cell Maturation	0	0.00541	#NUM!	COL18A1
WT	D16 vs Sham	Relaxin Signaling	0	0.00621	#NUM!	GDPD1
WT	D16 vs Sham	Factors Promoting Cardiogenesis in Vertebrates	0	0.00662	#NUM!	GSK3B
WT	D16 vs Sham	Thrombin Signaling	0	0.00467	#NUM!	Ppp1r12b
WT	D16 vs Sham	Cardiac Hypertrophy Signaling	0	0.00803	#NUM!	GSK3B,MAPKAPK3
WT	D16 vs Sham	Molecular Mechanisms of Cancer	0	0.0049	#NUM!	CYCS,GSK3B
WT	D16 vs Sham	Human Embryonic Stem Cell Pluripotency	0	0.00714	#NUM!	GSK3B
WT	D16 vs Sham	Role of NANOG in Mammalian Embryonic Stem Cell Pluripotency	0	0.0084	#NUM!	GSK3B
WT	D16 vs Sham	Type I Diabetes Mellitus Signaling	0	0.00893	#NUM!	CYCS
WT	D16 vs Sham	Chronic Myeloid Leukemia Signaling	0	0.00971	#NUM!	CTBP1
WT	D16 vs Sham	Colorectal Cancer Metastasis Signaling	0	0.00388	#NUM!	GSK3B
WT	D16 vs Sham	Role of Osteoblasts, Osteoclasts and Chondrocytes in Rheumatoid Arthritis	0	0.00893	#NUM!	GSK3B,GSN
WT	D16 vs Sham	Phospholipase C Signaling	0	0.0073	#NUM!	Ppp1r12b,TGM2
WT	D16 vs Sham	Ovarian Cancer Signaling	0	0.00709	#NUM!	GSK3B
WT	D16 vs Sham	HER-2 Signaling in Breast Cancer	0	0.00513	#NUM!	GSK3B
WT	D16 vs Sham	Protein Kinase A Signaling	0	0.00971	1	GDPD1,GSK3B,H1-0,H3-3A/H3-3B
WT	D16 vs Sham	Role of Macrophages, Fibroblasts and Endothelial Cells in Rheumatoid Arthritis	0	0.00625	#NUM!	FN1,GSK3B
WT	D16 vs Sham	Role of NFAT in Cardiac Hypertrophy	0	0.00452	#NUM!	GSK3B
WT	D16 vs Sham	Breast Cancer Regulation by Stathmin1	0	0.00337	#NUM!	TUBA8,TUBB
WT	D16 vs Sham	Glioblastoma Multiforme Signaling	0	0.00588	#NUM!	GSK3B
WT	D16 vs Sham	Paxillin Signaling	0	0.00926	#NUM!	ACTB
WT	D16 vs Sham	RhoGDI Signaling	0	0.00513	#NUM!	ACTB
WT	D16 vs Sham	Telomerase Signaling	0	0.00935	#NUM!	PTGES3
WT	D16 vs Sham	Mouse Embryonic Stem Cell Pluripotency	0	0.00971	#NUM!	GSK3B
WT	D16 vs Sham	eNOS Signaling	0	0.00581	#NUM!	KNG1
WT	D16 vs Sham	Gαq Signaling	0	0.00606	#NUM!	GSK3B
WT	D16 vs Sham	Regulation of the Epithelial-Mesenchymal Transition Pathway	0	0.00521	#NUM!	GSK3B
WT	D16 vs Sham	Tec Kinase Signaling	0	0.00568	#NUM!	ACTB
WT	D16 vs Sham	UVA-Induced MAPK Signaling	0	0.0101	#NUM!	CYCS
WT	D16 vs Sham	Adipogenesis pathway	0	0.00741	#NUM!	CTBP1
WT	D16 vs Sham	ERK/MAPK Signaling	0	0.00971	#NUM!	H3-3A/H3-3B,HSPB7
WT	D16 vs Sham	PI3K/AKT Signaling	0	0.00529	#NUM!	GSK3B
WT	D16 vs Sham	PTEN Signaling	0	0.00725	#NUM!	GSK3B
WT	D16 vs Sham	Nitric Oxide Signaling in the Cardiovascular System	0	0.00893	#NUM!	KNG1
WT	D16 vs Sham	Cardiac β-adrenergic Signaling	0	0.00667	#NUM!	GDPD1
WT	D16 vs Sham	GABA Receptor Signaling	0	0.0099	#NUM!	RPS27A
WT	D16 vs Sham	Insulin Receptor Signaling	0	0.0069	#NUM!	GSK3B
WT	D16 vs Sham	cAMP-mediated signaling	0	0.00429	#NUM!	GDPD1
WT	D16 vs Sham	NF-κB Signaling	0	0.00559	#NUM!	GSK3B
WT	D16 vs Sham	VEGF Signaling	0	0.00952	#NUM!	ACTB
WT	D16 vs Sham	G-Protein Coupled Receptor Signaling	0	0.00355	#NUM!	GDPD1
WT	D16 vs Sham	Gustation Pathway	0	0.00613	#NUM!	GDPD1
WT	D16 vs Sham	Phagosome Formation	0	0.00752	#NUM!	FN1
WT	D16 vs Sham	PD-1, PD-L1 cancer immunotherapy pathway	0	0.00935	#NUM!	GSK3B
WT	D16 vs Sham	Osteoarthritis Pathway	0	0.00881	#NUM!	DCN,FN1
WT	D16 vs Sham	Neuroinflammation Signaling Pathway	0	0.00635	#NUM!	GLUL,GSK3B
WT	D16 vs Sham	Opioid Signaling Pathway	0	0.00389	#NUM!	GSK3B
WT	D16 vs Sham	Adrenomedullin signaling pathway	0	0.00976	#NUM!	CFH,GSK3B
WT	D16 vs Sham	Endocannabinoid Developing Neuron Pathway	0	0.00862	#NUM!	GSK3B
WT	D16 vs Sham	Apelin Cardiomyocyte Signaling Pathway	0	0.00962	#NUM!	CAT
WT	D16 vs Sham	Cardiac Hypertrophy Signaling (Enhanced)	0	0.00786	0	GDPD1,GSK3B,HSPB7,MAPKAPK3
WT	D16 vs Sham	Synaptogenesis Signaling Pathway	0	0.00937	#NUM!	APOE,GSK3B,THBS4
WT	D16 vs Sham	Systemic Lupus Erythematosus In B Cell Signaling Pathway	0	0.00714	#NUM!	GSK3B,IGHM
WT	D16 vs Sham	White Adipose Tissue Browning Pathway	0	0.00699	#NUM!	CTBP1
WT	D16 vs Sham	Hepatic Fibrosis Signaling Pathway	0	0.00773	#NUM!	COL18A1,GSK3B,TF
WT	D16 vs Sham	Xenobiotic Metabolism General Signaling Pathway	0	0.0068	#NUM!	GSTZ1
WT	D16 vs Sham	Kinetochore Metaphase Signaling Pathway	0	0.0099	#NUM!	H2AX
WT	D16 vs Sham	Tumor Microenvironment Pathway	0	0.00541	#NUM!	FN1
WT	D16 vs Sham	Calcium Signaling	0	0.00935	#NUM!	ASPH,TRDN
WT	D16 vs Sham	Role of MAPK Signaling in Promoting the Pathogenesis of Influenza	0	0.00885	#NUM!	ATP6V1A
KO	D12 vs Sham	Acute Phase Response Signaling	8.98	0.0549	2.646	APOA2,C4A/C4B,CFB,FGB,FGG,HP,HPX,ITIH4,SERPINA3,TTR
KO	D12 vs Sham	Iron homeostasis signaling pathway	5.9	0.0461	#NUM!	HBA1/HBA2,Hbb-b1,Hbb-b2,HP,HPX,LYRM4,NFS1
KO	D12 vs Sham	Hepatic Fibrosis / Hepatic Stellate Cell Activation	5.26	0.0368	#NUM!	COL1A1,COL1A2,COL4A1,COL4A2,MYH7,MYH8,MYL3
KO	D12 vs Sham	GP6 Signaling Pathway	5.13	0.0462	2.449	COL1A1,COL1A2,COL4A1,COL4A2,FGB,FGG
KO	D12 vs Sham	Intrinsic Prothrombin Activation Pathway	4.77	0.093	2	COL1A1,COL1A2,FGB,FGG
KO	D12 vs Sham	LXR/RXR Activation	4.01	0.0391	0.447	APOA2,C4A/C4B,HPX,ITIH4,TTR
KO	D12 vs Sham	FXR/RXR Activation	3.87	0.0365	#NUM!	APOA2,C4A/C4B,HPX,ITIH4,TTR
KO	D12 vs Sham	Aldosterone Signaling in Epithelial Cells	3.46	0.0298	#NUM!	CRYAB,DNAJB12,HSPB1,HSPB6,HSPB7
KO	D12 vs Sham	Protein Ubiquitination Pathway	3.32	0.0217	#NUM!	CRYAB,DNAJB12,HSPB1,HSPB6,HSPB7,PSMD12
KO	D12 vs Sham	Oxidative Phosphorylation	3.05	0.0336	2	NDUFA12,NDUFA4,NDUFS7,UQCR10
KO	D12 vs Sham	Calcium Signaling	2.98	0.0234	#NUM!	MYH7,MYH8,MYL3,PRKACB,TNNT3
KO	D12 vs Sham	Cellular Effects of Sildenafil (Viagra)	2.74	0.0278	#NUM!	MYH7,MYH8,MYL3,PRKACB
KO	D12 vs Sham	Extrinsic Prothrombin Activation Pathway	2.73	0.111	#NUM!	FGB,FGG
KO	D12 vs Sham	Cardiac Hypertrophy Signaling	2.69	0.0201	-1.342	GNG5,HSPB1,MAPKAPK3,MYL3,PRKACB
KO	D12 vs Sham	Epithelial Adherens Junction Signaling	2.64	0.026	#NUM!	ACTN2,MYH7,MYH8,MYL3
KO	D12 vs Sham	Tight Junction Signaling	2.5	0.0238	#NUM!	MYH7,MYH8,MYL3,PRKACB
KO	D12 vs Sham	Apelin Liver Signaling Pathway	2.41	0.0769	#NUM!	COL1A1,COL1A2
KO	D12 vs Sham	Mitochondrial Dysfunction	2.33	0.0213	#NUM!	NDUFA12,NDUFA4,NDUFS7,UQCR10
KO	D12 vs Sham	ILK Signaling	2.3	0.0208	-2	ACTN2,MYH7,MYH8,MYL3
KO	D12 vs Sham	Coagulation System	2.16	0.0571	#NUM!	FGB,FGG
KO	D12 vs Sham	Complement System	2.09	0.0526	#NUM!	C4A/C4B,CFB
KO	D12 vs Sham	p38 MAPK Signaling	2.06	0.0254	#NUM!	HSPB1,HSPB7,MAPKAPK3
KO	D12 vs Sham	Actin Cytoskeleton Signaling	2.02	0.0173	-2	ACTN2,MYH7,MYH8,MYL3
KO	D12 vs Sham	IL-6 Signaling	1.98	0.0238	#NUM!	COL1A1,HSPB1,HSPB7
KO	D12 vs Sham	Alanine Biosynthesis III	1.97	0.333	#NUM!	NFS1
KO	D12 vs Sham	Atherosclerosis Signaling	1.96	0.0234	#NUM!	APOA2,COL1A1,COL1A2
KO	D12 vs Sham	Aryl Hydrocarbon Receptor Signaling	1.79	0.0201	#NUM!	GSTK1,HSPB1,HSPB7
KO	D12 vs Sham	Spermine Biosynthesis	1.61	0.143	#NUM!	AMD1
KO	D12 vs Sham	Spermidine Biosynthesis I	1.61	0.143	#NUM!	AMD1
KO	D12 vs Sham	Thiosulfate Disproportionation III (Rhodanese)	1.61	0.143	#NUM!	TST
KO	D12 vs Sham	Erythropoietin Signaling Pathway	1.58	0.0168	#NUM!	HBA1/HBA2,Hbb-b1,Hbb-b2
KO	D12 vs Sham	Glucocorticoid Receptor Signaling	1.56	0.0106	#NUM!	ANXA1,FGG,HP,PDK4,PRKACB
KO	D12 vs Sham	Agranulocyte Adhesion and Diapedesis	1.49	0.0155	#NUM!	MYH7,MYH8,MYL3
KO	D12 vs Sham	Apelin Adipocyte Signaling Pathway	1.46	0.0244	#NUM!	GSTK1,PRKACB
KO	D12 vs Sham	Cardiac Hypertrophy Signaling (Enhanced)	1.44	0.00982	-1.342	GNG5,HSPB1,HSPB7,MAPKAPK3,PRKACB
KO	D12 vs Sham	ERK/MAPK Signaling	1.42	0.0146	#NUM!	HSPB1,HSPB7,PRKACB
KO	D12 vs Sham	Heme Degradation	1.41	0.0909	#NUM!	BLVRB
KO	D12 vs Sham	Death Receptor Signaling	1.37	0.0217	#NUM!	HSPB1,HSPB7
KO	D12 vs Sham	IL-1 Signaling	1.34	0.0211	#NUM!	GNG5,PRKACB
KO	D12 vs Sham	EIF2 Signaling	1.32	0.0132	#NUM!	FAU,Rpl36a,RPS15A
KO	D12 vs Sham	Molybdenum Cofactor Biosynthesis	1.31	0.0714	#NUM!	NFS1
KO	D12 vs Sham	Hepatic Fibrosis Signaling Pathway	1.3	0.0103	1	COL1A1,COL1A2,MYL3,PRKACB
KO	D12 vs Sham	α-Adrenergic Signaling	1.26	0.019	#NUM!	GNG5,PRKACB
KO	D12 vs Sham	Gαs Signaling	1.22	0.018	#NUM!	GNG5,PRKACB
KO	D12 vs Sham	Endocannabinoid Developing Neuron Pathway	1.19	0.0172	#NUM!	GNG5,PRKACB
KO	D12 vs Sham	Ketolysis	1.18	0.0526	#NUM!	BDH1
KO	D12 vs Sham	Role of Tissue Factor in Cancer	1.17	0.0169	#NUM!	FGB,FGG
KO	D12 vs Sham	GPCR-Mediated Nutrient Sensing in Enteroendocrine Cells	1.17	0.0168	#NUM!	GNG5,PRKACB
KO	D12 vs Sham	Cardiomyocyte Differentiation via BMP Receptors	1.16	0.05	#NUM!	MYH7
KO	D12 vs Sham	Ketogenesis	1.16	0.05	#NUM!	BDH1
KO	D12 vs Sham	Neuroprotective Role of THOP1 in Alzheimer's Disease	1.15	0.0164	#NUM!	PRKACB,SERPINA3
KO	D12 vs Sham	Inhibition of ARE-Mediated mRNA Degradation Pathway	1.15	0.0164	#NUM!	CNOT1,PRKACB
KO	D12 vs Sham	Gαi Signaling	1.11	0.0156	#NUM!	GNG5,PRKACB
KO	D12 vs Sham	G Beta Gamma Signaling	1.09	0.0152	#NUM!	GNG5,PRKACB
KO	D12 vs Sham	P2Y Purigenic Receptor Signaling Pathway	1.06	0.0146	#NUM!	GNG5,PRKACB
KO	D12 vs Sham	Androgen Signaling	1.05	0.0144	#NUM!	GNG5,PRKACB
KO	D12 vs Sham	Leucine Degradation I	1.05	0.0385	#NUM!	IVD
KO	D12 vs Sham	Methylglyoxal Degradation III	1.05	0.0385	#NUM!	DHRS11
KO	D12 vs Sham	Semaphorin Neuronal Repulsive Signaling Pathway	1.04	0.0142	#NUM!	MYL3,PRKACB
KO	D12 vs Sham	Endocannabinoid Neuronal Synapse Pathway	1.04	0.0141	#NUM!	GNG5,PRKACB
KO	D12 vs Sham	Cardiac β-adrenergic Signaling	0.996	0.0133	#NUM!	GNG5,PRKACB
KO	D12 vs Sham	Coronavirus Pathogenesis Pathway	0.996	0.0133	#NUM!	FAU,RPS15A
KO	D12 vs Sham	Sonic Hedgehog Signaling	0.991	0.0333	#NUM!	PRKACB
KO	D12 vs Sham	Glutathione Redox Reactions I	0.979	0.0323	#NUM!	GSTK1
KO	D12 vs Sham	Ferroptosis Signaling Pathway	0.967	0.0128	#NUM!	HSPB1,NFS1
KO	D12 vs Sham	Sirtuin Signaling Pathway	0.959	0.00926	#NUM!	NDUFA12,NDUFA4,NDUFS7
KO	D12 vs Sham	Relaxin Signaling	0.947	0.0124	#NUM!	GNG5,PRKACB
KO	D12 vs Sham	G Protein Signaling Mediated by Tubby	0.939	0.0294	#NUM!	GNG5
KO	D12 vs Sham	HOTAIR Regulatory Pathway	0.939	0.0123	#NUM!	COL1A1,COL1A2
KO	D12 vs Sham	Gustation Pathway	0.936	0.0123	#NUM!	GNG5,PRKACB
KO	D12 vs Sham	Estrogen Receptor Signaling	0.932	0.00901	#NUM!	GNG5,MYL3,PRKACB
KO	D12 vs Sham	Regulation of eIF4 and p70S6K Signaling	0.907	0.0118	#NUM!	FAU,RPS15A
KO	D12 vs Sham	Acetone Degradation I (to Methylglyoxal)	0.896	0.0263	#NUM!	DHRS11
KO	D12 vs Sham	CXCR4 Signaling	0.886	0.0114	#NUM!	GNG5,MYL3
KO	D12 vs Sham	GNRH Signaling	0.87	0.0112	#NUM!	GNG5,PRKACB
KO	D12 vs Sham	Dendritic Cell Maturation	0.848	0.0108	#NUM!	COL1A1,COL1A2
KO	D12 vs Sham	Tumor Microenvironment Pathway	0.848	0.0108	#NUM!	COL1A1,COL1A2
KO	D12 vs Sham	Glutathione-mediated Detoxification	0.836	0.0227	#NUM!	GSTK1
KO	D12 vs Sham	NRF2-mediated Oxidative Stress Response	0.833	0.0106	#NUM!	DNAJB12,GSTK1
KO	D12 vs Sham	Apelin Pancreas Signaling Pathway	0.827	0.0222	#NUM!	PRKACB
KO	D12 vs Sham	Fatty Acid β-oxidation I	0.818	0.0217	#NUM!	IVD
KO	D12 vs Sham	Xenobiotic Metabolism PXR Signaling Pathway	0.818	0.0104	#NUM!	GSTK1,PRKACB
KO	D12 vs Sham	RhoGDI Signaling	0.812	0.0103	#NUM!	GNG5,MYL3
KO	D12 vs Sham	PPARα/RXRα Activation	0.807	0.0102	#NUM!	APOA2,PRKACB
KO	D12 vs Sham	Natural Killer Cell Signaling	0.788	0.0099	#NUM!	COL1A1,COL1A2
KO	D12 vs Sham	Sertoli Cell-Sertoli Cell Junction Signaling	0.788	0.0099	#NUM!	ACTN2,PRKACB
KO	D12 vs Sham	Myc Mediated Apoptosis Signaling	0.777	0.0196	#NUM!	PRKACB
KO	D12 vs Sham	Amyloid Processing	0.777	0.0196	#NUM!	PRKACB
KO	D12 vs Sham	Estrogen Biosynthesis	0.762	0.0189	#NUM!	DHRS11
KO	D12 vs Sham	Thrombin Signaling	0.75	0.00935	#NUM!	GNG5,MYL3
KO	D12 vs Sham	mTOR Signaling	0.742	0.00926	#NUM!	FAU,RPS15A
KO	D12 vs Sham	Triacylglycerol Degradation	0.74	0.0179	#NUM!	AARSD1
KO	D12 vs Sham	Protein Kinase A Signaling	0.738	0.00728	#NUM!	GNG5,MYL3,PRKACB
KO	D12 vs Sham	Role of NFAT in Cardiac Hypertrophy	0.728	0.00905	#NUM!	GNG5,PRKACB
KO	D12 vs Sham	Phototransduction Pathway	0.712	0.0167	#NUM!	PRKACB
KO	D12 vs Sham	LPS/IL-1 Mediated Inhibition of RXR Function	0.701	0.0087	#NUM!	FABP3,GSTK1
KO	D12 vs Sham	PFKFB4 Signaling Pathway	0.701	0.0161	#NUM!	PRKACB
KO	D12 vs Sham	Maturity Onset Diabetes of Young (MODY) Signaling	0.695	0.0159	#NUM!	APOA2
KO	D12 vs Sham	Stearate Biosynthesis I (Animals)	0.695	0.0159	#NUM!	DHRS11
KO	D12 vs Sham	Glutamate Receptor Signaling	0.688	0.0156	#NUM!	GNG5
KO	D12 vs Sham	Remodeling of Epithelial Adherens Junctions	0.664	0.0147	#NUM!	ACTN2
KO	D12 vs Sham	PXR/RXR Activation	0.654	0.0143	#NUM!	PRKACB
KO	D12 vs Sham	Netrin Signaling	0.654	0.0143	#NUM!	PRKACB
KO	D12 vs Sham	Signaling by Rho Family GTPases	0.635	0.00784	#NUM!	GNG5,MYL3
KO	D12 vs Sham	IL-10 Signaling	0.633	0.0135	#NUM!	BLVRB
KO	D12 vs Sham	Ephrin B Signaling	0.633	0.0135	#NUM!	GNG5
KO	D12 vs Sham	Opioid Signaling Pathway	0.631	0.00778	#NUM!	GNG5,PRKACB
KO	D12 vs Sham	Colorectal Cancer Metastasis Signaling	0.627	0.00775	#NUM!	GNG5,PRKACB
KO	D12 vs Sham	Regulation of Cellular Mechanics by Calpain Protease	0.627	0.0133	#NUM!	ACTN2
KO	D12 vs Sham	Melatonin Signaling	0.613	0.0128	#NUM!	PRKACB
KO	D12 vs Sham	Leptin Signaling in Obesity	0.613	0.0128	#NUM!	PRKACB
KO	D12 vs Sham	Estrogen-Dependent Breast Cancer Signaling	0.607	0.0127	#NUM!	DHRS11
KO	D12 vs Sham	Antiproliferative Role of Somatostatin Receptor 2	0.599	0.0123	#NUM!	GNG5
KO	D12 vs Sham	Heparan Sulfate Biosynthesis (Late Stages)	0.599	0.0123	#NUM!	AARSD1
KO	D12 vs Sham	GPCR-Mediated Integration of Enteroendocrine Signaling Exemplified by an L Cell	0.599	0.0123	#NUM!	PRKACB
KO	D12 vs Sham	Phospholipase C Signaling	0.59	0.0073	#NUM!	GNG5,MYL3
KO	D12 vs Sham	Senescence Pathway	0.577	0.00714	#NUM!	MAPKAPK3,PDK4
KO	D12 vs Sham	Axonal Guidance Signaling	0.575	0.006	#NUM!	GNG5,MYL3,PRKACB
KO	D12 vs Sham	BMP signaling pathway	0.575	0.0116	#NUM!	PRKACB
KO	D12 vs Sham	Xenobiotic Metabolism AHR Signaling Pathway	0.575	0.0116	#NUM!	GSTK1
KO	D12 vs Sham	TR/RXR Activation	0.554	0.011	#NUM!	HP
KO	D12 vs Sham	Dopamine Receptor Signaling	0.554	0.011	#NUM!	PRKACB
KO	D12 vs Sham	Heparan Sulfate Biosynthesis	0.551	0.0109	#NUM!	AARSD1
KO	D12 vs Sham	Melanocyte Development and Pigmentation Signaling	0.535	0.0104	#NUM!	PRKACB
KO	D12 vs Sham	CCR5 Signaling in Macrophages	0.524	0.0101	#NUM!	GNG5
KO	D12 vs Sham	SAPK/JNK Signaling	0.51	0.00971	#NUM!	GNG5
KO	D12 vs Sham	Apelin Cardiomyocyte Signaling Pathway	0.506	0.00962	#NUM!	MYL3
KO	D12 vs Sham	Regulation of Actin-based Motility by Rho	0.503	0.00952	#NUM!	MYL3
KO	D12 vs Sham	Neuropathic Pain Signaling In Dorsal Horn Neurons	0.503	0.00952	#NUM!	PRKACB
KO	D12 vs Sham	VEGF Signaling	0.503	0.00952	#NUM!	ACTN2
KO	D12 vs Sham	IGF-1 Signaling	0.499	0.00943	#NUM!	PRKACB
KO	D12 vs Sham	NER Pathway	0.496	0.00935	#NUM!	COPS7A
KO	D12 vs Sham	PAK Signaling	0.492	0.00926	#NUM!	MYL3
KO	D12 vs Sham	Paxillin Signaling	0.492	0.00926	#NUM!	ACTN2
KO	D12 vs Sham	CDK5 Signaling	0.48	0.00893	#NUM!	PRKACB
KO	D12 vs Sham	Nitric Oxide Signaling in the Cardiovascular System	0.48	0.00893	#NUM!	PRKACB
KO	D12 vs Sham	fMLP Signaling in Neutrophils	0.447	0.00813	#NUM!	GNG5
KO	D12 vs Sham	Reelin Signaling in Neurons	0.447	0.00813	#NUM!	PDK4
KO	D12 vs Sham	RhoA Signaling	0.441	0.008	#NUM!	MYL3
KO	D12 vs Sham	Renin-Angiotensin Signaling	0.437	0.00787	#NUM!	PRKACB
KO	D12 vs Sham	CCR3 Signaling in Eosinophils	0.431	0.00775	#NUM!	GNG5
KO	D12 vs Sham	Gα12/13 Signaling	0.423	0.00758	#NUM!	MYL3
KO	D12 vs Sham	Synaptic Long Term Potentiation	0.41	0.0073	#NUM!	PRKACB
KO	D12 vs Sham	IL-12 Signaling and Production in Macrophages	0.41	0.0073	#NUM!	APOA2
KO	D12 vs Sham	Ovarian Cancer Signaling	0.4	0.00709	#NUM!	PRKACB
KO	D12 vs Sham	White Adipose Tissue Browning Pathway	0.396	0.00699	#NUM!	PRKACB
KO	D12 vs Sham	Insulin Receptor Signaling	0.391	0.0069	#NUM!	PRKACB
KO	D12 vs Sham	Xenobiotic Metabolism General Signaling Pathway	0.387	0.0068	#NUM!	GSTK1
KO	D12 vs Sham	Endocannabinoid Cancer Inhibition Pathway	0.38	0.00667	#NUM!	PRKACB
KO	D12 vs Sham	Factors Promoting Cardiogenesis in Vertebrates	0.378	0.00662	#NUM!	MYH7
KO	D12 vs Sham	Corticotropin Releasing Hormone Signaling	0.37	0.00645	#NUM!	PRKACB
KO	D12 vs Sham	Phagosome Maturation	0.364	0.00633	#NUM!	DYNLT1
KO	D12 vs Sham	Gαq Signaling	0.349	0.00606	#NUM!	GNG5
KO	D12 vs Sham	eNOS Signaling	0.336	0.00581	#NUM!	PRKACB
KO	D12 vs Sham	Germ Cell-Sertoli Cell Junction Signaling	0.333	0.00575	#NUM!	ACTN2
KO	D12 vs Sham	Tec Kinase Signaling	0.329	0.00568	#NUM!	GNG5
KO	D12 vs Sham	Dopamine-DARPP32 Feedback in cAMP Signaling	0.327	0.00565	#NUM!	PRKACB
KO	D12 vs Sham	Cdc42 Signaling	0.325	0.00562	#NUM!	MYL3
KO	D12 vs Sham	NF-κB Signaling	0.323	0.00559	#NUM!	PRKACB
KO	D12 vs Sham	Role of NFAT in Regulation of the Immune Response	0.31	0.00535	#NUM!	GNG5
KO	D12 vs Sham	Xenobiotic Metabolism CAR Signaling Pathway	0.307	0.00529	#NUM!	GSTK1
KO	D12 vs Sham	Ephrin Receptor Signaling	0.302	0.00521	#NUM!	GNG5
KO	D12 vs Sham	Production of Nitric Oxide and Reactive Oxygen Species in Macrophages	0.298	0.00513	#NUM!	APOA2
KO	D12 vs Sham	Clathrin-mediated Endocytosis Signaling	0.296	0.0051	#NUM!	APOA2
KO	D12 vs Sham	Leukocyte Extravasation Signaling	0.292	0.00503	#NUM!	ACTN2
KO	D12 vs Sham	Hepatic Cholestasis	0.288	0.00498	#NUM!	PRKACB
KO	D12 vs Sham	RAR Activation	0.288	0.00498	#NUM!	PRKACB
KO	D12 vs Sham	IL-8 Signaling	0.284	0.0049	#NUM!	GNG5
KO	D12 vs Sham	Adrenomedullin signaling pathway	0.282	0.00488	#NUM!	PRKACB
KO	D12 vs Sham	Gap Junction Signaling	0.274	0.00474	#NUM!	PRKACB
KO	D12 vs Sham	Integrin Signaling	0.27	0.00467	#NUM!	ACTN2
KO	D12 vs Sham	Role of Osteoblasts, Osteoclasts and Chondrocytes in Rheumatoid Arthritis	0.256	0.00446	#NUM!	COL1A1
KO	D12 vs Sham	AMPK Signaling	0.25	0.00437	#NUM!	PRKACB
KO	D12 vs Sham	cAMP-mediated signaling	0.246	0.00429	#NUM!	PRKACB
KO	D12 vs Sham	Sperm Motility	0.24	0.0042	#NUM!	PRKACB
KO	D12 vs Sham	Huntington's Disease Signaling	0.232	0.00408	#NUM!	GNG5
KO	D12 vs Sham	Insulin Secretion Signaling Pathway	0.209	0.00375	#NUM!	PRKACB
KO	D12 vs Sham	Molecular Mechanisms of Cancer	0	0.00245	#NUM!	PRKACB
KO	D12 vs Sham	CREB Signaling in Neurons	0	0.00331	#NUM!	GNG5,PRKACB
KO	D12 vs Sham	Breast Cancer Regulation by Stathmin1	0	0.00337	#NUM!	GNG5,PRKACB
KO	D12 vs Sham	Xenobiotic Metabolism Signaling	0	0.00345	#NUM!	GSTK1
KO	D12 vs Sham	G-Protein Coupled Receptor Signaling	0	0.00355	#NUM!	PRKACB
KO	D12 vs Sham	Synaptogenesis Signaling Pathway	0	0.00313	#NUM!	PRKACB
KO	D16 vs Sham	Acute Phase Response Signaling	7.12	0.0495	-0.816	A2M,AHSG,APOA1,APOA2,CP,FN1,HP,SERPINA1,TTR
KO	D16 vs Sham	Hepatic Fibrosis / Hepatic Stellate Cell Activation	6.96	0.0474	#NUM!	A2M,COL12A1,COL1A1,COL1A2,COL6A6,FN1,MYH7,MYH8,MYL3
KO	D16 vs Sham	GP6 Signaling Pathway	5.9	0.0538	-1.89	COL12A1,COL1A1,COL1A2,COL6A6,LAMA2,LAMB1,LAMC1
KO	D16 vs Sham	Iron homeostasis signaling pathway	4.36	0.0395	#NUM!	ATP6V1A,CP,HBA1/HBA2,Hbb-b1,Hbb-b2,HP
KO	D16 vs Sham	Oxidative Phosphorylation	3.84	0.042	0.447	CYCS,NAD ,NDUFA12,NDUFA3,NDUFS7
KO	D16 vs Sham	LXR/RXR Activation	3.69	0.0391	-2.236	AHSG,APOA1,APOA2,SERPINA1,TTR
KO	D16 vs Sham	Atherosclerosis Signaling	3.69	0.0391	#NUM!	APOA1,APOA2,COL1A1,COL1A2,SERPINA1
KO	D16 vs Sham	FXR/RXR Activation	3.55	0.0365	#NUM!	AHSG,APOA1,APOA2,SERPINA1,TTR
KO	D16 vs Sham	Aldosterone Signaling in Epithelial Cells	3.15	0.0298	#NUM!	CRYAB,DNAJB12,HSPA1A/HSPA1B,HSPB6,HSPB7
KO	D16 vs Sham	Dopamine Degradation	3.08	0.0682	#NUM!	NAD ,SMOX,Sult1a1
KO	D16 vs Sham	Mitochondrial Dysfunction	2.93	0.0266	#NUM!	CYCS,NAD ,NDUFA12,NDUFA3,NDUFS7
KO	D16 vs Sham	ILK Signaling	2.89	0.026	-2.236	ACTN2,FN1,MYH7,MYH8,MYL3
KO	D16 vs Sham	Maturity Onset Diabetes of Young (MODY) Signaling	2.63	0.0476	#NUM!	APOA1,APOA2,APOO
KO	D16 vs Sham	Ketolysis	2.55	0.105	#NUM!	BDH1,NAD
KO	D16 vs Sham	Actin Cytoskeleton Signaling	2.54	0.0216	-2.236	ACTN2,FN1,MYH7,MYH8,MYL3
KO	D16 vs Sham	Ketogenesis	2.5	0.1	#NUM!	BDH1,NAD
KO	D16 vs Sham	Agrin Interactions at Neuromuscular Junction	2.48	0.0423	#NUM!	LAMA2,LAMB1,LAMC1
KO	D16 vs Sham	Epithelial Adherens Junction Signaling	2.39	0.026	#NUM!	ACTN2,MYH7,MYH8,MYL3
KO	D16 vs Sham	Urate Biosynthesis/Inosine 5'-phosphate Degradation	2.38	0.087	#NUM!	NAD ,PNP
KO	D16 vs Sham	Guanosine Nucleotides Degradation III	2.38	0.087	#NUM!	NAD ,PNP
KO	D16 vs Sham	Leucine Degradation I	2.28	0.0769	#NUM!	IVD,NAD
KO	D16 vs Sham	Apelin Liver Signaling Pathway	2.28	0.0769	#NUM!	COL1A1,COL1A2
KO	D16 vs Sham	Serotonin Degradation	2.27	0.0357	#NUM!	NAD ,SMOX,Sult1a1
KO	D16 vs Sham	Adenosine Nucleotides Degradation II	2.24	0.0741	#NUM!	NAD ,PNP
KO	D16 vs Sham	Protein Ubiquitination Pathway	2.2	0.0181	#NUM!	CRYAB,DNAJB12,HSPA1A/HSPA1B,HSPB6,HSPB7
KO	D16 vs Sham	Putrescine Degradation III	2.07	0.0606	#NUM!	NAD ,SMOX
KO	D16 vs Sham	Phenylalanine Degradation IV (Mammalian, via Side Chain)	2.05	0.0588	#NUM!	NAD ,SMOX
KO	D16 vs Sham	Agranulocyte Adhesion and Diapedesis	2.04	0.0206	#NUM!	FN1,MYH7,MYH8,MYL3
KO	D16 vs Sham	Coagulation System	2.03	0.0571	#NUM!	A2M,SERPINA1
KO	D16 vs Sham	Tryptophan Degradation X (Mammalian, via Tryptamine)	2.03	0.0571	#NUM!	NAD ,SMOX
KO	D16 vs Sham	Purine Nucleotides Degradation II (Aerobic)	2	0.0556	#NUM!	NAD ,PNP
KO	D16 vs Sham	Calcium Signaling	1.9	0.0187	#NUM!	MYH7,MYH8,MYL3,TNNT3
KO	D16 vs Sham	Intrinsic Prothrombin Activation Pathway	1.85	0.0465	#NUM!	COL1A1,COL1A2
KO	D16 vs Sham	Fatty Acid β-oxidation I	1.8	0.0435	#NUM!	IVD,NAD
KO	D16 vs Sham	IL-6 Signaling	1.8	0.0238	#NUM!	A2M,COL1A1,HSPB7
KO	D16 vs Sham	IL-12 Signaling and Production in Macrophages	1.7	0.0219	#NUM!	APOA1,APOA2,SERPINA1
KO	D16 vs Sham	Noradrenaline and Adrenaline Degradation	1.7	0.0385	#NUM!	NAD ,SMOX
KO	D16 vs Sham	Sorbitol Degradation I	1.68	0.2	#NUM!	NAD
KO	D16 vs Sham	Cellular Effects of Sildenafil (Viagra)	1.64	0.0208	#NUM!	MYH7,MYH8,MYL3
KO	D16 vs Sham	Glycine Biosynthesis II	1.6	0.167	#NUM!	NAD
KO	D16 vs Sham	UDP-D-xylose and UDP-D-glucuronate Biosynthesis	1.54	0.143	#NUM!	NAD
KO	D16 vs Sham	Spermine Biosynthesis	1.54	0.143	#NUM!	AMD1
KO	D16 vs Sham	Choline Degradation I	1.54	0.143	#NUM!	NAD
KO	D16 vs Sham	Spermidine Biosynthesis I	1.54	0.143	#NUM!	AMD1
KO	D16 vs Sham	Thiosulfate Disproportionation III (Rhodanese)	1.54	0.143	#NUM!	TST
KO	D16 vs Sham	Glycerol-3-phosphate Shuttle	1.54	0.143	#NUM!	NAD
KO	D16 vs Sham	Retinoate Biosynthesis II	1.48	0.125	#NUM!	NAD
KO	D16 vs Sham	Proline Degradation	1.48	0.125	#NUM!	NAD
KO	D16 vs Sham	Taurine Biosynthesis	1.48	0.125	#NUM!	NAD
KO	D16 vs Sham	Tight Junction Signaling	1.47	0.0179	#NUM!	MYH7,MYH8,MYL3
KO	D16 vs Sham	Branched-chain α-keto acid Dehydrogenase Complex	1.43	0.111	#NUM!	NAD
KO	D16 vs Sham	Xanthine and Xanthosine Salvage	1.43	0.111	#NUM!	PNP
KO	D16 vs Sham	Threonine Degradation II	1.43	0.111	#NUM!	NAD
KO	D16 vs Sham	Methylglyoxal Degradation VI	1.43	0.111	#NUM!	NAD
KO	D16 vs Sham	Oxidized GTP and dGTP Detoxification	1.43	0.111	#NUM!	DDX6
KO	D16 vs Sham	Erythropoietin Signaling Pathway	1.4	0.0168	#NUM!	HBA1/HBA2,Hbb-b1,Hbb-b2
KO	D16 vs Sham	β-alanine Degradation I	1.39	0.1	#NUM!	NAD
KO	D16 vs Sham	Pyruvate Fermentation to Lactate	1.39	0.1	#NUM!	NAD
KO	D16 vs Sham	2-ketoglutarate Dehydrogenase Complex	1.39	0.1	#NUM!	NAD
KO	D16 vs Sham	Guanine and Guanosine Salvage I	1.39	0.1	#NUM!	PNP
KO	D16 vs Sham	2-amino-3-carboxymuconate Semialdehyde Degradation to Glutaryl-CoA	1.39	0.1	#NUM!	NAD
KO	D16 vs Sham	Adenine and Adenosine Salvage I	1.39	0.1	#NUM!	PNP
KO	D16 vs Sham	4-aminobutyrate Degradation I	1.39	0.1	#NUM!	NAD
KO	D16 vs Sham	Dendritic Cell Maturation	1.37	0.0162	#NUM!	COL1A1,COL1A2,FSCN1
KO	D16 vs Sham	Tumor Microenvironment Pathway	1.37	0.0162	#NUM!	COL1A1,COL1A2,FN1
KO	D16 vs Sham	Heme Degradation	1.35	0.0909	#NUM!	BLVRB
KO	D16 vs Sham	Phenylethylamine Degradation I	1.35	0.0909	#NUM!	NAD
KO	D16 vs Sham	D-glucuronate Degradation I	1.35	0.0909	#NUM!	NAD
KO	D16 vs Sham	4-hydroxyproline Degradation I	1.35	0.0909	#NUM!	NAD
KO	D16 vs Sham	Phenylalanine Degradation I (Aerobic)	1.35	0.0909	#NUM!	NAD
KO	D16 vs Sham	Sirtuin Signaling Pathway	1.32	0.0123	-2	NAD ,NDUFA12,NDUFA3,NDUFS7
KO	D16 vs Sham	Production of Nitric Oxide and Reactive Oxygen Species in Macrophages	1.31	0.0154	#NUM!	APOA1,APOA2,SERPINA1
KO	D16 vs Sham	Acetyl-CoA Biosynthesis I (Pyruvate Dehydrogenase Complex)	1.31	0.0833	#NUM!	NAD
KO	D16 vs Sham	Ascorbate Recycling (Cytosolic)	1.31	0.0833	#NUM!	NAD
KO	D16 vs Sham	Melatonin Degradation II	1.31	0.0833	#NUM!	SMOX
KO	D16 vs Sham	NAD Biosynthesis III	1.31	0.0833	#NUM!	NAD
KO	D16 vs Sham	Glutamate Degradation III (via 4-aminobutyrate)	1.31	0.0833	#NUM!	NAD
KO	D16 vs Sham	Clathrin-mediated Endocytosis Signaling	1.31	0.0153	#NUM!	APOA1,APOA2,SERPINA1
KO	D16 vs Sham	Superpathway of Melatonin Degradation	1.3	0.0233	#NUM!	SMOX,Sult1a1
KO	D16 vs Sham	Natural Killer Cell Signaling	1.27	0.0149	#NUM!	COL1A1,COL1A2,HSPA1A/HSPA1B
KO	D16 vs Sham	Assembly of RNA Polymerase III Complex	1.27	0.0769	#NUM!	BDP1
KO	D16 vs Sham	L-carnitine Biosynthesis	1.27	0.0769	#NUM!	NAD
KO	D16 vs Sham	L-DOPA Degradation	1.27	0.0769	#NUM!	NAD
KO	D16 vs Sham	NAD Salvage Pathway III	1.27	0.0769	#NUM!	NAD
KO	D16 vs Sham	Glycine Cleavage Complex	1.27	0.0769	#NUM!	NAD
KO	D16 vs Sham	Arginine Degradation I (Arginase Pathway)	1.27	0.0769	#NUM!	NAD
KO	D16 vs Sham	Death Receptor Signaling	1.24	0.0217	#NUM!	CYCS,HSPB7
KO	D16 vs Sham	Serine Biosynthesis	1.24	0.0714	#NUM!	NAD
KO	D16 vs Sham	Spermine and Spermidine Degradation I	1.24	0.0714	#NUM!	SMOX
KO	D16 vs Sham	Aspartate Degradation II	1.24	0.0714	#NUM!	NAD
KO	D16 vs Sham	Granzyme B Signaling	1.19	0.0625	#NUM!	CYCS
KO	D16 vs Sham	NAD Biosynthesis from 2-amino-3-carboxymuconate Semialdehyde	1.19	0.0625	#NUM!	NAD
KO	D16 vs Sham	Acyl-CoA Hydrolysis	1.19	0.0625	#NUM!	ACOT9
KO	D16 vs Sham	4-hydroxybenzoate Biosynthesis	1.19	0.0625	#NUM!	NAD
KO	D16 vs Sham	Parkinson's Signaling	1.19	0.0625	#NUM!	CYCS
KO	D16 vs Sham	Arsenate Detoxification I (Glutaredoxin)	1.16	0.0588	#NUM!	PNP
KO	D16 vs Sham	Adenine and Adenosine Salvage III	1.16	0.0588	#NUM!	PNP
KO	D16 vs Sham	2-oxobutanoate Degradation I	1.16	0.0588	#NUM!	NAD
KO	D16 vs Sham	EIF2 Signaling	1.15	0.0132	#NUM!	FAU,Rpl36a,RPS15A
KO	D16 vs Sham	Paxillin Signaling	1.12	0.0185	#NUM!	ACTN2,ITGA7
KO	D16 vs Sham	Superpathway of Serine and Glycine Biosynthesis I	1.12	0.0526	#NUM!	NAD
KO	D16 vs Sham	Lysine Degradation II	1.12	0.0526	#NUM!	NAD
KO	D16 vs Sham	CDK5 Signaling	1.1	0.0179	#NUM!	LAMB1,LAMC1
KO	D16 vs Sham	Cardiomyocyte Differentiation via BMP Receptors	1.09	0.05	#NUM!	MYH7
KO	D16 vs Sham	NAD Phosphorylation and Dephosphorylation	1.09	0.05	#NUM!	NAD
KO	D16 vs Sham	Purine Ribonucleosides Degradation to Ribose-1-phosphate	1.09	0.05	#NUM!	PNP
KO	D16 vs Sham	Huntington's Disease Signaling	1.08	0.0122	#NUM!	CYCS,GNG5,HSPA1A/HSPA1B
KO	D16 vs Sham	Role of PKR in Interferon Induction and Antiviral Response	1.05	0.0168	#NUM!	CYCS,HSPA1A/HSPA1B
KO	D16 vs Sham	Glucocorticoid Biosynthesis	1.04	0.0435	#NUM!	NAD
KO	D16 vs Sham	Fatty Acid α-oxidation	1.04	0.0435	#NUM!	NAD
KO	D16 vs Sham	Mineralocorticoid Biosynthesis	1.04	0.0435	#NUM!	NAD
KO	D16 vs Sham	Tumoricidal Function of Hepatic Natural Killer Cells	1.02	0.0417	#NUM!	CYCS
KO	D16 vs Sham	Lysine Degradation V	1	0.04	#NUM!	NAD
KO	D16 vs Sham	Methylglyoxal Degradation III	0.987	0.0385	#NUM!	NAD
KO	D16 vs Sham	Glutaryl-CoA Degradation	0.971	0.037	#NUM!	NAD
KO	D16 vs Sham	Androgen Biosynthesis	0.955	0.0357	#NUM!	NAD
KO	D16 vs Sham	Folate Transformations I	0.955	0.0357	#NUM!	NAD
KO	D16 vs Sham	NAD biosynthesis II (from tryptophan)	0.914	0.0323	#NUM!	NAD
KO	D16 vs Sham	Histamine Degradation	0.914	0.0323	#NUM!	NAD
KO	D16 vs Sham	Oxidative Ethanol Degradation III	0.914	0.0323	#NUM!	NAD
KO	D16 vs Sham	Isoleucine Degradation I	0.9	0.0312	#NUM!	NAD
KO	D16 vs Sham	The Visual Cycle	0.9	0.0312	#NUM!	NAD
KO	D16 vs Sham	Coronavirus Pathogenesis Pathway	0.883	0.0133	#NUM!	FAU,RPS15A
KO	D16 vs Sham	Cytotoxic T Lymphocyte-mediated Apoptosis of Target Cells	0.876	0.0294	#NUM!	CYCS
KO	D16 vs Sham	G Protein Signaling Mediated by Tubby	0.876	0.0294	#NUM!	GNG5
KO	D16 vs Sham	Ethanol Degradation IV	0.876	0.0294	#NUM!	NAD
KO	D16 vs Sham	Glucocorticoid Receptor Signaling	0.866	0.00847	#NUM!	A2M,HP,HSPA1A/HSPA1B,PDK4
KO	D16 vs Sham	TWEAK Signaling	0.863	0.0286	#NUM!	CYCS
KO	D16 vs Sham	NAD Salvage Pathway II	0.863	0.0286	#NUM!	NAD
KO	D16 vs Sham	Colanic Acid Building Blocks Biosynthesis	0.854	0.0278	#NUM!	NAD
KO	D16 vs Sham	Phagosome Maturation	0.848	0.0127	#NUM!	ATP6V1A,DYNLT1
KO	D16 vs Sham	Valine Degradation I	0.842	0.027	#NUM!	NAD
KO	D16 vs Sham	Retinoate Biosynthesis I	0.833	0.0263	#NUM!	NAD
KO	D16 vs Sham	HOTAIR Regulatory Pathway	0.83	0.0123	#NUM!	COL1A1,COL1A2
KO	D16 vs Sham	Inhibition of Matrix Metalloproteases	0.81	0.025	#NUM!	A2M
KO	D16 vs Sham	Purine Nucleotides De Novo Biosynthesis II	0.801	0.0244	#NUM!	NAD
KO	D16 vs Sham	Regulation of eIF4 and p70S6K Signaling	0.799	0.0118	#NUM!	FAU,RPS15A
KO	D16 vs Sham	TCA Cycle II (Eukaryotic)	0.79	0.0238	#NUM!	NAD
KO	D16 vs Sham	Glycolysis I	0.79	0.0238	#NUM!	NAD
KO	D16 vs Sham	Ethanol Degradation II	0.79	0.0238	#NUM!	NAD
KO	D16 vs Sham	Germ Cell-Sertoli Cell Junction Signaling	0.783	0.0115	#NUM!	A2M,ACTN2
KO	D16 vs Sham	CXCR4 Signaling	0.777	0.0114	#NUM!	GNG5,MYL3
KO	D16 vs Sham	Docosahexaenoic Acid (DHA) Signaling	0.772	0.0227	#NUM!	CYCS
KO	D16 vs Sham	BAG2 Signaling Pathway	0.764	0.0222	#NUM!	HSPA1A/HSPA1B
KO	D16 vs Sham	Gluconeogenesis I	0.747	0.0213	#NUM!	NAD
KO	D16 vs Sham	Tryptophan Degradation III (Eukaryotic)	0.738	0.0208	#NUM!	NAD
KO	D16 vs Sham	TNFR1 Signaling	0.724	0.02	#NUM!	CYCS
KO	D16 vs Sham	Myc Mediated Apoptosis Signaling	0.714	0.0196	#NUM!	CYCS
KO	D16 vs Sham	tRNA Splicing	0.714	0.0196	#NUM!	NAD
KO	D16 vs Sham	RhoGDI Signaling	0.706	0.0103	#NUM!	GNG5,MYL3
KO	D16 vs Sham	PPARα/RXRα Activation	0.703	0.0102	#NUM!	APOA1,APOA2
KO	D16 vs Sham	CD27 Signaling in Lymphocytes	0.699	0.0189	#NUM!	CYCS
KO	D16 vs Sham	Serotonin Receptor Signaling	0.699	0.0189	#NUM!	SMOX
KO	D16 vs Sham	Bile Acid Biosynthesis, Neutral Pathway	0.693	0.0185	#NUM!	NAD
KO	D16 vs Sham	Lymphotoxin β Receptor Signaling	0.686	0.0182	#NUM!	CYCS
KO	D16 vs Sham	Sertoli Cell-Sertoli Cell Junction Signaling	0.684	0.0099	#NUM!	A2M,ACTN2
KO	D16 vs Sham	Triacylglycerol Degradation	0.678	0.0179	#NUM!	AARSD1
KO	D16 vs Sham	Unfolded protein response	0.678	0.0179	#NUM!	HSPA1A/HSPA1B
KO	D16 vs Sham	Thyroid Hormone Metabolism II (via Conjugation and/or Degradation)	0.658	0.0169	#NUM!	Sult1a1
KO	D16 vs Sham	Hepatic Fibrosis Signaling Pathway	0.654	0.00773	#NUM!	COL1A1,COL1A2,MYL3
KO	D16 vs Sham	Induction of Apoptosis by HIV1	0.646	0.0164	#NUM!	CYCS
KO	D16 vs Sham	Thrombin Signaling	0.646	0.00935	#NUM!	GNG5,MYL3
KO	D16 vs Sham	Integrin Signaling	0.646	0.00935	#NUM!	ACTN2,ITGA7
KO	D16 vs Sham	mTOR Signaling	0.64	0.00926	#NUM!	FAU,RPS15A
KO	D16 vs Sham	Retinoic acid Mediated Apoptosis Signaling	0.633	0.0159	#NUM!	CYCS
KO	D16 vs Sham	Stearate Biosynthesis I (Animals)	0.633	0.0159	#NUM!	ACOT9
KO	D16 vs Sham	Glutamate Receptor Signaling	0.627	0.0156	#NUM!	GNG5
KO	D16 vs Sham	Remodeling of Epithelial Adherens Junctions	0.604	0.0147	#NUM!	ACTN2
KO	D16 vs Sham	LPS/IL-1 Mediated Inhibition of RXR Function	0.6	0.0087	#NUM!	FABP3,SMOX
KO	D16 vs Sham	Nur77 Signaling in T Lymphocytes	0.599	0.0145	#NUM!	CYCS
KO	D16 vs Sham	Melatonin Degradation I	0.588	0.0141	#NUM!	Sult1a1
KO	D16 vs Sham	Superpathway of Methionine Degradation	0.588	0.0141	#NUM!	NAD
KO	D16 vs Sham	IL-10 Signaling	0.573	0.0135	#NUM!	BLVRB
KO	D16 vs Sham	Small Cell Lung Cancer Signaling	0.573	0.0135	#NUM!	CYCS
KO	D16 vs Sham	Ephrin B Signaling	0.573	0.0135	#NUM!	GNG5
KO	D16 vs Sham	Caveolar-mediated Endocytosis Signaling	0.569	0.0133	#NUM!	ITGA7
KO	D16 vs Sham	Growth Hormone Signaling	0.569	0.0133	#NUM!	A2M
KO	D16 vs Sham	Regulation of Cellular Mechanics by Calpain Protease	0.569	0.0133	#NUM!	ACTN2
KO	D16 vs Sham	Cardiac Hypertrophy Signaling	0.553	0.00803	#NUM!	GNG5,MYL3
KO	D16 vs Sham	Antiproliferative Role of Somatostatin Receptor 2	0.539	0.0123	#NUM!	GNG5
KO	D16 vs Sham	Signaling by Rho Family GTPases	0.539	0.00784	#NUM!	GNG5,MYL3
KO	D16 vs Sham	Heparan Sulfate Biosynthesis (Late Stages)	0.539	0.0123	#NUM!	AARSD1
KO	D16 vs Sham	Crosstalk between Dendritic Cells and Natural Killer Cells	0.502	0.0111	#NUM!	FSCN1
KO	D16 vs Sham	TR/RXR Activation	0.498	0.011	#NUM!	HP
KO	D16 vs Sham	Dopamine Receptor Signaling	0.498	0.011	#NUM!	SMOX
KO	D16 vs Sham	Phospholipase C Signaling	0.496	0.0073	#NUM!	GNG5,MYL3
KO	D16 vs Sham	Ceramide Signaling	0.493	0.0109	#NUM!	CYCS
KO	D16 vs Sham	Heparan Sulfate Biosynthesis	0.493	0.0109	#NUM!	AARSD1
KO	D16 vs Sham	IL-1 Signaling	0.483	0.0105	#NUM!	GNG5
KO	D16 vs Sham	CCR5 Signaling in Macrophages	0.469	0.0101	#NUM!	GNG5
KO	D16 vs Sham	UVA-Induced MAPK Signaling	0.469	0.0101	#NUM!	CYCS
KO	D16 vs Sham	Apoptosis Signaling	0.465	0.01	#NUM!	CYCS
KO	D16 vs Sham	SAPK/JNK Signaling	0.453	0.00971	#NUM!	GNG5
KO	D16 vs Sham	Apelin Cardiomyocyte Signaling Pathway	0.451	0.00962	#NUM!	MYL3
KO	D16 vs Sham	Regulation of Actin-based Motility by Rho	0.447	0.00952	#NUM!	MYL3
KO	D16 vs Sham	α-Adrenergic Signaling	0.447	0.00952	#NUM!	GNG5
KO	D16 vs Sham	VEGF Signaling	0.447	0.00952	#NUM!	ACTN2
KO	D16 vs Sham	Amyotrophic Lateral Sclerosis Signaling	0.444	0.00943	#NUM!	CYCS
KO	D16 vs Sham	NER Pathway	0.441	0.00935	#NUM!	COPS7A
KO	D16 vs Sham	PAK Signaling	0.438	0.00926	#NUM!	MYL3
KO	D16 vs Sham	Gαs Signaling	0.428	0.00901	#NUM!	GNG5
KO	D16 vs Sham	Type I Diabetes Mellitus Signaling	0.425	0.00893	#NUM!	CYCS
KO	D16 vs Sham	Role of MAPK Signaling in Promoting the Pathogenesis of Influenza	0.423	0.00885	#NUM!	ATP6V1A
KO	D16 vs Sham	Endocannabinoid Developing Neuron Pathway	0.413	0.00862	#NUM!	GNG5
KO	D16 vs Sham	p38 MAPK Signaling	0.408	0.00847	#NUM!	HSPB7
KO	D16 vs Sham	GPCR-Mediated Nutrient Sensing in Enteroendocrine Cells	0.405	0.0084	#NUM!	GNG5
KO	D16 vs Sham	Inhibition of ARE-Mediated mRNA Degradation Pathway	0.397	0.0082	#NUM!	DDX6
KO	D16 vs Sham	fMLP Signaling in Neutrophils	0.394	0.00813	#NUM!	GNG5
KO	D16 vs Sham	Reelin Signaling in Neurons	0.394	0.00813	#NUM!	PDK4
KO	D16 vs Sham	Estrogen Receptor Signaling	0.39	0.00601	#NUM!	GNG5,MYL3
KO	D16 vs Sham	RhoA Signaling	0.388	0.008	#NUM!	MYL3
KO	D16 vs Sham	Gαi Signaling	0.381	0.00781	#NUM!	GNG5
KO	D16 vs Sham	CCR3 Signaling in Eosinophils	0.378	0.00775	#NUM!	GNG5
KO	D16 vs Sham	Gα12/13 Signaling	0.371	0.00758	#NUM!	MYL3
KO	D16 vs Sham	G Beta Gamma Signaling	0.371	0.00758	#NUM!	GNG5
KO	D16 vs Sham	Phagosome Formation	0.368	0.00752	#NUM!	FN1
KO	D16 vs Sham	P2Y Purigenic Receptor Signaling Pathway	0.359	0.0073	#NUM!	GNG5
KO	D16 vs Sham	Androgen Signaling	0.354	0.00719	#NUM!	GNG5
KO	D16 vs Sham	Semaphorin Neuronal Repulsive Signaling Pathway	0.349	0.00709	#NUM!	MYL3
KO	D16 vs Sham	Endocannabinoid Neuronal Synapse Pathway	0.347	0.00704	#NUM!	GNG5
KO	D16 vs Sham	Aryl Hydrocarbon Receptor Signaling	0.332	0.00671	#NUM!	HSPB7
KO	D16 vs Sham	Cardiac β-adrenergic Signaling	0.33	0.00667	#NUM!	GNG5
KO	D16 vs Sham	Factors Promoting Cardiogenesis in Vertebrates	0.328	0.00662	#NUM!	MYH7
KO	D16 vs Sham	Relaxin Signaling	0.308	0.00621	#NUM!	GNG5
KO	D16 vs Sham	Gustation Pathway	0.304	0.00613	#NUM!	GNG5
KO	D16 vs Sham	Gαq Signaling	0.3	0.00606	#NUM!	GNG5
KO	D16 vs Sham	eNOS Signaling	0.288	0.00581	#NUM!	HSPA1A/HSPA1B
KO	D16 vs Sham	Protein Kinase A Signaling	0.287	0.00485	#NUM!	GNG5,MYL3
KO	D16 vs Sham	Tec Kinase Signaling	0.281	0.00568	#NUM!	GNG5
KO	D16 vs Sham	Cdc42 Signaling	0.278	0.00562	#NUM!	MYL3
KO	D16 vs Sham	GNRH Signaling	0.277	0.00559	#NUM!	GNG5
KO	D16 vs Sham	Role of NFAT in Regulation of the Immune Response	0.264	0.00535	#NUM!	GNG5
KO	D16 vs Sham	NRF2-mediated Oxidative Stress Response	0.26	0.00529	#NUM!	DNAJB12
KO	D16 vs Sham	Ephrin Receptor Signaling	0.256	0.00521	#NUM!	GNG5
KO	D16 vs Sham	Xenobiotic Metabolism PXR Signaling Pathway	0.254	0.00518	#NUM!	SMOX
KO	D16 vs Sham	Leukocyte Extravasation Signaling	0.246	0.00503	#NUM!	ACTN2
KO	D16 vs Sham	IL-8 Signaling	0.239	0.0049	#NUM!	GNG5
KO	D16 vs Sham	ERK/MAPK Signaling	0.237	0.00485	#NUM!	HSPB7
KO	D16 vs Sham	HIF1α Signaling	0.23	0.00474	#NUM!	HSPA1A/HSPA1B
KO	D16 vs Sham	Role of NFAT in Cardiac Hypertrophy	0.218	0.00452	#NUM!	GNG5
KO	D16 vs Sham	Role of Osteoblasts, Osteoclasts and Chondrocytes in Rheumatoid Arthritis	0.214	0.00446	#NUM!	COL1A1
KO	D16 vs Sham	Osteoarthritis Pathway	0.21	0.00441	#NUM!	FN1
KO	D16 vs Sham	AMPK Signaling	0.208	0.00437	#NUM!	NAD
KO	D16 vs Sham	Systemic Lupus Erythematosus Signaling	0.203	0.00429	#NUM!	SNRPD3
KO	D16 vs Sham	Axonal Guidance Signaling	0	0.004	#NUM!	GNG5,MYL3
KO	D16 vs Sham	Molecular Mechanisms of Cancer	0	0.00245	#NUM!	CYCS
KO	D16 vs Sham	CREB Signaling in Neurons	0	0.00166	#NUM!	GNG5
KO	D16 vs Sham	Colorectal Cancer Metastasis Signaling	0	0.00388	#NUM!	GNG5
KO	D16 vs Sham	Role of Macrophages, Fibroblasts and Endothelial Cells in Rheumatoid Arthritis	0	0.00313	#NUM!	FN1
KO	D16 vs Sham	Breast Cancer Regulation by Stathmin1	0	0.00169	#NUM!	GNG5
KO	D16 vs Sham	Xenobiotic Metabolism Signaling	0	0.00345	#NUM!	SMOX
KO	D16 vs Sham	Opioid Signaling Pathway	0	0.00389	#NUM!	GNG5
KO	D16 vs Sham	Cardiac Hypertrophy Signaling (Enhanced)	0	0.00393	#NUM!	GNG5,HSPB7
KO	D16 vs Sham	Synaptogenesis Signaling Pathway	0	0.00313	#NUM!	THBS4
KO	D16 vs Sham	Senescence Pathway	0	0.00357	#NUM!	PDK4
KO	D35 vs Sham	Acute Phase Response Signaling	15.5	0.0989	2.138	A2M,AMBP,C4A/C4B,CFB,CP,FGA,FGB,FGG,HP,HPX,ITIH3,ITIH4,PLG,SERPINA1,SERPINA3,SOD2,TF,TTR
KO	D35 vs Sham	Coagulation System	10.2	0.229	1.414	A2M,F13A1,FGA,FGB,FGG,KNG1,PLG,SERPINA1
KO	D35 vs Sham	Intrinsic Prothrombin Activation Pathway	9.43	0.186	2.646	COL18A1,COL1A1,COL1A2,F13A1,FGA,FGB,FGG,KNG1
KO	D35 vs Sham	LXR/RXR Activation	9.02	0.0859	2.111	AMBP,APOE,C4A/C4B,CLU,FGA,HPX,ITIH4,KNG1,SERPINA1,TF,TTR
KO	D35 vs Sham	FXR/RXR Activation	8.7	0.0803	#NUM!	AMBP,APOE,C4A/C4B,CLU,FGA,HPX,ITIH4,KNG1,SERPINA1,TF,TTR
KO	D35 vs Sham	Iron homeostasis signaling pathway	6.08	0.0592	#NUM!	CP,FTH1,HBA1/HBA2,Hbb-b1,Hbb-b2,HP,HPX,NFS1,TF
KO	D35 vs Sham	GP6 Signaling Pathway	5.59	0.0615	2.828	COL18A1,COL1A1,COL1A2,COL4A1,COL4A2,FGA,FGB,FGG
KO	D35 vs Sham	Hepatic Fibrosis / Hepatic Stellate Cell Activation	5.28	0.0474	#NUM!	A2M,COL18A1,COL1A1,COL1A2,COL4A1,COL4A2,MYH7,MYH8,MYL3
KO	D35 vs Sham	Extrinsic Prothrombin Activation Pathway	5.28	0.222	#NUM!	F13A1,FGA,FGB,FGG
KO	D35 vs Sham	Epithelial Adherens Junction Signaling	4.11	0.0455	#NUM!	ACTN2,ARPC4,CTNNA1,IQGAP1,MYH7,MYH8,MYL3
KO	D35 vs Sham	Remodeling of Epithelial Adherens Junctions	4.05	0.0735	#NUM!	ACTN2,ARPC4,CTNNA1,DNM2,IQGAP1
KO	D35 vs Sham	Atherosclerosis Signaling	3.67	0.0469	#NUM!	APOE,CLU,COL18A1,COL1A1,COL1A2,SERPINA1
KO	D35 vs Sham	Apelin Liver Signaling Pathway	3.18	0.115	#NUM!	COL18A1,COL1A1,COL1A2
KO	D35 vs Sham	Actin Cytoskeleton Signaling	3.04	0.0303	-1.633	ACTN2,ARPC4,IQGAP1,KNG1,MYH7,MYH8,MYL3
KO	D35 vs Sham	Pyruvate Fermentation to Lactate	2.72	0.2	#NUM!	LDHB,NAD
KO	D35 vs Sham	4-aminobutyrate Degradation I	2.72	0.2	#NUM!	NAD ,SUCLG2
KO	D35 vs Sham	Clathrin-mediated Endocytosis Signaling	2.7	0.0306	#NUM!	APOE,ARPC4,CLU,DNM2,SERPINA1,TF
KO	D35 vs Sham	Complement System	2.69	0.0789	#NUM!	C4A/C4B,CFB,CFH
KO	D35 vs Sham	Glutamate Degradation III (via 4-aminobutyrate)	2.56	0.167	#NUM!	NAD ,SUCLG2
KO	D35 vs Sham	Fatty Acid β-oxidation I	2.45	0.0652	#NUM!	ACSL3,IVD,NAD
KO	D35 vs Sham	Triacylglycerol Degradation	2.21	0.0536	#NUM!	AARSD1,CES1,Ces1b/Ces1c
KO	D35 vs Sham	Ketolysis	2.16	0.105	#NUM!	BDH1,NAD
KO	D35 vs Sham	Ketogenesis	2.12	0.1	#NUM!	BDH1,NAD
KO	D35 vs Sham	Dendritic Cell Maturation	2.1	0.027	1.342	COL18A1,COL1A1,COL1A2,FSCN1,IGHG1
KO	D35 vs Sham	NRF2-mediated Oxidative Stress Response	2.06	0.0265	#NUM!	AKR7A2,DNAJA4,DNAJB12,FTH1,SOD2
KO	D35 vs Sham	Neuroprotective Role of THOP1 in Alzheimer's Disease	2.05	0.0328	#NUM!	KNG1,MAPT,PLG,SERPINA3
KO	D35 vs Sham	Reelin Signaling in Neurons	2.04	0.0325	#NUM!	APOE,ARPC4,MAPT,PDK4
KO	D35 vs Sham	Leucine Degradation I	1.89	0.0769	#NUM!	IVD,NAD
KO	D35 vs Sham	Methylglyoxal Degradation III	1.89	0.0769	#NUM!	AKR7A2,NAD
KO	D35 vs Sham	Hepatic Fibrosis Signaling Pathway	1.82	0.018	1.89	COL18A1,COL1A1,COL1A2,FTH1,MYL3,SOD2,TF
KO	D35 vs Sham	Alanine Biosynthesis III	1.71	0.333	#NUM!	NFS1
KO	D35 vs Sham	Tight Junction Signaling	1.59	0.0238	#NUM!	CTNNA1,MYH7,MYH8,MYL3
KO	D35 vs Sham	Aldosterone Signaling in Epithelial Cells	1.59	0.0238	#NUM!	CRYAB,DNAJB12,HSPB6,HSPB7
KO	D35 vs Sham	Germ Cell-Sertoli Cell Junction Signaling	1.54	0.023	#NUM!	A2M,ACTN2,CTNNA1,IQGAP1
KO	D35 vs Sham	Purine Nucleotides De Novo Biosynthesis II	1.52	0.0488	#NUM!	GMPS,NAD
KO	D35 vs Sham	Sorbitol Degradation I	1.49	0.2	#NUM!	NAD
KO	D35 vs Sham	Protein Ubiquitination Pathway	1.42	0.0181	#NUM!	CRYAB,DNAJB12,HSPB6,HSPB7,PSMD9
KO	D35 vs Sham	Glycine Biosynthesis II	1.41	0.167	#NUM!	NAD
KO	D35 vs Sham	ILK Signaling	1.41	0.0208	-2	ACTN2,MYH7,MYH8,MYL3
KO	D35 vs Sham	Hematopoiesis from Pluripotent Stem Cells	1.38	0.0408	#NUM!	IGHG1,IGHM
KO	D35 vs Sham	Primary Immunodeficiency Signaling	1.36	0.04	#NUM!	IGHG1,IGHM
KO	D35 vs Sham	Role of Tissue Factor in Cancer	1.36	0.0254	#NUM!	FGA,FGB,FGG
KO	D35 vs Sham	p38 MAPK Signaling	1.36	0.0254	#NUM!	H3-3A/H3-3B,HSPB7,MAPT
KO	D35 vs Sham	UDP-D-xylose and UDP-D-glucuronate Biosynthesis	1.34	0.143	#NUM!	NAD
KO	D35 vs Sham	Spermine Biosynthesis	1.34	0.143	#NUM!	AMD1
KO	D35 vs Sham	Choline Degradation I	1.34	0.143	#NUM!	NAD
KO	D35 vs Sham	Spermidine Biosynthesis I	1.34	0.143	#NUM!	AMD1
KO	D35 vs Sham	Glycerol-3-phosphate Shuttle	1.34	0.143	#NUM!	NAD
KO	D35 vs Sham	IL-6 Signaling	1.29	0.0238	#NUM!	A2M,COL1A1,HSPB7
KO	D35 vs Sham	Retinoate Biosynthesis II	1.29	0.125	#NUM!	NAD
KO	D35 vs Sham	Proline Degradation	1.29	0.125	#NUM!	NAD
KO	D35 vs Sham	Taurine Biosynthesis	1.29	0.125	#NUM!	NAD
KO	D35 vs Sham	Branched-chain α-keto acid Dehydrogenase Complex	1.24	0.111	#NUM!	NAD
KO	D35 vs Sham	Threonine Degradation II	1.24	0.111	#NUM!	NAD
KO	D35 vs Sham	Methylglyoxal Degradation VI	1.24	0.111	#NUM!	NAD
KO	D35 vs Sham	Oxidized GTP and dGTP Detoxification	1.24	0.111	#NUM!	DDX6
KO	D35 vs Sham	IL-12 Signaling and Production in Macrophages	1.2	0.0219	#NUM!	APOE,CLU,SERPINA1
KO	D35 vs Sham	β-alanine Degradation I	1.19	0.1	#NUM!	NAD
KO	D35 vs Sham	2-ketoglutarate Dehydrogenase Complex	1.19	0.1	#NUM!	NAD
KO	D35 vs Sham	Superoxide Radicals Degradation	1.19	0.1	#NUM!	SOD2
KO	D35 vs Sham	2-amino-3-carboxymuconate Semialdehyde Degradation to Glutaryl-CoA	1.19	0.1	#NUM!	NAD
KO	D35 vs Sham	EIF2 Signaling	1.19	0.0176	#NUM!	EIF3C,EIF3H,FAU,RPL14
KO	D35 vs Sham	Sirtuin Signaling Pathway	1.19	0.0154	1.342	H3-3A/H3-3B,LDHB,NAD ,SIRT2,SOD2
KO	D35 vs Sham	Heme Degradation	1.15	0.0909	#NUM!	BLVRB
KO	D35 vs Sham	Phenylethylamine Degradation I	1.15	0.0909	#NUM!	NAD
KO	D35 vs Sham	D-glucuronate Degradation I	1.15	0.0909	#NUM!	NAD
KO	D35 vs Sham	4-hydroxyproline Degradation I	1.15	0.0909	#NUM!	NAD
KO	D35 vs Sham	Phenylalanine Degradation I (Aerobic)	1.15	0.0909	#NUM!	NAD
KO	D35 vs Sham	Cellular Effects of Sildenafil (Viagra)	1.15	0.0208	#NUM!	MYH7,MYH8,MYL3
KO	D35 vs Sham	Acetyl-CoA Biosynthesis I (Pyruvate Dehydrogenase Complex)	1.12	0.0833	#NUM!	NAD
KO	D35 vs Sham	Ascorbate Recycling (Cytosolic)	1.12	0.0833	#NUM!	NAD
KO	D35 vs Sham	NAD Biosynthesis III	1.12	0.0833	#NUM!	NAD
KO	D35 vs Sham	Assembly of RNA Polymerase III Complex	1.08	0.0769	#NUM!	BDP1
KO	D35 vs Sham	L-carnitine Biosynthesis	1.08	0.0769	#NUM!	NAD
KO	D35 vs Sham	L-DOPA Degradation	1.08	0.0769	#NUM!	NAD
KO	D35 vs Sham	Pentose Phosphate Pathway (Non-oxidative Branch)	1.08	0.0769	#NUM!	RPIA
KO	D35 vs Sham	NAD Salvage Pathway III	1.08	0.0769	#NUM!	NAD
KO	D35 vs Sham	Glycine Cleavage Complex	1.08	0.0769	#NUM!	NAD
KO	D35 vs Sham	Arginine Degradation I (Arginase Pathway)	1.08	0.0769	#NUM!	NAD
KO	D35 vs Sham	Ferroptosis Signaling Pathway	1.07	0.0192	#NUM!	FTH1,NFS1,TF
KO	D35 vs Sham	Serine Biosynthesis	1.05	0.0714	#NUM!	NAD
KO	D35 vs Sham	Aspartate Degradation II	1.05	0.0714	#NUM!	NAD
KO	D35 vs Sham	Molybdenum Cofactor Biosynthesis	1.05	0.0714	#NUM!	NFS1
KO	D35 vs Sham	Signaling by Rho Family GTPases	1.05	0.0157	#NUM!	ARPC4,GNG5,IQGAP1,MYL3
KO	D35 vs Sham	HOTAIR Regulatory Pathway	1.03	0.0185	#NUM!	COL1A1,COL1A2,H3-3A/H3-3B
KO	D35 vs Sham	IL-7 Signaling Pathway	1.01	0.025	#NUM!	IGHG1,IGHM
KO	D35 vs Sham	NAD Biosynthesis from 2-amino-3-carboxymuconate Semialdehyde	0.996	0.0625	#NUM!	NAD
KO	D35 vs Sham	Heparan Sulfate Biosynthesis (Late Stages)	0.996	0.0247	#NUM!	AARSD1,Ces1b/Ces1c
KO	D35 vs Sham	4-hydroxybenzoate Biosynthesis	0.996	0.0625	#NUM!	NAD
KO	D35 vs Sham	Regulation of eIF4 and p70S6K Signaling	0.983	0.0176	#NUM!	EIF3C,EIF3H,FAU
KO	D35 vs Sham	2-oxobutanoate Degradation I	0.971	0.0588	#NUM!	NAD
KO	D35 vs Sham	Phospholipase C Signaling	0.959	0.0146	0	GNG5,IGHG1,MYL3,TGM2
KO	D35 vs Sham	Glycogen Degradation II	0.947	0.0556	#NUM!	PYGB
KO	D35 vs Sham	Cdc42 Signaling	0.939	0.0169	#NUM!	ARPC4,IQGAP1,MYL3
KO	D35 vs Sham	Erythropoietin Signaling Pathway	0.936	0.0168	#NUM!	HBA1/HBA2,Hbb-b1,Hbb-b2
KO	D35 vs Sham	Fatty Acid Activation	0.924	0.0526	#NUM!	ACSL3
KO	D35 vs Sham	Superpathway of Serine and Glycine Biosynthesis I	0.924	0.0526	#NUM!	NAD
KO	D35 vs Sham	Lysine Degradation II	0.924	0.0526	#NUM!	NAD
KO	D35 vs Sham	TR/RXR Activation	0.914	0.022	#NUM!	FGA,HP
KO	D35 vs Sham	Heparan Sulfate Biosynthesis	0.907	0.0217	#NUM!	AARSD1,Ces1b/Ces1c
KO	D35 vs Sham	Cardiomyocyte Differentiation via BMP Receptors	0.903	0.05	#NUM!	MYH7
KO	D35 vs Sham	Glycogen Degradation III	0.903	0.05	#NUM!	PYGB
KO	D35 vs Sham	NAD Phosphorylation and Dephosphorylation	0.903	0.05	#NUM!	NAD
KO	D35 vs Sham	Mitochondrial L-carnitine Shuttle Pathway	0.886	0.0476	#NUM!	ACSL3
KO	D35 vs Sham	Communication between Innate and Adaptive Immune Cells	0.866	0.0206	#NUM!	IGHG1,IGHM
KO	D35 vs Sham	Pentose Phosphate Pathway	0.866	0.0455	#NUM!	RPIA
KO	D35 vs Sham	Agranulocyte Adhesion and Diapedesis	0.86	0.0155	#NUM!	MYH7,MYH8,MYL3
KO	D35 vs Sham	Production of Nitric Oxide and Reactive Oxygen Species in Macrophages	0.854	0.0154	#NUM!	APOE,CLU,SERPINA1
KO	D35 vs Sham	RhoGDI Signaling	0.854	0.0154	#NUM!	ARPC4,GNG5,MYL3
KO	D35 vs Sham	Urate Biosynthesis/Inosine 5'-phosphate Degradation	0.848	0.0435	#NUM!	NAD
KO	D35 vs Sham	Guanosine Nucleotides Degradation III	0.848	0.0435	#NUM!	NAD
KO	D35 vs Sham	Glucocorticoid Biosynthesis	0.848	0.0435	#NUM!	NAD
KO	D35 vs Sham	Fatty Acid α-oxidation	0.848	0.0435	#NUM!	NAD
KO	D35 vs Sham	Mineralocorticoid Biosynthesis	0.848	0.0435	#NUM!	NAD
KO	D35 vs Sham	γ-linolenate Biosynthesis II (Animals)	0.83	0.0417	#NUM!	ACSL3
KO	D35 vs Sham	Natural Killer Cell Signaling	0.821	0.0149	#NUM!	COL18A1,COL1A1,COL1A2
KO	D35 vs Sham	Sertoli Cell-Sertoli Cell Junction Signaling	0.821	0.0149	#NUM!	A2M,ACTN2,CTNNA1
KO	D35 vs Sham	Lysine Degradation V	0.815	0.04	#NUM!	NAD
KO	D35 vs Sham	Regulation of Actin-based Motility by Rho	0.812	0.019	#NUM!	ARPC4,MYL3
KO	D35 vs Sham	α-Adrenergic Signaling	0.812	0.019	#NUM!	GNG5,PYGB
KO	D35 vs Sham	NER Pathway	0.801	0.0187	#NUM!	COPS7A,H3-3A/H3-3B
KO	D35 vs Sham	Glutaryl-CoA Degradation	0.785	0.037	#NUM!	NAD
KO	D35 vs Sham	Adenosine Nucleotides Degradation II	0.785	0.037	#NUM!	NAD
KO	D35 vs Sham	Synaptogenesis Signaling Pathway	0.785	0.0125	0	APOE,ARPC4,MAPT,STXBP3
KO	D35 vs Sham	Androgen Biosynthesis	0.77	0.0357	#NUM!	NAD
KO	D35 vs Sham	Folate Transformations I	0.77	0.0357	#NUM!	NAD
KO	D35 vs Sham	Calcium Signaling	0.77	0.014	#NUM!	MYH7,MYH8,MYL3
KO	D35 vs Sham	mTOR Signaling	0.762	0.0139	#NUM!	EIF3C,EIF3H,FAU
KO	D35 vs Sham	NAD biosynthesis II (from tryptophan)	0.73	0.0323	#NUM!	NAD
KO	D35 vs Sham	Histamine Degradation	0.73	0.0323	#NUM!	NAD
KO	D35 vs Sham	Oxidative Ethanol Degradation III	0.73	0.0323	#NUM!	NAD
KO	D35 vs Sham	Isoleucine Degradation I	0.717	0.0312	#NUM!	NAD
KO	D35 vs Sham	The Visual Cycle	0.717	0.0312	#NUM!	NAD
KO	D35 vs Sham	Inhibition of ARE-Mediated mRNA Degradation Pathway	0.712	0.0164	#NUM!	CNOT1,DDX6
KO	D35 vs Sham	LPS/IL-1 Mediated Inhibition of RXR Function	0.708	0.013	#NUM!	ACSL3,APOE,FABP3
KO	D35 vs Sham	fMLP Signaling in Neutrophils	0.708	0.0163	#NUM!	ARPC4,GNG5
KO	D35 vs Sham	Putrescine Degradation III	0.706	0.0303	#NUM!	NAD
KO	D35 vs Sham	Rac Signaling	0.701	0.0161	#NUM!	ARPC4,IQGAP1
KO	D35 vs Sham	Systemic Lupus Erythematosus Signaling	0.697	0.0129	#NUM!	IGHG1,IGHM,KNG1
KO	D35 vs Sham	RhoA Signaling	0.697	0.016	#NUM!	ARPC4,MYL3
KO	D35 vs Sham	G Protein Signaling Mediated by Tubby	0.695	0.0294	#NUM!	GNG5
KO	D35 vs Sham	Phenylalanine Degradation IV (Mammalian, via Side Chain)	0.695	0.0294	#NUM!	NAD
KO	D35 vs Sham	Ethanol Degradation IV	0.695	0.0294	#NUM!	NAD
KO	D35 vs Sham	Glucocorticoid Receptor Signaling	0.688	0.0106	#NUM!	A2M,FGG,HP,PC,PDK4
KO	D35 vs Sham	DNA Methylation and Transcriptional Repression Signaling	0.682	0.0286	#NUM!	H3-3A/H3-3B
KO	D35 vs Sham	NAD Salvage Pathway II	0.682	0.0286	#NUM!	NAD
KO	D35 vs Sham	Tryptophan Degradation X (Mammalian, via Tryptamine)	0.682	0.0286	#NUM!	NAD
KO	D35 vs Sham	B Cell Development	0.672	0.0278	#NUM!	IGHM
KO	D35 vs Sham	Purine Nucleotides Degradation II (Aerobic)	0.672	0.0278	#NUM!	NAD
KO	D35 vs Sham	Colanic Acid Building Blocks Biosynthesis	0.672	0.0278	#NUM!	NAD
KO	D35 vs Sham	G Beta Gamma Signaling	0.662	0.0152	#NUM!	DNM2,GNG5
KO	D35 vs Sham	Valine Degradation I	0.662	0.027	#NUM!	NAD
KO	D35 vs Sham	Huntington's Disease Signaling	0.654	0.0122	#NUM!	DNM2,GNG5,TGM2
KO	D35 vs Sham	Retinoate Biosynthesis I	0.652	0.0263	#NUM!	NAD
KO	D35 vs Sham	Inhibition of Matrix Metalloproteases	0.631	0.025	#NUM!	A2M
KO	D35 vs Sham	Mechanisms of Viral Exit from Host Cells	0.622	0.0244	#NUM!	VPS4A
KO	D35 vs Sham	Semaphorin Neuronal Repulsive Signaling Pathway	0.62	0.0142	#NUM!	MAPT,MYL3
KO	D35 vs Sham	TCA Cycle II (Eukaryotic)	0.613	0.0238	#NUM!	NAD
KO	D35 vs Sham	Glycolysis I	0.613	0.0238	#NUM!	NAD
KO	D35 vs Sham	Ethanol Degradation II	0.613	0.0238	#NUM!	NAD
KO	D35 vs Sham	Dopamine Degradation	0.595	0.0227	#NUM!	NAD
KO	D35 vs Sham	BAG2 Signaling Pathway	0.587	0.0222	#NUM!	MAPT
KO	D35 vs Sham	Aryl Hydrocarbon Receptor Signaling	0.585	0.0134	#NUM!	HSPB7,TGM2
KO	D35 vs Sham	Gluconeogenesis I	0.57	0.0213	#NUM!	NAD
KO	D35 vs Sham	Tryptophan Degradation III (Eukaryotic)	0.564	0.0208	#NUM!	NAD
KO	D35 vs Sham	Phagosome Maturation	0.55	0.0127	#NUM!	DYNLT1,PRDX2
KO	D35 vs Sham	Autoimmune Thyroid Disease Signaling	0.541	0.0196	#NUM!	IGHG1
KO	D35 vs Sham	tRNA Splicing	0.541	0.0196	#NUM!	NAD
KO	D35 vs Sham	Amyloid Processing	0.541	0.0196	#NUM!	MAPT
KO	D35 vs Sham	Protein Kinase A Signaling	0.535	0.00971	#NUM!	GNG5,H3-3A/H3-3B,MYL3,PYGB
KO	D35 vs Sham	Noradrenaline and Adrenaline Degradation	0.533	0.0192	#NUM!	NAD
KO	D35 vs Sham	UVB-Induced MAPK Signaling	0.533	0.0192	#NUM!	H3-3A/H3-3B
KO	D35 vs Sham	Retinol Biosynthesis	0.527	0.0189	#NUM!	CES1
KO	D35 vs Sham	Transcriptional Regulatory Network in Embryonic Stem Cells	0.52	0.0185	#NUM!	H3-3A/H3-3B
KO	D35 vs Sham	Bile Acid Biosynthesis, Neutral Pathway	0.52	0.0185	#NUM!	NAD
KO	D35 vs Sham	eNOS Signaling	0.5	0.0116	#NUM!	DNM2,KNG1
KO	D35 vs Sham	CXCR4 Signaling	0.491	0.0114	#NUM!	GNG5,MYL3
KO	D35 vs Sham	Endometrial Cancer Signaling	0.471	0.0161	#NUM!	CTNNA1
KO	D35 vs Sham	Maturity Onset Diabetes of Young (MODY) Signaling	0.465	0.0159	#NUM!	APOE
KO	D35 vs Sham	Stearate Biosynthesis I (Animals)	0.465	0.0159	#NUM!	ACSL3
KO	D35 vs Sham	Glutamate Receptor Signaling	0.46	0.0156	#NUM!	GNG5
KO	D35 vs Sham	Tumor Microenvironment Pathway	0.46	0.0108	#NUM!	COL1A1,COL1A2
KO	D35 vs Sham	Mitochondrial Dysfunction	0.451	0.0106	#NUM!	NAD ,SOD2
KO	D35 vs Sham	B Cell Receptor Signaling	0.441	0.0105	#NUM!	IGHG1,IGHM
KO	D35 vs Sham	Ephrin Receptor Signaling	0.439	0.0104	#NUM!	ARPC4,GNG5
KO	D35 vs Sham	Superpathway of Methionine Degradation	0.424	0.0141	#NUM!	NAD
KO	D35 vs Sham	Estrogen Receptor Signaling	0.42	0.00901	#NUM!	GNG5,MYL3,SOD2
KO	D35 vs Sham	Leukocyte Extravasation Signaling	0.419	0.0101	#NUM!	ACTN2,CTNNA1
KO	D35 vs Sham	IL-10 Signaling	0.41	0.0135	#NUM!	BLVRB
KO	D35 vs Sham	Glioma Invasiveness Signaling	0.41	0.0135	#NUM!	PLG
KO	D35 vs Sham	Ephrin B Signaling	0.41	0.0135	#NUM!	GNG5
KO	D35 vs Sham	IL-8 Signaling	0.407	0.0098	#NUM!	GNG5,IQGAP1
[truncated: 476 more rows]

## Sheet: Pivot table CP
Select the canonical pathway you are interested in in the drop down menu to obtain information about it at all the time points where it was found to be enriched.
Genotype	Time	Ingenuity Canonical Pathways	Average of -log(p-value)	Average of Ratio	Average of z-score	Average of Molecules
WT	D10 vs Sham	EIF2 Signaling	5.28	0.0352	1	#DIV/0!
WT	D12 vs Sham	EIF2 Signaling	16.9	0.0837	-2.111	#DIV/0!
WT	D14 vs Sham	EIF2 Signaling	58	0.233	-5.196	#DIV/0!
WT	D16 vs Sham	EIF2 Signaling	57.8	0.238	-5.292	#DIV/0!
WT	D8 vs Sham	EIF2 Signaling	0.277	0.00441	#NUM!	#DIV/0!
KO	D12 vs Sham	EIF2 Signaling	1.32	0.0132	#NUM!	#DIV/0!
KO	D16 vs Sham	EIF2 Signaling	1.15	0.0132	#NUM!	#DIV/0!
KO	D35 vs Sham	EIF2 Signaling	1.19	0.0176	#NUM!	#DIV/0!
KO vs WT	Sham	EIF2 Signaling	6.36	0.0573	1.633	#DIV/0!
