# Supplementary material for: Blocking muscle wasting via deletion of the muscle-specific E3 ligase MuRF1 impedes pancreatic tumor growth
Source: Commun Biol. 2023 May 13;6:519. doi: 10.1038/s42003-023-04902-2 (PMC10183033; doi:10.1038/s42003-023-04902-2)
Supplement: Supplementary file 6 — Supplementary Data 4 [file 42003_2023_4902_MOESM6_ESM.xlsx]

## Sheet: Sheet1
Abundance of the 90 proteins showing increased ubiquitination and detected in our TMT analysis - fold change vs. Sham
Gene Name	Protein Name	WT KPC D8	WT KPC D10	WT KPC D12	WT KPC D14	WT KPC END	MuRF1-/- KPC D12	MuRF1-/- KPC D16	MuRF1-/- KPC END
Ywhae	14-3-3 epsilon	1.0165	1.00136	1.09933	1.0951	1.11474	1.0117	1.0049	1.00159		Bold values indicate proteins showing an increase in ubiquitination along with a reduced protein abundance at at least one time point in WT KPC mice
Ywhag	14-3-3 gamma	-1.03427	1.00134	1.1627	1.10324	1.10734	1.03721	1.05355	1.0485
Actn2	ACTN2	1.06314	-1.0456	1.14678	1.06569	1.05481	-1.25945	-1.35248	-1.45266
Actn3	ACTN3	1.02797	1.02355	1.01756	1.07372	1.06344	1.02381	-1.02245	-1.01903
Ak1	AK1	1.0917	1.1658	1.0934	1.25273	1.23723	1.14822	1.16616	1.17663
Aldoa	ALDOA	-1.02497	-1.00373	-1.03006	1.03601	1.0612	1.07476	1.10496	1.05784
Ampd1	AMPD1	1.05062	-1.04625	-1.07596	-1.05483	1.06177	1.02033	-1.02761	-1.13289
Anxa6	ANXA6	1.01981	1.02311	1.08875	1.06627	1.10447	1.04047	-1.01165	-1.01232
Apoa2	APOA2	1.27615	1.20344	-1.33127	-1.16653	-1.32266	-1.38355	-1.42172	-1.21155
Arih1	ARIH1	1.0718	-1.05205	-1.10848	-1.09114	-1.11325	-1.05331	-1.03009	-1.18055
Atl2	ARL6IP2	-1.00511	1.051	1.01213	1.04209	-1.00214	1.06479	1.07466	1.09217
Arl8b	ARL8B	-1.12989	-1.13108	-1.04872	-1.12691	-1.07276	-1.05529	1.01522	-1.16649
Atp1a2	ATP1A2	-1.00824	1.0101	1.03735	1.01449	-1.00796	1.01085	-1.04163	-1.06351
Atp2a1	ATP2A1	1.00716	1.01594	1.01622	1.02283	1.04509	1.08961	1.05403	1.07276
Ca3	CA3	-1.22762	-1.19992	-1.14247	-1.00196	1.10689	-1.0103	-1.0506	-1.10135
Cacna1s	CACNA1S	1.06697	1.06459	1.13505	1.13272	1.2353	1.073	-1.00514	1.06075
Capn3	CAPN3	1.07966	1.05228	1.16637	1.18324	1.27727	1.21919	1.18708	1.161
Ckm	CKM	1.03287	1.02302	-1.03369	1.11636	1.15886	1.10455	1.09978	1.08265
Dag1	DAG1	-1.03131	-1.0212	1.10671	1.11808	1.17024	-1.01555	-1.06541	1.00213
Ddb1	DDB1	-1.04583	-1.05688	-1.05574	-1.01006	-1.0556	1.04246	1.05417	-1.00243
Des	desmin	-1.03816	-1.0668	-1.18047	-1.32094	-1.30929	-1.17871	-1.13531	-1.16037
Eef1a2	EEF1A2	-1.00798	-1.03376	-1.0064	-1.01508	1.0139	1.04052	1.02776	-1.0184
Eef2	EEF2	1.00602	-1.04068	-1.06647	-1.12629	-1.11948	-1.0828	-1.07921	-1.10929
Eno3	ENO3	-1.00753	1.02659	-1.00291	1.10095	1.11121	1.09171	1.0974	1.03937
Fhl1	FHL1	-1.13858	-1.38068	-1.04665	-1.06002	-1.05041	-1.45112	-1.42622	-1.81356
Fkbp1a	FKBP12	1.09306	1.05158	1.09267	1.20203	1.22403	1.03017	1.08173	1.12535
Fkbp3	FKBP3	-1.01719	-1.07029	-1.04912	1.02611	1.0137	-1.0638	-1.03676	-1.11202
Fundc2	FUNDC2	-1.09739	-1.02375	-1.10891	-1.06672	-1.21926	-1.07847	1.05611	-1.04699
Gapdh	GAPDH	-1.033	1.02831	-1.03385	1.05331	1.0679	1.1636	1.1339	1.12145
Gars	GARS	-1.04938	1.00092	1.05557	1.06079	1.05093	1.07401	1.10988	1.10018
Hba	HBA1	-1.13615	-1.11851	-1.32072	-1.36955	-1.11813	-1.61355	-1.94568	-1.43526
Hbb-b1	HBD	-1.18008	-1.12262	-1.2868	-1.36399	-1.1556	-1.6933	-2.11741	-1.50408
Jph2	JPH2	1.01025	-1.00622	1.03478	1.13073	1.15982	1.03663	1.01293	1.02494
Klhl41	KBTBD10	-1.03857	-1.06277	-1.02856	-1.06296	-1.07956	-1.03574	-1.01949	-1.11954
Lmna	lamin A/C	1.08076	1.06215	1.06582	1.14371	1.12987	-1.01362	-1.0535	1.03031
Lmnb1	Lamin B1	1.08713	1.03825	1.13663	1.15376	1.23025	-1.05004	-1.0794	1.06284
Ldha	LDH-A	1.01529	1.02791	1.02331	1.0776	1.07121	1.07517	1.06844	-1.00183
Mb	MB	-1.06409	1.2765	2.28239	2.10041	1.54842	2.39736	1.88154	1.84487
Slc16a1	MCT1	1.17548	1.05376	1.12281	1.24064	1.24592	-1.03416	-1.05445	-1.07995
Mybpc2	MYBPC2	1.01001	1.0429	1.02185	1.10281	1.06646	-1.00908	-1.00623	1.01369
Mybph	MYBPH	1.08659	-1.05793	1.12199	1.22279	1.09143	-1.11032	-1.20163	-1.14011
Myh1	MYH1	1.03235	-1.02755	1.04884	1.06651	1.09691	1.00216	-1.03297	-1.05441
Myh4	MYH4	1.01386	1.063	-1.04108	1.09098	1.08587	1.04453	1.0611	1.09785
Myh7	MYH7	1.04109	-1.09255	1.03711	1.0508	-1.0918	-1.72212	-1.5637	-1.97877
Myl1	MYL1	1.00181	-1.00446	1.04402	1.07406	1.08352	1.03812	1.01752	1.02207
Mylpf	MYLPF	-1.00739	-1.01744	1.07312	1.04519	1.08058	1.06788	1.04406	1.07706
Myo18a	MYO18A	-1.09044	-1.00365	-1.1312	-1.09276	-1.15089	-1.06262	-1.02277	-1.09003
Myoz3	MYOZ3	-1.00818	-1.04353	1.06536	1.11461	1.24411	1.0099	-1.02467	-1.00446
Obscn	OBSCN	-1.00354	1.00786	-1.0168	-1.01183	-1.00726	-1.03741	-1.01288	-1.05772
Osbp	OSBP	-1.07746	-1.1965	1.01519	-1.00082	-1.08437	-1.04606	-1.07504	-1.0907
Pacsin3	PACSIN3	1.06038	1.06161	1.07983	1.14022	1.20265	1.04706	1.00412	1.08679
Pdlim5	PDLIM5 iso2	-1.01048	1.05616	1.01562	1.17399	1.28038	1.04598	1.05097	1.02121
Pdlim7	PDLIM7 iso2	1.10652	1.06766	1.0096	1.23737	1.19072	1.11555	1.10029	1.06289
Pgam2	PGAM2	-1.01181	-1.0105	1.02231	1.04954	1.09639	1.16326	1.13091	1.09791
Pgk1	PGK1	-1.03676	1.04547	1.01289	1.10067	1.15761	1.07907	1.07958	1.04464
Pkm	PKM	-1.00844	1.0324	-1.02514	1.05721	1.05107	1.10071	1.10041	1.04777
Plec	Plectin-1	1.02485	1.02405	1.02241	1.04295	1.05978	-1.00243	1.02813	-1.02829
Ppp3ca	PPP3CA	1.06935	1.02811	-1.06537	-1.00985	1.05179	-1.04955	1.04259	1.01412
Psma2	PSMA2	-1.02573	-1.00741	-1.03152	1.03714	1.05272	1.1269	1.10462	1.16922
Psmd1	PSMD1	-1.04017	-1.02974	-1.03164	1.00559	1.03445	-1.03862	-1.00291	-1.06494
Psmd4	PSMD4	-1.15426	-1.07184	-1.13401	-1.01339	-1.02529	-1.00775	1.07852	1.00677
Hacd1	PTPLA	1.0343	1.03458	1.14691	1.20064	1.25746	1.03899	-1.04639	1.00177
Cavin1	PTRF	1.05975	1.04621	1.1192	1.14851	1.20579	-1.02671	-1.08715	-1.06205
Pygm	PYGM	-1.0087	-1.03234	-1.03617	-1.04324	-1.03029	1.09262	1.0769	1.02948
Reep5	REEP5	-1.0046	1.11914	1.07241	1.16073	1.17647	-1.04769	-1.02668	1.04444
Rps10	RPS10	-1.05932	-1.05113	-1.26386	-1.28594	-1.34381	-1.00391	1.02083	1.1345
Rps21	RPS21	-1.1466	-1.14119	-1.27638	-1.26623	-1.28026	1.00125	1.10665	1.00057
Ryr1	RYR1	1.01782	1.04188	1.05217	1.12519	1.18091	1.04031	1.03078	1.07489
Slc16a3	SLC16A3	-1.10942	1.02097	-1.00676	1.00674	-1.02287	1.06768	1.05554	1.0187
Smox	SMOX	-1.15444	1.23238	-1.19209	-1.28326	-1.38052	-1.0209	1.30122	1.23503
Synpo2	SYNPO2	-1.02494	-1.057	1.01748	-1.04201	-1.0471	1.00385	1.03255	-1.11196
Ttn	Titin	-1.00003	-1.01196	1.00452	1.00892	-1.00131	-1.04374	-1.07549	-1.08788
Tmem38a	TMEM38A	1.01837	1.04826	1.05262	1.04469	1.10221	-1.00346	1.04317	-1.01376
Tnnc2	TNNC2	-1.09533	-1.11362	-1.1326	-1.02787	-1.01149	1.0757	1.05308	1.01425
Tnni2	TNNI2	1.03899	1.04874	1.05733	1.09294	1.15112	1.0248	1.03389	1.01594
Tnnt3	TNNT3	1.03088	1.07223	1.01842	1.15819	1.18321	1.01686	1.02058	-1.0312
Tpi1	TPI1	-1.00932	1.01955	1.00551	1.0985	1.08051	1.05435	1.06007	1.05897
Tpm1	TPM1	1.01801	1.00463	1.04875	1.10781	1.10844	-1.0248	-1.02506	-1.06686
Tpm2	TPM2	1.00005	-1.00496	1.06015	1.08213	1.14391	1.02219	-1.01493	-1.05821
Ube2d2	UBE2D2	1.02802	1.01654	-1.08044	1.23014	1.08645	-1.0853	-1.09495	-1.00155
Ube2l3	UBE2L3	1.06704	1.03875	-1.01069	1.1137	1.10585	-1.06583	-1.03135	-1.04008
Ube2n	UBE2N	-1.01202	1.00278	-1.02965	1.11265	1.19134	1.0526	1.0802	1.07437
Ufd1	UFD1L	-1.09327	-1.00594	-1.03007	-1.07494	1.05025	-1.12788	-1.07541	1.00907
Ugp2	UGP2	-1.13506	-1.03434	-1.08815	-1.01266	1.00815	1.06914	1.05264	-1.04399
Usp5	USP5	1.032	1.02689	-1.00362	1.0333	1.01274	1.01681	1.07442	1.04333
Vamp5	VAMP5	1.11255	-1.05829	1.14796	1.1657	1.17201	1.16102	1.22307	1.27235
Vcp	VCP	-1.01128	1.00189	-1.02994	1.05665	1.13324	-1.03197	-1.03599	1.00466
Vdac1	VDAC1	1.00628	-1.05011	-1.04334	-1.08763	-1.09723	1.05317	1.02787	1.0588
Vcl	Vinculin	-1.01129	1.03843	1.00488	1.03898	1.04114	-1.1035	-1.08007	-1.08786
Yars	YARS	1.03223	1.05799	-1.01091	1.00589	1.1319	1.01328	1.0956	1.01116
