# Supplementary material for: Blocking muscle wasting via deletion of the muscle-specific E3 ligase MuRF1 impedes pancreatic tumor growth
Source: Commun Biol. 2023 May 13;6:519. doi: 10.1038/s42003-023-04902-2 (PMC10183033; doi:10.1038/s42003-023-04902-2)
Supplement: Supplementary file 7 — Supplementary Data 5-10 [file 42003_2023_4902_MOESM7_ESM.xlsx]

## Sheet: Metadata
Tab name	Content
Supp file 5 - Tumor metab raw	Shows raw data from LC-MS run on tumor samples
Supp file 6 - Tumor stat anal.	Shows the different statistical analyses performed via Metaboanalyst on known metabolites
Supp file 7 - Muscle metab raw	Shows raw data from LC-MS run on skeletal muscle samples
Supp file 8 - Serum metab raw	Shows raw data from LC-MS run on serum samples
Supp file 9 - Muscle stat anal	Shows the different statistical analyses performed via Metaboanalyst on known metabolites
Supp file 10 - Serum stat anal.	Shows the different statistical analyses performed via Metaboanalyst on known metabolites

## Sheet: Supp Data 5 - Tumor metab raw
	1[WT_44]n.mzXML Peak height	2[WT_46]n.mzXML Peak height	3[WT_48]n.mzXML Peak height	4[WT_53]n.mzXML Peak height	5[WT_55]n.mzXML Peak height	6[KO_22]n.mzXML Peak height	7[KO_23]n.mzXML Peak height	8[KO_24]n.mzXML Peak height	9[KO_25]n.mzXML Peak height	10[KO_29]n.mzXML Peak height	11[KO_41]n.mzXML Peak height	12[KO_47]n.mzXML Peak height	13[KO_48]n.mzXML Peak height	14[KO_93]n.mzXML Peak height	15[KO_94]n.mzXML Peak height	1[Pool_WT_KPC_D16]n.mzXML Peak height	1[Pool_Trim63_KO_KPC_D16]n.mzXML Peak height	1[Pool_Trim63_KO_KPC_D27-35]n.mzXML Peak height
Metabolites	WT_KPC_D16	WT_KPC_D16	WT_KPC_D16	WT_KPC_D16	WT_KPC_D16	Trim63_KO_KPC_D16	Trim63_KO_KPC_D16	Trim63_KO_KPC_D16	Trim63_KO_KPC_D16	Trim63_KO_KPC_D16	Trim63_KO_KPC_D27-35	Trim63_KO_KPC_D27-35	Trim63_KO_KPC_D27-35	Trim63_KO_KPC_D27-35	Trim63_KO_KPC_D27-35	WT_KPC_D16	Trim63_KO_KPC_D16	Trim63_KO_KPC_D27-35
P_100.0235-1.83	177962	82276.2	337715	262260	300969	184626	158449	193496	302352	369848	86175.3	167842	133628	193013	273782	276519	284277
N_100.9457-1.16	17817.3	79877.9	25644.8	184800	30830.1	25321.7	284071	12516	243706	18679.4	38734.6	42006.9	42474.5	66490.1	16815.8	67842	104626	44928
P_101.0311-1.23	99332.8	93191.4	97680.7	93148.2	87659.2	81428.3	90657.3	78632.5	83455.9	93162.4	92944.4	72495	86263.2	89436.4	93437.1	92959.5	96469.1
P_101.5228-2.33	13666.9	19890.1	32829.2	8796.1	31565.1	27370.4	18143.7	12741.4	22806.7	19380.5	23024	19132.6	14436.5	22177.8	12957.6	27584.5	26126.7	22253
N_101.9805-0.80	166921	159852	170335	161550	158558	183740	162094	160475	181575	188593	161554	193018	167675	148021	151753	179166	171916	179496
P_102.0209-0.59	108480	110764	73561	163703	102000	93846.7	99320.8	107083	115249	144960	123348	98337.8	139309	89401	144300	116824	116186
N_102.0278-2.24	110164	113928	120043	111918	106546	127858	107449	105869	113840	96421.6	111209	116809	115988	111915	110510	115789	112919	115401
P_102.9704-0.59	3.76082e+06	4873890	3.09731e+06	15300000	3652835	5168981	3.72036e+06	4.88005e+06	4.96259e+06	7863684	7.08708e+06	4.67624e+06	7.53076e+06	3.37677e+06	7.74192e+06	6.60485e+06	7453170
N_103.0033-0.70	1.28116e+06	1.34462e+06	1.07955e+06	874256	864332	1.19802e+06	851592	1.1797e+06	1.00008e+06	1.35755e+06	1.05867e+06	1.22741e+06	941789	1.34546e+06	836889	1.06543e+06	1.15173e+06	1.0666e+06
P_103.0362-2.26	85102.1	89177.2	85697.7	89031.8	97987.6	94991.8	69831.5	75534.1	91371.3	98595.1	87203.5	76195.3	77917.8	73298.6	93918.2	94896.1	101511
P_103.5206-1.23	3.91682e+06	4.08179e+06	3.34086e+06	4.19575e+06	4.12246e+06	3.31732e+06	2.9691e+06	3.34333e+06	3.92304e+06	3.59377e+06	3.9064e+06	2.94269e+06	3587193	3.20565e+06	4.13704e+06	4.02704e+06	4.19198e+06
N_103.9757-0.80	82672.8	91245.7	86979.6	86163.1	87506.7	89351.9	98310.7	82941.2	90753.1	89152.5	90971.5	98472.4	89967.6	78072.6	79997.6	90174.2	81569.2	89568.8
P_104.0424-2.26	788562	815428	735224	764007	853703	720066	567568	671725	764006	746013	735915	639308	705074	623972	825232	797264	855783
P_104.5235-0.59	93582.4	81065.7	131796	70110.8	340792	156652	122019	94878.9	93252.2	117215	153340	151305	96823.1	207623	86994.2	202665	146967	187698
P_104.5284-0.80	1.05119e+06	590154	1.01065e+06	990991	826591	1.04581e+06	802258	778398	745985	1.15007e+06	320082	719974	810501	552176	949818	823966	764222
P_104.5284-0.92	65837.3	33359	63480.4	74292.6	48901.3	57344.3	66940.1	65409.9	50365.3	95515.4	23913.6	47496.4	46426.8	29022.1	59713.1	54911.5	62336.2
P_104.9665-0.59	35914.2	19693.4	42649.8	17720.7	124071	21228.5	42619.1	21387.2	40939.4	26940.4	51908.9	57577.3	33473.5	68062.4	17728.2	66651.5	48186.4	55151.4
P_105.0034-0.59	1.22518e+06	1.30424e+06	1.17976e+06	2.96594e+06	1.52537e+06	1.5312e+06	1.59282e+06	1.60376e+06	1.48123e+06	2.01126e+06	1.16047e+06	1.06272e+06	2.54427e+06	1.12077e+06	1.94965e+06	1.67095e+06	1.93673e+06
P_105.0547-2.34	11003.3	14389.2	17538.1	7173.31	12697.4	11300	11500.6	10389.2	12434	11756.3	11829	13143.8	7635.9	12443.7	12278.5	12070.4	14072.4	13119.5
P_105.0548-2.14	10797.5	19503.5	14228	17708.9	27860.5	12852.8	13125.6	10383.6	12099.5	13015.5	12610.7	14273	10086.8	10846	5531.4	17459.1	12909.6	14009.8
P_105.5171-1.23	102060	102815	93115	94996	108692	86274.3	81306.5	82533	86669	91697.1	98287.6	81868.2	90494.6	88175.5	116166	104194	97991.8
P_105.9631-0.59	55743.3	54816.6	51703.5	169721	35432.4	69099	85310.5	31213.3	68189.9	122739	80256.4	40402.1	97302.1	32862.2	99547.6	76179.9	101132
P_106.0234-1.23	411158	501629	349997	446906	464942	333797	295277	355878	443465	401708	421134	294150	393976	347911	491640	495737	502755
P_106.0500-1.10	105514	131131	93230	121263	157733	102906	94399.6	120524	129628	121881	118004	79240.5	130470	105348	114666	152674	143040
P_106.5391-0.59	100259	80488.9	92308.4	128751	82168.9	129306	94894	107154	101228	117552	107588	97119.8	107950	109256	109466	125369	104482
P_106.9507-0.65	3.10436e+06	3.67428e+06	2.62353e+06	4.15266e+06	3.36563e+06	2.56565e+06	2.4127e+06	2.65927e+06	3458833	2.98698e+06	3.41551e+06	2.38512e+06	3.22577e+06	2.31886e+06	3.87857e+06	3.49598e+06	3.74668e+06
P_106.9633-0.59	96360.1	87222.6	147087	75070.6	386888	103291	121092	86794.8	111040	118243	211848	152630	130214	191732	76487.6	208322	181773	180183
P_107.0009-0.59	185332	195268	159786	463381	229499	229956	220499	245773	235803	308132	163012	162250	384671	147672	277156	269817	300497
P_107.0313-0.81	137554	94805.6	128080	155229	149802	120673	93659	89410.8	101378	159363	53109.7	93600.2	117338	60106.8	149757	149164	132437
N_107.0491-10.09	403135	354499	345913	339940	334496	355237	357187	361647	350219	334024	354488	317989	318089	364204	352807	345407	354485	311929
P_107.0491-6.13	74971.3	108130	89399.4	98704.7	124665	93712.9	85635.5	95756.7	118673	101906	77616.6	74799.1	86941.1	103547	97265	107049	99370.3
P_107.5231-1.23	34230.4	41085.1	45706.8	31628.7	44495.1	41172.1	24544.8	25359.5	34442.7	34696.1	25998.1	37636.7	25538.6	43295.5	32679.1	44706.1	45026.2	36225.6
P_107.9599-0.59	36936.4	28851.3	18644.1	99646.8	14460.2	44267.2	54835.6	36747	55283.8	85402.2	50429.3	42544.9	77451.5	15754.2	72950.9	54937.9	65177.9
P_107.9669-0.84	70318.6	81200.8	66120	98062.9	91864.4	69857.7	55722	84209.1	109784	58901.8	106149	62393.5	52329	43371.5	123848	185364	107820
N_108.0199-2.47	109511	110897	109974	107922	87289.4	93977.7	88198.5	127287	108018	117223	114333	14549.4	105912	62860.7	120893	92588	106043	68714.8
N_108.9017-0.79	240279	264187	244921	193081	215284	202741	177297	255865	262669	217774	172015	280027	216913	280304	208415	209200	207864	203135
N_108.9354-0.60	73912.7	473619	38070.4	453317	90708.1	62801.3	74951.7	182667	100555	43450.1	50266.5	67465.3	158465	53928.9	51940.3	192615	79090.2	81362.9
N_108.9884-0.59	225852	187426	202529	183743	235213	236780	220121	227815	214241	222821	272578	202541	200002	225556	247384	185742	213291	217914
P_109.0284-0.75	1.014e+06	1.28872e+06	1.03274e+06	1.2519e+06	1.47846e+06	977403	1.08015e+06	954590	1.23658e+06	1.25528e+06	903798	1.06626e+06	1.09015e+06	1.03106e+06	1.26839e+06	1.27269e+06	1.25488e+06
P_109.0286-1.83	285377	117173	485902	366842	399049	299224	328065	359117	427785	594337	155952	297709	226456	382561	377804	385159	371854
P_110.0088-0.59	7.15483e+06	7.77605e+06	5.75038e+06	20100000	9.22371e+06	7.7319e+06	6.57022e+06	6.38961e+06	8.78939e+06	11000000	5.91479e+06	5.21127e+06	13800000	4.63171e+06	11500000	10400000	9.42387e+06
P_110.4840-0.59	49924	55376.2	88884.1	40837.8	269516	65910.4	70745.5	45824.3	66683.9	83420.7	102946	115458	74247.8	101070	40255	133064	122069	146259
P_110.5254-2.26	603460	600784	481344	676126	718310	445886	296658	422093	611310	578473	484470	391787	485886	335620	703999	652881	676999
P_110.5283-2.14	11470.1	13729	15344.2	20403.3	23099.2	13029.4	13041.9	10512.1	12848.4	10997.7	9850.93	12712.7	5373.75	6050.37	10975.3	18723.2	12170.1	11169.4
P_110.5284-2.34	69701	94313.5	32364	71299.1	38720	47703.6	49457.6	56382.8	48625.4	61475.3	60049.5	38654.6	45720.2	50085.6	70344.7	58161.6	56469.5
N_110.8988-0.77	183344	198654	184546	161924	163465	163885	118681	205920	173493	178781	164412	225039	138495	206954	138013	158789	146664	143402
N_110.9337-0.58	39025.5	213634	20376.5	200508	46461.7	38291.7	45655.2	89503.5	51962	25965.7	29348.1	39937.5	77827.5	30818.2	23912.6	87492.7	37203.8	40119.8
N_110.9428-0.59	88347.7	40483.6	42562.5	44178.9	115022	47291.3	56859.2	81682.7	49337.2	57720	109938	66150.9	38189.1	89653.4	41341.2	80909	48955	71532.2
P_110.9754-1.23	697317	746465	528408	712305	763980	512737	458654	504068	724929	626443	655138	446744	606103	483624	742284	674634	737128
N_110.9755-0.89	574089	655874	557621	554861	642053	547255	649852	576060	734682	505434	559525	620222	582356	649036	573584	566115	555777	536551
N_110.9847-0.66	103400	98332.9	117243	100126	100808	114435	107775	95083.3	96688.9	111302	129598	98952.1	99672.7	111079	118344	84302.3	107422	101608
N_110.9848-0.74	381114	269805	281873	372020	242243	364161	286783	362453	305331	345327	250109	162467	293075	1.09899e+06	386767	280545	306145	398138
N_111.0083-0.88	338416	46767.7	69948.2	50093	74473.6	611892	463307	212725	162859	163608	141086	60275	94805.4	134731	672069	336935	498122	433379
N_111.0086-1.16	48162.7	47048.6	40695.4	51681.4	44077.9	153468	129574	209991	167043	36679.8	140767	60721.7	98190.6	142433	311177	33880.8	145371	141028
N_111.0086-1.96	159171	105536	81777.4	93082.7	160869	101727	80919.7	136175	155365	134056	93009.7	98408.5	108681	252643	116908	113306	104793	121244
P_111.0093-0.59	840992	894157	636258	2.17871e+06	1.07865e+06	846327	687131	738356	967269	1.26454e+06	627170	581956	1.54515e+06	535825	1.25911e+06	1.22408e+06	1.08893e+06
P_111.5312-1.83	145231	68756.6	300331	200109	214698	155230	138014	157015	234231	285081	64358	128302	98201.9	172168	220133	236532	210699
P_112.0063-0.59	980550	1.09454e+06	748889	2.88236e+06	1.27724e+06	1.04897e+06	846064	839536	1.14145e+06	1.52635e+06	802072	704156	1.92838e+06	615715	1.52026e+06	1.4901e+06	1.37089e+06
P_112.0065-0.85	90444.6	151151	89592.8	147281	116938	74906.3	71500.5	78979.5	110352	101487	84203.2	70710.6	103675	80724.1	125195	112897	114265
P_112.0066-0.71	1.78865e+06	2.32385e+06	1.53803e+06	2.35778e+06	1.92169e+06	1.39973e+06	1.20467e+06	1.23969e+06	1.95221e+06	1.6245e+06	1.58933e+06	1.27402e+06	1.67806e+06	1.24813e+06	2.30802e+06	1.93561e+06	1.96651e+06
N_112.0169-1.39	167395	128599	148956	155893	118641	161020	138384	208560	198843	177468	152532	105230	166132	130450	180564	141217	158480	131925
P_112.0281-1.21	20304.9	18765.7	19069.6	17291	20418.7	20796.1	16834.7	15819.3	18250.4	20324.3	16050.1	20830.8	14387.3	17597.3	17924.7	15510.2	18765.3	17996.4
P_112.0282-1.10	60994.8	69660.7	52080.7	55154	67979	60476.1	52308.6	55834.9	70080	60877.6	49750	55717.6	58353.7	50096.8	76821.7	81466.2	70182.8
P_112.0501-1.07	56039.1	72671.3	53084.8	65375.1	94296.7	72999.8	79971.2	105392	144954	72343	69557.2	58705.5	71780.7	57332.3	64834.3	109292	83941.9
P_112.0505-6.40	108644	81289.1	22655.6	88186.3	41169.2	67638.1	68466	86019	75276.5	93143.1	89979.2	34855	87169.5	56533.2	66396.8	76095.5	95510.9	76706.9
P_112.0507-2.14	23746.3	41304.2	16855.5	43172.3	49622.7	37246.3	25691.2	29857.2	36108	43378.1	107390	28149.2	53118.9	31817.4	31675.3	49331.2	66974.7
P_112.5258-1.23	240647	221263	248830	230053	240384	220469	271004	231412	229930	222643	218706	247242	201813	256364	229662	201199	244768
N_113.0156-1.31	62878.6	70519.1	53830.4	66609.4	57445.4	52356.6	76026.1	65999.9	66447.5	43153.2	63888	61820.7	109303	83861	58405	57098.9	106775	57022.9
P_113.0216-1.22	298595	363827	202176	309327	389327	189661	235896	237912	292555	247431	276259	202790	283870	242033	308389	295345	286212
P_113.0310-2.13	18225.5	44397.9	32756.9	39584.6	68336.3	27532.6	25841.3	22442.5	29363.6	35677.1	23800.4	32591	13551.4	23599.8	25275.1	42028.2	27657.3	29022.1
P_113.0346-2.82	391107	264630	485555	260321	290646	302165	325057	293168	453481	229874	88533	342340	167831	166358	513465	382997	260966
P_113.0710-1.29	356176	285858	149503	255488	451140	238441	306076	244619	377130	266988	354097	210783	513157	347465	262626	362744	394446
P_114.0316-1.41	75583.7	92978	77157.7	81391.1	94156.4	74538.4	96318.9	97450.4	113731	82218.6	64690.8	78584.3	61843.5	76932.9	96341.7	105062	90214.1
P_114.4783-0.59	41835.4	64283.8	32325.4	395084	52558.1	59102.9	20598.7	47120.2	80948.3	115491	97919.9	46864.6	86934.7	33828.8	138096	133398	108972
N_114.9847-0.74	212467	231130	181804	243286	199922	210381	229953	215282	221059	234468	226973	216792	235609	215630	222892	194245	236780	210118
P_114.9876-0.59	191019	159184	147072	460755	210079	191225	186424	194436	200351	320860	146147	133085	353534	118292	263833	254576	258875
N_115.0034-8.61	747302	720856	692421	754277	646679	781391	746018	737057	763995	699371	725997	732947	744094	770750	731498	724934	694469	709538
N_115.0147-0.93	45284.4	76427.5	49452.2	176167	44501.1	107594	88275.4	92890.8	144417	69010.8	87005.1	154378	105161	103128	76136	120002	101380	97502.5
N_115.0147-1.04	45284.4	76427.5	49452.2	327000	44501.1	107987	88275.4	92890.8	143228	69010.8	87005.1	149280	104366	103128	76136	105423	104147	97502.5
N_115.0206-1.27	142721	156084	145075	137601	132789	164133	116423	149533	134646	127586	153887	169676	118093	159699	154732	149264	138890	160589
P_115.0285-1.23	2.45544e+06	2.5494e+06	2.1129e+06	2.56414e+06	2.44727e+06	2.12094e+06	1.96532e+06	2.16048e+06	2.46242e+06	2.24591e+06	2.30713e+06	1.82176e+06	2.2672e+06	2.12379e+06	2.49798e+06	2.38058e+06	2.51712e+06
P_115.0866-0.82	75390.5	76423.4	51238.8	59875.2	62060.5	57139.2	91334.8	135182	72655	63888.3	54819.3	50371.4	69576.1	57500.8	63813.1	115451	70954.3
P_116.0180-8.62	170050	178358	147796	204239	208483	161393	122046	133298	193173	176310	165563	125354	149601	131570	205644	219684	206771
P_116.1070-2.97	383078	145516	700866	246984	74567.4	118834	1.4933e+06	54957.5	422649	182944	598969	177266	144551	56446	401799	572927	260186
P_116.5101-1.08	594006	725969	549361	731955	733549	586137	532178	600384	843839	726010	613199	468245	1.32728e+06	519335	825422	872862	1.03143e+06
P_116.5283-1.23	174446	168763	137452	175411	173140	112108	135501	143616	157808	148785	178453	99546.2	143927	142383	164198	164921	180591
N_117.0555-6.05	482896	321163	445383	470823	386651	366923	329795	621877	449721	313942	454736	791850	474697	648534	614745	410294	397344	555775
P_117.0560-11.53	133671	146899	138482	137049	126783	136960	132330	133784	126255	119243	123189	140272	154025	135269	131620	147593	129141
P_117.0560-7.69	489185	464194	487074	432084	544476	497209	478741	475621	408573	493081	459357	476687	498820	509214	474538	501458	442376
P_117.0676-0.85	247511	303806	196847	265405	310494	203757	237720	232094	286469	291023	231859	186694	211040	228760	288892	324660	326621
P_117.1023-0.79	74583.3	43681.9	317985	102855	82272.6	364850	251012	196802	185403	321336	222624	271950	304798	189795	124286	248713	280977
P_117.5181-1.09	33792.6	46234.2	30967.1	40796.9	44294.6	52155.9	32842.1	53094.7	59398.4	61420.2	44130.2	43329.8	79774	65555.2	46973.5	58054.4	68315.2
P_118.0640-7.69	131677	127376	141876	105988	134542	157409	174728	138285	111291	150074	163750	166237	131999	149853	97704.2	113144	103602
P_118.0650-6.14	26142.8	21939.6	21572.3	12045.7	19708.9	28958	23219.3	29457.2	26308.5	23960.3	25088.6	18994.3	22451.6	28418.7	25227.8	25433.1	13453
P_118.0862-1.39	33000000	39900000	26800000	39700000	44200000	32500000	34600000	41300000	50800000	41700000	30700000	25700000	31200000	35000000	40000000	49600000	43500000
N_118.9660-0.58	81147.9	76759.6	91383.4	76505.9	144119	84689.6	83888.4	81614.9	95320.7	87084.3	104378	112367	96923.6	102307	72964.1	107097	108971	98994.2
P_119.0009-0.83	103819	183408	131079	143509	144831	126061	110812	114961	146315	126968	117449	110193	126925	120320	194778	135554	146793
P_119.0163-0.90	66809.7	45689.6	102791	54380.7	68058	40098.8	71053.6	62400	85930.1	71776.2	48134.7	53979.7	48118	43745.3	66316.3	75093.5	65018.1
P_119.0175-1.22	6.41506e+06	6.35991e+06	4.17516e+06	6.76232e+06	6.91792e+06	3.88397e+06	4.10963e+06	4.75091e+06	5.84329e+06	5.15999e+06	6.19305e+06	3.30398e+06	5.46038e+06	4.42748e+06	6.87741e+06	6.12225e+06	6.67728e+06
P_119.0338-0.80	87637.9	100200	54577.2	75138.3	81763.2	76756.6	63055	75253	89238.3	74615.3	102066	60604.9	130463	62138.4	91582.3	87199.9	108452
N_119.0348-1.10	110821	188533	85738.7	171944	163212	229671	194987	299165	218269	173748	246622	92529.1	250476	90049.6	301446	105281	152078	298256
N_119.0348-1.60	55363.9	45306.7	32042.7	35102.9	58144.8	71981.2	48085.7	38510.8	46343.2	47682.3	49987.3	36341.3	54351	45730.7	34840.4	95450	133028	65679.2
N_119.0349-0.74	229391	416039	209285	235915	331062	693868	583301	649129	497492	501842	393361	408751	468978	479675	488565	330373	593822	403226
N_119.0349-0.91	240161	430963	228772	232235	336569	775074	608854	660892	533753	520748	392589	411989	468195	513648	495217	344397	607175	421696
N_119.0499-10.01	1.7676e+06	1.82265e+06	1.8092e+06	1.79784e+06	1.73498e+06	1.76482e+06	1.78803e+06	1.72244e+06	1.78688e+06	1.71576e+06	1.74867e+06	1.79125e+06	1.69765e+06	1.7749e+06	1.77124e+06	1.77097e+06	1.69178e+06	1.77995e+06
N_119.0499-3.30	11998.7	11228.5	13291.6	12118.2	13330.3	12370.2	15227.3	14311.6	14011.5	17274.5	14218.1	6342.95	6626.17	6886.13	17479	10410.1	10399.2	7070.34
P_119.0834-0.81	54545.7	42733.8	51844.7	27115	47614.2	42428	46952.5	60465.2	47090.7	53984.5	28754.7	34402.8	38814.2	37719.7	29493	51067.6	55612.2	41198
P_119.0839-1.11	121606	127439	83614.9	122501	150299	105680	111078	137107	160953	126638	101503	86856.1	103840	101589	127496	163947	148254
P_119.0855-12.83	530894	538941	475410	459972	542903	634191	513408	622220	865506	557164	552101	456890	483657	670891	493532	544846	575281
P_119.5304-2.25	1.05999e+06	1.12145e+06	1.02839e+06	1.03353e+06	1.14897e+06	1.02391e+06	805498	955048	1.03692e+06	1.02793e+06	998376	882884	1.00818e+06	901506	1.10663e+06	1.02008e+06	1.07239e+06
N_119.9469-0.81	794858	1.09365e+06	903682	781940	991129	900995	718508	997523	1.23734e+06	1.19975e+06	757861	1.54615e+06	933031	888958	666054	1.20154e+06	1.34379e+06	1.11278e+06
P_120.0239-0.75	74229.2	85863.9	88940.2	116154	89386.7	119270	73822.9	79706.1	101744	86828.4	99813.4	68715.6	281672	66786	90215.3	97043.5	112292
P_120.0655-0.99	75099	79256.5	85473.3	70987.3	81099.4	95117.8	69608.3	64068.1	69708.9	99986.3	80999.3	58127.3	44673.4	68527.2	74119.6	77485.3	94993.8	95380.3
P_120.0900-0.81	54450.4	57402	32711.6	53951.9	60534.1	57544.7	69612.1	51766.3	55475.6	33319.3	36904.7	40178.7	43467.2	43640.5	52542.4	73624.5	46295.7
P_120.0900-1.11	131789	169400	100924	163983	179018	124644	130913	160283	210911	154151	131542	101101	121060	138863	161110	197096	189806
P_120.1017-0.75	1.60674e+06	1.99983e+06	4.20593e+06	1.99335e+06	4.6042e+06	3.29337e+06	3.84166e+06	4.23675e+06	6.32165e+06	7.8427e+06	2.73116e+06	6.53252e+06	5.70401e+06	7.3151e+06	2.6982e+06	4.54563e+06	6.46567e+06
P_120.5364-1.83	165596	68789	299069	188567	212138	171062	203452	208301	248528	343665	99998.8	172762	117275	228213	192603	211639	218350
P_120.9808-0.59	747967	970694	629422	2.82303e+06	695335	1.11262e+06	798746	1.06372e+06	962629	1.46899e+06	1499208	933407	1613044	796915	1.65869e+06	1.58935e+06	1.70207e+06
P_121.0720-0.76	472587	415342	276250	305653	334229	295477	306157	313514	345583	274871	354348	294813	306729	335465	442733	399216	410394
N_121.9439-0.81	255053	361162	317310	282078	321027	301013	252403	327661	418710	403640	261793	525875	324818	315681	233244	408958	464478	387863
P_121.9661-0.60	1.03394e+06	85748.7	915402	252362	165073	181804	314288	209651	111120	106996	158561	288955	123251	89465.9	502281	230567	172824
P_121.9919-0.58	65898	108098	42381.8	296815	53083.3	92752.9	56503	98896.8	102848	126983	134872	69188.7	147185	44626	197446	134502	135791
P_122.0192-0.58	10400000	11300000	9.1235e+06	13100000	11600000	10000000	8.15731e+06	8.73318e+06	11100000	12300000	9.83021e+06	8.1811e+06	10500000	7.61961e+06	11800000	11900000	11600000
P_122.0331-2.26	495330	463823	356781	451259	508721	339327	234161	331349	431308	422496	385962	296273	368751	288611	497330	468250	507480
P_122.0361-2.13	26764	22226.7	27207.4	37113.6	16898.4	17579	22593.7	22916.2	17809.1	15000	21723.6	15069	24464.8	20664.9	28533.1	19062.7	15678.3
P_122.0695-0.73	163948	217962	165313	183896	208618	169835	175941	200806	196356	212425	160116	158261	155874	203230	206042	223036	183771
P_122.5100-1.94	41150.4	42443.2	29331.6	81359.2	50946.1	27760	33823.3	59440.1	77726.2	39787.9	47732.8	32478.6	89525.4	36465.6	72134.7	55329.9	65079.4
P_122.9244-0.66	12400000	18300000	15000000	17300000	18500000	12800000	16500000	15700000	19400000	14500000	11300000	12100000	16200000	15400000	17500000	19200000	16700000
P_123.0086-0.59	37959.8	63595.7	44588.7	109961	51415.8	55592.8	45877	50573.4	77032.2	55917.2	61657	35820.7	94296.1	41971.9	81152.8	54179.2	55645.2
P_123.0134-2.48	47516	50256.2	51744.8	45292.8	56377.4	56197.6	45047.6	39544	46288.1	66835.5	55670.2	14020.4	45304.4	32786.1	44295.7	52603.2	52255.3	59074.9
P_123.0260-1.83	236407	96241.3	411652	296643	326479	221526	193059	227222	335028	457708	98275.6	215517	155132	255026	307512	337918	300398
P_123.4834-0.59	94986.1	121984	81321.2	649023	109778	121234	72227.9	96872.3	156184	210687	184639	105648	217636	69207.5	280417	224164	249840
N_123.9019-0.59	99065.1	104410	84455.4	147363	159195	76485.3	106863	113270	101619	86117.4	131162	118880	101436	132173	84409.4	127916	118970	116368
P_123.9643-0.60	71430.6	483140	42483.9	407286	115236	58186.5	84189.8	141381	101340	52331.2	50149	73236.8	124697	69311.1	42554.7	227477	99726.8	90740.7
N_124.0150-1.83	64808.7	79367.7	57149.5	50829.8	61499.7	166192	138933	147657	130033	115666	98518.1	212070	164679	187018	136365	59274.2	117235	143177
P_124.0236-0.59	72819	59886.1	56365.9	47052	135324	69005.1	67660.1	41339.7	52277.8	75450.2	64367.6	43185.6	47240	66637.7	39501	73107.8	69872.6	82439.8
P_124.0338-1.24	44563.1	49256	47573.3	55673.7	36368.9	41011.6	46097.4	45833.8	40072.8	37891.1	36834.4	36460	54684.1	39046.9	45207.7	45907.8	34242.9	39509.2
P_124.0340-2.25	26158	23005.7	25973.7	18136.8	24859.4	27302.5	20674.9	16068.4	18693.4	19730.6	24354.6	19395.3	16792.8	22989.6	24594.9	23467.8	24672.9	21185.1
P_124.0469-10.10	56212.7	68735.8	53484.6	55315	60155.4	54057.4	59046.7	49837.2	65090.1	45174.4	47693.5	62327.2	49590.4	54889.8	68920.9	55194.7	57971.1
P_124.0517-10.97	181119	146159	151744	203088	127936	183951	115599	120372	133655	132484	171774	125826	144710	149791	151611	134857	147791
P_124.5000-0.59	36048.1	33553	43365.7	32533	144081	37242.2	50215.8	36176.1	46743.4	45085.4	63495.8	28598	15907	111699	19830.6	84486.4	75992	87353.5
P_124.5255-0.83	77453.4	96724.7	75972.5	91384.8	122451	86531.1	89122.5	94399.7	165969	97352.7	57588	90264.2	80862	91391.4	98323.4	105843	90855.9
N_124.9835-0.58	557585	580886	481769	572803	363621	552450	505739	538564	512263	471660	494922	451256	497127	425387	569683	411390	424096	407551
N_124.9912-0.78	479993	254634	198817	170984	205319	201873	166630	249685	2.01521e+06	214664	169822	163224	190927	282017	250786	236256	537641	188257
N_125.0012-0.82	116052	138750	60426	88213.7	73470.6	81027.9	97858.3	104898	124652	81259.1	41993.7	37128.2	126971	82569.9	54217.1	97156	85397.1	41311.7
P_125.0115-0.60	17305.6	19650.8	33762.1	31962.1	34703.4	20212.3	20995.5	21974.7	20182	33583.9	17048.9	20082.6	24705.6	18583.8	26735.2	20825.2	26849.7
P_125.0214-0.95	174340	165907	148523	192818	189582	149322	124431	145673	171410	148797	155576	128930	181058	123333	182192	200288	202090
N_125.8996-0.59	60796.1	73169.1	51952.5	63870.7	97554	48958.5	68181.2	70643.1	72316	51140	84627.6	75184	63328.8	77475.7	51048.1	71233.5	62847.8	70855.6
P_125.9861-0.59	24100000	30800000	18200000	118000000	24000000	29100000	19200000	24500000	32800000	46300000	40700000	26400000	49800000	17400000	54100000	48100000	44300000
N_126.0026-0.72	7.91161e+06	7.55811e+06	9.12176e+06	8.73723e+06	7.72853e+06	8.16426e+06	7.48923e+06	8.55443e+06	7.99954e+06	7.35874e+06	7.89259e+06	7.90398e+06	7.34778e+06	8811593	9.66613e+06	8.16508e+06	7.7844e+06	7.6299e+06
N_126.0195-1.85	54241.1	26320.3	13670.6	64201.8	42263.2	48797.3	37423.6	52694.7	40333.3	38576.8	63852.1	24770.9	38327.3	25562.9	53450.1	34966.3	46427.3	32736.3
N_126.0197-1.14	28192.9	25051.5	18623.8	31294.1	21621.2	16964.1	22806.8	27520.8	37943.5	19308.9	18484.8	18439.6	15173.7	30078.4	19940.6	27544.2	23504	18247.8
P_126.0262-1.41	914572	1.0204e+06	918249	1.02112e+06	1.18082e+06	907287	946338	1.02149e+06	1.32272e+06	980345	640465	950488	796409	895369	1.13409e+06	1.28846e+06	1.01261e+06
P_126.0635-0.58	22621	11774.6	11890.4	38111	49696.4	16406.4	23211.9	15020.7	59892.7	34023.8	118641	46161	57323	52311.2	77377.8	23734.6	57414.8	95170
P_126.5050-8.62	108990	127303	109361	105269	130200	96868.2	69265.3	86689.3	111510	97173.2	89647	81773.8	92183.5	82235.7	108359	147948	112479
N_126.9438-0.69	603561	523050	607287	642549	525335	655042	619718	618237	580025	628976	571773	435166	609398	546490	722624	557657	550100	549856
N_126.9438-0.79	77184	559076	77220.9	79241.6	63759.4	71511.5	58958.9	87570.1	72669.1	74527.3	66616.1	72036.7	604137	547743	80222.6	79978.3	64386.1	61805
N_126.9792-0.61	901909	851924	795634	892639	630886	845541	995588	831462	816239	776889	825078	757520	874800	807509	900390	740745	757974	710225
P_126.9895-0.59	812314	935864	621368	3836194	823439	944854	626090	919948	1.13386e+06	1.55861e+06	1.34052e+06	916056	1.55338e+06	592650	1817847	1.54115e+06	1.52722e+06
P_126.9979-0.59	1.76758e+06	1.75954e+06	1.57572e+06	2.24109e+06	2.0118e+06	1.89488e+06	1.54771e+06	1.6535e+06	1.88745e+06	2.07774e+06	1.72559e+06	1.55058e+06	1.88375e+06	1.53643e+06	2.20288e+06	2.14265e+06	2.095e+06
N_127.0002-4.56	12428.9	15858.6	12547.2	15450.5	14471.1	14230.6	15535.7	16238.7	14042.9	12479.2	11810.6	17818.2	12596.3	16850.9	12698	13137.2	13275	12851.3
P_127.0864-1.62	168970	330823	116122	193583	256243	170345	141021	186572	219526	252902	277492	147491	300632	202210	220445	208560	265965
P_127.9820-0.58	161743	249496	133447	777584	203477	205639	149078	189033	222550	309269	277667	180066	362977	118161	336227	353003	295714
P_128.0181-0.76	3.74133e+06	4.40919e+06	3.84497e+06	3.86819e+06	3.82243e+06	3.34693e+06	3.57837e+06	3.27953e+06	3.67373e+06	3.29414e+06	3.45425e+06	2.80213e+06	4.0145e+06	3.6968e+06	4.0491e+06	4005408	3.9908e+06
P_128.0191-0.59	13600000	14000000	11200000	32800000	17400000	14300000	12900000	12900000	15400000	20400000	10900000	9.6555e+06	24200000	9.49942e+06	19300000	18200000	18400000
N_128.9595-0.66	8.3471e+06	7.17814e+06	7.94027e+06	9.56577e+06	6.1739e+06	8.61115e+06	8.93453e+06	12000000	10300000	9.02438e+06	8.6243e+06	5.96128e+06	8.71065e+06	8.44464e+06	11100000	7.03174e+06	8.65742e+06	6.98728e+06
N_128.9749-0.61	486836	395570	494360	448779	402672	487383	505036	408538	446779	452790	600520	402315	422242	506455	561180	354444	439522	408609
P_128.9860-1.08	29132.4	32740.4	38442.8	26173.8	29786.2	43233.9	27328.7	33300.9	30720.9	36031.1	30005.1	32913.4	26241.2	58123.5	29220.4	32575.4	41352.4	47783.9
N_129.0188-1.27	436385	436269	403060	444648	387610	402553	405767	508449	424131	348493	405846	418097	446939	413189	484770	370035	371330	366668
N_129.0192-1.61	46020.1	48251.5	39608.7	38641.9	42285.1	53738.9	52918.2	91530.3	83962.6	55724.4	55484	57913.4	82499.8	82935.7	47188.4	46916.2	60938.2	62659
P_129.0195-0.59	1.56836e+06	1.55212e+06	1.22345e+06	3.75744e+06	1.97172e+06	1.68638e+06	1.41793e+06	1.40762e+06	1.76336e+06	2.36678e+06	1.21384e+06	1.11166e+06	2.79099e+06	1.09705e+06	2.20506e+06	2.09973e+06	2.071e+06
N_129.0325-1.84	77250	52099.1	24518.3	108753	61686.2	72646.9	61966	88656.6	85043.5	67982	116774	34008.3	65524.9	45359.3	98111.3	64687.6	72768.5	67849.4
P_129.0541-0.73	129777	191064	132660	147366	149993	109697	91624.3	136060	204220	154762	160177	110436	2.46391e+06	120650	157782	146556	713933
P_129.0541-9.28	104973	77257	119967	73248.3	86230.8	76897.9	72056.1	56968	72341	121695	67837.2	95837.1	75128.6	94437.6	85141.3	108125	91985.8	114471
P_129.0543-0.83	83162.7	109390	96843.1	82299.3	94942.7	111061	71184.8	70485	80467.3	111052	95391.4	128969	90320.2	298660	83579.8	91570.3	104386	158665
P_129.0642-3.29	228140	244215	217345	225153	261631	234164	183410	205653	222488	228347	209984	199918	223799	198463	233046	233444	224862
P_129.0656-0.87	77593.8	56457.3	71378.4	67753.8	87082.8	66835.4	84803.6	79279.5	109002	75223.9	102970	71219.7	89071.4	66278.4	75844.7	108580	98538.4
N_129.9756-0.79	1.06927e+06	1.17535e+06	1.23588e+06	1.35847e+06	1.21175e+06	1.28585e+06	1.28435e+06	1.44732e+06	1.59811e+06	1.37841e+06	1.18641e+06	1.42776e+06	1.40314e+06	1.05956e+06	1.3105e+06	1.47191e+06	1.63939e+06	1.36937e+06
P_129.9788-0.59	551043	663077	389920	2.52482e+06	548281	622450	457419	547455	724048	1.00483e+06	917718	539557	1.10565e+06	394373	1.15596e+06	1.0528e+06	950882
P_130.0164-0.59	1.9109e+06	1.99164e+06	1577068	4.67485e+06	2.46656e+06	2.00249e+06	1.74213e+06	1.71369e+06	2.23277e+06	2.9102e+06	1.54746e+06	1.35337e+06	3.49073e+06	1.3087e+06	2.79053e+06	2.60837e+06	2.67453e+06
N_130.0221-0.79	150444	123093	157106	180009	163324	242852	184522	36695.2	219040	196472	213601	197660	193267	167902	39774.7	174291	232226	182126
N_130.0507-1.94	42348	54000.6	46616.6	35109.6	41852.1	31522	28595.8	35493.2	35927	28738.6	37699.1	51117.2	25867.4	34842.8	36286.9	41909.7	28649.1	33905.7
P_130.0648-11.53	1.9779e+06	1.89042e+06	1.87814e+06	1.97852e+06	1.93823e+06	2.01506e+06	1.65643e+06	1.79634e+06	1.90907e+06	1.78637e+06	1.87098e+06	1.83701e+06	1.95102e+06	1.74722e+06	2.00787e+06	1.91268e+06	1.78871e+06
P_130.0648-7.69	123254	130727	96552	128066	93393	101363	101650	72656.6	109432	103650	59148.5	70083.4	59219.2	99528	106500	105733	72631.7
P_130.0861-10.97	8.81955e+06	8.37616e+06	7.6255e+06	8.95587e+06	8.27998e+06	7.08842e+06	5.31969e+06	6.61167e+06	7.287e+06	7.39871e+06	7.02968e+06	6.47665e+06	7.4318e+06	6.35695e+06	9.01506e+06	8.35164e+06	8.38613e+06
P_130.5255-1.23	1.25565e+06	1.24155e+06	882165	1.25876e+06	1.25416e+06	861753	934021	1.04213e+06	1.10013e+06	1.02349e+06	1.21575e+06	717189	1.06537e+06	967345	1.28043e+06	1.15068e+06	1.2371e+06
P_130.5256-1.02	22080.9	15756.4	16184.2	30790.4	29165.4	15177.3	18623.8	17644.4	21749.3	26615.2	19189.5	11462.8	26305.7	15988.4	22272.4	27174.5	24403.8
P_130.9326-0.78	50826.3	62565	49156.3	50634.1	51360.9	53727.1	52152.8	36111.8	52007.5	56992.8	45678	61228.7	51648.4	57210.6	44844.1	48206.2	58040.3	56166.2
N_130.9575-0.68	569651	486876	512911	669652	427004	582410	580338	878131	688124	595894	556413	427162	624464	593041	763792	484896	553790	474377
N_130.9654-0.58	134366	143829	158065	135247	237211	131840	148147	141134	164113	135516	182314	200864	159610	196181	147975	166717	151618	160230
P_130.9655-0.82	1.49267e+06	1.87036e+06	1.2483e+06	6.27097e+06	1.50354e+06	1.77247e+06	1.37474e+06	1.68523e+06	1.92496e+06	2.74878e+06	2.39078e+06	1.68885e+06	2.77106e+06	1.2613e+06	2.9369e+06	2.73077e+06	2.77447e+06
N_130.9835-0.59	605938	487308	418672	497888	571672	551444	514303	628037	560239	473059	550128	347901	433382	671626	486979	470271	439520	468419
P_130.9970-0.58	152685	212193	126949	390318	195576	187435	141158	163307	211937	191781	235903	211773	279302	148534	267178	277903	227693
N_130.9982-2.05	13882	12143.6	12369.8	12190.1	11604.3	12663.4	11003.4	16122	12014.3	17950.5	13125.8	5911.43	11342.8	13152.2	13768.9	10424.6	13212	10935.2
N_131.0124-1.32	123977	130838	121106	136890	131667	116568	110309	171852	137158	104981	118427	124451	125164	121558	171659	105228	105511	96177.9
N_131.0551-2.15	38745.8	3694.57	43994.2	43421.3	39419.6	42608.5	34387.5	15358.2	46610.9	34041.9	38049.8	39937.3	24562	56350.7	65484.8	38570	23236.5	39995.6
N_131.0586-0.94	59886.3	51210.6	69975.1	65154.8	55974	61486.9	60660.2	92592.7	67685.8	61584.3	57967.4	53634.7	52910.1	58789.1	61685.5	67682.2	53470.6	57610.1
P_131.0703-7.69	98681	111183	113339	96263.6	130088	112380	94387.9	96514.6	107698	135809	130223	111163	132938	116257	115350	100386	123206
P_131.4808-0.58	56706.7	86262	92091.4	33979.3	313060	72774.7	88785.2	46528	62920.6	97665.6	129274	113480	58015.7	104023	46187.7	158688	147665	150622
P_132.0033-0.58	5.3624e+06	5.6503e+06	4.58012e+06	7.17902e+06	5.76357e+06	5.15435e+06	4.2013e+06	4.3426e+06	5.7237e+06	6.71938e+06	5.04622e+06	4.35619e+06	5.56896e+06	3.95214e+06	6.23897e+06	6.00529e+06	5.66867e+06
N_132.0124-0.87	360847	33318.5	30002.1		54363.6	193879	224485	323624	371363	316146	197391	7823.19	242841	36271.1	163478	82251.6	232012	97797
P_132.0309-1.83	135955	60550	280105	211536	206152	165199	197758	182297	212502	302518	84398.2	161521	110927	200308	193383	200474	200512
P_132.0387-11.50	429253	463943	314121	435925	368788	338384	312060	354464	361900	450362	348978	337445	413689	286468	445226	435907	484386
P_132.4886-0.59	179653	243427	129268	544850	149585	213079	130627	202453	186133	254201	289855	201270	300998	126005	332038	280782	255417
N_132.8677-0.61	3.75227e+06	4.95139e+06	2.37468e+06	4.80066e+06	3.88053e+06	3.27568e+06	4.12714e+06	5.44763e+06	4.83609e+06	2.43214e+06	2.65323e+06	4.06493e+06	5.33685e+06	3.22869e+06	3.14832e+06	5.29275e+06	4.0472e+06	3.56833e+06
N_132.9462-0.77	4.54247e+06	4.56771e+06	4.85002e+06	4.55747e+06	4.12635e+06	3.7695e+06	3.51903e+06	4.78249e+06	4.49146e+06	4.17107e+06	3.87965e+06	5.21657e+06	3.96943e+06	4.40668e+06	4.58313e+06	4.30195e+06	3.85416e+06	3.99395e+06
N_132.9809-0.59	88967	77424.8	67462.2	69950.1	82970.6	90343.2	70672.9	93477.8	82262.5	70174.9	83620.1	53322.9	61702.8	96923	72725	63157.4	69349.9	61128.7
P_132.9979-0.59	361635	410228	311163	1.03425e+06	495177	424456	387542	408925	512923	729244	333542	290073	725726	287796	607819	553076	621707
P_133.0071-1.24	75762.3	71478.1	61468.8	73659.5	78252	56454.7	59171	63842.2	68946.9	68988.9	73071.9	51494.6	66906.9	61743.1	65085.3	60096.5	69054
P_133.0493-2.82	58919.6	32029.6	27511.6	37128.5	23169.8	26600.9	22026.3	23933.1	25151.2	35590.3	18272.2	9216.87	27590	19445.4	14795.1	40229.9	30525.3	25019.3
N_133.0513-1.24	30503.2	24283.7	21905.4	31069.6	23702.8	21147.4	27428.5	34117	35324.1	22034.8	45554.5	28587	27276.2	95507.5	26972.1	20577.1	21273	25636.4
P_133.0803-7.69	254387	256926	229610	230336	238238	241608	199739	221787	228255	247840	194269	214641	196192	185968	259368	274209	263646
P_133.0993-2.47	174173	220479	130360	221049	248195	186702	144630	172044	276907	212786	136338	109435	136041	176714	209201	290504	194935
P_133.0994-2.18	68341.5	87969.7	50137	96117.7	93024.7	70231.8	71841.4	82451.7	112642	88875.9	66360.2	44789	59708.5	66234.8	98319.4	119123	91230.5
N_133.9919-0.94	177390	259535	292551	362152	376221	266302	183178	376539	523824	652136	247398	572019	432152	285912	291852	265689	356570	313168
P_133.9985-0.59	65410.9	60293	41424.1	109414	56763.4	58550.2	57729.6	44681.4	58442	76728.8	56541.6	44220.3	82837.1	20948.1	81444.7	64532.2	68056.9
N_134.0290-1.18	30656.8	22684.2	19217	32506.5	30096.2	20564.8	13073.6	39563.7	27329.6	20652.1	16255.7	34835.5	29912.3	38340.2	40086.6	18869.8	31674.2	25065.6
P_134.0445-11.26	153864	162003	125162	153418	174400	127660	99251.9	114009	158566	158985	136702	105381	140100	103218	179327	175458	204248
N_134.0464-0.80	16342.9	20206.6	27503.6	26987.7	24838.1	34448.6	49355.8	57744.6	56720.6	38461.2	50637.9	46565.3	46332.2	63788.4	139890	27833.6	41853.6	59282.8
P_134.0806-0.90	370159	606394	369279	386244	443648	320563	341650	340133	498377	390876	360335	268832	373953	282833	434346	467697	445983
P_134.0809-0.80	67082.3	63427.6	35316.1	73718	102042	70233	71450.4	73881	108768	128310	76867.6	69690.7	97107.7	53792.8	64527.6	107253	107678
P_134.5336-1.83	448700	180733	777492	563083	640447	489600	379332	453873	680200	856502	211250	389907	289221	544579	588722	648398	607390
N_134.8652-0.61	3.94047e+06	5.33884e+06	2.44518e+06	5.22285e+06	4.03886e+06	3.43914e+06	4.40406e+06	5.76921e+06	5.13567e+06	2.50922e+06	2.62655e+06	4.35322e+06	5.5678e+06	3.42383e+06	3309631	5.48142e+06	4.13213e+06	3.66841e+06
N_134.8749-0.59	167860	31728.5	102916	30638.5	135184	90374.5	106813	141188	91335.9	121429	189857	117502	75755.1	151379	103360	90829.8	108522	121279
N_134.9434-0.77	1.61143e+06	1.54547e+06	1.63255e+06	1.51958e+06	1.42881e+06	1.33101e+06	1.25705e+06	1.73896e+06	1.53897e+06	1.37312e+06	1.38012e+06	1.76194e+06	1.43864e+06	1.55064e+06	1.6214e+06	1.57385e+06	1.41165e+06	1.42179e+06
N_134.9892-0.70	190864	172095	183702	235305	133348	157293	132713	127955	200537	148950	200692	146111	133709	88278.6	153261	155506	146748	148487
P_134.9912-0.59	136898	137302	68007.7	774905	106416	103633	57570.3	102232	173815	261830	233465	135613	234248	45362.1	328191	252844	235818
P_135.0026-1.23	2.98108e+06	3.35505e+06	2.09757e+06	3.57883e+06	3.44705e+06	2.0556e+06	1.72273e+06	2.10081e+06	3.20129e+06	2.65042e+06	2.69517e+06	1.66196e+06	2.40315e+06	1.8074e+06	3.5702e+06	3.31013e+06	3.46615e+06
N_135.0305-1.08	443854	473396	682211	378850	475185	681470	695790	877417	882567	679022	835265	793648	657843	1.06481e+06	1.05014e+06	475925	698050	758878
N_136.0296-1.13	29113.7	22193.7	36900.5	22865.3	28018.5	38438.7	34372.8	44522.2	47310.4	30283.3	47843.4	44670.8	29748.2	58116.5	48478.8	23980.9	35932.9	43492.3
P_136.0484-8.62	63501.4	81782.2	57039.7	72689.1	75284.4	53147.4	42219.7	52727.7	69928.8	71691.5	64026.5	52686.5	62619.2	51614.9	77159.2	79009.6	75674
P_136.0612-6.40	45743.9	34267.2	15588.1	38481.3	19428.7	28575.1	27674.2	33902.9	35420.4	37120.5	31900.7	17788.2	36641.1	25454.9	28433.2	37288.9	38406.8	31321.9
N_136.8626-0.61	1.35358e+06	1.85788e+06	839177	1.82032e+06	1.43033e+06	1.21219e+06	1.53053e+06	2.01789e+06	1.82287e+06	903863	919198	1.54818e+06	1.93778e+06	1.18676e+06	1.11837e+06	1.97732e+06	1.47e+06	1.2933e+06
N_136.8718-0.59	206565	54868.4	131806	56029	165245	124669	140127	208976	134690	155226	245873	142702	91197.1	201939	144330	138884	126497	158066
P_136.9308-0.74	386722	513253	480833	487684	435949	372968	319281	365039	404694	387026	346933	333745	332046	364052	496232	402740	393983
N_137.0353-2.83	103193	186754	124141	83814.4	106571	50027.5	113881	275888	241400	95777.5	132831	114712	95422.5	149834	94219.1	117996	152941	111222
P_137.0455-6.04	2.86403e+06	2.69308e+06	3.58149e+06	2.37706e+06	2.55008e+06	2.58303e+06	2.63526e+06	2.89801e+06	4.59901e+06	2.72024e+06	85950	1.90674e+06	532937	1.73117e+06	3.51834e+06	3.69232e+06	1.80483e+06
N_137.9875-0.79	5590.98	11835.5	7834.16	15825.7	15464.6	6701.29	24109.1	19253.3	19822	13604.2	107185	14779.7	13231.4	12083.7	7066.99	10635.3	18357.4	37191.2
N_138.8601-0.61	185665	228220	115695	226794	166695	144329	198682	250281	208763	123562	120301	202335	250730	158699	153157	233407	194121	173321
N_138.8698-0.61	103367	28222.4	68444.5	24629.9	90664.7	69567.3	64196.2	101629	57787.5	78741	128778	79793.2	49541.5	103624	72447.4	64702.3	73554.9	86584.1
N_138.9632-0.58	99613.7	91325.3	89645.9	84505.2	58324.2	90625.8	89398.4	95354.1	97564.3	74282.7	85677.2	83446.7	95940.8	80578.4	92716.1	71754.9	71198.5	75451.3
N_138.9704-0.93	39949.7	54064.9	51226	49527.2	96410.3	37762.9	54850.8	67512.3	84231.6	47050.7	321504	60213.1	44777.7	83238.2	36297.9	62922.7	53738.8	95635.4
P_139.5307-0.72	1.06572e+06	805573	955639	1.12848e+06	1.84285e+06	1.47704e+06	1.23812e+06	1.08322e+06	1.10998e+06	1.39342e+06	1.17403e+06	1.23594e+06	1.30612e+06	1.01534e+06	1.02892e+06	1.58779e+06	1.55271e+06
P_139.5307-1.00	47352.9	30167	32045.2	53336.1	67515.8	54187.7	56655.3	46246.1	53928.1	52794.5	52879.5	35357.4	58236.7	52535.2	40154.7	63185.2	58522.4
P_139.5307-1.23	361064	322254	294098	301398	315936	260871	377816	328630	301102	275273	319280	292023	285197	355302	277806	266491	347646
N_139.8968-0.59	98155.5	201711	59222.9	226226	98896.6	71384.7	84729.6	141750	95469.9	63729.8	71148.9	89683.9	134775	83358.8	59211.6	134790	91568.8	94992.3
N_139.9834-0.76	544622	166587	259249	251679	216243	240122	485897	959252	499243	627925	201916	146098	964890	166082	218083	202572	509694	210718
P_140.0016-0.58	63994.1	71885.6	49841.4	222626	66072.3	70090.9	60738.8	65551.4	86006.6	102894	94133.5	66782.1	106941	42662.8	102465	119304	97863.4
P_140.0041-1.08	73003.2	75043.9	69102.5	77894	106576	72196.9	90180.1	107325	106747	77567	69312.7	60098	367758	88991.4	86147.5	103923	146310
P_140.0295-0.59	157116	162809	144265	196102	164508	160827	132544	129303	150292	186991	150075	129046	143272	132034	163261	185627	178629
P_140.0322-0.72	127621	83476.8	102699	97460.7	187382	140355	119791	106845	139297	135773	140687	122700	135090	118885	91638.5	154512	136711
P_140.0359-11.53	63022.2	73538.2	59695.1	75087	56328.9	58678.1	54827.9	63467.8	86724.8	62476.6	54862.3	47193.8	40802	64179.5	74606.1	54678.8	67477.3
P_140.0430-0.98	81218.7	76500.3	188287	65493.5	51984.9	132055	63940.4	106860	73866.4	110293	143334	100000	94617	64536.2	106783	94750.2	129145
P_140.0679-1.29	834792	914424	600034	939092	1.04102e+06	704439	720375	867554	1.13968e+06	937745	723616	587478	749703	657302	924776	1.1022e+06	1.01879e+06
P_140.1517-2.44	351766	363284	299305	384096	389621	293986	210385	280530	352859	329740	325363	253973	306956	244349	371879	371161	372103
N_140.9778-0.70	915447	792966	966415	999383	743147	891723	901636	671491	742947	753034	816853	666958	861782	588613	925237	838206	717269	712867
N_140.9860-0.74	70219.9	86179.3	130447	110559	141442	168163	181538	186544	164478	147270	179929	169857	117086	156462	243267	103524	170123	163262
P_140.9867-1.23	232845	242826	215489	237109	235525	200788	243218	205776	214634	231441	214553	218523	220636	238396	215572	193736	229370
P_141.0127-1.22	31890.5	34330.5	30011.2	30940.7	43585.5	26313.8	46348.6	30145.5	33089.4	30252.3	29245.2	30327.8	63628.8	31654.2	35187.5	32418.1	47040.1
P_141.0132-1.40	133838	184570	153397	179581	266047	148208	180778	207491	362803	174903	76749.3	172845	116529	153185	200466	278161	190503
P_141.0304-1.23	125773	114829	86810.9	115862	117962	84306.6	127401	119313	104299	89320.8	107566	89338.9	100977	145530	115023	85963.5	105972
P_141.0312-0.79	80471	213068	102596	97288	106600	102579	89225.2	68958.5	95016.3	104475	46808.2	62276.4	76799.9	75286.6	106278	169264	88655.4
P_141.0437-11.51	124000	113360	91170.5	88769.3	104852	93839.5	105274	114046	92373.7	114918	82872.9	102498	104766	90166.9	118920	100007	119600
P_141.0656-1.09	204927	287178	207941	191296	415523	252413	242361	326658	481959	454085	243239	300833	366530	256624	269611	439294	417342
P_141.0656-1.17	606814	653027	414138	491163	1.02815e+06	1.00516e+06	746722	1.06534e+06	1.41432e+06	1.45143e+06	823966	968658	1.08579e+06	938091	677996	1.25903e+06	1.44844e+06
P_141.0656-1.25	43305.7	32473.6	28699.1	45952.2	58957.5	63109	22737.3	38763.5	95460.5	50096.4	39277.5	42436	39100.8	41311.2	46029.6	46119.2	62734.1
P_141.5452-7.69	106438	132475	97462.4	124681	120558	114923	97899.6	94862.2	106687	145322	138112	120467	120933	110040	115191	111121	107560
N_141.8947-0.60	66922.7	135616	35093.3	130650	81818.6	41790.9	72905.3	83076.7	68923.2	39486.4	56819.8	52366.6	78349.1	69167.4	46631.1	94250.1	66050.3	61575.7
P_142.0247-1.84	94057.9	101073	46180.1	97038.6	232467	155859	148914	127959	178483	118205	260978	159127	229236	126715	91810.5	197643	253872
P_142.0252-0.62	43216	48484.8	60570	48551.9	41591.3	49942.2	58528.9	34381	33728.2	56857.9	50985.9	49720	43492.9	48410.6	41902.1	57394.2	53113.2	57453.1
N_142.0252-1.86	7759.68	9645.07	4967.45	7670.83	8937.11	14195	21601.6	30724.4	24806.2	25033	15345	37342.1	15729.5	28152.6	15615.2	7200.76	22246.1	25724.2
N_142.0510-3.83	14325.1	13164.4	10984.2	15844.5	13623.9	11086.1	11021.9	11457	15703.6	14452.3	11393.3	11237.5	9120.81	21346.4	12725.2	14146.3	10424.6	12099.3
P_142.9477-0.77	584855	641940	433193	562008	509784	413349	369766	460347	501798	414456	648759	407532	468190	375332	607265	509679	531804
N_142.9751-0.68	342284	343245	407038	399242	329635	344510	333831	405112	325318	327130	336245	353314	315949	361350	418948	374536	304764	334624
P_142.9764-0.84	67923.5	92236.1	53575.4	88090.3	78729	62677.6	50443.5	78173	120621	75104.4	78475.3	49619.7	56305.9	43897.2	121295	176152	110519
P_142.9897-0.58	152341	192786	87577	714402	145535	186837	81784.9	119094	169221	211699	223922	124713	255558	89423.7	364118	343188	331672
N_142.9972-0.86	225550	265112	173829	230405	335496	300653	231800	391508	300701	312331	294902	266647	182069	257481	609253	275101	286347	263600
P_143.0316-0.97	7648.28	14472.7	7013.63	13757	25009	20104.9	17598.8	23251.1	18270.9	22571.4	24709.7	32402.9	16868.4	57808.3	18461.2	20100.2	28132	22240.2
N_143.0353-0.74	198402	326053	170374	166278	282583	505002	451769	510622	454729	364896	332203	310435	360193	331709	406198	228392	441700	359081
N_143.0460-0.87	36570.2	37165.3	40367.7	85648.2	28739.4	38075.9	32014.8	37845.9	28344.8	37899	36238.8	66562.7	33066.6	109768	36278.8	34356.1	50631.4	39485.5
P_143.0638-10.06	82842.8	90063.1	85416.4	85962.2	75724.6	75189	53162.1	76904.4	82057.5	79218.4	66350.4	66411.2	62003.6	71102.5	88315.8	74889.6	83416.1
P_143.0717-11.53	89568.2	86274.5	88831.6	101623	80024.2	95330.9	70226.8	95125.7	107523	98915.7	95856.5	91877.9	86208.7	91184	94307.5	97636.9	95177.4
P_143.0811-1.17	205400	122640	112365	134671	276674	229921	211401	245005	384656	218141	180782	193761	218652	125094	168817	318259	248467
P_143.9964-0.69	8401640	10500000	6.58748e+06	32400000	8.1332e+06	9.98998e+06	7.20951e+06	9.38812e+06	11000000	15400000	14000000	9.73998e+06	15700000	6.84409e+06	16900000	15100000	15200000
N_144.0299-1.13	40123.1	48017.3	37634.6	66571.7	38705.1	28023.1	38926.8	50837.3	61942.2	22747	36458.6	42202.4	28779.8	73949.9	58480.5	41804.4	34304.1	34060.8
N_144.0444-9.81	197135	363464	176808	259550	191679	159155	173769	159099	153749	141276	162700	166745	174310	169972	153331	224207	157071	150200
N_144.0448-11.23	25091.2	31984.3	22438.3	23276.4	22819.7	22676.4	22566	28554.4	23408.4	24421.9	28382.5	23005.2	22871.1	26385	27639.9	30455.3	22727.9	23971.5
N_144.0663-6.74	19598.8	27775.7	27986	44836.1	28846.8	25095.2	25940.3	30501.3	47739.7	32605.3	25270.1	37237.6	18763.6	30364.1	20138	33896.3	30302.1	21961.5
P_144.5405-7.68	44623.4	83339	47979.9	63048.7	61715.8	67018.8	45811.1	41639.9	87604.1	44987.9	55116.4	85250	77703.2	43192.1	86719.5	77506.6	85348.9
N_144.9041-0.61	73290.7	24982.1	44065.8	22326.9	91495.6	32214.1	41561.7	62940.6	39297.7	48364.6	98493.1	56197.5	31414.8	87050.5	38069	51506.7	50788.6	63299.4
N_144.9606-1.26	67489.1	72311.5	65989.5	71827	69180.1	75507.5	75727.4	73957.4	71260.2	68981.9	68577.4	80148.4	67645.2	71540.6	69035.3	74272.1	61833.4	62946.5
P_145.0348-0.58	2.54431e+06	2778164	2.1371e+06	3218985	2.71782e+06	2.41177e+06	1829141	2.02e+06	2.58408e+06	2.80235e+06	2.21598e+06	1.95966e+06	2479376	1.73598e+06	3.00278e+06	2.93142e+06	2.74978e+06
P_145.0490-0.74	596967	414352	359045	596361	1.0667e+06	726695	851376	662381	666838	631622	620788	598132	756950	645748	515586	832584	728820
N_145.0505-3.75	129051	171193	63147.5	89617.6	54934.6	123586	59684.3	60578.7	72043.5	54854.7	64954	44699.5	99598.7	43543.2	67653.8	143641	159561	75652.5
N_145.0507-9.75	230102	627349	211731	489602	211309	197899	199507	204459	182063	169361	199309	204931	205283	205468	214119	336469	193420	202812
P_145.5124-1.94	191104	167227	138243	354710	199333	134932	151818	227345	314666	136989	185056	140416	406306	170483	259855	249116	271518
P_145.9925-0.59	70046	67742.6	95112.1	52837.6	275411	68585.7	85095	68204.4	80908.6	94428.9	97041.5	128639	86239.5	124231	56941.4	127438	107226	115139
P_146.0007-0.59	53665.3	53926.7	62758.8	46600.5	215652	49684	57703.7	42572.4	72676.5	72191.4	89413.6	99806.9	57028.1	104609	46885.4	105199	87804.5	90101.2
P_146.0808-0.79	99747.1	111618	111185	119591	149004	128565	93127.5	102346	151415	135765	91760.1	95965.3	155456	96724.1	121870	145309	264559
N_146.9618-0.93	1.80208e+06	1.82346e+06	2.12024e+06	3948391	3.49775e+06	1.68686e+06	2.20733e+06	5219136	2.21649e+06	2.11074e+06	2.64081e+06	2.61891e+06	2.40025e+06	2.62427e+06	1.91906e+06	2.59262e+06	2.50417e+06	2.44714e+06
N_146.9638-0.77	3.48857e+06	4.2942e+06	4.9441e+06	3.94532e+06	5.19302e+06	5.64632e+06	4.11062e+06	5.22959e+06	7.22743e+06	7.53789e+06	4.33567e+06	7.06924e+06	5.03782e+06	3.55e+06	3.35599e+06	7.0194e+06	9.49867e+06	6.59019e+06
N_146.9828-1.23	1.2076e+06	1.20398e+06	1.15112e+06	1.20357e+06	1.14057e+06	1.14844e+06	1.122e+06	1.30106e+06	1.24672e+06	1.08285e+06	1.12521e+06	1.21836e+06	1.1548e+06	1.17982e+06	1.22611e+06	1.12505e+06	1.08197e+06	1.15647e+06
P_146.9961-1.23	1.11373e+06	1.17846e+06	787214	1.21327e+06	1.20431e+06	771209	720298	854967	1.0922e+06	978525	1.03077e+06	667260	947373	787462	1.24513e+06	1.14878e+06	1.24515e+06
P_146.9962-1.09	29523.9	41729.2	33879.8	34564.7	36949	28387.8	25803.7	29335.5	40767	34113.5	25559.9	25483.7	57951.6	27775.4	37431.4	40708.1	43362.7
N_147.0297-0.74	3.95024e+06	3.7053e+06	4.63623e+06	5.10323e+06	4.29946e+06	7.0809e+06	4.86884e+06	7.31397e+06	5.84192e+06	5.77136e+06	5.77434e+06	5.52696e+06	4.68425e+06	4.94992e+06	7.62215e+06	4.35155e+06	6.14317e+06	5.39879e+06
P_147.0992-7.69	1.15057e+06	1.04822e+06	1.06187e+06	991463	1.20799e+06	1.07886e+06	1.01305e+06	995914	965923	1.06027e+06	1.05797e+06	997568	1.06264e+06	1.01383e+06	1.12492e+06	1.04638e+06	1.0708e+06
P_147.9892-0.59	164197	195446	225965	146095	712110	212096	230445	160680	190271	254177	346070	297872	217337	324915	157988	368173	345824	330742
P_148.0269-0.59	139691	140946	125915	114510	214951	156333	132528	142230	146165	150354	188672	117067	108861	202244	107970	153621	137895	177030
N_148.0292-0.81	214197	242338	244679	307680	271664	416196	311728	438571	379135	354360	341763	278471	278388	331715	491228	261405	339102	321090
P_148.0719-7.68	146879	137258	117803	150208	155423	158630	106290	183041	157472	141648	142880	183979	154784	151375	152096	189931	179532
P_148.0964-1.20	322742	195105	146048	219153	359012	268205	498564	393843	368615	472975	429589	448254	294934	205224	251519	481023	455021
N_148.9500-0.62	167176	155268	127315	151690	113761	187974	145645	169111	138939	129693	138466	94954.7	118010	165606	147665	123586	117547	126336
P_148.9529-0.60	962364	86863.1	843093	218060	119541	139213	298402	196449	92148.5	91013.3	138624	304437	97264.9	84910.1	464051	198752	160435
N_148.9682-0.70	43139.2	61752.1	60621.6	56101.3	132084	76268.5	53330.8	69481.7	100925	35301	103129	91026.2	68519.3	92866.2	56690.1	92675.5	60685.1	87914.6
N_148.9798-1.22	413662	388500	379838	400109	382364	391405	371913	410151	403499	372968	372931	419987	385790	377115	403804	392482	362778	358641
N_149.0007-2.73	53699.8	78979.3	46998.1	58713.5	62172.7	45737.3	74569.8	43284.8	88640.8	45176.8	137250	49434.7	54079.9	107364	63274.5	63945.8	65430	85685.5
N_149.0008-2.27	20969.9	26044.3	21253.9	51482.7	22956.4	24510	34034.9	15536.6	32560.6	16338.9	37358.6	38930.9	29569.5	51404.5	55674.2	27398.2	24439.5	41651.8
N_149.0088-1.23	102981	88318.5	88212.7	70098.7	69077.6	80822.3	65207.4	86123.9	78802.7	91689	88539.7	87766.7	66808.7	76599.3	103894	94888.1	96997.7	82933.4
N_149.0090-2.17	37152.6	33371.3	34987.5	39816.4	38261.4	43341.7	37763.7	55096.9	46403	48449.7	41390.7	27922	47297.5	40950.6	53311.8	35674.8	50401.3	35517
P_149.0296-0.59	37261.4	38919.8	34822.6	32180.7	42760.6	32683.6	31990.2	37199.9	44766.4	25316.3	18599.2	30050.5	24178.9	41830.5	40152.8	35321.3	44539.9
P_149.0575-0.75	235495	292784	381067	312069	366072	388382	413995	400299	461724	422203	210501	356095	290711	301188	344386	416492	322829
P_149.0801-0.72	297104	323900	419183	356895	300609	302366	412194	395100	471035	361180	224750	341625	224646	331544	361537	453870	281330
P_149.9524-0.59	726989	809854	623715	3.17078e+06	660456	931684	1.15249e+06	677458	1.1691e+06	2.30366e+06	1.25315e+06	590610	1.86162e+06	520544	1.82786e+06	1.28264e+06	1.55903e+06
P_150.0137-0.58	6.06737e+06	6.15566e+06	5.22496e+06	6.97954e+06	6.77824e+06	5.96724e+06	5.14873e+06	5.17759e+06	6.45711e+06	6.59476e+06	5.65046e+06	5.00999e+06	5.91576e+06	4.93529e+06	6.84429e+06	6.70762e+06	6.68539e+06
P_150.0263-11.52	94554.6	113227	100549	102294	97412.9	86433.9	90547.6	87394.5	110273	108493	107173	105426	94951.4	90216.9	82829.8	94696.4	94834.4
P_150.0375-0.73	464161	499635	378201	449195	313512	308668	282087	230681	333687	371488	347174	267108	355406	362022	426012	289805	352094
N_150.0395-1.41	30232.5	39053.3	36171.5	49951.2	32623.1	51241.3	22411.1	49067.7	38840.5	31448.5	33633.1	14148.1	17712.4	22164.2	46752.7	38462.6	31418.8	21404.2
P_150.0640-0.76	571687	605022	777549	671406	865259	820283	858883	869287	1.04009e+06	903700	489494	819419	600144	682903	738210	926640	752321
P_150.0757-0.79	28539.7	36464.8	37590.6	33722.9	40778.5	42158.4	43228.5	45988.8	50020.8	43651.7	25660.8	40426.4	58652.8	40750.4	35081.3	54941.9	38559.8
N_150.9469-0.59	91942.2	72956.1	70526.6	77387.4	67101.8	81185.3	70519.4	91601	79085.9	62315.7	74853.2	46222.7	65670.9	78106	83408.9	58757.7	59978.2	70679.8
P_150.9508-0.60	442766	37231.8	362576	87342.1	61021.8	60642.6	130880	89813.2	49134.3	46687.7	62073.2	122864	51602.3	35805.4	189897	79984.2	69592.2
N_150.9627-0.58	567651	513265	533288	598023	415129	546488	589764	560281	490496	491114	531894	476579	525310	467904	561869	462933	478295	478139
N_151.0220-0.75	27435.6	39004	30227.1	36424.4	23121.7	38284.7	38596.8	6140.91	29926.1	36694.7	28752.6	18784.4	42402.5	23759.3	30436.2	30529.1	33758.6	28235.8
P_151.0348-0.59	3.18206e+06	3.29594e+06	2.61599e+06	7.91291e+06	4.1362e+06	3.36745e+06	2.92472e+06	2.90722e+06	3.73937e+06	4.68306e+06	2.55073e+06	2.39397e+06	6.11701e+06	2.21981e+06	4.76927e+06	4.33478e+06	4.04064e+06
P_151.9493-0.58	408059	452284	352964	1.72079e+06	333004	560317	694766	364725	634302	1.28076e+06	696334	341739	1.04729e+06	308662	1.01255e+06	767552	900117
P_151.9824-0.58	34168.7	50376.8	40901.5	29307.1	44092.3	33516.6	58220.2	35747.3	39258.1	27064.4	32220	46102.2	54675.7	62837.7	40181.3	32726.6	44579.7	60183.1
P_151.9828-0.70	54710.5	10308.7	108394	46603.7	218653	167870	214894	190948	234508	215990	35337.5	181549	46828.3	90154.5	91606.5	221532	144442
P_152.0015-1.23	872902	920418	659762	972031	952028	644634	612249	674437	919445	798343	849143	580767	797071	666427	1.03392e+06	946356	1.00551e+06
P_152.0092-0.61	23406.8	20118.3	14569.6	20589.2	42582.4	23400.2	28940.5	19083	16243.5	26545.6	17659.3	21582	17276	24222.1	20112.2	26698.5	23585.4	21629.7
N_152.0197-0.75	211652	241423	154817	213630	160439	168589	230767	123236	197210	148715	193206	158598	202826	147070	162614	167551	223716	159709
P_152.0356-0.59	357076	372385	284839	917056	475246	420481	345295	337224	454887	523905	306652	279619	652124	247172	553239	493109	484149
P_152.0370-0.75	5052.98		14185.9		18649.7	23723.6	26249.2	31223.9	34966	26661.8	21716.8	28229.7	24029.2	25692.1	23112.5	24427.1	35028
P_152.0538-1.40	188717	172604	232514	219551	283614	112134	176908	151651	218020	111879	73567.2	80957.2	104246	183208	227427	222395	154329
P_152.0555-1.47	40411.4	25664.9	20347.8	37793	63918.3	35412.2	42682.9	28909	31179.2	53231.4	75665.1	14494.2	28011.4	45631.1	24286.3	37560.9	38809.9	44700.3
P_152.0562-6.16	177683	99526.4	262624	80013.9	166801	239079	268748	275101	458485	151426	10783.6	245767	165858	106934	249615	313362	165793
P_152.0562-6.27	50239.7	25596	12576.7	27719.3	19213.1	52268.4	57919.4	58582.3	69500.6	95490	26955.9	5849.32	44019.8	14888.7	27529.9	30365.9	75236.6	32078
N_152.9254-0.58	98053.6	527559	45665.4	552322	78200.2	75525.4	97418.4	185395	123636	53178.1	46899.3	74499.3	164875	55107.1	50551.9	191062	69844.5	78815.8
N_152.9584-0.59	240271	200973	225404	226658	179493	209664	254989	210585	209949	215219	212760	200053	240274	225442	233907	211750	199522	208517
N_152.9783-0.57	7.70048e+06	6.57743e+06	7.17274e+06	6.29486e+06	6.85366e+06	7.56489e+06	7.23218e+06	7.01377e+06	7.03938e+06	6.90676e+06	8.46653e+06	6.27886e+06	6.47489e+06	6.99689e+06	7.75367e+06	5.98103e+06	6.62729e+06	6.54005e+06
N_152.9953-1.24	358706	372133	360674	363008	328435	343240	339836	369845	362647	331038	359346	375004	356925	363139	358336	345135	360303	361527
P_153.0134-1.23	526842	572393	409177	574674	563636	415975	377041	429148	537340	477986	521028	336679	475075	413653	570719	563336	579723
N_153.0165-0.78	39918.1	246596	223159	60174.5	37538.4	247889	353445	179261	213423	41976.3	56492.1	256495	238606	182049	78160.1	37836.4	212635	222616
N_153.0303-1.45	38070.3	18171.1	13626.5	22750.6	12340.7	28401.3	34481.4	55081.6	46591.6	51498.5	16255.2	13038.8	39834	17376.9	25005.4	21897.4	39272.8	22111.6
P_153.0324-0.59	461624	477399	356016	1.05572e+06	605745	479142	422695	373861	548863	706877	371130	349978	847629	303569	669691	591669	600836
P_153.0535-7.69	685729	750211	575518	773103	734221	717042	525889	652355	679974	706358	629170	645550	659772	577432	697350	680789	748439
P_153.9483-0.59	267953	284844	241849	1.29584e+06	244216	375733	427536	261118	421699	841796	486530	225549	669092	214590	729196	480331	584704
N_154.0145-9.46	27410.3	29193.3	16027.2	20179	99795.9	15639.5	61750.6	22111.8	43423.1	23897.4	84371.5	15381.6	32748.8	94669.7	24193.6	35982.4	37223.5	48290
P_154.0582-1.05	238069	373836	242731	283133	310175	248416	199235	219440	304694	240133	252470	210660	250950	171521	304184	301310	286341
P_154.1331-0.75	161094	109469	133126	138957	181930	87787.1	104607	87044.8	114517	126468	130490	97900.9	159775	90653	136777	126490	116884
P_154.4964-0.59	21035.3	15413.2	48285.4	15455.4	127915	46892	45052.6	15176.6	40279.5	42745	57688.8	53052.4	26942.4	86609.7	14548.8	71874.1	86471.1	76011.1
P_154.5177-1.94	103803	86234.1	93420.1	170007	99077.5	90036.6	143472	144663	128800	96909.4	100293	97173.7	254539	109906	116961	107273	120295
N_154.9280-0.97	210371	251566	219141	181932	192923	181792	166369	222325	188676	218105	200585	253211	215456	162566	189422	193637	212877	191312
N_154.9287-0.77	3.6691e+06	4.08212e+06	3.96148e+06	3.36399e+06	3.60635e+06	3.34137e+06	3.22491e+06	3.02618e+06	3.05719e+06	3.03634e+06	2.96535e+06	4.29189e+06	3.24321e+06	3.86014e+06	3.15965e+06	3.56754e+06	3.08648e+06	3.53367e+06
P_154.9413-0.74	621848	761765	691105	762691	642828	577834	536856	597499	728502	663996	654498	592519	535970	587095	783129	669817	630011
N_154.9740-0.63	3.34388e+06	3.1039e+06	3.62762e+06	3.26075e+06	3.58352e+06	3.35023e+06	3.62631e+06	2.90692e+06	3.05229e+06	3.55582e+06	4.31293e+06	3.06033e+06	3.04874e+06	3.65034e+06	3.49608e+06	2.87921e+06	3.35074e+06	2.99605e+06
P_154.9924-0.58	181529	242090	180437	264788	228711	206911	191009	171124	252013	236121	197554	175727	220402	182696	238095	273664	227147
P_155.0091-1.23	90664.2	97415.4	73444.1	90751.8	96524.2	69138.8	71338	70016.1	84973.8	77995.1	89971.7	62889.6	80050.1	66548.3	98774.1	85420.1	98735.3
N_155.0123-0.74	127375	100260	81851.4	113826	87337.9	91268.6	148521	78206.2	99976.7	85474.7	124295	78152.5	116235	104314	123710	95986.6	106786	84858.2
P_155.0282-1.23	1.72613e+06	1.55676e+06	977400	1.53314e+06	1.63436e+06	889269	1.34799e+06	1.2538e+06	1.39892e+06	1.23533e+06	1.48815e+06	848441	1.33433e+06	1.38534e+06	1.544e+06	1.28059e+06	1.475e+06
P_155.0536-0.96	620107	93948.4	70838.1	198486	63873	123054	63228.1	230439	78895.2	180724	110933	72789.6	1.28231e+06	62092.4	217044	123389	380933
N_155.0654-0.74	447730	277322	339464	370851	295007	442337	335030	521036	466313	463478	41705.1	252563	338658	310249	476491	312833	36209.1	332605
P_155.0809-2.48	369216	251953	104653	166179	184294	192163	154666	197800	274719	262883	202432	211379	209614	229403	183285	230929	272939
P_155.0811-1.77	52995.1	116225	45294.7	65115.2	76752.2	49391.6	61197.6	74084.5	108004	89017.2	72521.5	61469.5	77811.5	55748.9	77476.7	79985.3	94464.7
P_155.1289-1.03	3973.91	4106.25	5405.29	3900.66	5028.78	3959.44	3519.16	4656.11	14697.3	13203.4	3909.34	7144.79	3345.96	6001.69	3738.57	6219.37	6410.88	6145.24
P_156.0137-0.59	531596	535112	395255	1.35982e+06	678214	547341	516804	496102	586813	784017	402348	387076	993281	361028	763086	722067	703829
N_156.0305-0.87	216917	178778	262705	201338	179932	219617	220967	225299	201255	231918	213476	185304	203714	160424	209323	208475	213585	183014
P_156.0417-0.64	292615	381511	299342	382367	353047	271624	276748	253599	329088	315736	290427	252289	307578	259937	367960	340898	328235
P_156.0417-0.85	124936	143934	89348	122816	141836	144041	158661	139866	132246	99261.1	91022.5	110186	85990.3	91124.4	131440	116874	112589
P_156.0479-7.68	41099.6	79694.6	82527.9	119442	102407	74089	33169.8	67622	56485.6	76589.7	88715.1	47240.5	89493.9	51081.2	74669.4	89660.2	86957.5
N_156.9259-0.65	127787	1.4703e+06	1.3164e+06	69049.4	173885	1.12464e+06	87978.3	116239	59608.7	84957.5	159514	91099.4	59725.5	130615	62561.3	104470	76771.2	94198.7
N_156.9259-0.75	1.16571e+06	1.33434e+06	1.29585e+06	1.11937e+06	1.1953e+06	1.07513e+06	1.0705e+06	1.03415e+06	1.04819e+06	1.02899e+06	963198	1.38137e+06	1.05234e+06	1.26671e+06	1.04478e+06	1.23104e+06	970840	1.11338e+06
N_156.9626-0.59	359013	280100	282276	293769	315748	350080	326414	366703	291378	304910	322863	209301	257410	381701	278117	277550	292843	284246
N_156.9628-0.68	368188	306792	293262	81424.1	336443	367403	90842.1	108805	299257	84348.8	86634.4	139598	97011.3	99207.7	109422	284273	97719.8	91783.9
P_157.0148-0.59	64556.1	66742.1	67693.7	155385	79940.9	73084.8	67656.6	71793.2	77864.8	97547.9	62014.5	57767.5	130700	49733.3	97459.7	93099.1	85503
P_157.0538-7.98	89191.5	72965.9	81524.9	77610.1	73185.1	52781.1	46618.1	63897.5	65163	68268.6	58514.1	52010	49160.6	48923.8	71045.3	70596.4	76865.3
P_157.0601-0.96	36606.3	34025.1	22350.9	33385.7	69079.7	36879.3	47917.5	41999	35255.1	32911.1	48620.5	35154.4	52253.3	38427.7	35972.1	70538.9	54955.3
N_157.0637-10.98	152731	155576	132163	163907	146145	131868	140410	125718	145412	114980	149231	121620	148452	132706	146694	143474	136515	141264
P_157.1694-0.71	611423	362859	723913	416868	415295	655004	263353	698340	331209	478225	300060	269432	2.51567e+06	427047	530419	440328	844640
P_158.0115-0.59	96702.6	116678	82286.1	300096	111577	93847.9	90583.1	100184	139925	136543	119598	79807.8	182330	76119.4	147053	143157	139353
N_158.0143-1.09	32602.4	55615.9	40190.1	456559	33979.9	461883	74589.8	71969.2	462771	455514	87605.3	450346	101054	93885.5	61705.5	453917	84452.8	94205.1
N_158.0149-1.25	467046	472425	464640	450640	452144	461883	442977	440750	462771	455514	455127	447027	458261	441964	446822	453917	435141	417468
N_158.0821-7.01	263391	57263.1	72762	69442.7	71720.7	84904	80072.8	97501.1	58635.1	37153	79350.7	75146.4	66326.7	93045.8	113459	60754.3	84112.1	78997.5
N_158.0821-7.10	262216	57263.1	72762	66504.4	71720.7	84904	80072.8	97501.1	100174	102363	79350.7	75146.4	66326.7	93045.8	107522	63389.7	84112.1	78997.5
N_158.0822-8.19	59669.8	84770.2	91346.5	151997	90692.6	69385.1	72460	87518.5	123522	92522.6	80380.4	80320.3	61719.7	74253.3	54988.5	95816.6	90763.1	69302.4
N_158.9273-0.65	84596.1	65077.5	96287.5	44935.8	100687	74313.6	73786.4	79115.5	65089.6	78327.4	100749	76443.7	61663.2	88317.9	103816	83425.1	90485	74996
N_158.9783-0.59	5.67695e+06	5.04705e+06	4.59432e+06	4811975	5.37929e+06	5.83681e+06	5.00669e+06	5.73228e+06	5.21329e+06	4826458	5.5399e+06	3.30708e+06	3.97161e+06	6.40866e+06	4.52728e+06	4.70272e+06	4.61886e+06	4.64692e+06
N_159.0051-0.81	36584.8	55529.1	43702.6	339768	38263.1	91262.3	98015.4	69398.2	112067	70506.5	88822.9	128816	114826	78812	91394	96468.7	84237.5	107177
N_159.0134-1.21	115381	111154	115953	120178	97806.8	96521.7	106601	99278.7	108956	30871	103440	109469	109010	133062	102937	103279	102246	105004
P_159.0135-1.23	117392	123933	96479.7	126551	133429	93735.9	90653.7	100775	117913	116285	113963	73546.2	105117	89812.8	129840	117885	129657
P_159.0145-1.08	23875.3	19047	18236.1	20456.5	23886.3	22141	16007.2	21278	19354.6	32934.4	25734	22924.8	17866.2	40620.9	17674.1	23195.2	23424	32240.1
P_159.0626-0.87	258178	204031	200166	377979	223551	223734	137733	277783	241486	248726	213696	169803	227707	150235	297363	252379	264110
P_159.5562-7.98	173141	131339	143066	150602	117287	105828	89137.9	121670	110030	123482	111334	112683	114432	96520.3	148058	134261	137968
P_160.0216-2.71	110067	167530	105759	122189	176473	91605.1	167927	66766.1	197048	111294	490396	94079.8	92683.4	301297	91525.1	139337	152498	270064
N_160.0403-9.60	48697	84097.4	47772.5	60211.9	40792.5	36461.3	46133.9	43637.5	38935.5	34973.6	45247.1	45042.5	44085.9	42729.1	38614.6	56157.8	49466.4	39614.2
N_160.9405-0.91	64269.8	32563.9	51570.2	39726.2	36935.3	45158.9	40766.4	38863.6	30970.3	40892.7	36485.3	45905.5	36947.3	41744.4	34764	41206.3	38913.9	31082.2
N_160.9760-0.59	806331	686301	600879	676262	781197	794769	700239	805383	733892	682579	779194	459381	575632	888070	649692	673756	663248	658282
P_160.9864-0.84	63112.7	86103.6	52614.8	81805.7	94187.3	53265.3	55397.9	74075.1	114478	59037.8	73068.1	56869.3	57783.3	45969.8	103373	137372	100649
P_161.0021-1.22	45929	43910.2	47260.3	37805.7	44228	46290.6	42008.7	36083.1	43424.3	50319.8	42377.6	45152.2	36682.1	39101.3	33362.4	46409.8	46514.1	46502.4
N_161.0089-1.29	29762.6	38293.1	24682.8	35890.7	29959	33864	58995.2	51432.8	43789.8	30486.6	37906.6	46486.5	28768.2	44706.1	54802.3	24327	43871.9	39155.6
N_161.0090-0.79	95274.9	119841	178863	146005	177722	317115	148603	240908	132528	177871	182783	260539	165653	299265	150093	151515	193743	206434
N_161.0815-7.67	77965.3	85487	86323.9	85481.2	86225.8	78022.8	82622.3	96794.6	82115.1	79080.4	87523.7	90558.9	84910.1	83570.4	89992.4	68240.8	73746.6	81259.4
N_162.0406-0.78	29487.5	71647.5	34598.5	40138.8	45988	88344.3	83614.8	94942.8	86121.4	68962.7	45306.8	61890.3	34753.5	78187	46765.4	39452.1	64827	40499.7
N_162.0558-6.15	18586.8	16601.4	19888.6	20327.2	19882.9	21811.6	17659.3	18360.6	25079.6	22464.7	20706.4	13577.8	17034.9	17494.3	27960.8	24028	20413.2	19475.2
P_162.0755-1.36	20632.8	20131.2	17752.2	22504.1	21204.6	16641.6	12029.8	17963.4	19598.2	19754.9	19358.6	15926.9	19794.9	19395.2	23496.6	26448.8	23053.8
P_162.0756-1.20	22910.1	19881	30716.5	28506.5	56218.8	30557.5	37640.9	38423.3	59356.7	64199.7	15204.2	33173.2	364588	34589.1	27667.8	44818.1	126829
P_162.0756-1.77	39211.4	55649.6	40648.5	57126.7	59562.9	40426.1	40058.5	39298.7	58452.6	51705.1	41524.8	33058.1	47934.8	47752	48737.4	65923.4	56431.1
P_162.0757-10.15	37420.3	36072.8	32629.4	38001.1	37004	27683.2	27646.3	31361.2	29313.3	33054.7	29753.1	23974.6	33911.8	23501.8	38818.1	37273.6	46913.6
N_162.0768-2.38	11433.2	4387.08	9289.24	8927.52	19705	16855.1	20359.3	17352	10079.1	6865.35	6946.49	6619.85	5714.2	12684.9	20888.8	8485.16	4981.05	13239.8
N_162.0768-2.46	11433.2	19198.7	9289.24	8927.52	19705	24088.4	20359.3	20993.1	17448.6	20892.8	12193	14044.5	10470.9	12684.9	28830.4	8485.16	19377.2	18427.8
N_163.0246-0.80	9.22679e+06	9.64659e+06	7.59415e+06	5.42876e+06	6.08366e+06	8.16861e+06	6.03409e+06	7.81088e+06	6.73929e+06	9.05226e+06	6.96297e+06	8.10743e+06	6.02466e+06	9.68889e+06	5.50168e+06	7.52937e+06	7.46414e+06	7.48164e+06
N_163.0246-1.01	211654	809929	712734	146931	765697	165690	259135	457897	89530.4	1.03026e+06	824466	325938	682575	1254871	108379	250546	463820	250796
N_163.0398-10.00	2.29331e+06	2.34357e+06	2.22312e+06	2327816	2.22236e+06	2.17921e+06	2.31049e+06	2.26461e+06	2.16387e+06	2.21705e+06	2.22485e+06	2.22761e+06	2.21109e+06	2.29345e+06	2.30647e+06	2.32396e+06	2.11196e+06	2.19737e+06
P_163.1099-0.94	73309.4	99474	65555.8	87799	102699	71523.6	78526	73827.7	98380.9	89430.4	72209.6	66503.2	97345.4	71946.1	89218	108258	99620.4
P_163.1129-7.69	351607	285080	280941	282919	299223	319418	287034	278929	296473	309810	277344	306150	268515	326707	275864	341035	282391
N_163.9995-0.70	634641	782055	682360	630873	669530	608369	652934	580120	605697	573523	572154	691762	559961	672262	600353	693568	584222	646962
P_164.0288-0.75	48703.1	48491.9	16531.5	40297.1	36596.7	24224.1	24305.3	34090.3	22380.9	24193.8	55467.6	21699.5	18520.4	17408.2	36823.2	26233.4	53320.1
N_164.0357-9.26	86578.3	99923	104760	63999.2	78002.7	67349.7	63841.9	68619.3	132817	56932.1	96033.9	65806.7	73558.5	69802.2	89669.7	84753.6	71186.3	75347.8
N_164.0383-0.76	2.68864e+06	2.21428e+06	2.54407e+06	1.94271e+06	2.37565e+06	2.62605e+06	2.87782e+06	2.68383e+06	2.78331e+06	2.89425e+06	3.06209e+06	2.20688e+06	2.44104e+06	2.28157e+06	3.31203e+06	2.23582e+06	2.73023e+06	2.66323e+06
P_164.1160-0.94	128964	151576	119834	156723	167513	114370	137602	133769	177448	136122	143164	112043	134928	134761	154509	166497	165579
P_164.1277-0.79	152830	180804	69367	89317.1	92546.6	62197.2	379743	87728.5	1.29597e+06	73309.5	156449	425408	62413.8	263191	61714.7	141396	426155	142543
P_164.5336-11.52	2.29499e+06	2.36686e+06	2.15409e+06	2.41978e+06	2.44404e+06	2.24664e+06	1.7965e+06	2.1485e+06	2.46801e+06	2.25985e+06	2.24391e+06	2.20454e+06	2.22022e+06	1.83208e+06	2.36289e+06	2.58982e+06	2.35917e+06
N_164.9567-0.70	1.42262e+06	1.63416e+06	1.42756e+06	1511499	1.30664e+06	1.35013e+06	1.57575e+06	1.37554e+06	1.24028e+06	1.22369e+06	1.42899e+06	1.67438e+06	1.61314e+06	1.50308e+06	1.5757e+06	1.25663e+06	1.2496e+06	1.4365e+06
N_164.9567-0.81	1.41399e+06	1.306e+06	1.39711e+06	1.48958e+06	1.19461e+06	1.34448e+06	1.37312e+06	1.33073e+06	1.06813e+06	1.14247e+06	1.25938e+06	1.06973e+06	1.26536e+06	1.25633e+06	1.56206e+06	1.23591e+06	1.06517e+06	1.1192e+06
P_165.0066-1.23	985195	1.0509e+06	698599	1.04958e+06	1.02556e+06	682666	681402	735004	931505	828488	919721	614070	837391	703921	1.08293e+06	995341	997358
N_165.0553-8.83	62501.2	59830.3	66877.7	9666.34	107622	97818.5	60743.4	122303	112308	37672.4	53525.7	143385	119132	227446	111336	61154.5	76764.2	125028
N_165.0554-10.85	85464.1	130992	115134	109675	107181	66017.1	55078.7	142344	121612	91991.2	115472	105348	89169.4	100944	72940.8	176782	94519	56119.3
N_165.8943-0.80	5121.15	10685.2	5683.78	6779.48	5874.09	6383.23	5107.83	7866.06	146518	5232.3	5130.31	7344.72	8233.16	6713.76	4439.22	6435.18	49822.9	4343.41
N_166.0164-1.02	1.00957e+06	865397	1.711e+06	1.41403e+06	1.43753e+06	1.63208e+06	1.1906e+06	1.72355e+06	1.36548e+06	1.3775e+06	1.5777e+06	1.52535e+06	1.21132e+06	2.01378e+06	2.41969e+06	1.29503e+06	1.40996e+06	1.67255e+06
N_166.0196-0.95	1.01308e+06	893038	1.73852e+06	1.42293e+06	1.47608e+06	1.62063e+06	1.21732e+06	321080	257020	1.38675e+06	238732	1.54011e+06	242573	239118	253788	1.30095e+06	213324	1.73348e+06
N_166.9576-0.58	323625	276207	279485	293355	190845	282037	293463	293137	258552	244570	274200	257935	278336	234518	292238	238268	265438	256960
N_167.0204-2.06	375975	493447	369756	309197	462583	1.13282e+06	1.01207e+06	1.16383e+06	840674	937824	775992	1.69062e+06	1.18513e+06	1.46214e+06	1.01081e+06	373857	1.07355e+06	1.13133e+06
P_167.0311-4.46	24127.4	38496.6	37740.7	26574.6	40634.8	35474	26622.5	44125	35049.7	34207	30348.7	38080	25997.7	34963.9	27971.6	26360.8	36226.2	38302.2
P_167.0332-1.82	38911.1	21239.2	11389.9	64319.2	24050.9	38139	19121.1	25667.5	34322.2	35197.5	69926.4	9219.84	22672.9	14487.1	41517.2	28798.8	36785.9	32550.8
P_167.0807-1.78	95762.9	99531.8	52887.5	61053.9	142230	98143.7	95455.4	74343.6	154967	126151	300380	171797	152826	97863.6	90173.7	135344	199742
N_167.9312-0.94	34917.3	54469.6	37749.6	25196.4	56494.3	26601.7	41604.7	30989.7	211805	44656.8	58676.9	59280.9	39093.7	31263.4	27751.6	54625.5	109285	53544.4
N_168.0277-2.43	31265.9	30182.9	27477.3	32203.5	25263.9	33936.4	28055.8	34277.3	32142.6	30157.1	32047.5	10218.8	31723.3	10901.5	31575.6	27838.8	28335.8	17707.8
N_168.0428-0.74	7.00986e+06	5.89397e+06	5.80359e+06	4.21584e+06	4.98039e+06	4.303e+06	3.61541e+06	3.7514e+06	3.43415e+06	3.98061e+06	4.67072e+06	5.24682e+06	3.30361e+06	5.25592e+06	5.67966e+06	5.69986e+06	3.93208e+06	4.86896e+06
P_168.0644-1.85	70045.6	80239.2	47097.5	73946.5	75594.8	57442.6	78603.1	70270.2	91514.8	73959.1	38454.3	59717.6	46509.8	44691.4	77650.8	80439.3	65675
P_169.0455-0.59	135180	142605	116224	224499	187716	167320	176589	173564	158211	185236	125846	125605	237355	124629	183384	169514	152598
P_169.0456-0.78	113717	106948	190584	165792	194639	210650	188518	206832	234989	243542	177264	187276	174226	213356	129810	229741	236104
N_169.0488-16.90	16809.7	17671	20150.2	20869.9	22455.2	10328.8	17711.6	18441	20186	119174	11094	10119.8	17318.9	17412.9	19197.4	18307.3	117511	119311
N_169.0578-0.94	94675.8	100341	104807	99668.3	98962.7	94951.9	72273.6	94035.6	102302	87782	86649.1	111525	93832	82313.2	88243.6	83675.8	82861.8	85542.2
P_169.0601-1.60	190673	253963	198199	230365	236463	151129	154454	212586	243230	262840	184914	133922	178247	160126	235167	246468	263718
P_169.0623-10.97	160535	144696	152226	135519	163813	140092	131378	151536	137020	133789	141265	135989	145195	138098	171247	186258	161410
P_170.0119-1.23	1.2346e+06	1.3401e+06	976714	1.38764e+06	1.36097e+06	990463	897051	980211	1.25688e+06	1.15778e+06	1.20814e+06	855680	1.129e+06	947372	1.42345e+06	1.38497e+06	1.42401e+06
P_171.0242-1.23	134541	146817	110400	152075	124218	103269	107438	108764	135359	118917	130934	99356.1	114728	114515	146967	134605	143010
P_171.0258-1.55	37921.4	47891.8	38809.9	31190.5	55750	57078	44928.9	52748.5	68464.6	64824.3	56810.7	50235.6	55380.1	68064.1	34529.8	48879.9	74062.5	66393.8
N_171.0272-2.19	315395	566198	525709	584273	904296	370542	415322	463689	445503	345461	307003	483689	285502	357220	390298	568479	402376	361455
P_171.0888-8.47	44810.7	82189.3	54617.5	46523.5	50042.6	49514.6	52978.1	30481.8	40993.2	49344.9	48687.3	47991.9	37841.6	42797.2	40817.9	62567.1	54550.3	54146.4
P_171.9586-0.59	109390	104284	94969	331987	84684.7	110600	142452	95249.9	130307	273605	193047	73991.6	231960	82243.6	230611	145965	196825
P_171.9915-0.59	790975	947217	597396	3.06804e+06	717432	959263	661278	873667	973690	1.43756e+06	1.30025e+06	861304	1.39572e+06	636677	1.47163e+06	1.3141e+06	1.3417e+06
N_172.0226-0.69	7.26797e+06	6.28126e+06	7.00105e+06	6.48084e+06	6.85441e+06	6.81793e+06	6.31436e+06	7.1402e+06	7.31609e+06	7.62716e+06	7.31802e+06	5.59896e+06	5.66428e+06	6183096	7.77457e+06	6.77492e+06	6.90152e+06	6.28414e+06
N_172.0241-1.83	36929.1	21800.5	8803.13	37777.5	23083	27001.6	28486.2	44810.2	32865.5	31890.2	50271.2	12566.2	30122	24874.1	34502	24901	31964.4	28007.3
P_172.9765-1.08	219451	255417	207991	256072	263538	202937	197523	215097	296795	236197	197297	181680	422277	186028	265376	280284	314856
N_173.0030-0.88	127012	108588	145091	109820	121124	164458	133877	140101	156354	134788	155360	137796	161377	158826	186130	101958	136833	165450
P_173.0197-1.23	238711	221775	163745	240595	232952	163858	173785	179157	209518	196363	220441	141593	188240	179565	251450	222181	239997
P_173.0297-0.59	291610	285209	249567	382051	353953	291240	230428	245027	311431	322945	289445	242554	306563	231332	312027	307767	326722
P_173.0511-1.05	44173.6	38563.7	34080.9	45224.7	43609.3	32458.4	29501.2	30897.1	36702.8	32242.3	42700.6	31616.1	32980.5	26436.4	42067.9	44868.9	38683.3
P_173.0514-0.95	112429	46736.8	57876.5	52482.4	69320.3	113248	73162	42276.2	46514.4	35543.9	69167.3	38553.4	37322	45528.5	53040.3	45140	46491.2
N_173.9653-0.78	109565	117993	132243	129631	152401	154442	126015	156305	197336	198139	135426	182462	140260	128565	105235	215415	247576	196029
N_174.0019-1.26	234911	231798	219679	242888	224310	239240	229567	230373	237984	262273	232893	254094	224444	240665	238091	239861	256935	244626
P_174.0243-0.59	220952	187038	199161	176691	389828	244386	242827	240484	212506	218027	267557	147078	146646	337595	142562	217755	219520	238035
P_174.0336-1.23	49735	46965.6	44294	48479.3	50920.2	39707.8	37970.4	46133.4	50160	52522.5	50733.6	37584.1	39230.3	41696.5	52444.4	59179.6	51391
P_174.1100-6.15	184754	205363	174350	179453	201086	173394	164694	165952	179098	165561	167518	136739	168005	154359	179328	186504	189200
P_174.1484-6.23	10983.9	20215.7	10159.2	6235.17	13086.4	12538.4	29462.5	12519.3	12260.7	13759.2	63770.1	14524.1	10692.3	43474.6	12309.4	13801.3	18896.1	42106.5
P_174.9376-0.65	2.63721e+06	2.71148e+06	2.14978e+06	3.1389e+06	2.53987e+06	2.01448e+06	2.07476e+06	2.29505e+06	2.54869e+06	2.43122e+06	2.91664e+06	2.15692e+06	2.59249e+06	2.01496e+06	2.92448e+06	2.6003e+06	2.85114e+06
N_174.9558-1.99	21800000	23400000	25600000	20800000	40100000	20800000	26100000	23000000	26600000	26100000	30600000	31200000	27600000	30100000	23300000	30900000	29700000	28400000
P_174.9910-1.23	3.59195e+06	3.84421e+06	2.74723e+06	3.9627e+06	3.9624e+06	2.84656e+06	2.64992e+06	2.9426e+06	3.68767e+06	3.29225e+06	3.59728e+06	2.42545e+06	3.33037e+06	2.75752e+06	3.97077e+06	3.77067e+06	4.00008e+06
N_175.0244-11.75	27717.8	11073.1	42641.9	48631.9	54007.8	36128.9	51649.6	91901.6	74115.9	70887.5	95074.6	21976.2	60909.1	63691.2	87416.2	38924.7	61768.4	62591.3
N_175.0244-2.76	21512.1	19627.4	16238.8	19121.5	24784.9	32225.1	74655	54203.7	42379.5	25992.8	36635.3	77294.4	41637.5	35062	30644.9	25182.5	42498.2	47056.4
N_175.0405-0.79	15513.4	11016.5	14348	20142.1	8826.85	13258.3	11807.5	17267.7	15262	15193.2	16904.4	10387.9	13431.8	10737	29062	12466.3	13705.9	9675.43
N_175.0970-7.76	39063.9	33034.1	41259.8	40153.5	32556.6	35765.3	37142	37743.8	42121.8	40219.2	35616.1	40923.3	32807.4	35909.2	43519	42708.4	35140.5	34881
N_175.9591-0.59	764209	785150	865477	718248	1.47456e+06	723485	882768	812211	908317	915330	1.03853e+06	1.08748e+06	977013	1.06084e+06	828255	1.05511e+06	995140	1.00871e+06
P_176.0292-1.23	604737	628295	479957	644282	641765	470687	455357	495554	609249	548479	602209	419182	544923	484573	618300	608519	656177
P_176.0912-10.97	1.36106e+06	1.29941e+06	1.17214e+06	1.34812e+06	1.25863e+06	1.05076e+06	856272	1.0238e+06	1.14769e+06	1.1326e+06	1.05188e+06	1.03782e+06	1.08979e+06	998055	1.39537e+06	1.2881e+06	1.35361e+06
P_176.1258-8.18	183580	167962	249264	146654	122966	158194	58055.3	112289	142776	179905	172037	107954	130671	67159.6	278027	152860	193706
N_176.8170-0.60	180121	167394	124732	170097	157807	169337	173831	170462	190120	110661	158699	197462	191647	176999	154792	193415	201036	156380
N_176.9519-0.56	149959	155185	162923	144625	257834	142883	194104	160079	189101	169857	231490	219030	200746	213625	166657	225065	200544	190262
N_176.9605-0.58	288627	331377	309210	284461	530580	293374	348531	304627	369421	326505	417400	413311	362440	385185	309709	373608	402422	391435
P_176.9798-0.70	44224.8	34367.3	22313	36921.6	58489.7	29457.3	24879.9	25912.9	32851.9	44329.7	42091.9	33231.3	33797.1	23297.8	38104.2	45659.8	33725
N_176.9959-1.22	19241.7	21372.9	24128.1	28054.7	17801.8	19669.2	28150.5	24254.9	28132.2	22456.3	22319.1	18283.6	25506.3	23384.3	24735.3	22309.4	24360.9	22472.4
P_177.0064-0.79	2.70297e+06	1.62913e+06	2.21554e+06	2.66714e+06	2.07996e+06	2.30995e+06	1.85897e+06	1.88513e+06	2.02982e+06	2.60084e+06	983879	1.62635e+06	2.13537e+06	1.22259e+06	2.40721e+06	2.2934e+06	2.12124e+06
N_177.0209-0.78	332578	631843	255778	477543	403393	309467	398972	415737	387280	299553	458541	164467	283771	374512	270674	448714	336932	320049
P_177.0240-1.23	183446	187649	146627	186740	189739	148031	151065	141935	178056	162350	167996	123487	164960	154734	184504	174207	197412
P_177.5670-7.98	61407.9	34381.9	48233.1	115991	25447.1	93008.7	41983.1	39304.1	26823.1	46447.1	87963.4	41652.5	33753.7	48223.6	50163.9	33120.5	95861.7
P_177.9570-0.74	840874	1.07287e+06	867516	1.0523e+06	865724	756981	645890	698164	854811	970860	782637	824769	747624	691741	1.0032e+06	900008	873202
N_178.0062-0.77	18942.5	18198.9	5267.05	7731.81	22460.7	18591.2	6440.04	6738.07	26807.9	6434.22	17634.7	28857.9	14824.5	7327.62	22542.4	11138.1	16902.5	21830.1
P_178.0086-0.58	85822.5	95682.7	64732.3	97489	86295.8	72839.5	64174.5	79054.1	92740.7	92148.7	74551.4	85690.7	82154.7	72941.6	102800	95010.8	76894.8
P_178.0090-0.83	122335	61666.1	54126.9	104800	16867.8	83640.9	76205.7	75258.6	73910.5	92418.3	30616.7	63997.3	102398	39409.2	100956	104616	88809.5
P_178.0341-8.62	905721	995755	852795	936036	982022	841477	680243	791033	961009	898340	858060	793966	830293	763442	973175	1.00241e+06	1.01985e+06
P_178.0563-9.28	210578	222741	159690	146680	137593	129073	126556	155598	160796	106440	165298	216888	182253	219476	206785	142622	189345
P_178.0564-9.12	202868	218446	179271	135017	159407	151159	125743	181233	179783	116908	179177	204420	163310	232160	170783	141176	166180
N_178.8150-0.61	304558	314498	218238	278768	321199	271572	309230	286449	208187	192848	279524	326606	311208	278457	257219	325798	301548	253108
N_178.9487-0.58	465037	526777	548623	458390	881328	442356	595741	515065	570003	535045	669979	714867	629004	742137	504294	696211	640297	638112
P_178.9691-0.74	86094.8	103363	97128.7	97064.1	100926	88809.6	80334.2	81486.7	95362.7	96881	83829.4	96564.2	80038	84964.8	108805	83520.4	88105
N_178.9835-0.92	188471	168970	242170	192885	160381	196309	177770	183791	182852	178465	155297	161201	187511	192910	183421	188189	190200	168767
N_178.9942-1.15	384380	394616	377091	417516	358740	422688	379042	387636	369363	351356	393340	374648	383448	369360	412970	367401	358079	357542
P_179.0126-1.22	91393.3	99198	79014.9	100122	95774.7	80150.7	73324	74528.1	97801	86191.5	91080.7	70449.9	86569.5	81101.7	101745	93447.5	96719.6
N_179.0151-0.77	70149.4	36295.6	37734.8	85979.3	63149.5	79266.3	120698	27581.4	71213.4	67779.6	75820.3	29668.7	40754.3	56094.1	41972.8	46688.4	44240.4	41464
N_179.1073-12.93	63594.3	53305.6	67397.3	107187	87386.5	67210.3	73506.3	68982.9	63869.8	64479.9	58089.1	61802.9	73518.2	79777	73793.9	103198	60615.7	73765.4
N_180.0335-0.83	37212.9	32641.8	56719.6	49705	64034	68892.5	39251.9	80545.2	40095.5	54633.2	49206.6	51088.7	46477.5	52851.6	75258.8	49937.8	54237.6	54291.6
P_180.0437-10.09	113581	96020.2	98063.1	79301.5	84444.3	93302.5	98543.2	74582.1	85082.5	100963	94211.6	108461	93937.2	98545.1	99588.3	105979	114237	94215.2
P_180.0698-7.98	1.15159e+06	986781	950177	889565	807187	703575	576382	779556	798837	821444	689666	637129	752336	644267	1.03169e+06	828117	801521
N_180.8127-0.59	143972	144773	112903	161676	148034	141446	152143	153298	162041	104197	119049	167064	159575	150246	135573	148898	155581	149047
P_181.0075-0.79	14719.4	21928.8	22744.4	8683.36	15900	11692.5	24752.3	10631.3	12706.8	19897.2	10654.6	25943.7	18788.8	33794.6	10946.5	20759.1	25517.8	24386.3
P_181.0081-1.23	102972	97847.9	77561.1	92551.9	98386.8	76521.5	73366.2	89056.2	95218.7	80401.9	92666	73272.9	94287.5	89657.9	97871.9	89974.2	100428
P_181.0255-2.71	1.10522e+06	593549	769642	1.21287e+06	652879	1.13645e+06	474330	1.44916e+06	702249	3.18166e+06	618428	653060	2.10358e+06	679565	931115	1.07139e+06	1.77705e+06
N_181.0364-2.26	38365.8	59080.6	37678.9	44943.3	58342.1	58604.2	42633.9	71685.7	56369.2	47057.4	45756.7	38521.9	62397.3	56714.5	73227	71806	48279.5	58029
P_181.0487-1.02	32924.9	37571.1	20566.1	29875.8	50408.8	43770	34654	55375.9	48117.1	48514.6	56088.1	50134.6	56652.6	33721.6	31527.6	54497.1	50856.8
N_181.9173-0.86	109829	158682	128826	115147	152509	149872	103332	132313	184533	183657	118736	211639	138558	125916	92552.8	175381	220509	165223
N_181.9659-0.73	881593	1.29256e+06	904381	849397	1.09447e+06	821241	869538	795791	1.00227e+06	826142	870298	1.52933e+06	860828	1.17462e+06	778423	890857	809417	1.0773e+06
N_182.9901-2.10	427082	382749	357848	402200	355190	400258	354870	556283	547072	531796	402166	317435	450885	436623	491969	384395	482226	393923
N_183.0369-10.06	270529	218838	234187	229395	229697	240072	234670	275885	243985	234412	234108	207965	244734	255646	227688	236044	233098	219076
N_183.0398-1.22	34728.3	41983.1	28607	68400.8	21391.2	41152.8	72267.3	58627.6	54874.3	52033.5	64311.9	33488.2	53086.9	49607.1	90515.2	37719.9	50923	58268.2
P_183.0505-2.03	60108.2	37436.3	74366.5	64188.4	54582.1	26435.3	25402.8	23465.8	30693.4	54931	49084.7	3581.86	16185.4	10636.9	22046.4	64050.4	35827.1	30548
N_183.9626-0.75	344692	460177	315953	302366	389642	302949	336024	282176	366014	283431	256784	590912	348775	400561	306558	352643	289145	389341
N_184.0743-0.82	753296	841921	957293	963242	890000	675010	542635	677902	536674	608992	810067	1.03724e+06	561447	871652	909001	838854	540678	780211
P_184.1052-7.70	91008.8	84203.7	67908.8	128818	124765	112786	89577.2	83105.4	127127	102722	107080	91663	114854	96755.2	101677	194349	103929
P_184.9688-0.73	16323.5	25443.8	22858.7	23890.4	24463	19976.2	19262.3	19952.2	22462.5	22180.6	20247	29707	22506.7	14151.1	25059.1	26630.1	22031.3
N_185.0064-1.38	30097.2	37780	57769	45934.7	60863.7	76157.2	81236.8	128418	104135	83370.6	98566.3	65575.1	69133	105621	190566	45416.4	86681.3	96849.1
P_185.0415-1.01	51627.5	129225	69007.1	37266.7	160161	44007.2	67414.1	27198.2	86395.7	40405.4	115895	48830	34578.1	109975	32357.6	93659.2	61305	90378.4
P_185.9837-1.23	393815	381211	286082	422557	410997	299970	323381	333412	393536	364431	394219	271154	358996	331990	401575	369821	389581
N_185.9936-1.84	353999	245337	111943	450631	275891	273821	235674	291630	299300	305886	449552	102716	249471	150886	343008	301854	269925	235634
P_186.0069-1.92	13080.1	15866.3	8410.72	15335	14360	14657.3	11781.4	10802.9	5799.93	13377.4	10607.7	9982.11	8371.84	13351.5	10093	12240.1	13295.4	15470.1
N_186.0412-10.19	34069.1	39339.2	30650.1	32477.5	26660.9	35027.3	32655.1	32328.1	31460.7	28809.3	33207.2	37002.3	31536.1	33920.3	31124.3	35008.9	31653.7	31914.5
P_186.9643-0.59	64581.8	59747.6	80572.7	60283.1	40261.7	85269.9	65635.3	47571	64379.6	77254.4	52886.7	53622.4	52877	73792.4	58179	73159.2	71725.1	64367.4
N_187.0200-0.80	127150	113276	93497.3	114063	104981	117495	117022	130384	113722	137437	135589	93707.3	114325	117231	127514	101168	127997	105798
N_187.0218-1.43	35953.1	33759.2	26881.5	29283	27858.9	37056.3	23478	30014.8	32155.6	24988.2	32592.1	26340.9	30324	30607.1	26857.2	34744.8	41349.7	32849.8
N_187.0416-1.24	2.03012e+06	2.44205e+06	2.13819e+06	2.02132e+06	2.00597e+06	2.28085e+06	1.86298e+06	2.39055e+06	2.26061e+06	1.97123e+06	2.2093e+06	2.4288e+06	1.81544e+06	2.29317e+06	2.55675e+06	2.07382e+06	2.1852e+06	2.03845e+06
N_187.0609-7.59	84358.2	82116.9	75759.4	80806	100952	84688.1	84145.1	91967.1	82817.4	78938.5	88490.6	81767	83610	90236.9	80972.9	89286.7	93983.6	87310.9
N_187.8608-0.81	76766.2	96885.7	64808.6	51784.3	111609	113457	103648	149857	226020	177733	85299.6	161079	113081	95959.5	60557.9	115914	346625	131773
N_187.9906-1.81	117553	75782	34881.4	143821	98515.1	88720.1	87934.7	100420	100761	99090	141978	33894.1	86832.9	59447.2	111264	100719	97472.8	87103.3
P_187.9997-15.86	12158.6	19183	26850	17105.2	6015.79	43227.5	50443.1	118856	72507.2	109701	23217.5	28255.3	28597.3	16706.7	41006.9	6874.97	29073.2	7229.77
P_187.9998-16.11	227992	307364	192941	120578	325489	362631	362908	371513	406782	285362	285180	232462	211275	322727	87884.2	289589	173639
P_188.0222-1.40	68563.3	58307.3	69817.9	45803.3	64244.3	73637	49058	73359.3	59354.6	96574.6	57863.6	51308.9	51170.8	47261.3	58769.2	62557.2	75787.1	63102
P_188.0224-1.23	1.20144e+06	1.29148e+06	940713	1.27628e+06	1.29477e+06	954387	878340	996566	1.21082e+06	1.08036e+06	1.12238e+06	897602	1.08846e+06	939120	1.31741e+06	1.25201e+06	1.29243e+06
P_188.9177-0.59	66332.7	96869.6	49384.4	351989	58840.8	90951.7	44535.5	89646.7	91178.1	129618	120312	79606.8	134963	34807.3	148999	143346	137090
N_188.9505-1.26	410584	385234	374007	401974	352209	373070	416114	395427	397519	371781	398084	380708	408783	377280	413434	379383	358391	341813
P_189.0062-2.13	81681.9	78310.8	68788.5	150822	61691.6	55745.5	44590.2	46084.2	63055.5	47614.6	68372.6	38592.8	49538	35205.8	90864.9	63334.9	65616.4
N_189.0209-0.78	894761	1.27248e+06	641724	1.26768e+06	1.06135e+06	926363	825362	1.7226e+06	1.29424e+06	980034	1.51732e+06	446265	773967	980275	836504	1.05876e+06	1.01392e+06	981667
N_189.0401-2.53	99266.3	77642.8	94211.7	20800.4	93888.1	128840	116167	167946	111204	145622	90898.7	94829.6	94331	105804	157303	76408.2	122814	107175
N_189.0514-0.77	285288	231851	209125	228309	210330	211671	236921	225614	237562	217759	310822	235130	165609	186004	281626	223085	225436	225034
P_189.0728-1.10	1.89812e+06	2.06629e+06	1.62897e+06	1.66336e+06	1.80946e+06	1.47325e+06	1.18224e+06	1.67748e+06	1.80482e+06	1.56529e+06	1.76084e+06	1.46628e+06	2.01373e+06	1.29535e+06	1.90683e+06	1.90395e+06	2.14375e+06
P_189.0733-11.52	1.84541e+06	1855491	1.83197e+06	1.97917e+06	1.86196e+06	1.7713e+06	1.49441e+06	1.67748e+06	1.86769e+06	1.67467e+06	1851246	1.70044e+06	1.73483e+06	1.562e+06	1.97051e+06	1.96459e+06	1.80294e+06
N_189.1127-7.66	41672.9	38474.2	40435.7	46778	37252	45813.2	43024.1	35587.7	52600.4	34344.5	47397	41062.5	36311.6	39188.1	40962.6	41107.1	40401.6	43422
P_189.5642-9.28	412765	639834	404552	402848	434422	394013	291221	435216	590304	344936	474127	409998	450002	464626	490726	409272	499686
P_189.9663-1.22	128020	110536	95874.4	114314	127619	100106	99049.1	98440	117469	114595	113298	93436	122742	97646.4	118022	109840	118528
P_189.9792-0.59	475440	33573.7	441314	92258.3	59954.7	73401.7	130136	105966	51759.9	53219	62717.3	135870	66832.1	48558.9	215457	117231	87060.9
P_189.9796-1.23	37861.5	32658.9	38465.6	40833.6	47265.6	33018.8	37883.1	38646.6	37284	31148.4	46784.8	30910.7	32419	41562.5	32980.3	31862.3	37975.6
N_189.9981-0.79	451312	137783	457498	99579.6	349867	138836	94777.2	152120	232240	115354	114050	511083	174805	257657	365328	283489	119944	439491
P_190.0003-16.11	430216	579197	328085	215313	672194	682251	841479	768594	909125	538688	515660	415831	371274	626530	160975	568824	318615
N_190.0012-0.76	423034	457952	433949	470252	351659	347895	448273	354606	389333	433048	408961	523872	395101	322213	373828	426541	334371	403533
P_190.0017-0.59	124671	143186	111610	314312	100649	158176	148808	154316	166482	204624	209115	168911	220312	129226	207413	189904	178687
P_190.0019-8.62	116433	131983	105299	124583	120684	128303	84898	99855.4	117946	107217	111932	95114.9	121068	97515.1	134057	129079	126646
N_190.0175-0.86	300903	283595	382522	270655	281253	260644	243902	337693	292978	322325	285212	310447	254490	229408	263591	287308	293305	263569
N_190.0507-11.50	149000000	152000000	148000000	152000000	146000000	152000000	146000000	148000000	147000000	153000000	148000000	146000000	152000000	151000000	146000000	153000000	151000000	153000000
P_190.9630-1.22	991625	933912	702380	945082	1.0214e+06	718013	748445	769607	861455	814431	875930	645777	878608	759905	982861	893747	954650
N_190.9727-1.10	206496	194520	170994	196228	178845	186120	173354	239289	223795	204077	192278	200970	191844	350105	232803	180072	183555	218021
P_190.9786-0.58	202884	214619	167695	709585	178097	254462	310721	164979	262724	500660	319460	156443	462852	152569	465777	289626	345477
P_190.9858-1.08	408383	491304	424017	523154	523532	399122	420760	461084	623180	486283	408928	355819	940588	381481	507310	596221	699590
N_190.9987-0.75	586638	639105	490164	651565	490348	500676	653623	435531	540501	492234	644476	653138	533221	452645	576808	569637	453936	563964
P_191.0657-0.77	143001	183388	147722	160836	207092	151875	170883	154098	185204	226268	146948	127331	182395	200487	174529	192058	185056
N_191.9459-0.80	457957	540222	595947	557302	637795	621975	562299	575915	707234	759817	547595	657242	588228	494957	469225	798329	961036	713810
P_191.9956-16.11	154569	217264	136624	93587.5	251968	259408	324122	281590	346016	203813	197247	157319	144178	244245	71345.4	217278	126958
N_192.0339-0.94	179076	43150.1	41582.8	29496	49655.1	87906.7	98199.5	209036	195485	60492.4	99542.9	24093.6	102051	28047.1	75711	53264.1	160501	56861.5
N_192.0662-8.70	651127	58364.7	56422.4	104414	46211.2	45965	50824.2	53721.3	63601.2	56175.1	47641.8	45621.4	37926.1	46896.6	49642.8	128106	53859.9	45029.2
N_192.0662-8.76	43763.9	58364.7	56422.4	104107	46211.2	45965	50824.2	53721.3	63601.2	56175.1	47641.8	45621.4	37926.1	46896.6	38177.1	62423.8	53859.9	45029.2
P_192.1589-3.82	2.4948e+06	649770	1.07823e+06	1.59198e+06	1.15619e+06	2.45246e+06	505329	1.91217e+06	911698	4.08774e+06	974569	684959	3.72214e+06	913051	1.77092e+06	2759550	3383514
P_192.9394-0.59	334155	486022	260170	1.42425e+06	354182	414746	288459	320618	419424	609770	534098	367897	599438	232908	655862	614379	531114
N_192.9702-1.12	76029.1	74560.2	70184.1	76834.7	63375.2	74930	69055.8	94308	83723.7	76643.2	65795	76102	75283.3	111046	85619.3	66490.2	67209.8	80774.7
P_192.9757-0.58	193865	108148	124099	96883.3	448777	95106.1	149547	186061	110050	159751	304878	177840	90875.5	289983	87430.9	257544	198308	216714
P_192.9787-0.80	736343	412722	699518	673237	609550	746314	537671	533525	527748	834734	202315	478439	585908	360004	660150	629315	569476
N_192.9889-2.08	163661	106523	183121	178847	121403	63701.7	67239.3	111318	103445	107162	108063	8098.11	71692.6	27246	107437	148929	80208.6	62889.3
P_193.0014-1.23	1.82771e+06	1.97284e+06	1.4764e+06	1.9741e+06	1.91446e+06	1.54556e+06	1.51558e+06	1.55611e+06	1.75464e+06	1.60746e+06	1.75395e+06	1.42222e+06	1.64805e+06	1.52334e+06	1.81215e+06	1.77812e+06	1.91918e+06
N_193.0352-1.01	51536.2	42140.9	50946.1	24748.1	59871	79031	75987.7	88744.5	64138.1	69330.2	70438.8	93075.9	71330.6	143554	83893.4	30844.8	69802	87486
P_193.9295-0.74	372849	483898	420834	441683	396684	343789	336699	355686	390653	428622	364880	335624	343627	415126	467423	385575	366418
P_194.9739-0.59	105453	111932	99074	360194	136278	125533	168932	115195	147384	261198	138109	111861	239562	89520.2	218148	191019	167428
N_194.9867-2.03	55869.9	37141.4	58673.9	58912.3	44695.7	18620.3	23930.4	41267.6	38044.6	39743.5	40166.3	4280.3	23992.1	11320.3	36954.8	50377.8	30371.6	22438.6
P_195.9676-0.74	777814	991881	931051	958226	777243	788493	700319	695185	842084	849902	904932	809747	728744	790454	901760	823072	775844
N_195.9912-1.00	43792.3	16443.7	8455.06	539669	14633.8	40183.3	151326	60587.2	166136	95391.9	96658.8	41830.5	97751.1	38372.9	44181.9	128299	93200.2	66084.7
N_196.0275-0.76	377243	273110	282499	331844	205498	249776	198444	213802	259815	321505	168943	147519	196145	253638	213996	281296	236828	205145
N_196.0738-8.56	3411.17	69813.8	65548.2	4441.95	68130.7	49544.4	54655	61175.7	80205.9	57235	49714.5	61094.7	51713.5	2955.82	58024	4436.39	63698.5	58491.8
P_196.0936-7.68	27766.3	105174	46924	28850	65118.8	5335.09	82932.9	11284.4	44100.4	8556.8	134936	23921.3	19574.1	95143.4	16767.4	41077.2	24620.7	55671.9
N_196.9851-0.98	67617.2	58068.1	64651.3	74972.4	69497.8	61761.7	64995.9	90662.5	77748	77545.2	75218.9	94320	69613.5	128578	76508.5	60734.8	79104.6	79727.4
P_197.0024-1.08	83640	89122.7	83404	92544	102188	82944.1	84958.2	96536.2	120653	94324.5	77124.9	68771.1	184512	77286.9	93050.3	104068	132491
P_197.0037-2.47	238270	276526	233374	255238	276275	203169	219575	231496	357187	282030	30943.5	195448	121068	202311	289760	310336	201301
N_197.0064-5.87	15676.8	10486.3	25770.9	10425.7	26081.4	160982	112936	155207	172993	173475	37609.2	70630.5	80386.7	62127.1	56420.4	18661.8	143952	57236.2
N_197.0312-3.25	22498.9	22128.3	28261.2	20295.7	26795.3	35536.4	41495.3	38414.9	37681.6	34386.9	31455.5	58254.1	41292.6	59926.7	28340.5	25674.6	35371.9	39446.2
N_197.8896-0.80	17754	38579.6	25971.7	25207	26611.6	26311.9	30094.7	29570	30502.5	34982.3	23998.5	34396.8	29991.1	27253.9	9630	31058.6	40359.6	36805.7
N_197.9395-0.74	74316.3	122284	81330.3	67280.1	94229.1	88627.2	66836.4	103986	104855	92536.3	69330.4	95845.2	89621.2	116432	86344.4	88514.1	81089	70035.8
N_197.9629-0.79	820092	886463	914738	829397	897921	869403	868347	833118	989554	906330	902221	995554	877776	696014	867794	939209	911496	937458
N_198.0492-0.91	4.71529e+06	4.13264e+06	5.82252e+06	4.54344e+06	4.00457e+06	4.62702e+06	4.66194e+06	5.21806e+06	4.43003e+06	4.98756e+06	4.71768e+06	3.94444e+06	4.45631e+06	3.64328e+06	4.55428e+06	4.45141e+06	4.42372e+06	4.05315e+06
N_198.0862-8.78	32644.4	60453.7	46812.7	118843	37584.1	45839.2	37448.5	35652.8	35299.6	38829.4	45715	52316.7	40395.7	46883.8	26610	59734.5	36914.6	37190.8
P_198.1058-7.98	23800000	20200000	19400000	18400000	17400000	15100000	12300000	15700000	16800000	17900000	14600000	13400000	14500000	14000000	23300000	17900000	18700000
P_198.5696-9.12	195096	209785	228044	185974	128743	143025	159529	142295	168863	165865	113150	173384	210733	182932	234008	157985	150198	165874
P_198.5696-9.27	38601.9	56749.5	32664.8	46710.9	37710.9	46758.9	31784.4	34917	47980.9	31419	31534.6	37270.5	60048.8	42551.9	46479.1	38541.5	28771.1	34993.3
N_198.9444-0.67	229588	198693	233944	247308	178537	226474	239788	267009	258727	232674	222645	156230	202833	211366	235113	192587	218516	220321
N_199.0071-6.97	22097.5	58546.5	75221.5	26151.7	59332.6	18059	18052.8	23346.8	100501	17176	43406.8	28683.4	29885.9	33953.6	17231.9	48055	38407.8	30021.9
N_199.0222-1.25	122981	119720	126797	116447	123161	111398	110585	136201	117670	114178	123795	126631	135028	124480	127117	122340	132683	105365
N_199.0342-0.71	2.37301e+06	1.88455e+06	2209914	1.95356e+06	2.14983e+06	2.11407e+06	1.95775e+06	2.26072e+06	2.11732e+06	2.51804e+06	2.23733e+06	1.58517e+06	1.88715e+06	2.39829e+06	2.33828e+06	2.09927e+06	2.09545e+06	2.03549e+06
N_199.0520-6.65	8607.67	16443.1	4909.18	15479.2	16430.2	51247.1	74049.5	84592.5	65481.9	41327.6	60837.9	124040	43172.6	76945.2	51014.6	13550.6	62733.5	64399.3
N_199.0594-7.72	99518.4	114995	104809	123298	110041	97082.5	107119	101290	106308	87076.7	95119	108937	95546.4	99058.1	110544	100646	91243	102784
N_200.0153-0.78	230262	188072	219648	141984	179999	207977	225565	217300	221628	265097	234987	220443	207605	193711	234389	189805	239098	226375
P_200.0402-0.68	531340	506186	407091	494964	476104	439612	431392	482594	544418	529019	527013	418174	425422	495162	520435	538082	572499
P_200.9464-0.74	222875	277060	258784	269391	226691	240174	209554	210380	249878	259684	276881	226825	202688	198125	269132	229004	223921
N_201.0023-10.05	175268	178402	173666	177410	166811	169219	163124	177859	168371	160025	174030	161671	169965	173629	190844	165454	168349	163649
P_201.0066-1.23	999204	992524	606506	989776	1.03113e+06	569224	668220	687056	881441	771444	909294	470312	773917	727247	953602	868789	940541
N_201.0363-0.77	63682	98144.2	45378.2	48835.1	49801.8	54259.4	42375.6	48784.6	40759.6	47450.4	61663.3	119397	88655.4	91806.1	54437.6	46436.7	36445.8	59562.3
P_201.0728-2.70	126586	97601.1	93356.2	116202	132123	90992	46867.2	69628.9	89239.6	38540.6	26124.5	93013	28110.1	55351.6	112386	99445.9	57971.3
N_202.0018-0.76	952154	839024	815360	962129	843617	688534	842545	767412	745190	774160	839227	947980	868097	580435	879383	887255	880122	758036
N_202.0022-1.23	52254.5	63008.9	54124.1	86001.9	59554.8	61987.3	51374.8	91681.5	78200.8	53262.7	50048.9	54332.5	52591.7	57983.9	60244.3	56399.8	62853.5	79074.3
P_202.0382-1.11	90239	106660	73108.4	112222	112593	91408.8	91009.2	96564.7	123000	107241	77238.8	69406.7	83908.7	95653.2	101229	125970	108749
P_202.1436-8.36	121213	129718	114473	139889	129448	120141	88978.4	95673.4	109676	118931	111475	101896	108238	92111	131686	141231	130777
P_202.1795-5.94	547065	5.05921e+06	564829	1.80968e+06	1.85882e+06	1.58531e+06	9.04324e+06	543825	7.7528e+06	790852	5.60879e+06	724468	403377	8.59073e+06	1.39779e+06	2.20914e+06	5.00044e+06	4.08922e+06
N_202.9183-0.59	60211.6	33212.5	30398.7	41142	71349.9	29064.4	40078.7	65686.8	28404.4	37629	98958.9	50280	27939.8	56849.5	30855	45174.6	36458	44556.1
N_202.9503-0.60	37137.9	38294.3	41722.8	38251	54266.6	38238.3	49739.9	44824.2	43923.1	38451.3	43280.1	32214.8	32847.4	59379.8	39723	43561.9	46019.1	47572
N_202.9606-0.59	132826	113326	112308	118191	79591	131244	103012	113153	112703	108211	111249	97476.6	96244.7	91742.3	134633	100550	109088	97274.5
N_203.0170-1.21	200312	230255	222514	207625	205572	209168	194763	234796	218259	198351	214041	245120	182382	219009	235026	227668	188204	198103
N_203.0183-2.05	2.76564e+06	1.81374e+06	2.88343e+06	3.04314e+06	2.11786e+06	972520	1.06322e+06	1.80395e+06	1.7032e+06	1.92306e+06	1.92801e+06	47721.8	1.06599e+06	408883	1.75675e+06	2.53415e+06	1.40073e+06	1.02901e+06
P_203.1476-7.62	29482.8	46205.9	63958.8	32107.2	44387.2	61785.5	46504.3	27560.2	38368.9	60721.5	56377.8	68239.6	44732.6	70657.8	34567.3	46820.5	44775.3	73396.9
P_203.1478-7.74	123264	144035	71338.2	143090	131356	127320	95000.5	112786	123379	172559	178311	150612	200001	127902	122843	153071	211115
N_203.9836-0.80	97455.5	94261.6	96453.6	93192.3	91069.6	100524	125851	93373.9	104367	99251.6	94352.6	104697	99291.4	102217	91289.5	88883.7	82951.1	88326.1
N_204.0042-0.77	2.80645e+06	2.73077e+06	2.08114e+06	2.7165e+06	2.50873e+06	2.31253e+06	2.60598e+06	2.44837e+06	2.97653e+06	3.1196e+06	2.57257e+06	2.66528e+06	2.96312e+06	2.20241e+06	1.82826e+06	2.53379e+06	2.70459e+06	2.47902e+06
N_204.0635-6.18	18581.8	12953.5	19309.7	18843.4	18178.7	15234.9	13353.4	25087.5	16627	19252.9	15714	13412	14702	13638.3	26041.8	14644.9	15595.1	17172.2
N_204.0944-2.47	434433	423998	416088	438782	351301	441526	431348	365838	449464	379776	406006	539213	378080	516778	423505	397304	366642	449390
N_204.9563-0.61	178689	158080	150105	172411	255081	184008	188890	179671	163077	149693	257622	143760	165332	211707	180828	197880	187676	187711
P_204.9785-2.13	53045.5	53576.9	49990.5	96158.8	41090.1	35218.1	33127.4	35323.9	38984.7	29419.9	45742.6	23001.7	33892.9	31430.1	62462.8	43035.3	39398.3
P_204.9786-2.34	24985.4	32229.8	34327.8	11220.7	27817.6	15804.3	18728.8	15588	23545.1	21984.4	25068.4	23162.9	18818.5	23683.7	20133.7	27400.1	22084.4	24239.8
N_204.9793-0.77	328813	336461	298682	303603	310671	316390	293186	306464	325725	296357	330232	332558	320262	296460	355624	293832	310539	306596
P_205.0015-1.00	5036.23	11044.2	5442.67	6698.35	11306.9	7286.09	6632.15	6206.23	6959.08	12507.2	17929.1	11934.7	10399.5	12987.1	5780.4	10588.3	12860.7	16491.3
N_205.0159-0.75	48944.8	32458.7	23696.3	37861.2	32960.4	23975.7	102280	33335.1	78963.7	35650.6	30533.7	33423.9	61880.7	28355.4	27784.6	31444.2	48311	29247.4
N_205.0375-1.05	143772	113681	200432	96786.1	124660	190398	205685	219225	208333	208067	191518	205355	216498	211977	190098	131544	204379	188615
P_205.0814-0.86	535901	296254	995180	448619	1.13206e+06	341955	441982	475530	639684	1.72244e+06	407644	312067	616813	955765	679704	598477	947338
P_205.6317-15.87	16455.8	22819.5	26920	14650.1	6042.97	41384.5	52552.9	121283	70664.9	104914	26682.3	32979.9	31530.5	23757.3	47414.3	6979.95	34443.7	16257.8
P_205.6318-16.11	253310	348930	221833	190502	379051	320262	338287	328920	456511	309321	328237	274132	250754	342971	118972	326459	216851
N_206.0016-1.41	21653.7	23473.3	22895.4	38472.6	22398	33957.2	17785.6	30745.5	21227.5	28428.9	17893.3	7756.22	14595.2	13211.4	31000.5	26487.6	22886.3	14351.5
P_206.1000-7.27	29330.2	49100.3	26000.7	188516	22394.5	29862.6	19398.5	21714.5	19509.5	22250	23619.1	36520.8	17420.6	29551.3	26928.7	74262.3	26016	27197.7
N_207.0135-9.14	81687.5	186205	150085	235159	239142	79522.6	79992.9	180325	248228	161124	163685	126118	158269	154312	100473	173613	155053	138304
P_207.0415-10.07	131871	141068	107759	160179	148925	131166	85862.6	105895	171208	136790	115515	92328.2	136319	95556.6	145139	153999	162786
P_207.0417-9.34	121988	167002	119985	154816	190352	162858	142876	162153	174864	170331	160116	113732	149663	144212	158544	183078	151001
P_207.1018-11.53	270514	316691	280626	305429	307736	306450	233760	271240	307491	290096	281655	293146	278908	251422	355173	303808	307760
P_208.1153-7.69	297000000	290000000	281000000	272000000	317000000	295000000	271000000	276000000	269000000	286000000	281000000	283000000	287000000	278000000	295000000	288000000	296000000
N_208.9175-1.45	87100.1	128815	88873.1	104825	83402.7	76333.1	88669.5	96907.8	110267	110296	85806.8	104090	98948.2	70660.8	88029.8	92142	93098.8	76082.7
N_208.9363-0.81	60999.6	88587.8	97593.8	84589.6	117170	131339	94935.8	109837	162652	191631	90296.2	155280	102394	85326.2	66984.2	191578	321902	190836
N_208.9831-1.24	406527	439404	414769	425894	383304	383329	363013	417712	411541	391532	387603	399371	369482	403415	454297	401474	380863	376329
N_208.9837-2.46	415059	362890	398929	440203	346258	363773	351324	510023	449514	454488	391625	52353	362947	230930	464616	385312	428193	297457
N_209.0849-11.05	335223	1.16554e+06	761688	336341	539742	164355	276857	350991	1.88966e+06	185057	627255	294054	289780	521285	220558	630466	557027	373553
N_210.8837-0.60	138377	271658	82276.2	255826	185131	124918	171287	207194	168854	91714.6	109429	151995	178957	137133	113774	248854	157970	135969
N_210.8838-8.62	39394.4	43281.6	34923.7	47749.6	36920.7	33347.5	41772.1	51837.6	40671.6	36734.7	40765.9	32190.6	42848.9	46943.5	39451	39823.5	42240.3	37785.1
P_210.9499-0.59	852206	985033	696036	2.96753e+06	894933	975210	765991	908009	1.02578e+06	1.44145e+06	1.1892e+06	921476	1.30666e+06	729233	1.51627e+06	1.40187e+06	1.32993e+06
N_210.9621-1.20	33224.6	145864	47659.3	310298	72180.8	45229.3	466657	25766.8	398862	29557.2	63382	71532.3	83992.9	97745.6	28680.2	118111	178372	55957.1
N_210.9818-2.49	139050	122908	123644	136289	120182	118657	119116	170200	157156	148136	129861	22233.6	126282	81254	154255	132837	144679	101348
N_211.0007-1.73	121245	73508	2686.74	81354.4	16541.5	106181	115209	192881	174053	175487	81568.1	11507.6	179975	33868.2	77723.4	58101.6	149749	70400.6
P_212.1293-14.88	32368	46006.6	61444.7	35341	31006.4	87751	102023	265975	164940	218766	70433.1	63961.6	63883.3	48953.6	108656	37948.1	84657.9	41512
P_212.1485-6.62	44654.1	39282.9	20758.1	20216.7	94417.8	75565	45408.3	16211.3	37856.6	34933.2	138627	38591	23573.1	47781.6	18516.6	111838	135039	95533.7
N_212.9196-0.65	314194	217040	299080	387395	236266	338044	330527	455391	368424	412252	319495	170200	272190	328809	419950	252784	364533	268722
P_212.9456-0.59	255871	294759	224122	539578	273721	290541	258112	272353	311868	357883	351626	244511	361143	211400	428100	381556	380009
N_212.9545-1.08	171755	171660	141661	171428	133827	150106	160073	193352	175098	169480	147285	155228	164207	231045	175749	140847	148943	163204
N_212.9593-0.70	155020	108836	164747	162914	156200	126502	132035	187527	141977	187717	172452	118552	131056	140900	197979	137243	181308	124160
P_213.0175-8.62	324266	369685	309189	349066	376205	308594	242975	280119	368257	343624	332890	283910	304344	261106	378123	375402	352107
P_214.0016-1.83	156111	69677.8	255185	206410	257284	178479	148278	188895	247510	312445	102221	144381	132926	203566	206947	259032	241991
P_214.0017-1.08	84857.3	93276.1	78875.4	101505	100357	78568	82235	83251.7	113229	103542	80999.6	67236.2	175741	68171.2	100784	114495	135608
N_214.0718-6.15	21524.4	13870.3	23019.4	18377.8	16615.1	25686.7	17851	22273.8	22286.8	20737.2	18273.8	14044.1	13700.3	15336.4	25194.9	15072.5	23216.4	18464.2
N_214.8835-0.79	359576	428556	379170	324984	383251	304330	277378	281667	269562	280327	255306	452893	305472	364272	274756	354471	304966	316837
P_214.9168-0.59	784748	1.19872e+06	596763	7.82287e+06	744662	1.08831e+06	663265	1.04468e+06	1.2264e+06	1.93714e+06	1.80823e+06	1078792	2.10883e+06	615750	2.35698e+06	2.13822e+06	1.87278e+06
N_214.9529-1.04	52834.2	56723.8	43107.3	50039.3	48902.6	48754.1	53133.9	54921.7	56183.1	50475.3	50977.5	51870.4	51613	77333.2	53271.9	48869.5	48936.6	51025.5
N_214.9531-0.59	216629	211463	181182	214413	115748	197153	179281	195073	183779	158080	189722	149919	177542	142049	207388	162705	149597	142157
N_214.9879-2.73	134657	226340	99607.8	186679	200838	115327	227874	118534	357916	116387	572763	113530	144970	402220	184712	173235	193824	303954
N_215.0822-8.19	248175	133484	114141	210081	113748	58895	98666.4	66648.7	127511	87934.2	81673	39730.9	66706.4	42535	58916.2	181804	85001.8	64547.5
N_215.0916-7.69	71488.4	78132.3	67718.8	76963.4	72136.1	81142.8	70203.1	80170.2	76208	74867.7	92277.9	67234.2	68487.1	76607.4	73546.9	84157.1	95010.1	62708.4
P_216.0174-1.23	210903	232299	166068	231699	219519	161177	157358	191940	216880	184080	222857	164958	190238	164689	225763	217001	215975
N_216.0308-1.42	410333	513873	421994	774964	475843	676542	339122	678975	476803	481785	334674	204565	308829	321798	705320	507547	534130	362379
N_216.9287-0.59	2.32564e+06	232483	311338	2.41356e+06	533704	206028	309610	2254990	264992	300610	337871	383607	318116	383663	239855	381806	361752	337788
N_216.9287-0.68	2.28041e+06	2.2973e+06	2.58707e+06	2.36774e+06	2.16531e+06	2.24366e+06	2.03728e+06	2.2172e+06	2.28442e+06	2.27269e+06	1.98934e+06	2.71875e+06	2.28996e+06	2.26811e+06	2.06229e+06	2.3414e+06	2.22298e+06	2.34438e+06
N_216.9386-0.68	1.06004e+06	906581	1.07884e+06	1.14054e+06	936442	1.2203e+06	1.17365e+06	1.13646e+06	1.10128e+06	1.11813e+06	967791	732746	1.01542e+06	983403	1259057	971270	1.06371e+06	925934
P_216.9499-0.59	219449	259016	154964	1.73387e+06	231061	247295	218465	271097	285529	541479	261148	206404	641521	158115	505713	439641	441379
N_216.9663-1.10	632181	595126	562993	636411	520120	551409	580146	765330	648796	619817	608478	529181	598964	1.05013e+06	685552	553311	581165	734671
N_216.9921-0.93	161770	140195	171996	132913	118275	195164	176547	179946	202165	188412	199587	197195	224180	203347	244988	134395	174883	208373
N_217.0719-7.71	58097.5	62414.4	63916.1	69376.5	55432.6	53807	53409.5	63445.5	56053.3	59109.7	57774.2	57337.2	57938.8	63984.1	65952.5	66531.2	57644.3	54698.1
N_218.0168-0.88	27041.3	31330.9	21450.7	24293.9	22682.4	35682.6	23170.4	9657.73	19810.7	21581.7	14012.8	16131.7	17538.2	9026.55	14033.9	25048.5	17639.6	14699.8
N_218.1010-8.18	7.8826e+06	4.68556e+06	4.11079e+06	7.54911e+06	3.38983e+06	3.0923e+06	4.75615e+06	2.95131e+06	4.25982e+06	3.51762e+06	4.24334e+06	4.58867e+06	4.37282e+06	3.72178e+06	3.16465e+06	5.51281e+06	3.61699e+06	4.03157e+06
P_218.9097-0.59	44864.4	55811.4	38033.7	311318	43171.2	49422	21321.2	47062.5	45374	86096.8	104627	40547	101274	33369.6	101855	99340.1	92361.7
P_218.9807-1.08	292087	316425	294686	338665	348411	289400	298056	313354	403381	330622	292124	249949	551194	253554	351143	376079	452003
P_218.9812-1.23	40156.8	51407.1	38762.1	52100.6	53038.8	35030.9	32617.8	39343.5	57727.2	44531.1	42977.4	25988.3	50338.6	30764.2	50700.9	52288.3	54134.9
N_218.9818-1.27	1.75001e+06	1.77677e+06	1.73805e+06	1.80088e+06	1.69497e+06	1.65985e+06	1.79501e+06	1.84935e+06	1.82514e+06	1.69879e+06	1.73719e+06	1.78467e+06	1.81489e+06	1.77838e+06	1.79355e+06	1.72734e+06	1.68604e+06	1.66045e+06
N_218.9924-0.76	63101.9	69743.4	83301.5	73362.2	37761.3	61100.6	93860.3	38228.6	64144.7	56041.8	67742.7	64055.5	73257	56552.3	60539.7	69848.2	71734	69661.8
N_219.0122-0.97	274993	249113	249953	279106	266318	516012	345260	571984	390926	433078	402148	256734	303742	360421	559208	241996	403118	325037
P_219.0170-1.23	1.37715e+06	1.37209e+06	861125	1.37829e+06	1.42058e+06	871171	1.02114e+06	1.04898e+06	1.2496e+06	1.10564e+06	1.27853e+06	730305	1.10077e+06	1.03756e+06	1.35338e+06	1.2071e+06	1.33458e+06
N_219.0461-0.74	313368	349061	370812	289376	320599	244526	274698	251485	330943	446362	285489	447606	307241	6.78574e+06	289775	327405	324057	1.73271e+06
N_219.0518-6.77	74110.3	70396.6	87434.8	58347.5	64897.1	104302	59540.9	72345.4	91331.7	76040.2	97386.2	70020.5	76216.1	69404.1	47201.9	73050.5	75783.9	70223.2
N_219.1037-12.60	47232	46870.1	34014.7	66325.8	45338.1	32316.8	37810.7	39287.2	41123.4	32845	37011.7	30375.2	41790.4	37767	39368	59693.3	35202.5	36512.8
P_219.8970-0.59	39035.7	42858.3	17682.7	101866	19973.8	46177.5	40027.1	41736.7	43621.8	54758.9	57815.8	45647.6	49090	34555.5	85730	44430.7	53343.2
N_219.9692-0.77	222858	233785	160506	213341	211620	200082	226289	191764	217710	220869	203956	207386	243116	164184	131798	194004	211989	170123
N_219.9853-1.28	117474	108603	103791	104033	105003	114070	104609	110616	103542	102998	114614	106467	99346.5	106612	117954	97288.9	100605	98160.4
N_220.0075-0.79	55754.5	68970.3	70776.7	54619.8	64329.5	91103.1	79147.2	62238	79277	83259.6	79572.4	78806.2	66003.5	139242	59050.6	70050.1	97547.1	101833
N_220.0081-2.02	65387.5	39322.6	52795.8	65506.4	43831.6	24192	27175.1	45360.6	40897.1	46259.2	46430.1	4756.76	23695.1	13758.3	38220	53888.4	30672.2	25651.8
N_220.0320-0.75	1.93162e+06	1.78642e+06	1.61443e+06	1.23559e+06	1.38103e+06	1.25271e+06	906072	1.06186e+06	985766	1.11632e+06	1.17055e+06	1.59883e+06	847088	1.42628e+06	1.47405e+06	1.59677e+06	975204	1.27347e+06
N_220.0582-6.69	54202.7	44629.8	52582.9	32127.6	35530.2	72733.8	35884.1	50976.4	75600.6	51732.1	52746.2	53241.4	49396.3	45856.3	28076.1	44847	53424.6	46782
N_220.0585-6.14	22198.6	16389.3	16524.9	16584.7	24124.8	17224	18398.8	23913.3	21712.8	23576.1	22028.1	12945.1	16950	17818	25706.8	18117.1	19905.5	17266.7
N_220.0809-7.67	213857	194198	185152	189518	162681	256075	201439	218522	213541	157990	164425	205272	183043	184548	193250	183861	175474	173347
P_220.1041-6.63	37313.2	51136.5	36567.9	42376.6	40015	34887.2	26669.8	35427.1	36171.3	35713.5	29683	33714.5	32421.6	35983.8	44475.7	38941.8	43677.8
P_220.1155-8.18	10700000	10100000	15500000	8.36331e+06	7.62151e+06	9.87104e+06	4.78911e+06	7.57014e+06	8.09867e+06	9.55632e+06	10200000	7.86849e+06	7.83291e+06	5.31566e+06	14500000	9.30201e+06	10700000
P_220.1156-7.61	106645	74118	152102	47342	53890.7	78289.5	40660.3	65091.2	56456.4	86282.5	73711.6	67762.4	51090.4	48579.4	146395	61556.6	73252.6
N_220.9661-2.29	141849	153175	144580	154771	126630	138529	135111	138738	151207	124279	143844	133030	143061	156478	148551	137504	124173	123562
N_220.9835-0.77	323024	406538	300848	197580	256947	249359	222645	210369	214361	244150	200183	391811	231631	362081	168022	270117	230820	258687
P_220.9964-0.80	44620.1	43497.9	39746.6	42783.6	45470.5	49471.7	33280.5	40184.1	44958.2	44894	40916.2	32389.8	50374.1	31487.7	49201.2	47989.4	53183.8
N_221.0294-0.77	6548.88	5142.9	20974	22168.5	18054.4	29679.9	26857.5	39479.7	25621	24189.3	28771.2	17139.8	30008.4	44395.4	32187.7	8365.46	28103.9	19773.2
N_221.0314-0.99	22010.8	86735.3	46485.6	24291.6	35271.4	65599.1	45592.6	57605.7	40978.8	47253.3	56241.4	91621.2	52973.2	94612.2	74970.2	44181.1	49182.9	61548.5
N_221.8003-0.57	73912.1	179691	28548.6	181811	71374.9	43031.7	102070	109108	89452.8	38141.9	47161.9	68447.1	126985	47815.8	44789.9	151286	71741.4	65007.9
N_222.0296-6.14	95621.1	62455.7	73714.5	66460.8	71396.2	80796.8	73286.3	97974.2	85436	81790.1	69061.2	53847.7	68815.2	67811.8	94160.1	74531.8	75260.6	74579.5
N_222.0967-6.70	74986.9	188733	74122.6	143217	93363.9	79396.5	113346	90355.1	93251.5	88058.7	156495	89585.8	82663.5	75497.9	90627.4	116195	116024	100029
N_222.0975-7.67	133561	109529	110900	104230	97535.5	120052	121448	108477	116793	103838	99737.6	112669	107162	105897	121276	103758	104063	106413
N_222.9828-0.94	100436	131673	493418	1.89642e+06	1567186	1.63008e+06	1.73045e+06	2.16164e+06	1.87867e+06	1818490	1.80753e+06	1.54157e+06	1.75215e+06	117301	1.93621e+06	198721	1648346	2.01958e+06
N_222.9834-1.06	1.8014e+06	1.66136e+06	1.52626e+06	1.92938e+06	1.53591e+06	1.585e+06	1.67062e+06	2.11854e+06	1.85797e+06	1.77662e+06	1.74429e+06	1.54591e+06	1.74163e+06	2.68657e+06	1.93515e+06	1.60762e+06	1.64769e+06	1.97042e+06
N_222.9835-1.41	33560.4	34192.1	28545.2	37436.6	32861.4	29817.1	35709.4	41139.3	37895.5	30745.7	34130.4	26748.4	34508.6	48984.2	34424.2	34279.7	92001.2	70153.6
N_223.0211-9.05	54831	54485.2	51467.8	62624.2	57045.7	4864.44	55926.3	51716.8	62844.7	8229.46	48264	52252.4	64134.7	60301.6	55962.9	68765.3	4890.86	64960.9
N_223.7978-0.59	124173	286590	46385.3	267812	98147.1	70628.1	139241	151859	133947	58531.1	63803.5	101310	180215	78433.5	60782.6	231947	107732	104280
P_223.9623-0.92	40273.6	41945.2	57364	53379.7	40210.8	33241.2	38853.8	30123.3	44521.4	46791.9	26904.6	32574.4	26479.4	50497.7	35797.4	49010.9	33906.9
N_223.9781-0.79	404209	425487	566056	428836	406785	427928	340432	470214	412798	412504	381721	398039	348800	443253	482002	413107	393519	409501
N_223.9792-0.73	387244	425487	516859	410320	393287	427928	340432	470214	412798	406637	381721	398039	348800	443253	482002	393361	393519	409501
N_224.9989-1.37	2.17088e+06	2.403e+06	2179848	2.20266e+06	2.27024e+06	2.12755e+06	1.95875e+06	2.28244e+06	2.23143e+06	2.15913e+06	2.06792e+06	2.34693e+06	1.94201e+06	2.26459e+06	2.35672e+06	2.2009e+06	2132003	2.01806e+06
N_225.7958-0.59	69124.4	147027	20624.2	157863	51330.6	41618.9	64023.9	88636.7	64502.3	39166.7	30358	56206.7	97614.4	41294.2	32203.8	132037	63734.4	57921.4
P_226.1449-15.86	46706.3	67856.4	69619.7	55146.3	27937.8	147855	171382	393479	229194	378020	93500.4	105859	88351.3	64253.9	145837	27694.4	106491	47718.7
P_226.1450-16.11	882825	1.10212e+06	712830	504858	1.18612e+06	1.11829e+06	1.04785e+06	1.08517e+06	1.30961e+06	1.10338e+06	1.00252e+06	857274	815613	1.09251e+06	388533	1.12006e+06	714431
N_226.9765-1.86	58109.5	63004.3	48967.6	41909.5	52660.6	96785.3	101960	97440.7	92968	98721.2	72726.1	128281	102560	110583	99989.4	54359.5	97846.1	92609.3
N_226.9777-1.30	61081.5	61205.5	59959.5	55241.3	64049.6	48622.5	62015.6	62141.7	57850.7	46275.9	50915.7	57206.3	45494.8	60704.7	56430	55023.9	56465.4	50892.6
N_226.9962-0.81	107874	102376	129579	83294.2	194713	67007.8	58187.7	86263.5	335555	71618.7	65625.9	179797	205124	299368	102201	107655	66680.2	291306
N_226.9962-0.93	103876	90978.8	127671	83294.2	191441	260752	195257	409652	336543	343836	270624	178762	188043	294771	571812	104465	289432	285779
P_227.0888-7.68	346469	344057	296748	330186	390248	345822	293921	294664	287737	398373	368744	354449	374716	299499	327638	341916	375875
N_227.1033-7.15	39752.7	45502.5	23207.8	22883.6	20365.7	13619.3	31243.9	48375.4	96187.5	37145.7	29753	20060.8	26445.4	32120.3	21855.3	28492.4	48249.7	22666.5
N_228.0500-6.14	69408.3	86095.5	72718.8	71845.8	79578.6	70640.4	70231.4	71324.4	67564.7	69265.9	65621.5	75724.6	73927.9	76399.5	71106.6	59845.4	61606.5	63472.6
N_228.0639-0.74	12100000	9.89054e+06	9.6573e+06	7.64642e+06	8.05126e+06	7.66653e+06	6.7747e+06	6.69021e+06	5.38077e+06	7.20706e+06	7.81326e+06	7.68338e+06	5.80419e+06	8.62628e+06	9.66499e+06	9.1596e+06	6.47911e+06	8.03486e+06
N_228.9443-0.63	99442.3	108624	69211.3	63454	66759.1	69026.1	66493.2	65665.8	60677	65803.1	94089.4	77394.1	70854	73727.9	65408.5	81832.8	66865.1	78891.6
N_229.0696-7.68	94188.9	93988.1	113036	93151.5	79298.5	89648.1	88282.9	85928.6	93401.1	81240.4	82908.4	98831.3	98486.8	85543.1	98631.2	82125.8	95369.4	96489.3
N_229.0975-8.27	36062.4	32687.7	53902.5	27287.3	2303.01	3344.14	63061.4	49746.1	49667.9	52371.2	64816.5	2445.96	24404.1	67234.4	69272.8	38584.7	53903.2	56622.5
N_229.0976-8.18	36062.4	45537.9	55591.7	29372.2	50611.9	52890.2	63061.4	62094.2	49793	52371.2	64816.5	50747	51418	67234.4	83770.4	41516	53903.2	57390.2
P_229.9739-1.83	179283	67075.8	350171	223747	255949	203921	229445	224388	279056	389421	105592	181881	138301	253225	235111	264769	226900
N_229.9873-0.87	96922.7	93844.5	125809	123155	84986.3	105775	110271	110771	97887.4	107501	98820.8	89908.3	99646.2	85674.6	102773	94301.8	98808.7	98878.5
N_230.9554-0.62	702566	591889	619756	607765	435484	669644	86354.2	632399	620211	606348	642714	534443	592414	507096	743506	498332	521567	132205
P_230.9560-0.59	76139	94341.9	72360.5	134458	73895.5	100595	66104.1	91798.2	109282	108312	98766	91112.8	95775.8	84324.2	104740	102270	107697
P_230.9815-1.23	147630	135313	135303	137216	137411	136047	170727	145710	129195	137377	152970	156690	144180	158962	142672	120999	139560
N_231.0238-0.81	89496.3	95201.4	97645.2	129932	120295	123656	108006	165379	185885	223826	141207	114536	137014	93913.7	95190.6	151599	225029	145192
P_231.0267-16.11	132237	181054	111781	88945.8	225785	246106	332310	289344	332215	191399	182894	143599	127899	220052	56105.5	209222	108277
N_231.0875-7.66	98249.9	100893	99057.1	101462	104832	99787.3	95533.9	100293	108593	99821.8	120262	90640.7	96202.6	91133.6	96510.8	98494.5	108409	104452
P_232.0121-1.83	226994	97210.8	369332	283589	330521	244558	274206	295471	329519	475047	132418	241345	177310	317167	289767	306241	299780
N_232.0586-6.17	3.0178e+06	2.20945e+06	2.5059e+06	2.21229e+06	2.57709e+06	2.86152e+06	2.52522e+06	3.05645e+06	2.98365e+06	2.89946e+06	2.58057e+06	1.85665e+06	2.23026e+06	2.25568e+06	3.35853e+06	2.49897e+06	2.90352e+06	2.35037e+06
N_232.9023-0.67	289555	239219	314156	302184	266511	287990	230595	292281	278643	301711	253062	267849	250808	271583	266788	276495	296146	250662
P_232.9273-0.59	630364	879853	494495	5.18227e+06	561948	882462	596195	848924	939767	1.60813e+06	1.51526e+06	866791	1.61129e+06	536138	1.79367e+06	1.51566e+06	1.52823e+06
N_232.9383-1.09	113802	97086.7	92189.8	121727	95732.4	101482	121243	151535	128000	123225	101427	106947	100480	211121	134080	103286	118156	139923
N_232.9746-1.25	453539	534292	480125	431165	513615	476915	457642	555183	486140	504215	475659	524164	396513	495275	544550	497629	463996	444463
N_232.9747-1.19	442129	525688	469700	417736	519146	463177	438206	534178	486340	473755	465268	481345	393460	464447	522458	505801	429716	442227
N_232.9976-2.21	74316.8	87763.5	91399.1	92967	133014	55264.2	70545.8	70906.8	66215.7	52529.2	53393.3	71164.5	52736.6	61101	60732.9	79692	74593.2	53385.1
N_233.0106-0.80	107492	165139	106732	138232	127871	123952	139569	153768	116134	136625	159912	95852.8	115966	200152	101355	122452	144227	119330
N_233.0214-2.27	173563	182720	177923	181615	157544	171218	179493	177896	166773	159837	167832	178556	185040	160611	188567	173854	163206	157330
N_233.0775-0.88	108945	115708	115017	105282	94511.5	118258	83946	88874.1	72000.9	52005.8	137146	203978	109594	226793	134578	89260.8	71592.2	130584
P_233.6328-16.11	301381	375718	264145	149041	436849	423577	446812	446985	487962	381494	353052	296749	285568	415877	120837	389900	217666
P_234.1313-16.11	575467	711680	517576	300556	798092	875313	915598	956559	977183	748353	715899	618366	558104	801749	204953	715940	447899
P_234.1317-8.44	24631.3	25228.2	27220.7	23028.4	26083.4	27191.3	26074.3	20238.3	22869.3	27542.7	21947.4	25962.8	23345.5	22310.8	16368.8	27407.9	29306.1	29838.4
P_234.1322-8.31	84589.9	83976.2	81760.7	75053.6	88150.1	87863.7	58372.8	69874.7	82439.9	87277.2	80705.5	79371	75750.4	65179.9	89945	92633.1	99233.9
P_235.1311-15.86	82107.6	114113	156392	108996	52017.3	302856	318058	836109	491409	714487	154999	197397	188196	120647	311163	54778.1	197486	104132
P_235.1312-16.11	1.45861e+06	2.08653e+06	1.22964e+06	781431	2.2434e+06	2.32862e+06	2.95379e+06	2.75131e+06	3.07491e+06	1.81509e+06	1.85446e+06	1.50409e+06	1.38953e+06	2.30764e+06	544001	1.86088e+06	1.06442e+06
P_235.6328-16.11	404407	581353	329561	211226	599858	690693	875397	744572	872843	510579	497934	392374	399097	675593	176195	509918	287610
P_235.9613-0.60	361803	424729	297378	756005	341203	388688	323106	350241	446331	502851	432730	358740	476828	272745	551720	533516	519266
N_235.9843-0.71	1.91659e+06	2.13748e+06	1.95102e+06	1.75738e+06	2.06744e+06	1.86271e+06	1.79391e+06	1.73707e+06	1.62417e+06	1.80795e+06	1.73372e+06	2.10573e+06	1.63647e+06	2.03868e+06	1.85155e+06	1.99659e+06	1.75357e+06	1.96195e+06
N_236.0785-6.81	91814.7	75831.4	119414	58298.5	88503.7	125469	73256.3	87093.9	113735	93470.4	130013	100180	80618.9	87079.5	58950.5	87539.3	91815.1	87777.3
P_236.1287-16.11	552254	742434	462609	277170	856746	884812	1.16419e+06	1.07261e+06	1.21583e+06	663934	707514	542114	509662	887564	201479	667423	416206
P_236.9200-0.59	31471.6	43922.9	17698.3	221720	18467.9	56638.4	29528.7	32850.1	42108.7	73824.4	78219.1	48216.7	88113.4	16826.1	82939.5	80355.6	73104.2
N_236.9987-1.55	52360.7	55244.6	33121	48818.1	48057.1	62365.5	52855.7	81967.1	82247.3	65560.3	53472	64052.3	87942.9	79080	52417.5	46093.3	63401.8	65459.4
P_237.0860-6.76	38244.9	30389.4	40445.4	23981.6	45917.1	76708.8	47608.1	56278.9	81518.4	78940.6	51010.6	58245.6	35243.7	53921.4	35645.6	43444.3	77622.2	56131.6
N_237.1107-11.73	87617.5	89180	88512.1	94410.8	88169.8	81427.3	90083.9	91902.2	91612.2	85748.5	85200.8	90164	87625.7	92067.5	81433.6	86772.8	90115.7	85615.4
P_237.1281-16.11	74050.9	80033.3	119060	80086.2	51842	130466	141772	179908	147367	185149	108529	107807	94105.8	89016	123728	27917.4	106562	66857.8
P_237.9075-0.58	55004.3	67563.6	62692.7	60082.2	106466	56114.2	62438	54397.2	64247.9	76629.6	86716.3	99198	88076.5	80794.8	82640.4	82607.2	72940.3	76755.7
N_238.0789-6.15	2.58181e+06	2.74606e+06	2.32915e+06	2.57579e+06	2.36972e+06	2.61245e+06	2.536e+06	2.39855e+06	2.59935e+06	2.29197e+06	2.39592e+06	2.40153e+06	2.62023e+06	2.56321e+06	2.53924e+06	2.47769e+06	2.47813e+06	2.44322e+06
N_238.0907-6.77	245371	218283	252012	153556	168757	331605	139873	232271	312756	243988	266448	223654	219415	199201	126190	199256	237661	200876
N_238.0908-7.67	80113.7	72637.1	70933	68919.4	69997	69922.9	72972.5	73427.5	74896.5	72128.1	60639.9	77732.4	69447.3	58326.6	84919.5	59071.7	66968.1	69448.6
N_238.0909-3.05	25094.6	32601	21396.6	38748.9	21568	25345.2	27824.1	24865	29587.5	22227.6	24866	22008.9	23137.2	22485.7	24923.2	31154	23946.1	24454.4
P_238.9448-0.59	125712	150819	116056	448596	110321	146974	127731	127848	133340	213847	176627	133938	196534	120716	240984	212552	189603
N_238.9473-10.04	144347	166488	152318	146669	125597	134646	138040	150125	132635	130891	126770	131027	150718	121986	160090	147252	120554	137417
N_238.9637-0.59	299411	250703	204699	241323	203358	274706	224799	290637	217058	221130	246905	148744	176560	259487	191319	200869	191175	199699
N_239.0150-2.26	65724.5	69349.3	88647.8	106696	72304.4	64156.2	79158.5	91059.2	86419.2	63515	60147.3	82878.2	53307.7	46729.6	76397.8	108911	66769.6	60604.7
N_239.0594-11.25	216180	242606	241411	274381	267936	232870	278309	247553	251793	263094	228050	223824	260940	248389	246213	235851	265799	280627
N_239.1649-12.73	29227.5	76307.3	69250.6	69049.9	121326	48193.8	36142.7	44086.3	55918.2	25552.3	53519	329973	101634	114774	72744.5	89170.8	38673.8	134214
N_239.1649-12.87	29227.5	76307.3	69250.6	69049.9	125297	48193.8	36142.7	44086.3	55918.2	25552.3	53519	335245	104241	119534	72744.5	89170.8	38673.8	136138
P_239.2360-16.11	758689	1.03369e+06	559445	380119	1.33247e+06	1.32446e+06	2.16987e+06	1.69376e+06	2.15391e+06	959014	1.03169e+06	711973	750389	1.19951e+06	307607	1.07562e+06	609071
P_239.2361-15.86	44207.5	63497.5	78652.7	52401.4	35802.2	154176	159133	405054	255253	401217	86361.7	100406	78827.9	115098	143084	30493.6	110320	48685.7
P_239.9345-0.83	41993.7	58607.5	52928.8	56137.9	48450.9	54992.4	57629.5	39200.7	54906.6	42119	45721.3	46034.9	52667.8	51466.8	50218.1	48201.6	56336.3
P_239.9656-0.59	98720	101908	82065.1	647206	101132	129833	105508	102623	133147	216071	128774	117742	272321	68585.6	248877	202803	203383
N_240.0122-1.84	262533	156206	81475.8	334672	190379	195566	181161	239309	197175	199182	345055	83132.9	180869	111280	259957	200081	197879	188285
N_240.0589-11.25	34988.5	45322.8	40398	44866.4	44097.9	39486.3	54871.4	41486.1	52310.2	43766.3	40195.6	39894.5	46830.5	42919	43352.6	43548.8	48854.1	56759.2
N_240.9449-10.07	97579.5	119626	95719	126737	93551.8	94975.3	96377.8	125541	100564	85279.5	91033.1	117473	99374.3	103248	98186.1	104193	99578.5	97472.8
N_241.0292-0.76	74423.1	101440	40508.6	66804.8	94518	154643	115356	138962	134146	114739	101539	142214	102291	111940	140946	84821.1	125252	113502
N_241.0312-7.55	8800.11	14243.1	9285.2	8711.43	16167.9	11433	8806.3	8088.47	5999.77	7781.89	10692.1	13136	15030.2	9395.92	13556.4	15467.8	8461.94	8853.14
N_241.0558-11.23	22107.2	29192.5	22918.4	28831.3	28623.7	21792.2	26290	28974.9	28751.7	27479.3	24170.6	23595.7	28512.5	28354.9	26717.6	27995.9	30628.2	27585.5
N_241.0703-7.68	66339.8	72695.4	60840.2	64445.3	110593	66948.4	65949.3	66687.1	72969.9	59252.4	66093.5	62302.5	70390.9	71957.2	77396.7	63415.1	61701.4	52992.1
N_241.1192-8.17	28207.7	28932.2	23139.1	27990	30630.8	23625.9	24080.9	36789.3	47849.6	32600.4	31368.9	28628.2	28752.6	35639.8	27858.6	31904.3	35148.8	30546.8
N_241.7576-0.80	60087.9	90591.2	67250.7	62234.2	76177.4	51494.9	52589.4	59778.3	1.05991e+06	49102.4	36793.4	117542	60307.1	68423.2	47688.3	67058.6	247228	52278.1
N_242.0667-3.31	43108.8	31759.7	35919.4	36596.1	35400.9	39776.4	44879.8	49252.6	47943.1	52289.7	39307.2	25132.3	26109	27582.3	51078.8	33035.6	41967	34888.9
N_242.0775-7.67	108827	124854	108514	114380	105187	136228	111846	108722	117742	97056.5	114667	101240	128070	130358	110869	102695	104154	97646.5
N_242.0793-0.78	1.86001e+06	2.54967e+06	958047	2.98238e+06	2.47857e+06	2.89582e+06	3.48058e+06	3.67121e+06	4.16899e+06	3.76099e+06	4.58796e+06	3.13662e+06	3.54377e+06	3.04557e+06	3.79533e+06	2.20005e+06	3.4938e+06	3.67722e+06
P_242.9246-0.65	11400000	10400000	8.54234e+06	12000000	9.23342e+06	8.45421e+06	7.7744e+06	9.11728e+06	9.51861e+06	9.93214e+06	12900000	8.69818e+06	10700000	7.35574e+06	11100000	9.83644e+06	11500000
N_243.0860-7.72	66815.7	63758.9	67312.3	64001.9	58835.9	69558.6	68487.4	59917.2	69888.2	62352.3	64768.2	73402.2	62761.4	66097.9	66940.5	66285.2	67700.2	60420.3
P_243.2059-9.72	14496.5	36363.9	14679.8	25019.3	43304.2	19391.5	100159	18882.8	18977.4	8318.13	34128.6	16699.3	78206.6	109802	16377	26279	33916.2	66867
N_244.0226-0.76	2.67443e+06	1.93883e+06	2.3146e+06	3.17039e+06	2.00411e+06	2.43361e+06	2.48927e+06	3.13765e+06	3.11343e+06	3.16427e+06	2.60078e+06	1.75713e+06	2.67305e+06	1.73122e+06	2.40988e+06	2.39908e+06	2.82863e+06	2.19708e+06
P_244.9220-0.66	789584	663888	603241	835125	620885	551931	552908	619203	633275	675740	913888	567400	768947	539186	769170	640223	735041
N_244.9644-0.69	85706.8	34369.9	113247	79950.6	51615.8	93714.7	103028	41155.7	91542.5	84826.7	81425.6	97252.9	102693	83865	42703.3	87573.5	97589	87159.9
N_245.0262-0.80	143144	109890	153982	189711	157493	151546	138406	190418	177026	200684	143078	98691.3	170133	135063	137529	150464	174653	112375
N_245.1029-7.70	84101.8	86427.8	75011.3	87115.2	86280.4	98108.8	96920.4	78138.3	78355.1	75127.3	92235.5	81281.8	78722.4	79269.5	73713.6	91924.5	93638.7	90063.8
N_246.0293-1.13	283287	297777	298567	248257	297491	299379	275427	350485	382151	349825	318382	247877	272902	216966	366899	270340	324777	281499
P_246.6582-16.11	309883	324346	244525	140171	401616	370193	375781	388223	430800	372989	304586	291397	264363	338523	114378	353540	202456
P_247.5953-12.83	545492	563069	511601	438009	538469	553227	540772	663747	870178	540017	567533	575762	492628	770444	447064	543335	563636
P_248.8996-0.58	122873	120956	103678	503588	102710	187217	103115	127544	128795	229748	166653	131587	275543	116748	236746	191821	217669
N_248.9091-0.85	107127	104076	97385.6	112454	91172.7	98558	113320	100290	83729.8	81804.6	94858.8	81678.7	110449	100217	111757	91410.9	79578.4	84230.3
N_249.0487-6.13	29868.8	20119.5	19431.4	24735	22311.9	27300	26751.9	24228.6	23153.8	27504.3	20306.7	17662.2	22487.2	20282.5	26242.2	23464.7	26997.7	24058.2
N_249.0561-0.98	5576.93	25677.6	4807.15	77724.1	30459.2	11332.1	4650.05	6415.75	5850.46	12169.3	76751.1	7494.69	4745.28	19929.1	78810.3	28576	6573.79	34281.8
P_249.0862-11.53	30700000	30100000	29400000	31900000	31000000	28800000	26200000	28200000	31400000	28500000	29300000	28400000	30200000	25600000	31200000	31000000	29000000
N_249.1127-11.59	97336.7	213561	117898	210892	291409	169918	262071	172204	181571	152032	222118	153019	167519	276977	174314	267441	272784	211721
P_250.9378-0.59	152357	159390	112727	785534	124101	174409	130505	177838	183615	292658	297679	202766	294122	134847	293499	297316	279744
N_251.0146-3.07	12431.2	10826.7	11641.3	5010.56	11224.3	13046.6	12259.2	11941.6	10308.9	10264.5	11437.1	9634.57	12024	21827.9	5823.79	13384.4	12467.6	14689.6
N_251.0781-6.35	139275	228572	131815	112757	147770	210354	190328	160619	191778	161720	123173	12338.3	164989	49625.7	188687	152927	172478	99135.5
N_251.1265-9.28	700066	675725	707887	703055	649286	708599	708849	712679	704818	670783	700569	702347	733710	728767	727426	708316	701197	702981
P_253.0304-0.71	543290	789825	632044	621638	560776	457270	528529	482567	556490	484999	574037	364757	633206	604100	648288	527009	571203
N_254.0865-7.65	84685.2	47129.3	87748.5	40456.2	47107.8	70748.5	54040.5	57876.1	110810	51429.6	95929.1	48318	73839.1	34252.4	51256.3	58047.4	61038	53701.1
P_254.1461-16.12	25952.7	43262.7	38337	33530.1	22152.9	61556.2	66116.6	67948	68066.6	69011.8	52542.9	44423.5	40539.3	37330.3	63105.6	11400.9	50920.7	32253
P_254.6445-16.11	55269.9	79018.5	88989	80585.2	38779.7	104700	136968	150391	155461	145076	87838.5	100501	86328.6	74107.5	115843	27253.7	89806.1	48056.5
N_254.9411-0.61	792032	761129	905059	752438	1.22684e+06	722222	922373	866018	900946	834818	1.13851e+06	981807	970052	963122	856304	1.04266e+06	934865	918146
P_255.6445-15.86	143644	183629	115583	47457	333730	412590	1.02731e+06	651291	823741	186590	215927	196608	139327	368682	48319	208977	87280.4
P_255.6445-16.11	2.12769e+06	2.58045e+06	1.76027e+06	1.01685e+06	3.16736e+06	3.45303e+06	4.79601e+06	4.0525e+06	4.38284e+06	2.8078e+06	2.62131e+06	2.11006e+06	1.978e+06	3.19063e+06	710829	2.67549e+06	1.44871e+06
P_255.9432-0.59	187603	249463	144086	1.9425e+06	158028	257849	179407	203473	296218	482568	475546	261818	469496	143903	560691	473862	444367
N_256.0315-2.48	6986.06	6686.28	5747.61	3403.45	6869.81	6638.78	6516.92	6043.18	8132.9	7896.56	8378.09	6073.93	7947.29	6992.53	7715.44	5937.24	5850.29	5478.19
P_256.0781-8.62	1.89609e+06	2.24475e+06	1.87028e+06	1.94946e+06	2.14573e+06	1.7737e+06	1.41418e+06	1.65679e+06	1.92571e+06	1.88652e+06	1.86028e+06	1.64875e+06	1.84762e+06	1.53723e+06	1.92911e+06	2.2017e+06	2.11466e+06
P_256.6420-16.11	804817	981040	655710	376742	1.24e+06	1.34021e+06	1.87585e+06	1.4945e+06	1.68518e+06	1.0317e+06	970733	817854	766248	1.20324e+06	265227	1.06178e+06	560171
N_256.9379-0.60	212773	217511	224955	206687	248672	189529	221662	218998	229482	229196	261211	261538	237860	237997	225666	249148	253936	245824
N_256.9529-1.45	91415.9	59849.3	81781.5	80411.5	62095.7	77014.2	82040.1	109109	175627	89826.8	70174.3	46885.9	89993.4	61293.6	84533.2	70867.9	85202.2	76610.7
P_257.6414-16.11	124280	164185	116836	71150.5	200152	211753	297012	230020	265954	160461	159441	131328	120510	201640	48250.8	164530	88920.5
N_257.9929-1.84	691357	450215	205816	842267	528651	553876	506653	610698	606199	578033	787560	296202	535324	369086	700445	566655	554321	525250
N_260.0087-2.22	25846.9	41341.5	32354.5	31375.9	29492.9	29829.1	24214.7	33246.5	28785.8	29311.6	31197.5	30923.8	26043.1	30151.9	38592.4	27377.2	29598.3	33776
N_260.9825-0.72	70330.7	88846.9	87145	77041.2	72711	54793.6	66333.7	61826.2	495015	54673.8	68676.1	84187.9	67072.4	80624.1	54823.9	77930.4	143344	70384.6
N_261.0396-0.66	149388	154071	223647	188941	319494	207320	194085	201275	232483	260024	201415	172111	185205	297111	247698	232986	262310	88240.6
N_261.1338-8.99	181829	256603	397185	196924	287805	167076	211829	193408	248180	176823	223979	191962	181921	300804	190086	276850	210729	208800
P_261.1435-7.19	50885.5	16832	39208.2	53995.8	67302	68206.2	75849.9	85949.6	99366.2	89428.5	28192.1	60994.3	25816.9	54721.1	46040.2	86817.8	56422
N_262.0015-1.13	145083	147639	166089	138295	139238	151757	147304	183129	183344	184007	167438	142460	158531	124350	201106	156950	167595	147643
N_262.9181-0.65	589641	633353	541379	581204	575726	593186	591587	586494	633164	576737	593137	567660	611705	649323	631849	545896	560776	664121
N_262.9357-0.59	604789	567032	673796	555262	1.14458e+06	534160	749219	619743	670393	720695	852875	794559	735812	892219	624488	857477	789899	769353
N_262.9718-1.24	120130	129402	111286	117513	120530	132577	117489	121182	117656	112495	116510	123628	110525	121809	124060	114197	107032	118672
N_262.9721-1.17	139804	133199	119483	123017	130986	148551	120551	148855	123236	115739	128398	132097	120276	32119.2	126951	129320	117492	129296
N_262.9728-2.06	50451	30989.8	50161	42033.8	33763.9	17241	18833.2	29318.9	31591.5	31002.3	29371.1	5761.61	19315.5	6223.58	31223.3	43691.8	29617.9	20273.3
N_263.0078-1.23	2.02922e+06	2.19858e+06	2.0807e+06	2.09225e+06	2.12099e+06	1.99861e+06	2.01202e+06	2.22676e+06	2.12632e+06	1.91113e+06	2.03565e+06	2.12877e+06	2.0548e+06	2.08368e+06	2.1983e+06	2.01095e+06	1.93269e+06	1.99223e+06
N_263.0381-0.87	220511	223249	177520	223418	200226	210129	237803	185352	197199	173685	215694	196996	228702	186695	200410	186439	194398	198567
N_264.0596-7.68	1.02711e+06	979536	1.02954e+06	1.01673e+06	974469	1.01922e+06	1.03851e+06	1.04106e+06	989296	962256	964271	1.01748e+06	1.08787e+06	990020	1.02526e+06	960368	1.01713e+06	947450
N_264.1236-11.50	65400000	66300000	64000000	64300000	62800000	65300000	65000000	63600000	64600000	66500000	63500000	62200000	65100000	66100000	63800000	66600000	64000000	64600000
P_264.1416-7.79	58014.5	48777.1	40140.5	46687.8	62143	56639.2	45328.6	48707.4	60669.7	48299.6	58026	44068	51412.3	58071.9	56618.9	59274.9	65218.9
N_264.9343-0.64	9.24785e+06	9.09171e+06	9.17601e+06	9.7655e+06	8.62647e+06	9.41743e+06	9.27389e+06	10600000	9.95187e+06	9.6614e+06	9.49214e+06	8.15428e+06	8.91268e+06	9.62144e+06	10200000	9.29457e+06	9.35199e+06	9.09695e+06
N_265.0675-7.71	103909	133978	155156	112169	93974.1	98349.8	101706	120955	147703	136454	130630	135699	115543	120485	139806	121698	130485	75193.1
P_265.0813-9.29	81947.9	117335	64898.8	121684	101342	113724	62645.5	94045.5	114729	157730	81640.7	61528.3	86007.7	108006	114556	136741	127625
N_265.1462-11.62	18883.2	672108	669960	668945	681514	15964.6	19902.8	682179	684235	650446	650868	641295	18284.5	669455	13172	679425	692300	680363
N_265.1474-13.60	603669	2.78526e+06	883016	888337	854023	604291	671017	695442	1.82533e+06	1.58516e+06	1.65838e+06	709898	658423	721808	631883	1.06392e+06	1.05889e+06	915102
N_266.0565-7.67	321834	306400	306947	313313	318759	322816	318922	328205	332326	317096	326922	314922	316852	335325	371210	317230	309235	303842
N_266.9312-0.64	642392	608845	633745	683229	593759	661646	635138	721606	663608	703298	651871	557411	575668	696541	693877	653424	631192	657497
N_270.9144-0.93	14458.6	12376.9	15262.9	13786.3	17879.7	12740.8	17162.1	15417	8709.94	15603.4	14669.6	16203.1	16678.9	10026.5	16706.2	15628.4	11386.5	13839.5
P_270.9168-0.59	70818.4	77574.2	58301.5	207082	73536.2	80392	68405.6	54460.9	72149.7	120402	94976.3	74336.1	110043	63307.2	145649	133299	99053.9
N_271.0047-10.04	1.145e+06	1.11036e+06	1.08754e+06	1.11607e+06	1.0134e+06	1.11459e+06	1.05436e+06	1.14528e+06	1.11111e+06	1.05312e+06	1.16489e+06	1.03262e+06	1.05007e+06	1.08663e+06	1.10625e+06	1.07123e+06	1.06171e+06	1.06302e+06
N_271.0495-9.33	121606	140126	142263	130514	187196	114955	120729	142346	183822	168202	148428	147068	127933	163353	122176	151489	177431	146192
N_272.0738-7.72	114508	101772	109264	97092.5	126224	81962.9	63740.5	105133	77414.2	88143.4	83731.8	56997.7	67446.8	49671.2	99246.5	101237	93077.2	92541.6
N_272.9583-0.59	307586	247894	213192	218885	601496	332307	299657	363715	293397	260167	369852	124182	177022	587126	219478	318427	294439	292583
N_272.9586-2.09	92454.3	78495.3	72033.4	83396.7	68063	81315.5	72729.1	109516	104188	110961	85698.3	64930.5	96040.9	84190.2	100135	78219.6	93806.2	84402.6
N_274.8868-0.79	296154	307056	351062	273016	284356	268085	244255	226779	231217	231750	233916	344976	241649	298465	243468	298513	239419	260148
N_274.9727-1.95	101833	67511.4	52092.2	59628.5	102515	64730	64966.6	89979.7	98969.9	88886.8	64737.6	70643.2	71848.9	171176	78156	75166.5	78916.2	80468.6
N_275.0644-6.41	37531.9	19262.2	81871	16930.3	89557.3	362259	212927	349167	338513	312920	304998	309181	247410	382186	463405	50392.3	320455	326302
P_275.1456-7.51	45191.2	190047	58323.9	102768	81620.1	78660.7	152411	46109.3	108084	59340.6	272887	49249.9	43707.3	204537	76518.2	103207	98550.1	141572
P_276.1796-7.52	16786.2	25747.7	31655.7	22788.2	29410.7	36834.5	28588.7	25203.8	34825.8	36261.6	23603	27449.5	18281.3	29557.9	22935.9	30153.3	41926.4	30641.1
N_277.0239-10.07	3.59478e+06	3.48847e+06	3.5175e+06	3.62312e+06	3.7804e+06	3.54238e+06	3.74742e+06	3.60835e+06	3.59935e+06	3.36231e+06	3.73625e+06	3.35863e+06	3.7028e+06	3.50464e+06	3.45902e+06	3.49611e+06	3.57371e+06	3.45386e+06
N_278.9064-0.58	89883.3	68015.8	77134.6	72137.8	141530	82551.3	98984.6	94395.4	89427.7	68070.5	108130	12428.6	65472.4	138978	69906.4	99238.8	59122.2	87992.6
N_279.9081-0.60	11822.5	11986.7	12769	12731.5	25726.4	12432.9	12994.3	24793.1	24992.7	9073.39	15554.6	9088.34	12649.1	25124.9	13066.9	12314.1	24936.3	11621.9
P_279.9094-0.59	52352.2	22250.1	22984	18676.7	360087	15146.1	48544	51470.1	22284.1	46393	127988	60830.6	21231.3	112802	34584.2	98415.9	78089.7	93076.5
N_280.9067-0.67	2.62735e+06	2.0303e+06	2604729	2.92539e+06	2.11278e+06	2.94038e+06	2540627	3.70166e+06	3016946	3.09629e+06	2.51159e+06	1.49735e+06	2351755	2.59843e+06	3.35638e+06	2334238	2.99716e+06	2.35537e+06
N_280.9838-2.46	809970	668710	722123	761832	607028	644574	649641	891887	855605	878344	754456	93041.6	672776	429235	824324	691986	737659	540722
N_280.9843-1.96	389713	247270	208711	224972	435653	219902	206383	323843	404162	328989	220951	237016	258190	145543	296247	281337	283211	299898
N_280.9872-2.47	640872	666829	56361.5	769804	40756.5	48171.1	650951	759779	765632	36030.2	254367	87423.6	482381	411243	195933	41454.6	95044.1	36804.6
N_280.9886-1.94	394632	252640	213528	229297	444540	237348	211420	329601	400521	332944	229657	262079	264984	633907	313755	297787	294122	300011
P_282.1901-7.94	32971.6	48756.6	26122.6	36499.8	38187.6	33000.4	59309.6	22903	45206.1	31765	27241.1	24406.7	22927.3	151446	29609.7	42488.8	58691.5	61032.8
N_282.9051-0.69	384630	294183	384913	402912	294609	394261	335956	523675	433092	459231	380295	228982	330129	377218	436786	332780	394256	295915
N_282.9363-0.60	703451	710390	778368	645322	1.03947e+06	639549	798527	739908	810197	765827	978317	887250	837675	849144	724637	928227	840654	786595
N_282.9372-1.12	39097.2	43598.7	40028.3	41857.2	35442.6	41592.7	39333.5	52749.1	42112.6	41259.1	42504.9	45085.1	42898.4	45445.9	40461.7	40535	40346.3	43864.8
N_283.9446-0.76	98981.1	103293	81288.9	82746.9	85676.6	88149.6	89508.2	72775.4	87819.2	92644.6	68405.5	104854	87545.4	81636.1	55021.9	97373.1	76906.2	88618.9
N_284.9536-1.38	52155.2	50274.7	58842.2	55554.2	52639.9	51898	56778.7	57044.2	65432.8	52582.3	49751.6	53697.3	57887.4	61771.5	51205.6	48588.6	30129.7	47589.2
N_284.9537-1.13	387894	359780	342408	428825	331922	359159	354437	455710	401872	388784	393909	323480	400212	596179	407774	348459	350759	426501
P_287.9790-1.95	41935.5	23902.8	25623	21638.1	43297	26708.9	18320.6	29470.4	35679.2	40130.3	21836.2	26373.6	21010.3	58738.4	26365.8	36033.8	34046.2	36059.7
P_288.9205-1.18	62187.4	57218.5	60466.6	49327.1	59805.2	60889.1	62752.6	52255.2	55706	56996.2	62395.3	63969.7	47486.5	51049.7	44946.8	65834.8	60848.5	59354
N_288.9362-0.59	1.93525e+06	1.7129e+06	1.87312e+06	1.49837e+06	5.45432e+06	1.84643e+06	2.13219e+06	2.14231e+06	2.21393e+06	2.1377e+06	3.05554e+06	1.83758e+06	1.83885e+06	3.8684e+06	1.64013e+06	2.8384e+06	2.51956e+06	2.42879e+06
N_288.9504-2.27	54179.6	60137.1	56253	61808	51327.2	51846.9	51750.6	55089.9	55003.7	50368.9	51846.7	51390.8	54164.6	56964.1	63902.4	56032.6	53261	51106.8
N_290.0187-6.13	42713.6	33602.7	39412.4	35914.4	34758.6	38042.8	37801.8	40912	42905.9	38113.2	34561.9	28549.5	38405.6	35387.2	43779.1	36548.3	37060.6	34488.1
N_290.0984-10.96	110108	130399	124460	138246	123412	93180.5	110750	117994	129875	100379	97104.7	101589	116530	130114	125075	64059.2	94488.8	85416.1
N_290.9478-0.61	236587	196834	177366	181127	187967	221404	195929	217226	184014	207348	218243	123594	156575	251251	183761	224656	180396	191257
N_290.9654-0.97	300686	312789	429675	358690	438565	236526	147287	232436	134920	193521	310041	433983	37048.5	301965	32626.8	465118	240282	262754
N_290.9705-1.12	488375	475926	426669	518829	453102	456298	493798	555790	498635	471116	468737	474077	486752	645770	512145	471485	445366	538946
N_290.9708-1.40	51519.2	54650.1	47376.9	48556.2	52439.5	54074.4	56045.9	58885.3	55160.7	60281.4	55147.9	55232.1	47129.8	54279.1	58422.1	59545.8	38575.5	35614.4
N_291.0792-7.66	308814	302670	293440	302028	279037	311080	286468	312734	268885	301270	318682	304046	308357	287383	300214	265242	283829	293309
N_292.0381-8.63	121601	123437	126909	126008	118014	134453	113339	129523	148250	129034	120728	115452	123533	130249	140365	121682	120505	127336
N_292.0414-8.63	131555	120420	109125	108962	98756.7	13607.7	113177	130077	116200	113770	100099	103594	116381	132416	120434	124420	112151	129315
N_294.0294-6.15	435785	345985	375750	351582	362479	421348	400327	468832	432776	434623	375920	283476	332917	337484	501359	360226	416172	350264
N_294.8852-0.59	122171	135005	174850	115404	327307	100242	179052	160985	177517	159846	204739	247407	186404	211739	147649	226830	196550	191473
N_295.2273-13.62	14960.7	289063	290531	78291	84333.2	92698.4	123412	314178	124439	181782	18932.1	48743.4	80172.1	66039.7	147991	193277	159600	104641
N_295.2274-13.73	14960.7	286567	59165.6	78291	84333.2	103222	129349	33555.7	125920	180705	18932.1	48743.4	80172.1	66039.7	147650	30840	45467.8	106254
N_296.0372-0.71	148928	777502	43529.7	1.66321e+06	461065	286419	36889.8	113264	77958.7	83102.5	672448	239747	36054.8	335181	1.03916e+06	585513	150916	415369
N_296.8816-0.65	337887	193492	344308	403241	234477	374573	310721	537965	403775	464884	327464	132734	282039	270130	545957	314135	427426	273805
N_296.9552-2.45	104471	88636.9	104635	103486	80627.4	95988.3	94323.7	103063	114396	103585	99625.1	12957.3	86608.8	66839.8	114470	91505.5	99402.6	71569
N_297.0464-11.00	76515.7	87373.7	75477.7	93390.6	90296.7	85302.2	101554	83992.3	82311.9	88164.7	91357.7	82311	78706.5	96360.3	95274.1	99946	92071.3	97662
N_297.1335-9.33	2.38784e+06	2.24582e+06	2.49863e+06	2.28125e+06	1.71764e+06	1.65838e+06	1.8332e+06	1.77573e+06	2.11554e+06	2.23308e+06	1.52527e+06	2.16606e+06	2.71109e+06	2.35682e+06	2.76915e+06	2.20722e+06	1.859e+06	2.26172e+06
N_297.1335-9.44	2.41026e+06	2.32407e+06	2.49607e+06	922503	1.74761e+06	1.7028e+06	664699	1.87731e+06	748496	2.29317e+06	558894	729914	2776805	861956	2.81525e+06	761268	626125	734932
N_297.1524-13.69	212553	567628	1.33383e+06	1.15816e+06	741343	329777	327734	417981	1.41432e+06	445006	502575	488125	472368	286946	524515	908243	576438	552926
N_298.1266-10.97	9.1167e+06	9.37719e+06	8.37408e+06	9.49564e+06	9.17325e+06	8.39461e+06	8443508	8.17518e+06	7.52673e+06	7.9192e+06	8.26436e+06	7.87206e+06	8.78044e+06	9.05771e+06	8.94376e+06	9.44792e+06	8.49694e+06	8.53562e+06
N_298.1373-9.25	389807	377713	419111	366392	275949	281329	305110	319216	348010	374272	149047	363644	480428	394430	454148	361631	298399	371165
P_299.1472-9.11	1.50232e+06	2.13962e+06	1.34293e+06	1.23679e+06	1.3769e+06	1.20149e+06	963398	1.39295e+06	1.78287e+06	1.15478e+06	1.50675e+06	1.42122e+06	1.4691e+06	1.65293e+06	1.70237e+06	1.46781e+06	1.83484e+06
P_299.1472-9.51	279426	421670	285028	253414	288353	249818	207054	289454	366261	251383	290412	273638	291083	318198	338420	330543	359314
P_299.1474-9.27	618785	971298	602353	571618	630427	583646	467604	642697	838555	523050	732512	653492	652014	748137	716702	670169	728403
P_299.1478-12.83	31181.1	40068	36677.9	34069.6	36527.8	41111.6	47713.1	39900.5	41540.2	56200.9	35024.2	42758.8	32872.3	33769.9	54940	36348.2	42307.5	39148.3
N_300.0381-0.87	430578	489551	922197	373043	752753	604226	427386	499878	563601	468747	310730	322759	268281	243461	363162	565431	458046	284187
N_301.0922-7.76	39970.2	44361.2	34176.7	40558.5	34103	39924.9	31851.7	35788.7	41377.8	37267.9	33020.7	33981.1	29282.6	37391.1	33604	40372.7	28055.7	30477.9
N_301.1197-11.59	15009.5	16793.8	19818.2	28479.4	22396	22472.5	24894.7	28670	38353	29299.7	24441.9	26849.5	28029.3	20050.9	30159.1	19787.5	31809.7	22389.2
N_302.0888-7.70	122595	113323	103947	110397	111958	120055	106757	117437	126749	111871	115722	111621	119805	118713	109233	100462	117482	97895.2
N_302.8981-0.58	170912	171942	251766	167632	669059	158246	271656	197645	222691	249481	345959	357044	303057	372721	209161	370327	302436	315622
N_303.1069-8.16	16585	18723.1	19803.8	16770.9	20046.6	18745.2	19926.7	20709.6	19656.3	18433.7	24680.5	24419.3	25615.5	30067	25348.9	18569.6	21600.9	26304.2
P_303.1192-10.05	244184	298181	172294	215259	225771	219866	149528	210805	324144	212949	265240	198344	273302	204637	236118	239537	282539
P_304.8941-0.64	566003	537999	540928	716172	558873	546393	490465	501285	556660	598828	581310	539171	613132	451226	616004	574024	575018
N_304.9136-0.59	3.18631e+06	3.36849e+06	4.56492e+06	2.93487e+06	14700000	2.85921e+06	4.80872e+06	3.75073e+06	4.87464e+06	4.72951e+06	6.82913e+06	7.15675e+06	5.49431e+06	7.21288e+06	3.62111e+06	7.5363e+06	6.64693e+06	6.06763e+06
N_305.9170-0.59	177433	198396	267213	167366	821072	159048	266569	206838	277150	306873	414779	405156	311914	412144	211362	518052	399563	361019
N_306.9068-0.66	244726	306290	241118	231118	239046	236783	282683	254767	233763	229506	222711	246525	227623	262894	264458	216974	229332	293764
N_306.9253-0.59	964150	949886	1.16549e+06	958685	1.99536e+06	841753	1.24406e+06	968280	1.09535e+06	1.23665e+06	1.35265e+06	1.44845e+06	1.23493e+06	1.49216e+06	1.00877e+06	1.49408e+06	1.38721e+06	1.35566e+06
N_308.9058-0.64	100540	144703	159323	105314	611450	89927.5	149584	127059	160506	168296	283306	264194	190666	268162	102952	332704	246647	212016
P_310.9117-0.65	1.37035e+06	1.10501e+06	1.01392e+06	1.31167e+06	1.02949e+06	990668	900521	1104437	1.05632e+06	1.16683e+06	1.54691e+06	1.03389e+06	1.26295e+06	882720	1.27429e+06	1.03631e+06	1.28559e+06
P_311.1267-10.97	252218	230002	221443	259545	241757	208922	177691	181551	205197	220048	188226	188418	211755	202488	274960	232094	246204
N_311.1682-14.34	340793	687823	1.65437e+06	1.26992e+06	691188	435984	455497	552206	2.10883e+06	581597	574490	471682	512265	402955	601726	1.08688e+06	837917	696301
P_312.9095-0.66	105662	89809.1	69339.4	104168	78252.3	74013.2	76798.7	77989.1	74025.3	92092.8	125168	72390.4	88477.4	75660.1	105783	91018.5	96538
P_313.2725-16.11	1.13752e+06	1.39879e+06	866593	511573	2.11634e+06	2.42383e+06	5.27998e+06	3.3213e+06	4.22187e+06	1.47144e+06	1.70965e+06	1.0778e+06	987404	2.27831e+06	370465	1.55157e+06	794796
N_313.9439-0.65	648487	477581	715163	487054	563789	659242	611790	669667	570874	612107	512110	482322	568766	523712	603337	601478	619672	525599
N_314.9050-0.73	829932	755772	954102	912986	822416	865702	765835	920980	851660	850330	794763	900365	843167	877754	851391	818855	759755	856254
N_314.9485-1.87	33760.4	45930.2	46847	23899.9	38887	56329	56678.2	54683.1	47456.4	46038.7	36404	77698.4	54914.9	65073.5	64590.3	36685.7	56215.5	52928.2
N_316.0968-7.70	48726.5	45513.8	43650.7	38857.3	41963.4	55578.8	36782.8	44654.5	46644	60629.8	38034.8	39976.2	50383.8	42045.4	42563.1	44907.2	49782	43627.4
P_318.8751-0.59	64036.8	102063	63865	524368	63531.5	95034.1	69915.5	97476.6	110460	142608	184414	103640	151891	60296.2	176774	153051	157948
N_318.9766-12.28	128383	134327	149203	200213	205986	207715	219272	249799	258195	222171	230628	222727	208397	189170	172504	169470	223007	190451
N_320.8860-0.57	257343	287667	240627	262152	611563	237985	584622	261514	293248	277518	431028	330536	284870	554815	288621	355056	390651	358164
P_321.1296-8.71	337759	381423	294531	237373	239829	263480	227829	301607	315248	238797	345157	355007	340334	339562	286162	263763	291669
P_321.1296-9.28	2.40451e+06	3.59834e+06	2.40374e+06	2.45382e+06	2.58854e+06	2.38494e+06	1.88292e+06	2.54604e+06	3.4623e+06	2.22728e+06	2.95587e+06	2.45966e+06	2.51029e+06	2.79675e+06	2.8581e+06	2.82473e+06	2.94723e+06
P_321.1296-9.50	1.48878e+06	2.41412e+06	1.59599e+06	1.51201e+06	1.84128e+06	1.52051e+06	1.22872e+06	1.75704e+06	2.08915e+06	1.50873e+06	1.86657e+06	1542477	1.51097e+06	1.74226e+06	1.86063e+06	1.90129e+06	1.92586e+06
N_322.8939-0.62	56425.1	64512.2	62335.7	61665	50785.4	72157.8	73952.7	67278.6	56278.6	62142.8	54470.4	63039.8	63771.6	64110.3	65660.2	68249.9	57173.6	68964
N_322.9012-2.84	50399.4	57892.7	48514.1	46910.7	61648.4	47185	51168	49575.9	50898.6	44683	61822.7	55346.8	45561.9	74132.5	52830.7	53212	48473.5	54018.9
N_324.9774-1.87	276996	388387	352080	197440	317210	529506	505524	501082	501822	456795	334763	734663	571174	681366	458948	294386	488007	531994
N_325.9803-1.86	369342	264688	119967	433546	286892	284656	272088	286044	339390	331935	398153	171034	268378	208774	358456	318295	303082	272334
N_327.0928-6.71	30626.6	11715.9	9806.45	10989.6	7966.26	25475.5	26382	35369.6	33643.8	36068.3	11544.7	3730.16	29299.7	12360	16009.5	12585.8	32191.4	16454.4
P_328.2316-8.08	12184.7	24169.5	18320	16356.8	14547.3	13619.4	22333	6313.99	27811.4	15792.2	22867.9	13885.4	13424.7	29006.3	14631.1	23062.9	18544.8	17227.8
N_328.8800-0.59	94150.5	56129.7	54670	44972.2	252454	40806.7	65211.9	99701.3	60133.1	72504.4	166837	108248	54343.5	149596	48034.4	136808	89871.9	114722
P_329.1370-10.97	46704.6	49597	47510.4	39359	51443	50618.6	46563.8	37121	45153.5	38530.1	39144.7	42562.2	54319.5	45800.7	40634.1	36832.6	46068.6
N_329.2329-10.61	98976	594402	2.12303e+06	225347	560344	247757	289619	392720	227791	263657	95996.8	129784	315841	270048	200111	781405	278660	185415
N_329.2329-11.68	343613	333587	343378	336359	359676	326324	327247	341146	352934	335184	314408	348829	345266	340625	334196	346429	339359	339326
N_330.9055-0.63	536494	505726	449739	477002	567329	466621	453316	495593	506894	444267	512691	497608	482515	497702	480829	497822	504695	501172
N_330.9408-0.62	79046.8	78921.2	70237	72709.8	46532	70131.4	79012.8	61600.4	73674.6	61737.5	59065	86465.4	64115.4	65977.9	77189.9	68560.6	61559.5	60187.3
P_331.2829-15.86	315802	436605	219711	134177	771295	842041	2.3493e+06	1.3669e+06	1.99478e+06	385257	508429	404552	295177	773783	107827	500189	232102
P_331.2829-16.11	2.70245e+06	3.51406e+06	2.06734e+06	1.20887e+06	5.3944e+06	6.03126e+06	12900000	8.265e+06	10400000	3.57255e+06	4.18927e+06	2.61309e+06	2.44156e+06	5.89991e+06	877464	3.74456e+06	1.90348e+06
N_332.9211-0.65	7.28762e+06	7.95673e+06	7.08644e+06	7.55399e+06	7.23167e+06	7.06521e+06	7.14457e+06	7.65975e+06	7.53873e+06	7.21378e+06	7.72418e+06	7.96977e+06	7.19137e+06	7.9707e+06	7.21766e+06	7.44539e+06	7.18475e+06	7.4513e+06
N_333.1141-9.07	230289	235219	243160	225035	175900	182243	178650	176624	205381	234986	159161	194399	263664	230862	278312	213423	174713	225329
P_333.1871-8.08	17518.5	30969.1	20799.5	16601.2	19888.6	18822.7	27826.6	9938.31	27097.8	18125	29826.8	16164.8	13820.9	35756.2	16635.3	21724.4	19762.6	22665.9
N_333.2065-12.38	8468.95	15778.3	14437.1	11402.7	28802.5	9839.36	10058.9	13458.3	9663.32	9414.28	36797.8	4402.9	13164.5	43969	14866	16238.5	10986.3	22222.7
N_334.9230-0.72	778037	846657	703214	776108	740794	685904	730141	741992	735646	741568	755919	915130	731657	885207	766853	754947	721634	782437
N_335.1080-9.57	21898.2	25730.5	26608.4	31955.2	24152.2	20037.4	17120.5	23736.8	20156.6	21432.8	15445	18546.7	35210.4	27812.3	35250.5	31680.4	19866.4	26555.9
P_337.1037-9.19	124051	159126	111900	94546.6	112682	114130	101777	121181	152975	102360	151751	125972	103837	119292	118018	118655	124832
N_339.1099-11.52	204785	189525	232476	203170	208442	206908	238440	203563	209652	217492	206437	202617	219264	188621	192084	188930	195677	218789
N_341.9434-0.72	697074	780889	847093	906582	825281	796630	782819	805102	855892	868641	813084	1.0014e+06	828639	946114	790902	851986	809261	815577
N_342.9588-1.95	62151.2	34950.4	34580.4	34347.3	62364.8	37327.5	33409.8	50219.2	59600	46558.2	31756.5	41402.6	42006.6	91824.6	49335.1	41167.6	40627.9	47500.8
N_343.1390-9.34	2.70407e+06	2685712	2.87806e+06	2.66251e+06	1.99108e+06	1.99454e+06	2.0989e+06	2.14789e+06	1.20592e+06	2.55593e+06	1.73824e+06	2.55342e+06	3.08789e+06	2.75838e+06	1.46338e+06	2.45239e+06	2.10474e+06	2535845
N_343.9947-0.91	34690.6	38111.7	41136.7	74275	82762.2	25559.6	28501.4	22534	96380.6	80818.3	39261.8	266683	43076.6	38485.6	29925.2	54001	118997	75598.6
N_344.1424-9.13	1.0964e+06	1.08964e+06	1.25762e+06	1.05583e+06	836617	901732	905316	871166	1.02613e+06	1.20627e+06	838628	950517	1.24071e+06	1.10671e+06	1.39404e+06	1.09078e+06	918461	1.12721e+06
P_344.8740-0.59	59794.4	67877.4	45152.2	635200	39872.8	76383.7	44535.9	65027.9	62101.1	168940	123194	70556.1	145333	40174.4	167742	138015	115649
N_344.9113-0.59	113839	90657.5	100411	86617.1	112255	100546	105619	99079.3	103590	101289	125613	106049	109303	103586	122051	106916	106678	105679
N_346.8795-0.66	246283	249807	237835	261195	219080	289374	259872	292339	263763	239694	251791	162996	245989	261474	274366	200843	250017	230385
N_346.9986-0.77	826729	886788	1.30456e+06	1.26885e+06	961351	994450	819314	1.21656e+06	1.12591e+06	1.03941e+06	837775	876314	767541	1.1529e+06	1.32363e+06	1.07752e+06	994097	955441
N_348.8949-0.65	3.47641e+06	3.11947e+06	3.60945e+06	3.94379e+06	3.10003e+06	3.82145e+06	3.57024e+06	4.49937e+06	3.97768e+06	4.0283e+06	3.66399e+06	2.57745e+06	3.46654e+06	3.57684e+06	4234276	3.41952e+06	3.83071e+06	3.28247e+06
N_349.1294-10.03	168182	181931	192780	189738	169898	180280	168035	191671	179032	184415	181124	180784	181001	190153	164111	190284	189722	187506
N_349.1294-10.10	168182	185578	192780	192228	169898	184553	182667	191671	197905	184415	181124	195638	181001	202438	181969	190284	189722	187506
N_349.1296-9.33	57145.7	57453.8	46025.5	52387.1	56158	53881.6	47937.7	57402.5	52189.7	57536.2	52438.7	62081.6	59100.8	59833.9	55116.5	51653.4	57759.8	55287.3
P_350.2564-16.11	240980	369711	195654	81274.5	479756	612594	858546	741416	803338	412298	367663	282184	232650	557078	47716.8	378282	135050
N_350.8946-0.65	749317	663576	716086	727729	626248	758489	728174	823339	791677	754613	716292	569146	659871	717074	862349	691183	762574	657541
N_351.1323-6.12	51968	22152.2	32422.3	22404.3	32921.8	36782	27286.5	45000.3	45998.7	47010.8	34640.4	17837.7	19639.4	23745.2	56251.7	28129.7	46509.8	28583.4
N_351.2172-10.88	91576.9	225862	222529	118421	163888	270223	128580	123075	99006.8	99452.2	113970	242914	117249	184410	231975	171497	140667	190233
N_351.2172-11.40	14571.2	35080.1	33819.7	19800.5	28036.6	39800.4	24921.6	23580	19865.1	23325.9	18634.7	26400	25771.6	21107.5	31888.6	29658.3	25690.1	23648.9
N_352.9407-1.12	172894	175271	170175	195158	156504	154326	181017	200409	173652	177666	176695	152672	176816	239613	187802	161629	169777	182326
N_352.9408-1.19	173168	31012.3	173970	199659	161484	162088	183996	201668	181918	194658	182485	162985	178669	241914	198665	161236	177184	184348
N_354.9570-1.35	214041	233863	185392	216119	200130	210041	205218	203598	220246	194009	205658	214090	221843	218124	221105	193467	189471	214254
N_354.9627-2.02	4711.87	23025.7	43686.3	18579.5	29695	25433.2	21319	24327.4	40354.9	21247.7	31929.5	14158	38225.5	18414.8	8693.31	13270.7	30594.5	9210.85
N_357.0814-7.80	9544.14	14563.5	7576.29	11471.7	9403.77	6864.65	11285.2	7944.42	13260.2	11826.6	14133.8	6590.18	14020.2	8078.23	11257.5	10882.5	11612.4	13128.8
P_359.2427-16.11	400476	759021	300908	88854.7	1.06488e+06	1.38096e+06	2.99278e+06	2.03631e+06	2.11648e+06	639091	749488	564424	354679	1.42769e+06	43801.6	651544	189357
P_360.2409-16.11	169935	315165	128768	47571.2	447941	578413	1.29436e+06	896951	903456	270211	290430	219129	158448	610296	26167.7	271973	76201.9
N_360.9741-1.40	192616	218978	193520	199653	215125	197202	197851	198376	192548	201686	206670	224558	212321	193376	211950	187035	183199	180488
N_360.9746-1.29	185952	217654	180675	201880	196985	195731	195266	192571	186887	188744	189151	211071	198784	191712	210496	184487	177978	180451
N_361.0924-11.56	510475	487557	512859	494959	524216	481175	515051	542018	521221	510642	483564	518159	509333	497695	512696	528106	510060	506332
N_362.9691-12.27	129866	139232	158266	202005	214911	210039	217811	263518	278461	228466	236044	226056	208203	194271	160663	161063	219358	201896
N_364.8695-0.64	896549	618050	875497	1.07966e+06	691671	1.04078e+06	921805	1.35869e+06	1.04676e+06	1.14378e+06	927252	402107	759462	803121	1.27581e+06	796932	1.0883e+06	761787
N_364.9407-1.97	67271	40772	36957.1	38656.1	66797.4	41302.7	32029.8	51088	61469.1	48505.7	38543.1	45307.6	38453.7	91592.8	48499.1	48514.3	42233.2	45001.4
N_367.2427-16.11	25819.4	36258.5	50023.4	36949.8	8063.03	47818.4	86011.1	187338	142096	73780.5	40544.5	66845.8	55696.7	30556.3	102165	11055.1	47216.4	23890.3
N_368.9755-13.11	48242.7	56070.8	54436.9	82006.6	97686.9	95586.1	106268	125264	155142	111822	118127	109234	94807.7	80267.1	64360	76153.4	117972	94804.6
N_370.8858-0.59	71648.5	86377.8	104617	75125.7	150188	75954.2	95783.7	96129.2	92218.6	97133.8	117226	133843	113016	118830	98227.8	130131	115493	128930
N_370.9578-1.97	68020.3	47408.5	36512.7	36196.9	67088.6	40218.5	34164.7	52138.3	62406.5	54320.5	40022.6	43348.7	40864.2	99402.7	46350.6	47638.7	55376.9	46370.6
N_371.0999-7.82	24275.7	13169.2	10265.2	8154.81	10236.1	6536.31	14296.3	15213.5	8735.47	10318.2	13512.8	16833.2	12901.3	36110.1	4994.82	11517.1	7606.96	10512.3
N_371.1000-7.68	24275.7	13169.2	10265.2	8154.81	10236.1	6536.31	14296.3	15213.5	8735.47	10318.2	13512.8	16833.2	12901.3	11644.9	4994.82	11517.1	7606.96	10512.3
N_375.1666-10.46	911994	565663	1.04769e+06	627582	1.06865e+06	1.91331e+06	2.27026e+06	2.87402e+06	3.02049e+06	2.42535e+06	2.53895e+06	2.75284e+06	2.12976e+06	2.42766e+06	3.75041e+06	753984	2.63822e+06	3.02723e+06
N_375.2745-16.09	132993	182367	252623	190453	72565.6	331615	507813	1.27879e+06	1.07356e+06	572381	225426	391367	335739	149662	691909	48062.8	219955	106058
N_384.0218-8.62	638938	647695	674112	653650	639441	711845	714650	664606	707015	676080	656655	662407	662031	661285	644765	694468	639596	676281
N_384.9003-0.59	101577	112867	157082	109381	319978	116559	158450	176501	140031	151086	235325	215040	162874	208885	157313	211515	199548	187850
N_386.8957-0.59	70757.9	72528.4	102326	69972.5	150772	54004	89003.4	81500.6	82477.1	98846.4	131385	119352	100440	97043.9	71621.1	120072	99135.7	106714
N_386.9478-1.89	97174.9	132894	119703	63075.1	108595	192168	195868	177905	176791	152998	121539	266837	205431	264647	163524	107141	171266	197691
P_387.3090-15.41	28979.1	47089.4	26458.2	8265.73	63318.4	71173.7	171221	115228	143577	37685.1	50403.3	36062.9	28922.3	66917.7	15593.8	45139.1	22983.7
N_389.1812-10.16	6555.67	9322.61	25088.9	7626.16	15383.4	4250.69	15711.7	4153.96	6734.34	9430.08	7013.97	6387.6	5621.07	7366.49	8694.68	7706.62	6335.18	5220.94
N_393.9674-1.83	149907	112072	66875.3	180484	118725	107827	117384	130137	133207	130987	164135	70611.9	106203	92710.5	132990	134259	123321	117338
N_394.8651-0.67	72399.9	86302.6	72998.3	63073.9	59894.3	62612.5	54382.8	65018.6	71427.2	60481.1	66411.2	82780	79481.1	71840.6	71960.1	61188.3	58976.8	65751.3
N_394.8905-0.61	380682	390317	408409	402356	646257	353513	469443	419261	448277	430513	544181	455393	436396	539849	399681	459075	490525	424506
P_399.1621-10.47	48388.2	81653.1	42497.7	75954.3	126295	152445	165932	171548	142584	164175	174690	141537	146865	216721	50225.5	167629	215153
N_399.9843-1.83	155653	102561	64002.6	179350	124137	107533	105745	101050	121284	117314	153650	51859.9	96942.7	73278.9	127099	128789	101813	95401
N_400.9084-0.64	3.98936e+06	4.6701e+06	3.73311e+06	3.81778e+06	4.03434e+06	3.75256e+06	3679866	3.63715e+06	3.84286e+06	3.78553e+06	4.15956e+06	5.12212e+06	3.88197e+06	4.33397e+06	3.55562e+06	4.12443e+06	3.62088e+06	4.19379e+06
N_403.1611-9.69	96591.5	90371.9	90867	97146.1	98530.5	94619.8	95497.4	96119.8	100818	95972.9	89075.6	93077.3	95947.1	94421.6	94488.2	99840	96048.1	88851.5
N_408.8723-0.59	72247.6	65449.7	114546	65399.2	343509	73152.4	107454	83803.4	115992	113312	158768	205460	117771	177906	92416	192035	141961	147298
N_411.0673-7.67	125625	136110	143319	141144	141781	124366	143071	152538	134674	136348	145009	154594	140999	144009	128289	145615	151986	140307
N_411.1270-9.44	57055.7	78475.6	80872.2	112841	81837.3	64483.6	57216.3	67328.2	55774.7	71620.6	46589.2	55945.5	108113	113170	91863.4	92304.1	52691.3	92776.9
N_411.1272-9.18	95192.9	164161	179595	129625	151432	127581	74619.1	99850.6	86855.4	175998	67803.8	96457.9	188502	182158	213404	156360	130932	162417
P_411.1927-9.01	53619.5	49476.2	43857.9	47519.1	53098.3	56450.7	50134.5	41966.8	39754.4	51036.6	51294.1	43314.6	45115.1	43655.6	46560.2	45900.1	62567.4	50236.5
N_412.8947-0.59	193641	200327	240299	170607	560835	174955	242576	210607	273503	231447	369728	305139	238721	328217	203544	348061	317856	276345
N_412.9660-13.10	52069.1	64326.6	72938.2	111903	119484	118039	138127	162901	186299	138270	149537	140304	121182	100019	78027.7	92232.2	144228	117117
N_414.8891-0.58	113212	129786	144515	136967	154561	116159	152518	109499	159178	155197	143659	179141	154698	149571	128764	166967	159464	142525
P_415.2102-13.19	242691	172107	219902	133714	200637	262899	218756	298634	252651	190957	227917	276381	251198	302220	131233	119452	130603
P_415.2104-12.83	4.56908e+06	4.80231e+06	4.26193e+06	4.03885e+06	4.7394e+06	5.28692e+06	4.651e+06	5.58043e+06	7.32796e+06	4.87881e+06	5.17799e+06	4.25299e+06	4.19027e+06	6.24812e+06	4.0254e+06	4.84528e+06	5.23446e+06
P_415.2352-16.11	112923	127634	96612.6	64310.6	143081	128119	112428	127971	142589	130687	128639	107523	94950.7	113992	58357.4	123508	94423.5
N_418.8815-0.63	513740	527663	500637	524338	468679	550280	526198	605407	523079	524049	508424	458048	491602	523983	561730	512022	545377	521353
N_419.1207-6.14	67866.8	42797.3	51664.9	46130.3	51590.1	65011.3	47409.1	58687.7	59875.3	64546.1	56117.4	33071.9	45386.3	38085.4	68626.6	57899.1	70230.7	50354
N_420.9294-1.10	84832.5	95281.9	70748.1	96797.8	82919.6	68671.3	87975.9	90132.3	94731.1	74839.1	81920.5	80096.9	85282.4	106495	82213.1	74137.3	72997.8	82154.3
N_422.9438-1.31	99725.1	118059	98347.5	107260	95744	91296.8	103085	100732	99499.6	101119	102980	95061.8	105178	99437.8	93446.7	99992.4	95816.2	96094.2
N_425.1404-6.14	75577.7	63736.1	68650.7	64544.3	57645.3	64725.8	65516	69865.7	68023.8	74464	61475.6	49677.3	56553.1	63643.3	94378.6	60865.2	70351	59328.7
N_425.9125-0.59	39283.3	40839.9	41862.6	39916	41148.2	39115.8	36438.8	46143.7	41076.4	40708.9	41421.7	30304.1	35283.1	63841.5	31426.5	37175.4	44252.3	40623.7
P_427.3018-15.40	58061.5	89063.2	57086.7	30041.5	136814	154046	419807	322739	316442	89781.7	94485.4	78765.9	60455.3	153496	17423.2	91376.8	43013.3
N_428.9611-1.31	71694	71130.9	63384.9	75624.3	71459.2	61032.2	75232.7	59348.8	70821.4	63759.3	72636.2	79171.6	66946.5	71939.2	72059.9	72872.3	62430.5	65738.7
N_428.9629-10.05	83077.4	89315.2	78799.4	91727.6	80678.5	86680	83227.6	81583.5	87804.7	81479.8	84069	91161.9	81566.5	74152.4	90791.3	84795.2	74652.9	83623
N_429.1942-16.11	146458	221995	209558	162605	50260.6	252448	350266	666697	539095	272538	236376	320322	169053	138218	384184	72924	219107	110202
P_432.2366-13.19	107161	83848.9	103204	72755.3	93555.1	119523	109690	124612	120294	106594	116397	142222	128481	146308	77636.1	55658.4	71077.3
P_432.2367-12.83	3.66816e+06	3.82791e+06	3.55003e+06	3.23773e+06	3.94746e+06	4.44057e+06	3.9822e+06	4.56141e+06	5.65991e+06	4.08033e+06	4.26383e+06	3.60229e+06	3.50132e+06	5.21704e+06	3.24519e+06	4.08453e+06	4.18173e+06
N_432.8571-0.66	1.09227e+06	861853	1.16703e+06	1.23048e+06	880973	1.21732e+06	1.09303e+06	1.54084e+06	1.24766e+06	1.37501e+06	1.08831e+06	600989	956469	1.07668e+06	1.36971e+06	1.00294e+06	1.16757e+06	963749
N_434.8712-0.58	420506	484222	688670	386350	3.75847e+06	365307	737174	497165	704031	704905	1.24824e+06	1.25569e+06	839483	1.34536e+06	458212	1.44849e+06	1.15149e+06	1.01245e+06
N_435.0448-10.05	97152.4	117487	102535	100876	79617.6	85446.3	98543.5	90574.3	92366	91802.8	91535.6	111369	86006.1	93948.5	104083	111596	84428.9	95315.4
P_437.1917-12.72	101023	80204.2	101946	49981.4	67244.9	92017.6	89468.8	97094.6	77605.2	81362.9	103020	108476	90339	107664	56087.4	54010	68004.2
P_437.1919-12.83	6.9203e+06	6904046	6.513e+06	5.98902e+06	6.79934e+06	7.17031e+06	6.60711e+06	7.90261e+06	9.55764e+06	7.07373e+06	7.44181e+06	6.70812e+06	6.30182e+06	8.38581e+06	6.23006e+06	6.94089e+06	7.19861e+06
P_437.1919-13.19	861814	623002	750562	468851	661476	963274	888626	1.03514e+06	827600	714997	903815	1.03267e+06	946751	1.04179e+06	444410	407964	496791
P_437.1920-12.45	1.01734e+06	867596	661043	507573	716732	748399	632507	854293	1.08272e+06	574211	739191	817534	767923	2.35941e+06	722843	806986	980361
N_440.8878-0.61	372172	407272	486395	389349	787977	356800	496144	391491	469899	471502	539885	647203	550530	531108	430149	556277	602621	560906
P_445.2868-8.84	7570.34	405185	23493.6	136199	98214.8	37250.6	21313.1	36251	16578	34158.6	22420.9	20048.1	156531	192987	48080.5	121879	28273.2	98897.2
P_460.2679-12.83	1.78263e+06	1.75537e+06	1.57936e+06	1.52395e+06	1.78228e+06	1.80549e+06	1.59156e+06	1.86288e+06	2406628	1.88073e+06	1.96892e+06	1.51408e+06	1.5484e+06	1.97528e+06	1.5909e+06	1.92325e+06	1.97723e+06
P_460.2680-12.45	244564	211058	157949	123597	187307	180056	158246	202143	284915	171094	197441	200557	202573	479757	175830	202821	261208
N_462.8780-0.62	245446	264356	290212	252822	441479	257896	258598	289468	295706	301234	334482	294760	271255	343372	259462	341285	338253	296815
N_470.8958-0.65	319475	388526	283146	307217	316605	270583	289300	254622	323624	264372	322357	442467	304527	348371	255215	320431	278462	329309
N_476.8590-0.58	80288.2	95761.7	113775	81057.5	216589	79496.8	118253	98614.3	123783	126989	160007	194512	143561	161680	115257	168445	171657	154674
N_486.8690-0.66	525445	540820	497800	535355	490876	500013	512687	521960	522977	513577	582291	513010	464292	524482	526890	541629	506971	528713
N_500.8449-0.65	1.64064e+06	1.4424e+06	1.69222e+06	1.7987e+06	1.47455e+06	1.75162e+06	1.61007e+06	2.10935e+06	1.85431e+06	1.92456e+06	1.83793e+06	1.15715e+06	1.53906e+06	1.70832e+06	1.99397e+06	1.55889e+06	1.74146e+06	1.57927e+06
N_502.8593-0.58	247909	254241	380488	207382	1.1826e+06	211764	393975	265172	381642	367320	608958	626505	457696	579572	286650	663057	555946	537862
N_514.8926-1.19	46347	45416.1	38130.4	45641.8	42265.6	44472.2	51277.2	30796.1	43482.9	41062.3	39395.5	44014	48886.4	44590	43678.1	52873.2	39218.1	40612.1
N_514.8927-1.39	58913.3	46678	44502.3	58958.2	47884.1	48127.7	57434.5	37544.1	50657.6	46023.5	52780.9	52748.4	52617.7	46695.2	51768.8	52873.2	46399.7	49601.2
N_544.8473-0.57	61818.7	62087.3	78460.2	50948.8	96267.6	56373.7	74402	63512.9	70027.1	71224.2	82680.6	116684	85841.9	88231.9	64125.4	99290.2	92851.8	93026.8
N_552.8580-0.64	2.20947e+06	2.58636e+06	2.0824e+06	2.31514e+06	2.42461e+06	2.10038e+06	2.12427e+06	2.11498e+06	2.20079e+06	2.14593e+06	2.38846e+06	2.6456e+06	2.20907e+06	2.45151e+06	2.10303e+06	2.41508e+06	2.14506e+06	2.43059e+06
N_554.8567-0.64	390310	446968	358697	412266	396846	380283	362601	356754	392766	355062	421205	481928	372826	440307	372789	396169	418193	397942
N_564.8301-0.59	67352.6	73045.7	117349	65543.7	903715	58489.7	131226	79899	128562	126672	256409	267960	178529	264247	69649.5	282687	227031	212564
N_568.8316-0.63	1.5403e+06	1.51882e+06	1.54773e+06	1.70321e+06	1.57428e+06	1.65123e+06	1.57688e+06	1.83689e+06	1.72462e+06	1.72022e+06	1.70348e+06	1.29328e+06	1.51053e+06	1.68885e+06	1.79729e+06	1.58347e+06	1.62993e+06	1.59839e+06
N_570.8460-0.60	115627	125676	167271	104816	335731	111675	167556	124457	185557	173590	249651	273905	202417	237075	137732	255030	252477	233907
N_594.8448-0.65	80133.1	91181.4	82555.4	91034.6	91297.5	88275.9	84603.5	82675.7	85224.3	93558.1	78189.2	92378.5	97764.3	82903.4	79336.4	91219.7	79766.4	89266.7
N_604.8709-0.63	1.14774e+06	1.73281e+06	1.01012e+06	1.09261e+06	1.2623e+06	932969	968627	849071	1.05458e+06	952372	1.11696e+06	2.18549e+06	1.20685e+06	1.26391e+06	820520	1.1962e+06	926862	1.3072e+06
N_606.8170-0.58	43114.4	54932.5	60245.8	35561.5	240052	47548.7	67497.2	47688.9	90851.8	79359.7	115701	114296	87584.5	122559	43747.4	130977	108394	97909.9
N_636.8193-0.66	1.27149e+06	1.32093e+06	1.29778e+06	1.36435e+06	1.31404e+06	1.30532e+06	1.26151e+06	1.37317e+06	1.36269e+06	1.39015e+06	1.40412e+06	1.1357e+06	1.22729e+06	1.37829e+06	1.33307e+06	1.35648e+06	1.25843e+06	1.35784e+06
N_672.8583-0.65	517712	786013	491957	504867	618176	428338	460476	351212	449558	392348	511525	1.06592e+06	566388	617267	362368	577799	469883	584845
P_70.0131-0.59	5.81874e+06	8.33762e+06	3.9381e+06	38200000	6.00382e+06	7.21912e+06	4.3701e+06	6.09966e+06	9.29651e+06	12700000	10800000	6.97106e+06	12500000	3.99191e+06	16000000	13600000	13600000
P_70.0287-0.58	13114.9	18130.2	23821.8	14389.2	180682	22169	22240.1	16868.9	17080.6	24839.6	61405.4	47571.5	21858.3	43332.6	9440.88	74444.1	60427.2	70515.9
P_70.0655-0.70	51320.9	45221.1	38111.9	37618.8	62405.7	74680.7	89175.1	87232.1	75544.9	96908.3	20975.3	48705.8	79236.8	63226.5	38012.6	67758.5	51390.5
N_704.8067-0.64	952706	981545	879274	912491	940139	910882	808711	887546	869095	894526	1.10266e+06	1.0096e+06	880063	1.0734e+06	851900	972293	843368	979962
P_71.0111-0.59	54529.8	61535.3	34120.8	286805	49700.2	58002.5	49726.1	60083.3	79800.4	85128.3	78696.2	58205.3	94222	37605.1	120109	107977	105717
N_71.0130-0.69	166055	235602	178048	167187	220763	362207	318500	354974	270628	293552	240483	216731	243720	281314	296542	197301	319985	256031
N_71.0130-8.60	124093	122933	125888	111969	103822	126945	121823	115530	119275	108688	119178	119318	121653	117975	119824	117188	106791	118799
N_71.0131-1.12	201403	182615	174894	168713	179212	206471	172807	160021	190946	229143	192725	169367	148810	461401	148304	203653	228118	259827
N_71.0131-2.08	45924.6	41364.4	39282.7	44335.2	40190.4	50477.1	39727.9	56177.8	54791.3	54341.6	48240.5	35094.3	43206.8	45115.1	52325.5	44551.9	46605.9	41979.4
P_71.0296-0.59	92838.9	134596	76847.7	298660	124012	132810	97970.7	117124	106005	188737	98097.9	85803	183997	93948.4	186933	139425	157872
P_72.0095-0.59	147038	185509	143467	965795	156724	162604	121159	151301	204038	316870	271722	174586	290091	110526	357126	359864	328756
P_72.0557-0.90	87202.1	159331	104486	115614	120613	91523.9	99788.7	98758.3	110625	93919.3	93744.6	80250.6	104743	93842.8	96305.8	103515	98525.2
P_72.0813-1.11	3.27279e+06	3.70158e+06	2.81171e+06	3.69758e+06	4.15903e+06	3.31703e+06	3.69885e+06	4.34727e+06	4.85966e+06	4.06518e+06	3.14321e+06	2.78741e+06	3.13628e+06	3.96305e+06	3.49257e+06	4.56572e+06	3.94564e+06
P_73.0287-2.46	21047.3	27268.9	34221.2	23246.3	16378.3	18796.9	25059.8	23802.1	12692.3	17597	33221.3	13076.8	10749.2	21362	14569.1	18400.9	33611.3	20959.9
P_73.5323-0.59	144513	148609	99325.9	588533	176568	149950	110544	129007	172068	241734	168868	117664	306086	101274	281338	235473	182719
P_74.0238-6.14	24314.7	14104.7	29844.3	23026.6	22258.8	22404.6	21637.7	13290.1	19731.4	14788.7	23388	16444.7	13757.7	15036.8	13124.3	22954.7	21420.3	28013.2
N_74.0240-0.69	416691	289807	290585	367620	298646	389805	332729	423047	393366	425127	422764	254392	324309	324489	464131	314516	377707	361856
P_74.0240-0.71	420205	558669	475980	536012	678447	515601	542033	613898	777737	568012	362451	415438	478513	535185	490470	727865	500367
P_74.0240-0.91	10078.7	34985.8	25436.7	37026.3	44570.3	14971.1	12613.6	14225.8	8696.42	26393.2	15392.7	31801	8537.37	32342.9	37336.4	40042.4	14685.1	31022.3
N_74.0241-1.08	29358.2	26830.1	31522.7	28748	23502.7	33668	29674.1	33728.6	48459	33871.3	41189	27682.7	33197.4	33692.7	38020.8	24461.4	36603.4	32920.5
N_74.0241-1.16	29358.2	26830.1	31522.7	28748	23502.7	33668	29674.1	33728.6	35318.4	33871.3	30119.1	27682.7	23399.5	33692.7	35530.9	24461.4	28814.8	32393
P_74.0241-1.21	17061.7	21029.1	11593.7	9945.84	15190.8	23152.3	20689.8	27788.8	24539	22537	33281.8	26832.2	31599.3	20208	12017.3	18484.1	26770.9	27141
P_74.0241-8.62	146561	142664	134133	138186	162885	145440	104897	124434	128827	150690	135434	119751	156034	109725	156761	148051	164471
P_74.0970-1.19	85310.1	73925.5	92158.5	95295.8	77930	108122	107044	120214	93205.1	96825.1	96373.4	93706.9	151598	70017.1	86361.5	100201	105046
P_74.5311-0.59	16978	14063.7	15974.4	13984.4	43963.8	18959.7	16368.6	17416.5	17009.4	15502.1	16396.9	3791.17	14645.4	21142.8	10633	26487.9	16199.1	28608
N_740.8464-0.65	282062	474044	272003	244385	329218	241478	237913	180904	207086	204154	273274	596223	321877	330974	200797	312521	217762	299661
N_75.0300-7.68	99640.8	93500.7	96963.2	98394.8	79162.7	122716	97836.5	85799.7	96505	87316.7	97276.5	99298.8	94662.9	92601.5	95302.3	79180.8	79412.7	93669.3
N_756.8203-0.66	508219	713453	496977	493980	581082	479011	437558	379891	481601	428689	514164	871560	542227	576822	364763	587702	474514	591873
P_77.0209-0.59	32314.2	24773.7	49622.5	16723.9	201755	34231.9	44903	36441.1	23475.6	45998.3	77632.8	46335.9	42315.8	81838.4	15004.7	73965.3	84595.8	101446
P_77.0385-7.69	34378.5	38024.6	28929.3	33514.4	34477.6	24809.2	41951.4	34943.9	30956.6	37391.4	32397.7	35985.5	24940.7	43465.1	31385.6	27372.4	35690.6	29529.3
P_77.0387-6.14	49895.9	54391.4	44701.2	56016.3	70706.7	61164.7	58523.7	64914.2	70733.8	59363.2	36493.6	41140.8	52810.8	69974.2	56926.2	65425.3	48668.4
N_77.0539-2.27	433571	427422	428100	444763	410991	470229	423467	394450	415529	393983	425799	437541	415101	415796	406578	437645	398371	438661
N_78.9582-0.74	2.72723e+06	2.51884e+06	3.05997e+06	2.78776e+06	2.34682e+06	2.76106e+06	2.30688e+06	2.4567e+06	2.17367e+06	2.40947e+06	2.48967e+06	2.36457e+06	2.3277e+06	2.4388e+06	2.7437e+06	2.34108e+06	2.40096e+06	2.26227e+06
P_79.0183-0.59	21400000	28900000	16200000	87000000	22200000	25700000	17500000	22700000	30600000	38400000	35400000	24600000	38000000	16600000	45300000	40500000	40100000
P_79.0544-6.14	21811	38212.7	24939.8	28145.5	27686.8	29979.9	32552.6	32236.2	39259.8	33588.6	25873.4	21813	30616.8	29544.3	29552	39599.1	35002.3
P_80.0203-0.58	92989.9	119154	84572.9	329174	96772	103296	76069.9	103868	134291	162878	142323	114510	155042	81867.6	216637	164904	175076
P_81.0147-0.59	570232	700327	447683	2.42532e+06	592260	669211	415500	634370	828756	1.07963e+06	1.0298e+06	629982	1.03173e+06	397605	1.1542e+06	996569	1.08985e+06
P_82.5375-0.59	3.27175e+06	3.23755e+06	2.68181e+06	7.26085e+06	3.82306e+06	3.23308e+06	2.8681e+06	2.79395e+06	3.86224e+06	4.39147e+06	2501029	2.39783e+06	5.47303e+06	2.23378e+06	4.29911e+06	4.06138e+06	4.13775e+06
N_824.8084-0.66	268479	406483	275556	274195	329175	244037	219109	190122	215412	215720	292052	540589	288817	322014	188571	315211	226284	322070
P_83.0378-0.59	344018	369232	358374	261492	772466	449480	358575	346943	282107	404276	595108	272125	258749	575223	213282	442945	438277	485608
P_83.5363-0.59	515758	521480	378582	1.10501e+06	603131	490534	414318	433200	604258	670792	407391	336195	802597	299615	642540	621419	561239
P_84.0640-1.23	113454	121393	84027.9	120261	129269	151373	105171	151034	159268	192627	166095	147108	158625	152817	120165	155908	195062
P_84.9600-0.82	7.44184e+06	9474946	6.22441e+06	29600000	7013344	9.44847e+06	6929798	8690062	9.5271e+06	14400000	12800000	9442719	15800000	6502051	14600000	13400000	12900000
N_85.0289-0.88	135204	152709	136731	163962	180593	50871.7	190922	65662.4	248906	52404.6	48151.1	206947	183491	48137.5	91488.1	148680	48698.8	217264
N_85.0289-5.96	19703.1	13702.6	28528.1	15348.5	34374.3	192754	119579	154514	184658	197612	37857	81213.1	73703.7	75305.7	61207.5	17769.6	178939	65552
P_86.0261-0.58	160518	174411	234043	120901	663531	189814	205146	132692	141077	282348	326922	248091	187954	295635	107418	338107	317108	292162
P_86.9642-0.59	29169.9	48944.8	46022.4	115618	26192.7	43631	33987.5	25018.5	38961.6	65619	60727.1	28837	72592.7	30981.9	72208.5	56045.8	50867.1
P_86.9930-0.59	794304	777739	662319	1.85402e+06	966590	889231	889686	844395	898126	1.31435e+06	646491	641394	1.52028e+06	615299	1.09806e+06	1.06698e+06	1.14403e+06
N_87.0082-0.78	686249	628107	784192	907778	700784	1.12788e+06	858161	1.15545e+06	898997	992498	941653	888050	781836	782652	1.16818e+06	754610	949475	818821
N_87.0082-0.89	680075	682030	784192	907778	772920	1.18434e+06	872301	1.23961e+06	950319	1090115	956986	902392	808596	850921	1.17717e+06	793808	946153	831998
N_87.0083-1.25	419937	510994	515979	412542	416161	516323	400356	485406	450826	414397	426280	494247	389763	465902	478392	456584	438870	418398
P_87.9938-0.59	119158	104355	124131	86619.1	261415	113866	120211	102669	134721	124143	169006	87877.3	90167.6	192511	99248.5	176757	152640	171705
P_88.0235-0.58	8.08889e+06	9485901	7.53408e+06	17000000	7982647	9517843	8218064	9765975	9647687	11400000	11000000	9980981	11400000	7.899e+06	12100000	11100000	10900000
N_88.0398-2.25	76782.2	96963.9	91781	71348.1	92938.5	93125.1	72003.5	60241.2	68129.7	81935.7	81263.4	76565.6	47988.6	74773.8	72025.4	92312.2	80636.3	91391.3
P_88.5216-0.59	101821	135893	88274	257570	92805.4	120161	109682	125092	131027	142474	136126	122015	135463	104667	125719	131550	145838
N_88.9363-1.24	94066.2	143993	141283	203201	297525	206724	157678	154311	124329	202443	124188	226040	144958	216644	132602	188739	170307	359150
N_88.9526-1.23	14291.2	74999.3	61909.1	17306.4	28093.1	45282.1	78217.1	60784.1	19841.3	19734.6	28075.4	88272.3	71444	55538.1	116911	91799.3	57574.7	56345
P_88.9529-0.59	185035	219420	151470	693310	173838	210759	154065	216844	226857	348697	302533	202556	345424	155431	350736	290003	328427
P_88.9905-0.59	123459	118892	108962	307374	163342	132936	124016	157242	141640	186931	96134.1	104590	247163	100453	191337	158678	194670
P_89.0233-1.08	286017	306167	291331	310301	321554	264836	325140	306422	381540	328049	269880	250039	756541	321311	323286	368196	425380
P_89.0256-0.59	55828.7	57447	68068.7	64847.6	114665	56668.3	92527.9	91468.6	73319.9	56962.7	71789.7	64525.9	66616.5	80766.1	84820.3	83498.7	90927.9	77684.1
N_89.0458-1.24	175424	211539	180031	180888	159070	174264	130506	181316	177525	137347	148295	215092	152653	183129	182309	148190	130366	160331
P_89.5453-0.59	40177.5	31970.7	45402.1	36787.9	70352.9	47415.2	43570.3	37698.7	25491.5	24142.9	57137.4	22760.9	22152	67042.3	14088.9	59375.4	39714.3	37682.3
P_90.0917-0.91	89670.1	96493.7	117492	147188	102778	124157	79188.9	70368	108980	119087	100065	92629	126110	18761.8	111380	121442	116486
P_90.5262-0.59	30000000	37300000	22600000	114000000	30100000	34900000	23800000	31000000	39600000	53000000	48900000	33700000	51900000	22100000	58300000	55300000	52100000
P_91.0392-1.22	45463.6	63730.7	67473.4	40330.9	68547.4	74531.6	37635.3	47276.3	52242.6	60045.2	56598	53478.8	36412.1	51994.3	49311.6	72049.2	61268.9	71332.7
P_91.0542-6.14	56888.2	70838.1	56472.3	63849.6	60268.1	59971.2	58149.4	76835.1	72767.9	61572.8	47831.8	53558	55048.2	54366.5	67326.5	68714.6	61966.4
P_91.0585-0.90	22983.9	20773.1	44013.6	44066.5	20530.6	27442.9	21494.4	50041.8	37447.2	33391.1	24740.3	29611.9	35105.2	35362.1	47808.8	41264.2	46388.7	14605
P_91.5241-0.59	219939	302655	171439	856574	198619	292047	166932	218578	292830	348923	391570	207255	360316	220186	437299	403740	370139
P_91.5426-0.59	74012.1	82170.1	82352.2	125184	98762	90055.7	95612.1	76499.8	83314.5	106881	65490.7	69046	139501	80153	78941	102247	62633.1
P_92.0125-1.23	238222	252770	168669	270755	248995	150691	172713	200892	226584	191016	239792	145148	190726	192160	242379	228633	244023
N_92.0249-2.05	134862	88755.5	167708	118577	126047	66687.1	52506.8	53266	64934.3	110853	106960	5592.91	42393.3	24109.4	45856.3	138673	87228.7	63844.9
P_92.0257-1.23	215487	209086	148084	205221	209878	161608	139474	158526	212199	180458	191266	141532	181747	164890	211289	222542	250956
P_92.5226-0.59	751290	1.00044e+06	562957	2.77628e+06	755610	867334	570037	728227	976903	1.31013e+06	1.19284e+06	899442	1.3052e+06	543598	1.59422e+06	1.39119e+06	1263553
P_93.0156-0.59	171423	275271	134352	855839	325501	235726	134779	190602	257550	364205	313774	224336	322161	167134	431591	367298	394362
P_93.0206-0.80	244941	112470	176058	220449	154525	205942	169861	167638	138948	243448	74458.6	135692	173317	97262.5	191493	172118	172391
P_94.5154-1.23	458302	503673	404359	529427	503348	377693	311818	376292	523249	448258	470572	333327	446295	367686	537344	557562	557731
P_95.5232-0.80	1.51383e+06	981810	1.41195e+06	1.57145e+06	1.301e+06	1.33656e+06	1.02786e+06	992721	1.18594e+06	1.56731e+06	441673	885128	1.26237e+06	692494	1.43628e+06	1.41329e+06	1.34688e+06
N_96.9691-0.97	43900000	36900000	44000000	41600000	37000000	40000000	34800000	38600000	34900000	36900000	38500000	35900000	35000000	38300000	43800000	38300000	35300000	35900000
N_97.0114-0.65	65028.9	50527.2	67631.1	54993.9	53778	56639.9	62213.8	67988.7	62916.4	60873.8	67435.4	64867.8	67330.2	62541.4	60837	59480.9	60454.3	55150.7
P_97.5339-0.59	254345	363303	229556	1.08867e+06	307022	273670	198571	261621	341879	415483	437154	310056	429462	207402	503038	481827	464642
P_98.5235-0.58	55677.7	58529.5	67606.4	42570.3	173966	61247.5	69170	38960.5	53615.7	81116.1	86347.6	74132.7	59335	75174.7	59302.6	89144.1	78384.1	82720.4
N_98.9487-1.19	46879.6	189584	62582.8	446237	82179	57018.2	675276	32860.5	558356	38974.9	88239.1	87902.4	103869	152754	45649.8	147100	255209	90067
N_98.9732-0.71	365751	276838	350452	318140	292988	314448	260693	306115	266683	295725	316317	290575	286338	316948	329265	358156	262445	273166
P_99.0035-0.59	2.97031e+06	3.10974e+06	2.71961e+06	3.53009e+06	3.13041e+06	3.34265e+06	2.76975e+06	2.92369e+06	3.19483e+06	3.60952e+06	2.93959e+06	2.80589e+06	3.27681e+06	2.75929e+06	3.42576e+06	3.21968e+06	3.22964e+06
N_99.0084-0.80	195454	174639	202613	233551	203635	325523	266679	415162	361781	379361	340850	254070	241412	306660	621999	210214	315258	292507
N_99.0084-0.92	198465	195433	206619	118446	216562	336328	258881	414488	361980	371146	326315	256384	255317	301378	613530	213161	312053	296760
N-(R,R)-TARTARIC ACID	1.76634e+06	1.51845e+06	1.71412e+06	1.82657e+06	1.61217e+06	1.65253e+06	1.5047e+06	1.5909e+06	1.57496e+06	1.59057e+06	1.73676e+06	1.55087e+06	1.39727e+06	1.59705e+06	2.06665e+06	1.65486e+06	1.53523e+06	1.58609e+06
N-(R)-MALATE	2.68123e+06	2.45899e+06	2.468e+06	2.50087e+06	2.34021e+06	2.63905e+06	2.20817e+06	2.30258e+06	2.55798e+06	3.02515e+06	2.61641e+06	2.25691e+06	2.04491e+06	6.58087e+06	2.12417e+06	2.50029e+06	2.89335e+06	3.31805e+06
N-(R)-MALATE	19600000	16900000	15900000	20800000	14900000	17400000	17800000	29000000	23000000	19400000	18300000	16200000	20000000	47900000	23700000	15700000	18200000	21000000
N-(R)-MALATE	407851	355155	344683	420426	358667	385525	374138	472438	421239	445272	397758	359533	390047	715206	402270	357920	391013	449847
N-(S)-DIHYDROOROTATE	46484.8	88201.8	59642.2	121720	79591.9	94378.6	161484	154105	115069	71803	77584.1	162732	84421.7	63266	58470.9	65371.6	114245	85799.5
N-(S)-LACTATE	30400000	33200000	31000000	29700000	31800000	30100000	27200000	32000000	30900000	28800000	29100000	32500000	27200000	30200000	33300000	31000000	29100000	29600000
P-1-AMINOCYCLOPROPANE-1-CARBOXYLATE	3.11338e+06	2.80893e+06	3.29893e+06	3.32933e+06	3.31476e+06	4.25417e+06	3.26129e+06	3.24288e+06	3.54224e+06	4.77103e+06	3.81856e+06	2.53256e+06	2.895e+06	2.76386e+06	2.87324e+06	3.50153e+06	4.27436e+06	3.57617e+06
N-12(S)-HETE	20260.1	121224	106433	39520	24410.5	134201	99844.2	186572	92614.1	211354	23120.3	61161.4	72238.8	49152.6	289942	94919.3	183933	212315
P-2-AMINO-2-METHYLPROPANOATE	1.68103e+06	1.42856e+06	2.0551e+06	1.45439e+06	2.02702e+06	5.42146e+06	3.3184e+06	3.71229e+06	2.83298e+06	3.26666e+06	2.97508e+06	3.02721e+06	2.19287e+06	3.2099e+06	1.84172e+06	1.87761e+06	4.24479e+06	3.19851e+06
P-2-AMINO-2-METHYLPROPANOATE	27234.8	29143.3	39852	61302.6	31835.9	104157	74505.5	75166.8	50459.8	67316.8	48731.2	92198.6	36282.8	76635.6	32171.3	36765.6	72815.3	58655.6
N-2-AMINOETHYL DIHYDROGEN PHOSPHATE	15100000	8.03058e+06	14500000	10200000	12100000	14900000	13500000	15500000	13900000	15400000	11100000	9.99507e+06	12800000	10200000	12200000	11400000	14200000	10800000
P-2-AMINOETHYL DIHYDROGEN PHOSPHATE	16900000	9.49036e+06	19300000	11300000	16500000	18900000	14800000	16200000	15800000	20000000	12700000	11400000	12500000	12100000	12300000	16200000	18300000	14300000
N-2-AMINOETHYL DIHYDROGEN PHOSPHATE	140420	104891	194777	160394	161339	154249	148605	154780	153624	158977	147801	139957	146140	119654	177138	152417	145915	149655
P-2-AMINOPHENOL	57213.1	52135.2	65032.1	46445.1	58067.7	80205.5	66014.3	53722.7	92550.5	97551	77071.8	90189.3	69665.8	85292	70889.6	60105.3	95558.9	103839
N-2-DEOXY-D-GLUCOSE	748622	707340	840693	717183	692944	673522	810705	518132	644346	1.02675e+06	636557	746913	795682	13700000	701026	776047	728175	3.37195e+06
P-2-DEOXY-D-GLUCOSE	263209	548297	277258	312156	332364	455974	258121	233482	299431	451323	348013	625434	427938	423632	303176	381711	375185	571688
N-2-DEOXY-D-GLUCOSE	334957	399589	216400	224099	323525	248012	247575	2.26072e+06	262712	280882	251104	365894	367102	314155	299616	2.14833e+06	2.22779e+06	297501
P-2-DEOXY-D-GLUCOSE	23763.3	13046.5	13150.7	9802.04	16351.7	31706.9	13892.7	16486.9	11842.4	14318.8	16330.3	28861.5	21292.3	17089.9	14177.2	15972.1	13339.3	32829.2
N-2-DEOXY-D-GLUCOSE	353378	593990	295829	458529	325966	485355	372532	340430	336016	394125	447698	623291	580799	619138	533557	335313	315861	480645
N-2-HYDROXYBUTYRIC ACID	586511	705380	843061	644394	955629	419608	467150	546756	559877	387941	482430	536077	386048	391699	500959	613360	445028	428061
N-2-hydroxyglutarate	342218	413952	252874	308453	358742	452100	388995	653928	633717	457714	399293	440114	565978	603481	391363	329797	496992	483841
P-2-Hydroxyphenylalanine	15700000	12400000	15300000	11200000	14900000	17200000	14200000	14400000	15500000	18800000	14700000	9.25187e+06	10000000	10600000	14900000	14900000	19100000	14600000
P-2-Methylbutyroylcarnitine	218693	303448	187878	71034	117608	508494	183338	527732	437842	235298	587272	715161	524675	804660	320126	196442	482848	756477
N-2-METHYLGLUTARIC ACID	825176	763051	603334	479223	925626	454020	518192	628569	1.06517e+06	456374	582957	564701	454829	737978	491561	736183	675117	532766
P-2-METHYLGLUTARIC ACID	2.23946e+06	2.27773e+06	2.24433e+06	2.19821e+06	2.1786e+06	2.46927e+06	2.24238e+06	2.16546e+06	2.28952e+06	2.13339e+06	2.27149e+06	2.18018e+06	2.29077e+06	2.28865e+06	2.156e+06	2.20265e+06	2.32396e+06	2.38933e+06
N-2-METHYLGLUTARIC ACID	204629	179782	150313	117845	225862	99509.9	122586	145907	270318	111307	153816	137699	114043	167795	121323	184949	156619	135532
N-2-METHYLGLUTARIC ACID	205942	181673	145724	117802	210964	94058.3	119899	143904	266890	112065	143563	136466	108179	165878	115503	176173	157395	130527
N-2-METHYLMALEATE	81813.5	52684.3	107368	44849.7	129230	901987	628617	974983	1.06802e+06	920491	174493	379498	417394	351787	313318	79112.7	774536	269780
N-2,6-DIHYDROXYPYRIDINE	27700000	17100000	6.25425e+06	36300000	19300000	23800000	20100000	26600000	25200000	24100000	38000000	9.59087e+06	21200000	13700000	29700000	20800000	22500000	21300000
P-3-AMINOISOBUTANOATE	179951	142789	228094	182391	202622	590284	349779	398309	285957	343427	312454	350445	216335	348976	216704	208314	444341	350642
N-3-HYDROXY-3-METHYLGLUTARATE	89401.6	83684.7	77626.3	65223.1	86258.2	101816	86004.1	100900	99426.7	98575.5	95209.4	93282.4	75640.1	162873	89391.4	89529.9	107630	108103
N-3-METHYLADENINE	6168260	6.17427e+06	7041111	5970071	4753071	4.89297e+06	4.96547e+06	4841948	5.69407e+06	6.56543e+06	4.5798e+06	5.58739e+06	7.05976e+06	6137293	7638365	6056015	5.1774e+06	6.1919e+06
N-3-METHYLADENINE	6.14492e+06	6.19385e+06	6.99153e+06	5.90427e+06	4.71373e+06	4.90709e+06	4.9355e+06	4.7098e+06	5.66461e+06	6.60922e+06	4.47041e+06	5.51394e+06	6.96119e+06	6.12328e+06	7.57881e+06	6.00167e+06	5.13384e+06	6.17615e+06
P-3-METHYLHISTAMINE	398045	905715	1.48761e+06	168245	722025	530274	451063	476847	585340	343138	373152	555965	609222	419727	273610	751383	517659	505471
P-3-UREIDOPROPIONATE	144291	102749	117075	83749.7	115942	165465	95617.7	133807	130214	203777	128820	105655	118375	115439	121118	110824	144812	145790
N-3,4-DIHYDROXY-L-PHENYLALANINE	20285.6	20837.2	19726.9	21388.4	25408.4	24969.1	19176.9	31760.5	30080.4	26806.2	24345.6	21816.2	20479.3	19729.2	40859.7	22095.6	28046.3	18094
P-4-AMINOBUTANOATE (GABA)	324605	277307	394321	279097	375633	870543	562298	608240	463794	540009	469725	518315	360479	548384	320423	345301	656819	543943
P-4-GUANIDINOBUTANOATE	233711	156217	67456.5	39863.3	67528.8	88471.5	68430.2	69731.3	124193	51697.3	121446	104460	68166.6	108670	58908.1	134660	108789	114903
N-4-HYDROXY-L-PROLINE	106140	216875	136283	358218	200740	205295	223492	155867	205609	187313	160927	141119	209042	168063	180936	205049	165339	175854
P-4-HYDROXY-L-PROLINE	1.9373e+06	4.46972e+06	3.45143e+06	7.44337e+06	5.66412e+06	5.66599e+06	4.0546e+06	3.78089e+06	4.29067e+06	5.69158e+06	3.92715e+06	3.86845e+06	3.60026e+06	4.23382e+06	2.99692e+06	5.1947e+06	5.61763e+06	4.34775e+06
N-4-HYDROXY-L-PROLINE	73098.9	105002	79992.6	130591	79040.2	143226	217748	325510	287781	202173	256746	174728	245104	245433	265453	90016.9	219063	226925
P-4-HYDROXYBENZALDEHYDE	244765	32221	13254.6	7460.8	14285.2	15862.2	9562.87	23228	14943	12774	15742.5	23699.6	17048.9	27961.4	21308.3	69259.5	22258.5	27897.5
P-5-AMINOLEVULINIC ACID	126980	84886.8	106520	73045.7	82264.5	104317	82513	94428.9	99717.6	119855	100746	120426	118805	83441.7	105707	93878.2	119457	123692
N-5-hydroxyindoleacetic acid	47071.6	15869.4	80144.4	12440.5	88960.6	378616	219973	354157	379422	321384	294280	309844	244349	387835	510969	50984.9	338116	336432
P-5-Hydroxymethyl-2-furaldehyde	1.3015e+06	1.33877e+06	1.34546e+06	1.15614e+06	1.45029e+06	1.83359e+06	1.33124e+06	1.48911e+06	1.401e+06	1.5187e+06	1.49351e+06	1.11406e+06	1.41676e+06	1.45946e+06	1.29983e+06	1.3431e+06	1.60714e+06	1.48187e+06
P-5-Hydroxymethyl-2-furaldehyde	100172	144005	126677	108403	225133	193065	113190	107156	252509	116321	149281	99843	98464.8	1.47858e+06	109728	142312	215185	463243
P-5-OXO-D-PROLINE	12200000	8.33643e+06	3.05041e+06	15700000	10700000	14200000	10300000	10700000	11900000	14000000	19100000	5.50233e+06	9.95183e+06	7.56729e+06	13500000	10900000	13700000	12600000
N-5-OXO-D-PROLINE	309258	181407	66225.4	344536	228111	224337	195974	228640	217929	259141	383367	75145.2	195365	113185	297033	214283	218238	200083
P-5-OXO-D-PROLINE	2.35208e+06	1.61397e+06	598589	2.86253e+06	2.16125e+06	3.01506e+06	1.89643e+06	1.95861e+06	2.04201e+06	2.95412e+06	3.95514e+06	1.08497e+06	1.82706e+06	1.40145e+06	2.40836e+06	2.29205e+06	2.86369e+06	2.60631e+06
N-5'-DEOXYADENOSINE	145646	84357.6	54048.9	102808	48221.2	184929	193444	252003	241922	254576	98917.6	29305.2	222677	59888.1	117270	87335.8	222844	109673
N-6-DEOXY-L-GALACTOSE	459900	593178	250202	387372	301333	489008	504086	298806	528835	345884	157453	52873.7	473490	77837.3	178338	375907	420781	178143
N-6-keto prostaglandin 1?	432552	906657	1.05492e+06	467371	761496	1.01185e+06	995658	695779	567444	806948	272843	710158	687341	481755	520439	768717	832816	554250
P-Acetyl-DL-carnitine	1.47414e+06	1.90727e+06	1.80627e+06	1.10778e+06	2.44887e+06	2.31738e+06	1.34379e+06	1217845	1.21183e+06	2.07361e+06	1.5518e+06	1970528	1.10517e+06	1.86002e+06	905444	2.27684e+06	2.82962e+06	2569091
P-Acyl-Carnitine(5-OH)	98188.7	108426	168247	43353.6	118840	255211	170316	178919	146500	211149	175509	170542	135512	180167	163966	120829	227325	201120
N-ADENINE	88867.2	75336	93742.5	115830	102611	59776.7	67789.2	73771.7	63459.4	56622.5	87978.6	85277	54970.6	841742	117402	101027	61136.7	193843
P-ADENINE	151458	129214	175721	163324	202807	93727.7	82809.3	67764.9	90637.8	104275	136535	155112	67677	1.39639e+06	137159	164728	101685	379477
P-ADENINE	16928.4	17084.5	22092.6	22085.4	30818.9	14381.9	12356.2	12408.7	13585.2	17768.6	23286	21462.2	9358.99	165957	19144.4	21968.5	15865.1	53300.6
P-ALANINE/SARCOSINE	29900000	22800000	36600000	25500000	31800000	26000000	20800000	24600000	27600000	37100000	26200000	17500000	18700000	19500000	22400000	32600000	31600000	29600000
P-ALDO/KETO-HEXOSE	5730920	6.68105e+06	5171655	7567671	6114136	11200000	7.69467e+06	8.67514e+06	6.89666e+06	6.56676e+06	6.83067e+06	12100000	6849164	11900000	8926801	4.81403e+06	8.61621e+06	11300000
N-ALDOPENTOSE	107860	87961.8	74446.3	94737	129088	105677	107317	133162	92584.9	96143.8	100927	93375.2	99360.6	198207	145266	88742.5	87811.6	84672.2
P-ALDOPENTOSE	529251	413109	499319	411879	455330	667744	541693	546144	573846	679675	479899	299239	481692	460198	593808	505834	686851	523493
N-ALLANTOIN	155784	88925.5	67680.1	75494.5	62693.8	81317.3	59894.6	75740.1	70055.2	61854.2	59093.7	89080.4	54168.7	78174.4	99817.2	81293	71108.8	66829.1
P-ALPHA-AMINOADIPATE/N-METHYL-L-GLUTAMATE	152422	156661	188335	151293	188697	129421	98800.3	93703	119774	171409	102537	83675.1	88494.8	84137.3	82299.3	195112	172542	118114
P-ALPHA-AMINOADIPATE/N-METHYL-L-GLUTAMATE	53778	68938.1	63900.1	47909	108238	97896.8	58520.4	49448.5	120376	70221.4	68010	42920.8	46399.2	701900	53491	77204.1	95721.9	215337
P-ALPHA-AMINOADIPATE/N-METHYL-L-GLUTAMATE	1.35536e+06	1.30396e+06	1.30836e+06	1.23535e+06	1.42646e+06	1.06173e+06	747680	690278	893271	1.29369e+06	930985	629356	633221	666568	687058	1.46753e+06	1.1158e+06	953708
P-ALPHA-AMINOADIPATE/N-METHYL-L-GLUTAMATE	41380	41518.8	51570	38733.8	49394.2	32814.7	34501.4	15099.7	38713.9	50299.1	34786.3	14892	18329.6	16324	13869.4	56985.5	32031.3	28027.4
N-ALPHA-D-GALACTOSE 1-PHOSPHATE	34200000	29400000	34200000	33900000	32900000	35500000	31300000	39400000	33300000	36100000	35300000	22000000	35200000	29100000	36600000	32900000	35000000	30100000
P-ALPHA-D-GLUCOSE	189143	222092	148883	194734	204216	425663	274017	311588	279094	322316	308264	253420	242307	302409	285711	193797	304019	316088
N-ALPHA-KETOGLUTARIC ACID	519706	544367	512161	499532	488003	517359	497876	533604	475636	471204	479504	526673	495119	502073	508778	488488	456403	458964
P-ARABINOSE	59564.4	65428.9	83558.5	55736.7	80424.5	95512.4	58088.9	61097	69029.5	68495	73596.4	62371.6	49254.5	270597	63854	78738	93330.2	123551
P-ARABINOSE	27546.5	17824.6	16721.1	17249.1	36227.7	34602.7	37073.3	26343.8	26882.3	36571.4	32586.6	29942.2	18199.6	107995	16466.8	34588.5	41726.7	56097.3
N-ARABINOSE	4.79536e+06	5.57007e+06	5.61604e+06	4.60678e+06	5.6246e+06	6.77263e+06	5.15825e+06	6.949e+06	5.90473e+06	5.31765e+06	5.69056e+06	6.759e+06	4.04138e+06	12900000	5.91893e+06	5.20686e+06	6.04238e+06	6.33144e+06
N-ASCORBATE	884036	505768	443040	349756	474183	563749	399509	478490	416112	383141	452406	537759	319863	537350	496254	555066	441676	418157
N-ASCORBATE	73133.7	64248.1	88899.7	92055	95031	32504.8	59905.4	43904.8	39435.3	32138.9	79936.4	86726.8	60619.6	31342.1	129582	84135.3	33858.1	66248.6
N-ASCORBIC ACID-2H	119438	337768	373283	102941	348153	157958	129938	770869	588669	605217	149161	373746	375929	511812	1.10971e+06	326163	136736	484015
N-ASCORBIC ACID-2H	346997	329346	371914	395072	353476	571555	440573	749283	584749	599846	515463	362681	368557	507822	1.09065e+06	328460	565120	488538
N-ASPARAGINE	7.73724e+06	4.6663e+06	5.75887e+06	6.02447e+06	5.28502e+06	6.6996e+06	6.50169e+06	9.02213e+06	7.64484e+06	7.64238e+06	7.98234e+06	4.08886e+06	6.53811e+06	7.26266e+06	9.75463e+06	5.54441e+06	6.89058e+06	6.2563e+06
N-ASPARTATE	31200000	25500000	26400000	32100000	25600000	35000000	33200000	44900000	41000000	40200000	34900000	23000000	28900000	28500000	42500000	25400000	35800000	28500000
P-ASPARTATE	15500000	14900000	20100000	15600000	21500000	24300000	16800000	16400000	18300000	29200000	18100000	12600000	11900000	15700000	16000000	20500000	26700000	22100000
P-BETA-ALANINE	115174	113570	109713	102330	108730	91608.7	87950.7	74415.5	91195.2	118416	74738	105865	90635.2	92836.7	79359.8	135472	112711	103489
P-BETAINE	609856	834792	367310	263501	577555	669734	704439	625721	733586	1.13968e+06	468997	723616		445012	299556	924776	1.1022e+06	456000
N-BETAINE	104265	105031	128310	109810	89023.5	121772	99258.5	114703	92274.3	104401	108713	89435.3	112712	75801.3	97999.1	99769.6	106633	85973.4
N-BETAINE	100686	110944	105765	87346.9	92406	95016.3	109796	140424	102157	89969.5	78173.6	67623.7	99181.2	80512.8	95027.4	94532.9	93666.1	70651.8
P-BOC-D-Phenylalanine	51900000	52500000	55900000	48900000	54200000	53900000	51100000	42100000	50500000	55400000	51000000	49400000	49700000	50200000	43300000	55300000	56900000	57700000
P-BOC-L-Tyrosine	34600000	35300000	38500000	33400000	39800000	37600000	36000000	26900000	32200000	40000000	35000000	35800000	31400000	34900000	30800000	40800000	40500000	41000000
N-BOC-L-Tyrosine	52500000	51400000	51500000	52700000	52200000	50500000	51900000	50300000	51500000	50700000	50900000	52000000	50700000	50500000	50100000	52300000	51200000	51800000
P-Butanoylcarnitine	336597	427092	230995	120431	199973	913261	266131	533934	645556	438409	431087	608305	668069	1.17433e+06	353581	279292	659376	799104
P-Butanoylcarnitine	318283	416742	323508	182811	392186	390249	358692	544661	465602	431064	284726	412596	407691	404126	180973	392012	533002	436923
P-C5-SUGAR ALCOHOL	160466	177942	188794	165967	200744	201802	170493	178958	134055	147362	228633	292091	121919	376701	180434	185510	167273	253519
N-CATECHOL	5165.06	4909.04	3699.04	4233.71	4318.56	3531.66	5138.24	3698.06	8279.58	4235.08	9919.82	5033.83	3969.25	7804.3	4238.11	10739.8	3782.05	7707.64
P-CELLOBIOSE	108229	241793	130057	120254	475148	412192	144991	103487	760884	130032	227334	102299	95397.5	5.63656e+06	155558	218936	336893	1.33737e+06
P-CHOLINE	81700000	87700000	104000000	89500000	102000000	91300000	69200000	66300000	65600000	86500000	93800000	91300000	58200000	88300000	80100000	103000000	88500000	103000000
P-Citrate source fragment (+NH3)	57296	36396.6	36705.7	29402.6	65850.2	39385.8	29100.6	42393.9	48430.6	58763.2	33978	40723	26080.9	95511.8	30857.1	49465.4	48307.5	53958.1
P-CITRATE	82072.5	53568.6	45983	37296.9	95030.2	63739.7	47956	52687	75263.6	83044.9	43597.5	61457.2	45742.8	123772	51686	71518.7	65813.5	76020.3
N-CITRATE	4.5875e+06	2.73232e+06	2.29996e+06	2.57807e+06	4.80174e+06	2.95722e+06	2.25642e+06	3.79985e+06	4.60738e+06	3.99551e+06	2.55367e+06	3.11484e+06	2.94594e+06	7.64208e+06	3.44204e+06	3.27173e+06	3.4038e+06	3.63552e+06
N-CITRATE	249856	147175	134002	147773	269690	153242	124745	209224	244483	225887	142421	157767	155686	413201	184307	186432	179012	203901
P-CITRATE	449281	301927	273153	231735	594794	328600	237157	283912	421114	483204	262726	292794	249864	745963	254505	401800	367889	453740
P-CITRULLINE	777070	866536	817938	692308	754356	897967	747573	881276	980625	929933	1.01127e+06	776632	921653	846465	848361	820992	1.00899e+06	968048
P-CITRULLINE	2.09369e+06	2.36155e+06	2.14495e+06	1.84673e+06	2.03215e+06	2.46276e+06	2.02246e+06	2.48234e+06	2.57039e+06	2.54789e+06	2.56324e+06	2.04541e+06	2.42725e+06	2.21238e+06	2.32615e+06	2.1884e+06	2.68109e+06	2.57175e+06
P-CITRULLINE	223602	277978	242405	172701	222768	229678	180172	228050	262445	240343	228401	251046	239373	249263	215953	262624	240100	282516
P-CORTISOL 21-ACETATE	211766	251836	260052	251922	209643	279980	358795	264116	324225	362903	291906	298024	234313	225882	335340	209161	249046	359507
P-CREATINE	2.20394e+06	847869	1.33733e+06	950719	1.16082e+06	1.21172e+06	1.02758e+06	937465	1.04605e+06	1.73937e+06	1.01918e+06	1.03603e+06	844850	1.08336e+06	709277	1.52345e+06	1.52596e+06	1.19415e+06
N-CREATINE	5.53952e+06	4.91115e+06	7.70674e+06	6.31049e+06	4.6718e+06	5.43891e+06	5.41537e+06	8.34707e+06	6.10474e+06	5.87653e+06	5.45875e+06	4.78144e+06	5.79645e+06	4.97478e+06	6.73704e+06	5.39156e+06	5.21938e+06	4.77756e+06
P-CREATINE	97800000	91100000	161000000	105000000	104000000	116000000	87300000	97900000	95400000	130000000	106000000	85400000	78700000	101000000	88800000	120000000	119000000	110000000
P-CREATINE	2.51281e+06	2.58774e+06	3.94287e+06	2.55114e+06	2.97651e+06	3.35475e+06	2.46385e+06	2.25043e+06	2.3815e+06	3531832	2.94808e+06	2.37163e+06	2.0603e+06	2.52874e+06	2.03916e+06	3.31884e+06	3.419e+06	3.36321e+06
P-Creatine-D3	41300000	43600000	47100000	37100000	45300000	50600000	38300000	26900000	34500000	44900000	42900000	39900000	31000000	38200000	29100000	49400000	49000000	49700000
P-CREATININE	747917	698490	1.05278e+06	714230	889083	944047	692389	567138	627234	1.09883e+06	810376	660483	563788	633190	455864	1.03999e+06	1.08863e+06	991626
P-CREATININE	103498	109632	162033	94516.1	144104	132519	91234	74233.8	79809.5	154803	101207	116476	79880.7	99237.4	59693.4	145937	146684	137981
P-CYTOSINE	123667	79133.3	16388.6	56463.2	43766.5	107971	122959	130920	162977	208901	99648.5	35966.3	86223.6	50861.7	77032.9	84948.2	198967	89229.4
N-D-(-)-3-PHOSPHOGLYCERIC ACID	334281	247805	146550	212239	117779	203270	172954	384312	270443	291564	190851	352361	208147	207572	242420	214395	263201	246814
N-D-(-)-3-PHOSPHOGLYCERIC ACID	1278780	1.30247e+06	1.05823e+06	1.19334e+06	965174	997950	1144037	949277	1092242	1.01877e+06	1.20239e+06	1.28496e+06	1.15743e+06	860455	1.12182e+06	1.18021e+06	1.07668e+06	1.09152e+06
N-D-(+)-CELLOBIOSE	325973	208600	81377	83857	231271	286965	203465	116326	373944	77859	604833	158968	85544.9	2.73016e+06	92701.7	179825	184757	581572
N-D-(+)-CELLOBIOSE	261079	520283	339890	253239	1.03702e+06	928679	347356	247770	1.69613e+06	243780	487820	209606	219420	12300000	390258	456480	658638	2.68549e+06
N-D-(+)-GALACTURONIC ACID	104144	73222	39885.5	93925.9	76230.5	96060	102405	120420	79616.2	87644.5	96540.7	103018	81953.3	102112	101823	76471.6	112419	80057.4
N-D-ASPARTATE	58462.6	103127	81632.4	77553.1	76299.1	96400.4	81196.1	95276.3	126085	152644	85688.2	67102.8	92440.8	72915.8	83930	70256.9	100909	74864
P-D-FRUCTOSE	15319.8	14075.8	12299.2	9909.64	30886	20720.8	11056.2	16095.4	30867.7	17286	32688.7	13608.5	12235.5	104258	15691.7	19498.1	29595.5	45165.4
N-D-GLUCONATE	48130.1	117401	70068.4	48202	74680.3	115159	118658	105987	124615	86703.5	80970.7	80209.4	113606	253117	97724.5	74025	106079	96328.2
P-D-GLUCONATE	337275	374321	433252	295086	425098	548815	424271	395579	400128	349717	407014	532099	331606	1.06642e+06	380001	362594	419395	512622
P-D-GLUCONATE	49620.2	47224.2	41958.6	54035.4	44242.3	58697.7	45670.3	42163.3	51711.4	55850.8	65850.1	44934.1	38680.2	46937.9	39611.2	47008.1	56086	56327.5
N-D-GLUCURONIC ACID	2.54451e+06	1.68402e+06	1.70368e+06	2.1864e+06	1.55927e+06	2.03409e+06	1.66899e+06	2.11552e+06	1.82521e+06	1.93159e+06	1.81372e+06	1.1334e+06	1.91093e+06	1.12512e+06	1.95314e+06	1.88176e+06	1.98206e+06	1.51722e+06
N-D-SACCHARIC ACID	4.40878e+06	4.2885e+06	5.46066e+06	5.9987e+06	5.69714e+06	8.5731e+06	5.67878e+06	8.70761e+06	6.96159e+06	6.81715e+06	6.86913e+06	6.37409e+06	5.67255e+06	6.31716e+06	9.29606e+06	5.27796e+06	7.29576e+06	6379356
P-D-SORBITOL	92446.2	96693.8	136715	104795	100619	109026	109771	76239	99957	142086	127663	155837	95920.2	2.64089e+06	112341	107587	149796	640198
N-D-SORBITOL	1.25164e+06	1.31338e+06	1.32315e+06	1.06603e+06	1.16184e+06	990015	1.00008e+06	911788	1.19514e+06	1.60166e+06	1.12775e+06	1.4872e+06	1.14624e+06	21800000	1.19091e+06	1.26774e+06	1.18548e+06	5.84439e+06
N-DEHYDROASCORBATE	344432	337768	373283	394223	348153	581587	438640	761772	519845	571676	482106	373746	365452	482560	761746	326163	518959	411440
N-DIHYDROXYACETONE PHOSPHATE	6.7061e+06	5.17489e+06	3.37936e+06	3.90593e+06	2.76441e+06	4.14998e+06	1.71531e+06	3.1871e+06	2.84045e+06	2.49488e+06	3.43442e+06	2.61266e+06	2.63274e+06	2.16025e+06	3.98427e+06	4.20184e+06	2.77714e+06	2.95349e+06
P-DIHYDROXYACETONE PHOSPHATE	557185	547636	338755	361503	281726	407965	167794	249548	225629	239285	315858	324591	249360	250845	311753	448538	286588	334813
P-DL-5-HYDROXYLYSINE	71518.4	77658.6	69503.6	71842.6	85804.4	106989	99746.8	85827.4	102694	100439	91422.4	93348	99084.5	94414.2	67112.2	74936.3	96444.6	101975
N-ERYTHRITOL	9930.69	12053.7	13599.9	8505.01	15968.5	7730.76	17026	11742.1	9887.26	13307.2	15733.4	9994.92	15035.4	13477	11531.4	10333.3	17593.1	11062.3
N-Erythrose 4-Phosphate	357767	289060	316275	317036	306080	353855	288726	361639	324828	371086	378874	209312	346852	248441	362790	316068	312521	305759
P-FORMATE	1.89158e+06	1.58396e+06	2.09909e+06	1.7027e+06	2.10436e+06	2.54018e+06	1.8355e+06	1.99195e+06	2.10104e+06	2.9007e+06	2.05633e+06	1.38817e+06	1.36046e+06	1.81163e+06	1.92322e+06	2.07913e+06	2.62743e+06	2.01158e+06
P-Formylkynurenine	614944	735279	574060	484842	587890	545299	535971	450916	468230	562058	531435	504944	499498	541802	530228	675269	604143	618942
N-FUMARATE	1.18718e+06	1.02531e+06	1.04031e+06	1.09732e+06	979215	1.13452e+06	923094	1.5504e+06	1.4227e+06	1.3358e+06	1.11166e+06	893810	1.17105e+06	1.16441e+06	1.3175e+06	1.02295e+06	1.20999e+06	1.06951e+06
N-FUMARATE	32596.1	27925	26923.9	31570.6	24021.2	33584.2	25647.3	38186.9	44163.4	42122.8	33150.4	25275.6	39231.7	34495.3	35566.6	25298.7	32588.3	28067.8
N-FUMARATE	78033.7	57093.4	58858	59607	60754	65631.1	56980.6	78421.6	71799	84428.7	61791	49591.3	65584.4	58943.5	77974.2	59186	67889	56899.7
P-GLU-THR	7648.45	14997.9	12910.7	6238.9	14913.5	14641.5	6386.16	10996	12856.6	15147.5	9147.91	4969.72	4699.31	5698.93	4731.99	14155.6	15872.6	6436.97
N-GLUCOSE/FRUCTOSE	315738	484559	254854	222286	400993	756112	690582	720261	591316	509025	415439	522648	563853	543770	589906	298164	622482	505541
N-GLUCOSE/FRUCTOSE	1.76287e+06	2.90902e+06	1.36114e+06	2.09603e+06	2.50561e+06	5.03094e+06	4.12933e+06	4.56805e+06	3.53802e+06	3.07959e+06	3.3109e+06	3.1563e+06	3.37986e+06	3.57001e+06	3.49102e+06	1.82587e+06	3.9209e+06	3.06191e+06
N-GLUCOSE/FRUCTOSE	7.64691e+06	12800000	5.5213e+06	5.85655e+06	10700000	17600000	13500000	17500000	15500000	12100000	11700000	14900000	12600000	12900000	13700000	8.0033e+06	15500000	12900000
N-GLUCOSE/FRUCTOSE	2.31261e+06	4.14492e+06	1.8912e+06	1.81428e+06	3333851	5.78568e+06	4.40008e+06	5.62037e+06	4.9254e+06	3.85658e+06	3.71997e+06	4705642	3.9885e+06	4178159	4278126	2.54173e+06	5.04563e+06	4.12453e+06
N-GLUCOSE/FRUCTOSE	9.99948e+06	9.82835e+06	7.63925e+06	12900000	8.18076e+06	12300000	8.87734e+06	13400000	6.51675e+06	6.92022e+06	19900000	14800000	11600000	18000000	17000000	9.49658e+06	9.45484e+06	16300000
N-GLYCERALDEHYDE	2.6673e+06	3.05346e+06	2.52151e+06	1.98307e+06	2.54381e+06	2.70182e+06	3.22692e+06	3.32771e+06	3.6298e+06	3.00764e+06	3.22024e+06	2.94453e+06	2.80181e+06	5.15286e+06	2.93285e+06	2.41214e+06	2.92127e+06	3.29047e+06
N-GLYCEROL 2-PHOSPHATE/SN-GLYCEROL 3-PHOSPHATE	11700000	11100000	14100000	15200000	14500000	9.08689e+06	8.3747e+06	10400000	7.55777e+06	9.1919e+06	13700000	13500000	9.25652e+06	11400000	15700000	13100000	8.88991e+06	12800000
P-GLYCEROL	3.40696e+06	5.96399e+06	2.87575e+06	4.78298e+06	5.33085e+06	4.20933e+06	4.73467e+06	3.74502e+06	3.62926e+06	3.73142e+06	5.89513e+06	1.56317e+06	2.9239e+06	4.3864e+06	2.11385e+06	4.86661e+06	4.44374e+06	4.04532e+06
P-GLYCEROL	338293	562729	261870	423620	483133	391994	384370	376039	341052	325756	563536	149167	262340	410200	195214	429090	403754	402892
P-GLYCEROL	618580	1.07081e+06	537292	812047	970583	711900	719895	685154	592858	628996	968949	285223	452381	762264	351369	840007	773398	708886
P-Glycerophosphocholine	19500000	23100000	11300000	36200000	29100000	37800000	37700000	43600000	43200000	47900000	51000000	28700000	34700000	31900000	39900000	25000000	43900000	40400000
P-GLYCINE	8.92631e+06	5.35349e+06	6.18471e+06	7.26112e+06	6.86434e+06	9.98827e+06	7.46309e+06	9.20642e+06	9.16954e+06	11800000	9.59838e+06	4.74764e+06	7.73267e+06	6.46431e+06	8.20421e+06	7.64846e+06	11000000	8.7661e+06
P-GLYCOLALDEHYDE DIMER	8.97718e+06	8.65163e+06	12900000	8.62758e+06	11500000	11800000	7.62937e+06	7.07726e+06	7.56929e+06	10900000	9.17608e+06	9.56421e+06	6.99574e+06	8.96504e+06	7.48373e+06	11600000	10700000	11000000
N-GUANIDINOACETATE	72337.9	66664.9	45247.2	59736.1	25069.7	98995.5	157957	226192	349553	220340	173724	89712.1	225377	109120	117193	63085.2	215594	148851
P-GUANIDINOACETATE	1.45796e+06	1.1792e+06	732098	1.21526e+06	809900	2.09238e+06	3.02897e+06	4.33244e+06	6.8948e+06	4.73169e+06	3.77247e+06	1.19267e+06	4.03276e+06	2.40055e+06	2.2469e+06	1.17101e+06	4.76919e+06	3.01868e+06
N-GUANOSINE	943367	277182	137286	434787	110157	233290	364477	559974	589765	699863	250196	13023.9	482754	311132	199136	376997	497651	217712
P-HOMOSERINE	24100000	25300000	29700000	25500000	28200000	31800000	24000000	27700000	28000000	31200000	29700000	22400000	21100000	25300000	30200000	28500000	31100000	29500000
P-HOMOSERINE	347218	374669	339531	311901	360020	406893	345151	360685	423593	399538	389639	386425	330362	280336	315867	402488	355423	343824
N-HYPOTAURINE	174703	134639	124658	133524	107630	163470	183892	125814	124873	103865	122604	119359	147422	133105	134680	112189	111081	120487
N-HYPOTAURINE	4.90822e+06	762098	104540	2.14363e+06	575021	3.93028e+06	3.44909e+06	5.19762e+06	4.8446e+06	5.08409e+06	4.70188e+06	587622	3.93676e+06	639646	1.84731e+06	1.60415e+06	4.45573e+06	2.17169e+06
N-HYPOXANTHINE	17300000	10800000	17900000	18600000	12200000	5.79654e+06	6.20492e+06	11100000	10000000	11000000	11800000	257982	6.3662e+06	2.38356e+06	10700000	14500000	7.97932e+06	5.69767e+06
P-HYPOXANTHINE	33200000	21800000	40700000	32700000	30000000	13900000	12200000	15100000	17200000	26200000	24800000	659451	10200000	5.14574e+06	15300000	35600000	20000000	14700000
P-HYPOXANTHINE	6.72904e+06	6.02124e+06	8.16682e+06	6.38307e+06	7.51459e+06	5.51989e+06	4.64969e+06	4.4121e+06	4.92294e+06	6.95513e+06	6.64506e+06	651961	3.99954e+06	3.09863e+06	4.52914e+06	7.91462e+06	6.39401e+06	5776979
N-HYPOXANTHINE	46709.4	30218.9	51628.2	49654.9	36756.6	15933.6	17965	25781	29977.7	36948.3	35266.6	12382	25598.1	13355.1	31051.6	40121.5	21810.9	17710.9
N-HYPOXANTHINE	102330	67437.5	99429.1	104627	79201.9	50544.6	42633.9	71685.7	50066.7	60983.4	55932.6	38521.9	62397.3	56714.5	73227	97849.1	49377.1	58029
N-INOSINE	6.71491e+06	3.31928e+06	2905815	4.9184e+06	2.61916e+06	2.79827e+06	3.33279e+06	4.74437e+06	4314828	5276712	3.1838e+06	44779.5	3.0972e+06	58383	2882562	4.11826e+06	4040727	1.82735e+06
N-INOSINE	6.71658e+06	3.35389e+06	2.87052e+06	5.02186e+06	2.61372e+06	2.81353e+06	3.17126e+06	4.70806e+06	4.24907e+06	5.08819e+06	3.14456e+06	106293	3.05934e+06	678951	2.92709e+06	4.02653e+06	4.00047e+06	1.82529e+06
N-ISOCITRIC ACID	490605	522228	388450	339752	352700	514812	360965	591129	451325	463493	398477	603833	448639	680993	613315	378992	461544	522923
N-ISOCITRIC ACID	38943.8	32309.5	27087.5	30996.5	33105.9	36197.7	28378.7	33935.9	41060.8	40166.9	29779.9	30764	29825	38828.6	33150.1	30102.6	29934.2	32001.7
N-ISOCITRIC ACID	42840.1	32309.5	27087.5	30376.5	33105.9	36197.7	28328.7	33886.4	41060.8	40166.9	26258.9	30764	29825	38828.6	34103.7	31415.1	27214.5	34071.4
P-ISOCITRIC ACID	110455	132279	185487	155040	229753	387709	276442	375265	342328	474536	354628	156964	196720	305317	517683	155141	459037	423359
P-ISOCITRIC ACID	53327.9	78477.5	64563.7	31178.7	56676.1	92633.3	42987.1	67314.9	53722.2	74156.6	60135.2	91155.2	51701.8	93354.4	72103.2	61883.3	74327.5	91277.5
P-Isocytosine	1.65729e+06	859430	254275	796441	344329	1.45838e+06	1.42219e+06	1.71335e+06	2080668	2.88274e+06	916198	240144	1.87073e+06	591396	794875	939106	2.31258e+06	1.1568e+06
P-Isocytosine	953238	557666	254655	529124	328772	1.24246e+06	1.06334e+06	1.16985e+06	1.23047e+06	1.88139e+06	677825	223647	1094608	399258	563926	628985	1.57062e+06	680787
P-Isocytosine	1.547e+06	1.05612e+06	81808.9	958534	261337	1.65094e+06	1.47773e+06	1.75437e+06	1.93228e+06	2.63059e+06	1.15327e+06	147959	1.87575e+06	425600	848631	929273	2.29393e+06	1.17192e+06
P-ISOLEUCINE	22000000	21900000	27300000	18500000	29000000	30500000	22200000	20800000	25900000	35300000	28700000	19800000	15700000	20100000	22600000	26300000	34000000	28000000
P-L-ANSERINE	69302.2	84142	1.5738e+06	108594	70452.7	102718	58349.7	51953.7	74745.6	87057.2	30977.3	34395.8	32541.8	35297.5	32588.8	364187	74426.1	28938.2
P-L-ARABITOL	118621	77771.5	117822	87406.8	123921	111365	86954.8	85147.7	95245.2	131969	93977.6	51674	54406.3	97454	105142	109449	129366	128940
P-L-ARABITOL	102712	89283.7	99697.6	96911.6	91742.1	113714	83504.5	96160.4	74293.4	89135.7	120292	131611	75109.7	215855	103721	88907.5	86210.7	116791
N-L-ARABITOL	137012	135312	125028	150013	118868	92697.7	136760	124036	106325	105132	152222	176939	95733.8	288457	150894	148123	118002	192375
N-L-ASPARAGINE	1.22515e+06	757599	1.03342e+06	858964	1.00594e+06	1.15144e+06	967475	1.03837e+06	989719	1.24374e+06	1.23576e+06	651393	866058	1.11189e+06	1.11335e+06	1.01586e+06	1195710	1.09241e+06
P-L-ASPARAGINE	3.0603e+06	2.62743e+06	3.24194e+06	3.06059e+06	3.42858e+06	4.14529e+06	3.29791e+06	3.46312e+06	3.78581e+06	4.5749e+06	3.54588e+06	2.30828e+06	2.38754e+06	3.05618e+06	3.25086e+06	3.11434e+06	4.07094e+06	3.15664e+06
P-L-ASPARAGINE	18900000	13100000	23200000	14300000	21900000	23100000	14800000	15200000	15600000	25100000	18900000	10300000	11000000	17700000	16600000	21200000	22800000	21900000
P-L-ASPARAGINE	2.81721e+06	2.30216e+06	2.84297e+06	2.56684e+06	2.92833e+06	3.09219e+06	2.6872e+06	2.82462e+06	2.79877e+06	3.12616e+06	3.20043e+06	2.08645e+06	2.14137e+06	3.27817e+06	3.19966e+06	2.99538e+06	3.11116e+06	3.2946e+06
P-L-ASPARTATE	28217	14686.5	15780.6	12684.6	23258.3	30508	15946	13065	15667.4	31005.4	12050.8	9865.93	7943.48	13343	16828.5	29843.5	41493	34989.6
P-L-ASPARTATE	417216	454083	395153	436733	489898	504790	536184	476492	582703	585537	477303	507755	391393	445150	396300	478737	573701	515317
P-L-CARNITINE	17600000	20300000	25500000	19000000	25400000	28800000	19400000	20800000	21400000	28200000	21600000	22700000	18100000	23200000	21200000	24800000	27800000	27900000
N-L-CYSTEIC ACID	1.3313e+06	333637	249189	846997	367295	757395	1.98892e+06	1.14687e+06	2.22326e+06	1.87301e+06	1.55669e+06	436286	1.8859e+06	482305	792915	665613	1.61907e+06	874980
N-L-CYSTEINE	1.14773e+06	111902	64051.6	102378	104838	980439	869421	1.22145e+06	960018	1.04244e+06	1.1734e+06	153151	957303	189005	157998	80825.8	1.08108e+06	65158.2
N-L-CYSTEINE	1.07066e+06	214598	64051.6	522552	149256	967398	858414	1.1935e+06	956525	1.02892e+06	1.17706e+06	153151	961702	189005	463595	342678	971801	573820
N-L-GLUTAMIC ACID	1.86212e+06	1.62298e+06	1.5086e+06	2.00421e+06	1.60335e+06	1.55049e+06	1.87016e+06	2.11187e+06	2.30814e+06	2.3682e+06	2.02717e+06	1.45071e+06	2.11374e+06	1.30738e+06	1.66216e+06	1.71838e+06	2.01898e+06	1.6597e+06
P-L-GLUTAMIC ACID	23300000	18800000	23600000	29900000	22600000	26300000	24100000	26100000	30400000	37100000	27300000	17400000	24700000	17900000	20800000	24800000	31300000	23600000
P-L-GLUTAMIC ACID	213509	184167	214823	228780	233623	278982	186503	213515	232268	326911	262060	162434	182476	181462	149262	247363	358920	250203
N-L-GLUTAMIC ACID	54700000	47700000	43200000	58100000	48000000	47800000	54200000	61900000	65600000	69400000	59400000	43600000	61700000	39200000	48900000	51600000	58600000	49800000
P-L-GLUTAMIC ACID	86200000	64600000	76700000	96800000	83300000	96500000	91200000	97900000	98800000	122000000	99000000	58600000	87900000	68400000	75200000	86800000	112000000	87500000
N-L-GLUTAMIC ACID	295161	271311	220861	316563	238483	235814	314833	257265	275363	310308	274411	250435	299351	207811	234819	249364	279178	258440
N-L-GLUTAMIC ACID	70683.5	283202	104785	71581.4	238483	258354	54276.7	91186	297094	84739.9	65154.9	250435	309845	207811	234819	249364	289329	60192.9
N-L-GLUTAMINE	240134	196165	194731	297455	208033	231059	233708	266828	328649	321259	294952	183138	302969	138803	239748	221410	231241	202125
N-L-GLUTAMINE	240134	196165	194731	297455	208033	231059	233708	298824	328649	321259	294952	183138	302969	138803	251814	221410	231241	202125
P-L-GLUTAMINE	49400000	39500000	50400000	67600000	48400000	51000000	46500000	58900000	66100000	79500000	55400000	34600000	46500000	35900000	53000000	55300000	64700000	51400000
P-L-GLUTAMINE	1.52468e+06	1.67642e+06	1.25206e+06	2.16693e+06	1.57833e+06	1.46092e+06	1.91874e+06	1.68228e+06	1.59213e+06	1.99322e+06	2.02433e+06	2.11452e+06	2.40817e+06	1.36132e+06	1.55083e+06	1.67305e+06	1.80856e+06	2.17353e+06
N-L-GLUTAMINE	137781	101982	85059.6	108704	66335.8	66935.7	67616.6	84630.3	150939	108236	105749	107525	91907.9	36962.1	79145.8	140435	104336	83457.5
P-L-HISTIDINE	10700000	7.58084e+06	11700000	9.08533e+06	10300000	13000000	9.69364e+06	13100000	11700000	14300000	10300000	7.22786e+06	8.26016e+06	8.04529e+06	13100000	10400000	12900000	10200000
P-L-HISTIDINOL	123893	104354	90851.9	280841	132959	90085.1	78149.8	113201	107431	183621	94691.2	100928	131982	110651	120521	156338	147241	111013
N-L-ISOLEUCINE	261951	259791	313748	275378	314182	326238	277125	383736	438473	363531	351282	247574	287319	249214	430649	262237	329769	274629
P-L-ISOLEUCINE	299588	298864	381863	248093	404363	423715	305897	290315	351117	509468	394533	265291	213270	306042	337700	381825	465951	388963
P-L-Leucine-D10	35100000	36000000	39200000	32100000	38700000	42600000	33000000	24900000	31200000	37600000	35600000	33100000	28200000	32100000	26600000	41400000	40200000	41000000
P-L-LYSINE	257182	200244	285650	198858	249754	317357	247682	254673	282833	319739	269329	188484	208593	206097	260771	240541	293191	276227
P-L-LYSINE	4.39152e+06	3.54356e+06	4.81739e+06	3.58829e+06	4.41808e+06	5.68738e+06	4.36329e+06	4.53955e+06	4.84423e+06	5.72859e+06	4.60345e+06	3.19691e+06	3.74166e+06	3.56197e+06	4.6605e+06	4.37257e+06	5.63701e+06	4.75767e+06
P-L-METHIONINE	3.12706e+06	4.12581e+06	3.94025e+06	5.27977e+06	4.80707e+06	6.55328e+06	2.46162e+06	3.85392e+06	3.29669e+06	4.86942e+06	2.73046e+06	1.62656e+06	1.81661e+06	2.4828e+06	4.15815e+06	5011415	4.90079e+06	3.42921e+06
P-L-ORNITHINE	2.18199e+06	1.92302e+06	2.37862e+06	1.92946e+06	2.18097e+06	2.75056e+06	2.27269e+06	2.19636e+06	2.48516e+06	2.50354e+06	2.13144e+06	1.6001e+06	1.59232e+06	1.85935e+06	2.49493e+06	1.9424e+06	2.42883e+06	1.89557e+06
P-L-ORNITHINE	5.61139e+06	4.77253e+06	6.77065e+06	4.76406e+06	6342038	7.67136e+06	5.6838e+06	5.73847e+06	6.21644e+06	7.09945e+06	5.33843e+06	3.99684e+06	4.03408e+06	4.75074e+06	6.33014e+06	5.8378e+06	7.1944e+06	5.83073e+06
P-L-ORNITHINE	9.237e+06	8.55811e+06	13100000	7.83558e+06	12700000	15400000	9.49025e+06	8.42893e+06	9.69544e+06	14600000	9.49013e+06	7.03739e+06	6.37948e+06	7.93266e+06	9.59938e+06	11900000	15000000	12100000
P-L-ORNITHINE	1.40725e+06	1.37974e+06	1.59528e+06	1.2238e+06	1.47199e+06	1.8704e+06	1.46964e+06	1.24542e+06	1.54285e+06	1.84687e+06	1.41443e+06	1.27266e+06	1.06404e+06	1.12471e+06	1.56384e+06	1.54973e+06	1.8364e+06	1.54492e+06
P-L-Phenylalanine 13C6	42300000	43400000	46400000	39900000	42800000	47900000	38700000	34700000	39300000	41600000	41400000	41400000	36800000	40300000	38100000	45100000	45000000	46200000
P-L-PHENYLALANINE	528940	361881	513089	367228	519913	539976	410761	438328	463945	580529	452831	336534	329967	404450	536490	484922	543698	498498
N-L-PHENYLALANINE	5.10614e+06	3.71895e+06	3.97852e+06	3.49214e+06	4.27607e+06	4.79985e+06	4.03814e+06	4.94548e+06	4.81738e+06	4.90684e+06	4.11096e+06	2.99538e+06	3.60358e+06	3.76119e+06	5.59773e+06	4.06793e+06	4.9527e+06	3.90774e+06
P-L-PHENYLALANINE	47000000	34400000	47700000	34000000	43500000	50900000	37600000	42300000	43400000	50800000	42500000	31400000	29900000	35000000	48600000	43600000	50300000	44100000
P-L-PIPECOLIC ACID	820255	974636	670678	976908	766374	1.57501e+06	1.42158e+06	2.37303e+06	2.00495e+06	2.10745e+06	1.51634e+06	1.12562e+06	1.46394e+06	2.36468e+06	1.78089e+06	922411	2.13681e+06	2.03485e+06
P-L-PIPECOLIC ACID	80919.8	102029	95636.1	117364	72275.6	211459	194571	273402	220655	370788	165557	147118	171985	527071	207939	149178	305136	285129
P-L-PIPECOLIC ACID	27748.2	41019.1	26578.3	35872.2	30514.4	64696.1	39615.3	84017.4	61415.5	83783.9	44022.7	36663.6	40339.8	74348.7	55069.5	39368.7	72370.2	71051
P-L-PROLINE	65500000	67400000	82500000	55000000	75200000	88400000	58800000	69800000	71300000	89600000	76300000	64600000	53300000	67200000	65000000	78300000	91100000	84900000
P-L-PROLINE	1.14564e+06	1.12551e+06	1.38446e+06	936553	1.32006e+06	1.59368e+06	1.0251e+06	1.18011e+06	1.21048e+06	1.65664e+06	1.33761e+06	1.07537e+06	969958	1.02318e+06	1.10038e+06	1.2856e+06	1.70068e+06	1.47808e+06
N-L-SERINE	9.03876e+06	6.43981e+06	7.98003e+06	8.42725e+06	7.29021e+06	10100000	8.44e+06	11000000	9.38569e+06	9.86334e+06	11200000	6.50275e+06	7.78087e+06	8.28056e+06	12700000	7.50516e+06	9.56391e+06	9.02328e+06
P-L-SERINE	15000000	11300000	18500000	13300000	17300000	18900000	13300000	14600000	14800000	19300000	16100000	10300000	10400000	13500000	16700000	16900000	18500000	17000000
P-L-SERINE	919895	866966	958378	846913	937431	979700	900353	807235	1.02901e+06	1.1145e+06	1.01936e+06	828025	688157	865268	977891	921229	1.0559e+06	1.02325e+06
P-L-Tryptophan	10800000	10400000	10100000	9.27715e+06	11300000	7.34038e+06	7.67907e+06	7.57154e+06	8.04005e+06	8.76268e+06	7.70897e+06	4.65739e+06	5.97913e+06	4.53145e+06	7.06049e+06	10700000	8.10931e+06	6.29508e+06
P-L-Tryptophan-NH3	4.66623e+06	4.54451e+06	4.47076e+06	4.07789e+06	5.12566e+06	3.19938e+06	3.41628e+06	3.26675e+06	3.39099e+06	4.01747e+06	3.48597e+06	2.07544e+06	2.70108e+06	2.14591e+06	3.03041e+06	4.7004e+06	3.66871e+06	2.85801e+06
P-L-TYROSINE	2.37589e+06	1.90102e+06	2.34403e+06	1.76088e+06	2.35259e+06	2.65056e+06	2.18632e+06	2.20823e+06	2.408e+06	2.95452e+06	2.23839e+06	1.40275e+06	1.55717e+06	1.61715e+06	2.33417e+06	2.27616e+06	3.01316e+06	2.27832e+06
N-L-TYROSINE	3.87179e+06	2.94893e+06	3.23473e+06	3.27375e+06	3.01686e+06	3.4669e+06	3.48797e+06	4.42937e+06	4.27743e+06	3.95472e+06	3.30652e+06	2.17553e+06	3.0537e+06	2.68067e+06	4.61394e+06	3.21806e+06	3.83828e+06	3.04237e+06
P-L-VALINE/5-AMINOPENTANOATE/L-NORVALINE	12800000	12800000	14300000	8.0736e+06	13600000	13600000	12600000	16300000	14600000	14600000	9.28388e+06	10100000	10200000	10300000	7.03025e+06	13500000	16500000	11700000
N-LACTATE	88500000	116000000	104000000	88100000	94500000	100000000	78900000	106000000	96000000	86600000	91700000	111000000	78200000	97100000	105000000	93700000	90300000	90900000
N-LEUCINE	517692	463281	512943	443050	460799	575086	547002	653643	763947	644072	580992	508713	399851	505799	707131	442429	526976	535383
P-LEUCINE	50800000	51600000	60300000	38700000	62600000	69600000	50400000	46600000	56600000	83100000	62000000	42000000	34500000	40600000	48600000	62800000	77900000	61700000
P-MALATE	1.75408e+06	1.62426e+06	1.818e+06	1.60526e+06	1.87069e+06	2.04407e+06	1.51189e+06	1.73564e+06	1.7797e+06	2.32621e+06	1.87796e+06	1.56221e+06	1.34579e+06	4.2944e+06	1.49415e+06	1.92083e+06	2.27143e+06	2.61659e+06
N-MALONATE	123289	118778	173127	94397.1	131161	177899	181570	204182	222669	178672	213216	206483	181267	268021	259698	126396	182102	193111
N-METHYL BETA-D-GALACTOSIDE	43091.9	48400.2	33339.4	38683.5	34636.1	39037.2	38470.2	37698.1	29778.3	32032.2	28399.6	36188.7	21848.3	41406.5	47776.3	61041.8	38829	44545.2
P-N-ACETYL-DL-SERINE	141818	139468	194403	135084	172977	197959	117943	134961	155636	185296	150986	159202	98380.2	184740	148648	158217	193987	194841
N-N-ACETYL-L-ALANINE	805937	894248	844302	826131	794729	828409	687079	954525	894213	667520	808279	812420	664516	922284	1.11898e+06	767113	714961	738024
P-N-ACETYL-L-ALANINE	182585	226251	235856	164423	246812	237435	142025	144117	167770	218310	205840	187231	112673	193357	160424	250043	201877	236258
P-N-ACETYL-L-ALANINE	222560	307884	299306	215068	331052	318498	183425	197209	202775	259393	283085	252547	148614	269405	241633	310829	269231	280157
N-N-ACETYL-L-LEUCINE	169969	163583	95448	93958.7	90602.3	114081	199452	275963	306066	266059	139588	108933	185331	71112.9	133075	125260	222361	128069
N-N-ACETYL-L-LEUCINE	39598.1	161336	95448	93958.7	90602.3	115176	195915	275593	302489	271678	142371	118324	188137	79059.8	135994	124989	228594	135698
N-N-ACETYL-L-LEUCINE	220162	161336	95448	93958.7	90602.3	115176	195915	47645.4	302489	271678	142371	118324	188137	79059.8	54975.2	55147.7	31960.2	135698
P-N-ACETYL-L-LEUCINE	34081.8	34730.2	25991.4	23365.2	23074.2	31651.4	31881.1	39961	50829.6	56250.1	33330.8	24883.2	27808.5	17243	25964.8	35144.2	52554.2	34055.8
N-N-ACETYLGLYCINE	102585	125281	100202	157065	136473	161285	177038	259505	221220	212200	154898	193571	169604	195549	164680	129494	183601	166368
P-N-BOC-L-Aspartic Acid	8.52644e+06	8.9487e+06	10800000	7.76162e+06	10200000	10700000	7.79784e+06	5.63411e+06	7.04164e+06	10100000	9.11952e+06	8.64798e+06	6.71965e+06	8.22189e+06	6.17227e+06	10600000	11200000	10900000
N-N-BOC-L-Aspartic Acid	10700000	10900000	10300000	10500000	9.62466e+06	11300000	10600000	10400000	10600000	9.86149e+06	10400000	10400000	10700000	10600000	10600000	10500000	10400000	10500000
N-N-BOC-L-Aspartic Acid	59400000	59600000	57000000	59700000	54100000	62200000	59100000	57400000	58300000	55600000	56400000	57700000	58300000	58200000	58400000	58700000	58400000	58300000
P-N-BOC-L-tert-Leucine	3.36754e+06	3.96683e+06	3.92491e+06	3.27679e+06	4.13527e+06	3.88832e+06	3.14269e+06	2146771	2.77824e+06	3.47449e+06	3.36916e+06	3.19877e+06	2.58142e+06	3.26917e+06	2.65075e+06	4.2536e+06	3.94671e+06	3.92944e+06
N-N-BOC-L-tert-Leucine	41000000	44700000	38300000	44200000	40300000	38100000	38300000	37700000	38900000	34400000	37400000	36000000	40800000	41300000	41800000	42900000	37200000	38200000
N-N-BOC-L-tert-Leucine	17600000	19100000	16500000	19100000	17600000	16700000	16500000	15600000	16300000	14600000	15700000	15100000	17000000	17700000	17800000	18400000	16200000	16200000
P-N-BOC-L-Tryptophan	32200000	34100000	33600000	32300000	36400000	34700000	32000000	27900000	31100000	34700000	31800000	32500000	30800000	32900000	27700000	35700000	35500000	33400000
N-N-BOC-L-Tryptophan	72600000	75800000	71900000	70000000	75000000	74100000	73000000	71000000	71300000	74000000	70900000	73400000	73500000	73800000	72900000	75500000	71800000	72300000
N-N-BOC-L-Tryptophan	60800000	62500000	61100000	59200000	62100000	61500000	61200000	58400000	60100000	61700000	58900000	61300000	60800000	59700000	58400000	62800000	59200000	59300000
N-N-FORMYLGLYCINE	93819.7	96352	69391.9	177432	75262.1	96641.6	117178	110267	165089	77979.4	120279	92856.4	83329.9	102966	98908.1	90594.8	104031	93367.9
P-N-METHYL-L-HISTIDINE	3.41489e+06	2.82997e+06	3.28554e+06	8.1398e+06	3.40668e+06	2.62684e+06	2.29322e+06	3.17561e+06	3.15791e+06	5.09779e+06	2.70869e+06	2.46358e+06	2.93418e+06	3.48851e+06	3.02006e+06	4.5684e+06	3.77864e+06	3.28457e+06
N-N6-(DELTA2-ISOPENTENYL)-ADENINE	62461.1	147811	71005.9	47412.9	60675.2	61970.8	58777	229549	210321	193331	70408	90042.2	92198	93411.2	181701	62258	169285	55825
P-NICOTINAMIDE	10300000	10100000	10500000	9.67978e+06	10200000	11000000	7.88669e+06	8.69702e+06	9.65514e+06	12100000	11600000	9.04829e+06	7.22806e+06	8.94815e+06	10000000	11300000	11300000	11700000
P-NORLEUCINE	818486	809383	971163	618092	978432	1.11133e+06	783151	770033	907914	1.33764e+06	961406	608030	583712	612849	778667	1.01413e+06	1.2663e+06	925488
N-O-ACETYL-L-SERINE	7800261	1.1117e+06	6.22847e+06	8345265	7.74348e+06	8562905	7057666	10200000	6681310	4643863	6283943	5072544	9688663	6869778	7.34591e+06	7063895	5801609	5.21446e+06
P-O-ACETYL-L-SERINE	170183	152896	172483	181842	160052	183361	167796	218831	237648	265331	169219	137539	161485	142739	151583	179765	193226	166222
N-O-PHOSPHO-L-SERINE	104757	132672	121620	82860	98618.4	100368	70050.6	79937.7	70547.3	69369.5	60083.9	73699.9	74681.8	75929.7	64151.4	114508	63289.1	80608.1
N-OROTATE	191632	187471	102764	179964	113592	185347	240165	199116	161795	98841.5	103874	232176	141284	197064	122757	150225	169117	159901
P-Phenylalanine-HCOOH	11900000	8.67162e+06	11600000	8.66946e+06	10700000	12500000	9.75825e+06	11500000	11000000	12500000	10600000	7.85955e+06	7.84929e+06	8.89204e+06	12700000	10500000	12400000	10700000
P-PHOSPHOCHOLINE	173000000	143000000	178000000	123000000	149000000	151000000	106000000	125000000	100000000	130000000	134000000	122000000	81400000	150000000	162000000	162000000	128000000	143000000
N-PHOSPHOCHOLINE	6.13933e+06	5.76266e+06	5.10025e+06	3.78731e+06	4.52131e+06	3678388	3.06074e+06	3.55082e+06	3233472	3.75225e+06	4.03839e+06	5.10284e+06	2.79894e+06	4.89655e+06	4.82479e+06	4.94741e+06	3.71277e+06	4.42281e+06
N-PHOSPHONOACETATE	216764	177646	205847	212958	171477	174785	189935	263430	204197	161785	198857	127112	171808	148568	211394	194061	196477	177019
N-PHYTIC ACID	545657	515707	679103	499514	1.03741e+06	483215	704626	613002	601741	655620	735577	766384	711613	775284	576183	748271	704233	706333
P-Propanoylcarnitine	337817	369012	329110	195523	382084	499260	395171	510676	455568	484160	404430	363994	375720	496834	372000	364406	556982	506140
N-PROPIONATE	116382	270677	214946	116864	76139.8	91696.8	152453	202766	245828	229064	109758	245697	247835	73034.7	136360	277950	77091.4	224650
P-PUTRESCINE	1.84322e+06	1.27593e+06	1.94267e+06	1.05381e+06	2.06468e+06	1.1368e+06	1.1848e+06	1.08512e+06	1.01275e+06	1.17928e+06	1229726	906616	736354	1240159	1.16344e+06	1.77704e+06	1.18474e+06	1.00889e+06
P-PUTRESCINE	3.00349e+06	2.14264e+06	3.09587e+06	1.62674e+06	3.43249e+06	1.80297e+06	1.7882e+06	1.58669e+06	1.48222e+06	1.81634e+06	1.82688e+06	1.36755e+06	1.16107e+06	1.92129e+06	1.74341e+06	2.94109e+06	1.79686e+06	1.65492e+06
N-QUINATE	17793.5	33226.3	4322.87	5499.53	52712.1	28743.6	65820.8	8642.31	19178.3	7090.8	81732.1	20801.7	4468.91	5.83848e+06	38254	23638.8	24098.7	1.09524e+06
N-S-CARBOXYMETHYL-L-CYSTEINE	181680	175168	130434	110211	79013.9	93922.1	85281.9	109256	114325	115580	146273	65147.8	94494.6	145201	159871	121133	99044.1	100987
N-Salicylic Acid-D4	106000000	109000000	103000000	110000000	93200000	105000000	101000000	102000000	99900000	92800000	104000000	101000000	104000000	99900000	108000000	104000000	97500000	99600000
N-SARCOSINE/BETA-ALANINE	765723	646535	651845	778365	712086	1.01432e+06	767661	813814	870215	1.09629e+06	963448	611660	632958	715885	827324	766897	1.07855e+06	750783
N-SARCOSINE/BETA-ALANINE	3.53009e+06	3.10648e+06	5.02096e+06	3.73588e+06	3.04536e+06	3.62888e+06	3.35502e+06	4.40648e+06	3.58762e+06	3.80956e+06	3.57827e+06	3.08702e+06	3.33319e+06	3.10199e+06	3.70233e+06	3.53041e+06	3.41284e+06	3.24037e+06
N-SN-GLYCERO-3-PHOSPHOCHOLINE	1.2492e+06	1.50945e+06	647495	2.37735e+06	1.59883e+06	2.13388e+06	2.88672e+06	2.68265e+06	2.57692e+06	2.45433e+06	3.41408e+06	1.55888e+06	2.65916e+06	1.804e+06	3.24226e+06	1.42025e+06	2.50734e+06	2.33974e+06
P-SN-GLYCEROL 3-PHOSPHATE	1.87125e+06	2.09683e+06	2.83302e+06	2.41895e+06	2.98056e+06	1.79872e+06	1.39477e+06	1.52614e+06	1.20789e+06	1.58392e+06	2.37706e+06	2.87958e+06	1.46588e+06	2.42786e+06	2.46021e+06	2.46884e+06	1.65657e+06	2.60637e+06
P-SPERMIDINE	6.84421e+06	5.23399e+06	4.44525e+06	3.74587e+06	3.83484e+06	7.20241e+06	3.28355e+06	5.38115e+06	6.24346e+06	9.07258e+06	3.90398e+06	2.13852e+06	5.37985e+06	2.85355e+06	3.12659e+06	5.86456e+06	8.24858e+06	4.73546e+06
P-Stachydrine	318534	645656	335047	154456	379091	791524	448035	688295	505550	658163	301857	409003	168025	427190	234107	400473	730671	383544
N-Sulfoacetaldehyde	67152.7	88539.1	144108	144038	171244	190644	232152	305703	197957	269743	248656	193082	173693	224802	333993	125846	245335	210088
N-TAURINE	181000000	175000000	209000000	203000000	181000000	195000000	169000000	198000000	181000000	173000000	178000000	180000000	167000000	204000000	223000000	188000000	180000000	176000000
P-TAURINE	76600000	78900000	95000000	84900000	83200000	82500000	70700000	77300000	74500000	77700000	74600000	76400000	62600000	85900000	81000000	88400000	80200000	83600000
N-TAURINE	17100000	16400000	25700000	21700000	20000000	19800000	15500000	19600000	16900000	17200000	15700000	15900000	13700000	20200000	23400000	20200000	18000000	16800000
N-Thromboxane B2	72596.5	92710.3	131841	69789.4	104792	313612	182854	136674	128533	170293	139220	160510	127127	151136	214099	97887.6	176534	169886
N-THYMIDINE	92535.1	87243.3	103899	76987.8	88602.9	15016.2	15849.4	37057.7	23130.1	31159.9	30425.8	37194.5	33544.5	39824.9	26259.7	88992.1	21665	29835
N-THYMIDINE	115107	122714	142573	109981	115652	25032	25310.3	50659.4	33909.9	31317.1	39190.5	50725.9	49573.5	37623.4	35935.5	120004	30843.2	39112.4
P-THYMINE	158284	156710	194981	136639	222277	241137	147192	211728	213597	233659	169063	236821	159737	230439	173417	169212	241582	227054
P-TRIGONELLINE	109195	114305	72938.9	63115.1	71252.3	162041	104854	103661	104809	156326	115762	151982	109452	185072	85463.2	119668	118579	171982
N-Tryptophan	2.74292e+06	2.44762e+06	2.53241e+06	2.4619e+06	2.85581e+06	2.00899e+06	1.82522e+06	1.90484e+06	2.00273e+06	2.16656e+06	1.96329e+06	1.14082e+06	1.55529e+06	1.09805e+06	1.84711e+06	2.55495e+06	1.90519e+06	1.49121e+06
N-Tryptophan-2,3,3-D3	69200000	68700000	68200000	69100000	65800000	75500000	66400000	66100000	64400000	62700000	67800000	67300000	69600000	69100000	68700000	64800000	64300000	65500000
N-URACIL	23800000	18100000	20300000	22200000	17000000	22100000	20100000	29200000	25600000	24600000	20100000	13700000	24100000	16900000	24400000	18900000	22500000	18100000
P-URACIL	12100000	9.89412e+06	11900000	10600000	11500000	13800000	9.96498e+06	11300000	12100000	16200000	11000000	7.25487e+06	11100000	8.86761e+06	9.74885e+06	12500000	15100000	12000000
P-URIDINE	237986	103847	63279	138503	58750.9	70725.6	81515.1	84420.5	76198.9	108706	56892.9	15851	92268.9	42118.4	43309.3	122805	90516.5	53786.1
N-XANTHOSINE	1.28189e+06	878067	765702	1.00549e+06	709782	1.57403e+06	1.48604e+06	2.25522e+06	1.97359e+06	2.04986e+06	1.00098e+06	408126	1.60453e+06	548080	1.28823e+06	873856	1.7519e+06	893905

## Sheet: Supp Data 6 - Tumor stat anal.
"P-" prefixes indicate compounds detected in the positive ion mode
"N-" prefixes indicate compounds detected in the negative ion mode
Statistical analysis comparing tumors from MuRF1-/- KPC D16 vs. WT KPC END								Statistical analysis comparing tumors from MuRF1-/- KPC END vs. WT KPC END
Metabolite	Metabolite	FC	log2(FC)	raw.pval	=-LOG10(p)	FC <-1 or > 1		Metabolite	Metabolite	FC	log2(FC)	raw.pval	=-LOG10(p)	FC <-1 or > 1
N-(R,R)-TARTARIC ACID	(R,R)-TARTARIC ACID	0.92022	-0.11995	0.10787	0.96709	-1.0867		N-(R)-MALATE	(R)-MALATE	0.78039	-0.35772	0.19275	0.71501	-1.28141
N-(R)-MALATE	(R)-MALATE	1.1603	0.21448	0.25318	0.59656	1.1603		N-(S)-DIHYDROOROTATE	(S)-DIHYDROOROTATE	1.4042	0.48974	0.086419	1.0634	1.4042
N-(S)-DIHYDROOROTATE	(S)-DIHYDROOROTATE	1.5006	0.58555	0.16543	0.78139	1.5006		N-(S)-LACTATE	(S)-LACTATE	1.0624	0.087315	0.29995	0.52294	1.0624
N-(S)-LACTATE	(S)-LACTATE	0.93476	-0.097332	0.26095	0.58344	-1.06979		N-1-AMINOCYCLOPROPANE-1-CARBOXYLATE	1-AMINOCYCLOPROPANE-1-CARBOXYLATE	0.93187	-0.10179	0.71617	0.14498	-1.07311
N-12(S)-HETE	12(S)-HETE	2.2195	1.1502	0.031843	1.497	2.2195		N-1-HYDROXY-2-NAPHTHOATE	1-HYDROXY-2-NAPHTHOATE	0.80052	-0.32099	0.36659	0.43582	-1.24919
N-2-AMINOETHYL DIHYDROGEN PHOSPHATE	2-AMINOETHYL DIHYDROGEN PHOSPHATE	1.2034	0.26717	0.075254	1.1235	1.2034		N-12(S)-HETE	12(S)-HETE	0.42894	-1.2212	0.32839	0.48361	-2.33133
N-2-DEOXY-D-GLUCOSE	2-DEOXY-D-GLUCOSE	1.1979	0.26047	0.47295	0.32518	1.1979		N-2-AMINOETHYL DIHYDROGEN PHOSPHATE	2-AMINOETHYL DIHYDROGEN PHOSPHATE	0.94778	-0.077381	0.971	0.012779	-1.0551
N-2-HYDROXYBUTYRIC ACID	2-HYDROXYBUTYRIC ACID	0.63251	-0.66084	0.0071418	2.1462	-1.581		N-2-deoxy-D-galactose (fructose/glucose)	2-deoxy-D-galactose (fructose/glucose)	0.89787	-0.15542	0.35948	0.44433	-1.11375
N-2-hydroxyglutarate	2-hydroxyglutarate	1.5017	0.58662	0.025043	1.6013	1.5017		N-2-DEOXY-D-GLUCOSE	2-DEOXY-D-GLUCOSE	1.0195	0.027815	0.85979	0.065608	1.0195
N-2-METHYLGLUTARIC ACID	2-METHYLGLUTARIC ACID	0.85546	-0.22523	0.38417	0.41548	-1.16896		N-2-HYDROXY-4-(METHYLTHIO)BUTYRIC ACID	2-HYDROXY-4-(METHYLTHIO)BUTYRIC ACID	1.0976	0.13433	0.58622	0.23194	1.0976
N-2-METHYLMALEATE	2-METHYLMALEATE	10.674	3.416	1.7689e-06	5.7523	10.674		N-2-HYDROXYBUTYRIC ACID	2-HYDROXYBUTYRIC ACID	1.1847	0.24449	0.01225	1.9119	1.1847
N-2,6-DIHYDROXYPYRIDINE	2,6-DIHYDROXYPYRIDINE	1.0866	0.11976	0.46799	0.32976	1.0866		N-2-hydroxyglutarate	2-hydroxyglutarate	0.73359	-0.44696	0.022986	1.6385	-1.36316
N-3-HYDROXY-3-METHYLGLUTARATE	3-HYDROXY-3-METHYLGLUTARATE	1.1836	0.24313	0.02866	1.5427	1.1836		N-2-HYDROXYPHENYLACETIC ACID	2-HYDROXYPHENYLACETIC ACID	0.85357	-0.22842	0.63434	0.19768	-1.17155
N-3-METHYLADENINE	3-METHYLADENINE	0.87587	-0.19121	0.16804	0.77458	-1.14172		N-2-METHYLGLUTARIC ACID	2-METHYLGLUTARIC ACID	0.80971	-0.30452	0.43059	0.36594	-1.23501
N-3,4-DIHYDROXY-L-PHENYLALANINE	3,4-DIHYDROXY-L-PHENYLALANINE	1.2025	0.26609	0.086114	1.0649	1.2025		N-2,3-dihydroxyisovalerate	2,3-dihydroxyisovalerate	0.97624	-0.034689	0.63196	0.19931	-1.02434
N-4-HYDROXY-L-PROLINE	4-HYDROXY-L-PROLINE	1.4193	0.50516	0.092809	1.0324	1.4193		N-2,5-DIHYDROXYBENZOATE	2,5-DIHYDROXYBENZOATE	1.0101	0.014446	0.93945	0.027126	1.0101
N-5-hydroxyindoleacetic acid	5-hydroxyindoleacetic acid	6.7516	2.7552	0.00059717	3.2239	6.7516		N-2,5-DIMETHYLPYRAZINE	2,5-DIMETHYLPYRAZINE	0.91049	-0.13529	0.63828	0.19499	-1.09831
N-5-OXO-D-PROLINE	5-OXO-D-PROLINE	0.96331	-0.053929	0.72626	0.13891	-1.03809		N-2,6-DIHYDROXYPYRIDINE	2,6-DIHYDROXYPYRIDINE	0.98191	-0.026339	0.97207	0.012301	-1.01842
N-5'-DEOXYADENOSINE	5'-DEOXYADENOSINE	2.516	1.3312	0.0022229	2.6531	2.516		N-3-(2-HYDROXYPHENYL)PROPANOATE	3-(2-HYDROXYPHENYL)PROPANOATE	0.90351	-0.14639	0.27861	0.555	-1.10679
N-6-DEOXY-L-GALACTOSE	6-DEOXY-L-GALACTOSE	1.0634	0.088654	0.71709	0.14443	1.0634		N-3-(4-HYDROXYPHENYL)LACTATE	3-(4-HYDROXYPHENYL)LACTATE	0.98703	-0.01884	0.83874	0.076374	-1.01314
N-6-keto prostaglandin 1?	6-keto prostaglandin 1?	1.1119	0.15306	0.54136	0.26651	1.1119		N-3-HYDROXY-3-METHYLGLUTARATE	3-HYDROXY-3-METHYLGLUTARATE	1.0641	0.089574	0.78633	0.10439	1.0641
N-ADENINE	ADENINE	0.6674	-0.58337	0.0047599	2.3224	-1.49835		N-3-HYDROXYBENZOATE	3-HYDROXYBENZOATE	0.77282	-0.37179	0.068517	1.1642	-1.29396
N-ALDOPENTOSE	ALDOPENTOSE	1.0644	0.090029	0.61129	0.21376	1.0644		N-3-Hydroxydecanoic acid	3-Hydroxydecanoic acid	0.63413	-0.65714	0.15765	0.80231	-1.57696
N-ALLANTOIN	ALLANTOIN	0.75492	-0.4056	0.2455	0.60995	-1.32464		N-3-METHYGLUTARIC ACID	3-METHYGLUTARIC ACID	0.84013	-0.25131	0.75107	0.12432	-1.19029
N-ALPHA-D-GALACTOSE 1-PHOSPHATE	ALPHA-D-GALACTOSE 1-PHOSPHATE	1.0452	0.063806	0.30706	0.51277	1.0452		N-3-METHYLADENINE	3-METHYLADENINE	1.2081	0.27277	0.08162	1.0882	1.2081
N-ALPHA-KETOGLUTARIC ACID	ALPHA-KETOGLUTARIC ACID	0.9552	-0.06612	0.47614	0.32227	-1.0469		N-3-NITRO-L-TYROSINE	3-NITRO-L-TYROSINE	1.2414	0.31194	0.49941	0.30154	1.2414
N-ARABINOSE	ARABINOSE	1.1241	0.16872	0.17323	0.76138	1.1241		N-3-SULFINO-L-ALANINE	3-SULFINO-L-ALANINE	0.87148	-0.19846	0.27058	0.56771	-1.14747
N-ASCORBATE	ASCORBATE	0.78243	-0.35396	0.17554	0.75563	-1.27807		N-3-tert-Butyladipic acid	3-tert-Butyladipic acid	0.94502	-0.081582	0.65045	0.18678	-1.05818
N-ASCORBIC ACID-2H	ASCORBIC ACID-2H	1.6417	0.7152	0.039341	1.4051	1.6417		N-3-UREIDOPROPIONATE	3-UREIDOPROPIONATE	2.1048	1.0737	0.058681	1.2315	2.1048
N-ASPARAGINE	ASPARAGINE	1.2497	0.32158	0.051403	1.289	1.2497		N-3,4-DIHYDROXY-L-PHENYLALANINE	3,4-DIHYDROXY-L-PHENYLALANINE	1.2341	0.30347	0.60721	0.21666	1.2341
N-ASPARTATE	ASPARTATE	1.3499	0.43282	0.0057577	2.2397	1.3499		N-3,4-DIHYDROXYBENZOATE	3,4-DIHYDROXYBENZOATE	1.0464	0.065389	0.54249	0.2656	1.0464
N-BETAINE	BETAINE	1.0176	0.025119	0.88534	0.052891	1.0176		N-3,4-DIHYDROXYPHENYL GLYCOL	3,4-DIHYDROXYPHENYL GLYCOL	1.2533	0.32576	0.40905	0.38822	1.2533
N-CATECHOL	CATECHOL	1.1044	0.14321	0.83268	0.079522	1.1044		N-3,4-DIHYDROXYPHENYLACETATE	3,4-DIHYDROXYPHENYLACETATE	1.0171	0.024507	0.87667	0.057165	1.0171
N-CITRATE	CITRATE	1.0084	0.012007	0.87245	0.059261	1.0084		N-3',5'-CYCLIC AMP	3',5'-CYCLIC AMP	3.2029	1.6794	0.011918	1.9238	3.2029
N-CREATINE	CREATINE	1.0553	0.077661	0.67903	0.16811	1.0553		N-4-ACETAMIDOBUTANOATE	4-ACETAMIDOBUTANOATE	1.2368	0.3066	0.58515	0.23273	1.2368
N-D-(-)-3-PHOSPHOGLYCERIC ACID	D-(-)-3-PHOSPHOGLYCERIC ACID	0.9318	-0.1019	0.59704	0.22399	-1.07319		N-4-HYDROXY-L-PROLINE	4-HYDROXY-L-PROLINE	1.0892	0.12333	0.61345	0.21222	1.0892
N-D-(+)-CELLOBIOSE	D-(+)-CELLOBIOSE	1.3344	0.41621	0.77586	0.11022	1.3344		N-4-HYDROXYPHENYLACETATE	4-HYDROXYPHENYLACETATE	0.93739	-0.093276	0.76256	0.11773	-1.06679
N-D-(+)-GALACTURONIC ACID	D-(+)-GALACTURONIC ACID	1.2273	0.29549	0.26073	0.58382	1.2273		N-4-METHYL-2-OXO-PENTANOIC ACID	4-METHYL-2-OXO-PENTANOIC ACID	1.2282	0.29652	0.42756	0.369	1.2282
N-D-ASPARTATE	D-ASPARTATE	1.3397	0.42193	0.062428	1.2046	1.3397		N-4-METHYLCATECHOL	4-METHYLCATECHOL	0.82323	-0.28064	0.73844	0.13169	-1.21473
N-D-GLUCONATE	D-GLUCONATE	1.5066	0.59126	0.05313	1.2747	1.5066		N-5-HYDROXY-L-TRYPTOPHAN	5-HYDROXY-L-TRYPTOPHAN	0.62886	-0.66918	0.1613	0.79236	-1.59018
N-D-GLUCURONIC ACID	D-GLUCURONIC ACID	0.96579	-0.050223	0.87027	0.060344	-1.03542		N-5-hydroxyindoleacetic acid	5-hydroxyindoleacetic acid	6.6078	2.7242	3.0685e-05	4.5131	6.6078
N-D-SACCHARIC ACID	D-SACCHARIC ACID	1.3878	0.47279	0.0058142	2.2355	1.3878		N-5-OXO-D-PROLINE	5-OXO-D-PROLINE	1.2503	0.32232	0.19986	0.69928	1.2503
N-D-SORBITOL	D-SORBITOL	0.9066	-0.14146	0.3007	0.52186	-1.10302		N-5,6-DIHYDROURACIL	5,6-DIHYDROURACIL	0.75542	-0.40464	0.707	0.15058	-1.32377
N-DEHYDROASCORBATE	DEHYDROASCORBATE	1.5577	0.63945	0.00069261	3.1595	1.5577		N-5'-DEOXYADENOSINE	5'-DEOXYADENOSINE	1.3638	0.44764	0.014248	1.8463	1.3638
N-DIHYDROXYACETONE PHOSPHATE	DIHYDROXYACETONE PHOSPHATE	0.62976	-0.66713	0.070128	1.1541	-1.58791		N-6-CARBOXYHEXANOATE	6-CARBOXYHEXANOATE	0.82467	-0.27811	0.49976	0.30124	-1.21261
N-ERYTHRITOL	ERYTHRITOL	0.99515	-0.0070143	0.85088	0.070132	-1.00487		N-6-Hydroxycaproic acid	6-Hydroxycaproic acid	1.0781	0.10847	0.67867	0.16834	1.0781
N-Erythrose 4-Phosphate	Erythrose 4-Phosphate	1.0462	0.06521	0.24175	0.61663	1.0462		N-ADENINE	ADENINE	0.37564	-1.4126	0.20862	0.68064	-2.66212
N-FUMARATE	FUMARATE	1.1632	0.21811	0.14177	0.8484	1.1632		N-ALDOPENTOSE	ALDOPENTOSE	0.8791	-0.1859	0.27206	0.56534	-1.13753
N-GLUCOSE/FRUCTOSE	GLUCOSE/FRUCTOSE	1.4344	0.52044	0.0436	1.3605	1.4344		N-ALLANTOIN	ALLANTOIN	1.4661	0.55201	0.025375	1.5956	1.4661
N-GLYCERALDEHYDE	GLYCERALDEHYDE	1.2253	0.29319	0.11487	0.93981	1.2253		N-ALPHA-AMINOADIPATE	ALPHA-AMINOADIPATE	1.1128	0.15414	0.25666	0.59065	1.1128
N-GLYCEROL 2-PHOSPHATE/SN-GLYCEROL 3-PHOSPHATE	GLYCEROL 2-PHOSPHATE/SN-GLYCEROL 3-PHOSPHATE	0.65724	-0.60551	0.00053679	3.2702	-1.52151		N-ALPHA-D-GALACTOSE 1-PHOSPHATE	ALPHA-D-GALACTOSE 1-PHOSPHATE	0.77237	-0.37264	0.84659	0.072325	-1.29472
N-GUANIDINOACETATE	GUANIDINOACETATE	3.822	1.9343	0.0022691	2.6441	3.822		N-ALPHA-KETOGLUTARIC ACID	ALPHA-KETOGLUTARIC ACID	0.46954	-1.0907	0.0046448	2.333	-2.12974
N-GUANOSINE	GUANOSINE	1.2449	0.316	0.32686	0.48563	1.2449		N-ARABINOSE	ARABINOSE	1.0065	0.0093274	0.89648	0.047457	1.0065
N-HYPOTAURINE	HYPOTAURINE	2.4543	1.2953	0.032387	1.4896	2.4543		N-Arachidonic Acid (20:4)	Arachidonic Acid (20:4)	0.71654	-0.48087	0.16714	0.77693	-1.3956
N-HYPOXANTHINE	HYPOXANTHINE	0.56214	-0.83099	0.0078277	2.1064	-1.77892		N-ASCORBATE	ASCORBATE	1.0064	0.009244	0.96059	0.017464	1.0064
N-INOSINE	INOSINE	0.95886	-0.060605	0.98217	0.0078147	-1.04291		N-ASCORBIC ACID	ASCORBIC ACID	0.96579	-0.050217	0.80582	0.093762	-1.03542
N-ISOCITRIC ACID	ISOCITRIC ACID	1.0974	0.13412	0.36409	0.4388	1.0974		N-ASCORBIC ACID-2H	ASCORBIC ACID-2H	1.2405	0.31096	0.2916	0.53521	1.2405
N-L-ARABITOL	L-ARABITOL	0.83938	-0.2526	0.15239	0.81704	-1.19136		N-ASPARAGINE	ASPARAGINE	0.6605	-0.59836	0.18662	0.72905	-1.514
N-L-ASPARAGINE	L-ASPARAGINE	1.0822	0.11403	0.24392	0.61276	1.0822		N-AZELAIC ACID	AZELAIC ACID	0.93191	-0.10173	0.57852	0.23768	-1.07306
N-L-CYSTEIC ACID	L-CYSTEIC ACID	2.5368	1.343	0.02836	1.5473	2.5368		N-BENZYL ALCOHOL	BENZYL ALCOHOL	0.89472	-0.16049	0.094925	1.0226	-1.11767
N-L-CYSTEINE	L-CYSTEINE	2.767	1.4683	0.015186	1.8186	2.767		N-BETA-ALANINE	BETA-ALANINE	0.96731	-0.047956	0.78821	0.10336	-1.03379
N-L-GLUTAMIC ACID	L-GLUTAMIC ACID	1.1594	0.2134	0.17773	0.75023	1.1594		N-BETAINE	BETAINE	0.90318	-0.14692	0.61863	0.20857	-1.1072
N-L-GLUTAMINE	L-GLUTAMINE	1.1518	0.20383	0.27695	0.55761	1.1518		N-BIOTIN	BIOTIN	1.3834	0.46817	0.15173	0.81893	1.3834
N-L-ISOLEUCINE	L-ISOLEUCINE	1.2312	0.30004	0.03386	1.4703	1.2312		N-BUTANAL	BUTANAL	1.1228	0.16705	0.10096	0.99585	1.1228
N-L-PHENYLALANINE	L-PHENYLALANINE	1.1187	0.16187	0.10917	0.96191	1.1187		N-CATECHOL	CATECHOL	0.91907	-0.12176	0.84751	0.071856	-1.08806
N-L-SERINE	L-SERINE	1.2199	0.28672	0.011801	1.9281	1.2199		N-CITRAMALATE	CITRAMALATE	1.3502	0.43314	0.32453	0.48875	1.3502
N-L-TYROSINE	L-TYROSINE	1.1783	0.23676	0.072016	1.1426	1.1783		N-CITRATE	CITRATE	0.79055	-0.33907	0.22718	0.64364	-1.26494
N-LACTATE	LACTATE	0.92913	-0.10605	0.41918	0.3776	-1.07628		N-CITRULLINE	CITRULLINE	0.92938	-0.10566	0.59857	0.22288	-1.07599
N-LEUCINE	LEUCINE	1.3038	0.38272	0.0062835	2.2018	1.3038		N-CORTICOSTERONE	CORTICOSTERONE	1.2619	0.3356	0.022618	1.6455	1.2619
N-MALONATE	MALONATE	1.4928	0.57803	0.005401	2.2675	1.4928		N-CREATINE	CREATINE	1.2447	0.31584	0.022013	1.6573	1.2447
N-METHYL BETA-D-GALACTOSIDE	METHYL BETA-D-GALACTOSIDE	0.87394	-0.1944	0.31011	0.50849	-1.14424		N-D-(-)-3-PHOSPHOGLYCERIC ACID	D-(-)-3-PHOSPHOGLYCERIC ACID	0.90983	-0.13634	0.67182	0.17275	-1.09911
N-N-ACETYL-L-ALANINE	N-ACETYL-L-ALANINE	0.94851	-0.076268	0.51295	0.28993	-1.05429		N-D-(+)-CELLOBIOSE	D-(+)-CELLOBIOSE	0.31352	-1.6734	0.11028	0.9575	-3.18959
N-N-ACETYL-L-LEUCINE	N-ACETYL-L-LEUCINE	1.8079	0.85432	0.035362	1.4515	1.8079		N-D-(+)-GALACTURONIC ACID	D-(+)-GALACTURONIC ACID	1.0783	0.10874	0.30952	0.50931	1.0783
N-N-ACETYLGLYCINE	N-ACETYLGLYCINE	1.6198	0.69584	0.0071929	2.1431	1.6198		N-D-GLUCONATE	D-GLUCONATE	0.83916	-0.25298	0.085508	1.068	-1.19167
N-N-FORMYLGLYCINE	N-FORMYLGLYCINE	1.0915	0.12634	0.65619	0.18297	1.0915		N-D-GLUCURONIC ACID	D-GLUCURONIC ACID	1.0504	0.070967	0.50548	0.2963	1.0504
N-N6-(DELTA2-ISOPENTENYL)-ADENINE	N6-(DELTA2-ISOPENTENYL)-ADENINE	1.8459	0.88436	0.16039	0.79481	1.8459		N-D-GLYCERIC ACID	D-GLYCERIC ACID	0.84145	-0.24904	0.012753	1.8944	-1.18842
N-O-ACETYL-L-SERINE	O-ACETYL-L-SERINE	1.1868	0.24714	0.44402	0.35259	1.1868		N-D-PANTOTHENIC ACID	D-PANTOTHENIC ACID	1.0155	0.022229	0.78885	0.10301	1.0155
N-O-PHOSPHO-L-SERINE	O-PHOSPHO-L-SERINE	0.70437	-0.50559	0.014178	1.8484	-1.41971		N-D-SACCHARIC ACID	D-SACCHARIC ACID	1.103	0.14137	0.39367	0.40486	1.103
N-OROTATE	OROTATE	1.1314	0.1781	0.675	0.1707	1.1314		N-D-TRYPTOPHAN	D-TRYPTOPHAN	0.81464	-0.29576	0.26222	0.58133	-1.22754
N-PHOSPHOCHOLINE	PHOSPHOCHOLINE	0.66521	-0.58813	0.0029294	2.5332	-1.50328		N-DEHYDROASCORBATE	DEHYDROASCORBATE	1.2743	0.34968	0.49089	0.30902	1.2743
N-PHOSPHONOACETATE	PHOSPHONOACETATE	0.9968	-0.0046258	0.86088	0.065055	-1.00321		N-Docosahexaenoic Acid (22:6)	Docosahexaenoic Acid (22:6)	0.69404	-0.52691	0.12808	0.89251	-1.44084
N-PHYTIC ACID	PHYTIC ACID	0.92892	-0.10638	0.7216	0.1417	-1.07652		N-Eicosapentaenoic Acid	Eicosapentaenoic Acid	0.72543	-0.4631	0.13573	0.86732	-1.37849
N-PROPIONATE	PROPIONATE	1.1287	0.17462	0.58024	0.23639	1.1287		N-ETHYLMALONIC ACID	ETHYLMALONIC ACID	1.0056	0.0080397	0.95887	0.01824	1.0056
N-QUINATE	QUINATE	1.1764	0.23438	0.77296	0.11184	1.1764		N-FORMYL-L-METHIONYL PEPTIDE	FORMYL-L-METHIONYL PEPTIDE	1.3154	0.3955	0.19138	0.7181	1.3154
N-S-CARBOXYMETHYL-L-CYSTEINE	S-CARBOXYMETHYL-L-CYSTEINE	0.74387	-0.42688	0.18654	0.72922	-1.34432		N-FUMARATE	FUMARATE	0.64219	-0.63894	0.063861	1.1948	-1.55717
N-SARCOSINE/BETA-ALANINE	SARCOSINE/BETA-ALANINE	1.0434	0.061267	0.50844	0.29376	1.0434		N-GLUCOSE/FRUCTOSE	GLUCOSE/FRUCTOSE	1.0645	0.090177	0.46394	0.33354	1.0645
N-SN-GLYCERO-3-PHOSPHOCHOLINE	SN-GLYCERO-3-PHOSPHOCHOLINE	1.6874	0.75478	0.041195	1.3852	1.6874		N-GLUTARATE	GLUTARATE	0.76835	-0.38016	0.00016813	3.7744	-1.30149
N-Sulfoacetaldehyde	Sulfoacetaldehyde	1.9196	0.94082	0.0074155	2.1299	1.9196		N-GLUTARIC ACID	GLUTARIC ACID	1.2665	0.34086	0.34524	0.46188	1.2665
N-TAURINE	TAURINE	0.93999	-0.089288	0.25886	0.58694	-1.06384		N-GLYCERALDEHYDE	GLYCERALDEHYDE	1.0691	0.096425	0.42628	0.37031	1.0691
N-Thromboxane B2	Thromboxane B2	1.9352	0.95245	0.008826	2.0542	1.9352		N-GLYCERATE	GLYCERATE	0.8035	-0.31563	0.28947	0.5384	-1.24456
N-THYMIDINE	THYMIDINE	0.26731	-1.9034	1.3182e-05	4.88	-3.74097		N-GLYCINE	GLYCINE	0.89573	-0.15886	0.53472	0.27187	-1.11641
N-Tryptophan	Tryptophan	0.74389	-0.42683	6.3464e-05	4.1975	-1.34428		N-GUANOSINE	GUANOSINE	0.54918	-0.86464	0.25178	0.59898	-1.8209
N-URACIL	URACIL	1.1737	0.23105	0.10977	0.95953	1.1737		N-HIPPURATE	HIPPURATE	1.0317	0.045078	0.91811	0.037107	1.0317
N-XANTHOSINE	XANTHOSINE	1.9594	0.97042	0.00096874	3.0138	1.9594		N-HOMOSERINE	HOMOSERINE	0.76009	-0.39576	0.33813	0.47091	-1.31563
P-1-AMINOCYCLOPROPANE-1-CARBOXYLATE	1-AMINOCYCLOPROPANE-1-CARBOXYLATE	1.1697	0.22613	0.018191	1.7401	1.1697		N-HYDROXYPYRUVATE	HYDROXYPYRUVATE	1.0393	0.055669	0.67366	0.17156	1.0393
P-2-AMINO-2-METHYLPROPANOATE	2-AMINO-2-METHYLPROPANOATE	2.0994	1.07	0.00022006	3.6575	2.0994		N-HYPOTAURINE	HYPOTAURINE	1.1591	0.21296	0.67566	0.17027	1.1591
P-2-AMINOETHYL DIHYDROGEN PHOSPHATE	2-AMINOETHYL DIHYDROGEN PHOSPHATE	1.1482	0.19937	0.19173	0.71731	1.1482		N-HYPOXANTHINE	HYPOXANTHINE	0.13084	-2.9341	0.052557	1.2794	-7.64292
P-2-AMINOPHENOL	2-AMINOPHENOL	1.3676	0.45162	0.023922	1.6212	1.3676		N-INDOLE-3-ACETATE	INDOLE-3-ACETATE	1.4112	0.49697	0.62465	0.20436	1.4112
P-2-DEOXY-D-GLUCOSE	2-DEOXY-D-GLUCOSE	0.9402	-0.08896	0.83617	0.077706	-1.0636		N-INOSINE	INOSINE	0.33973	-1.5575	0.083895	1.0763	-2.94351
P-2-Hydroxyphenylalanine	2-Hydroxyphenylalanine	1.1278	0.17357	0.068065	1.1671	1.1278		N-ISOCITRIC ACID	ISOCITRIC ACID	0.8788	-0.18639	0.51361	0.28937	-1.13792
P-2-Methylbutyroylcarnitine	2-Methylbutyroylcarnitine	2.0248	1.0178	0.050707	1.2949	2.0248		N-Kynurenic Acid	Kynurenic Acid	1.4531	0.53913	0.098944	1.0046	1.4531
P-2-METHYLGLUTARIC ACID	2-METHYLGLUTARIC ACID	0.99586	-0.0059896	0.8998	0.045853	-1.00416		N-L-ANSERINE	L-ANSERINE	1.1604	0.21465	0.62458	0.20441	1.1604
P-3-AMINOISOBUTANOATE	3-AMINOISOBUTANOATE	2.0603	1.0429	0.00046484	3.3327	2.0603		N-L-ARABITOL	L-ARABITOL	3.545	1.8258	0.45135	0.34549	3.545
P-3-METHYLHISTAMINE	3-METHYLHISTAMINE	0.64817	-0.62556	0.56549	0.24758	-1.54281		N-L-ARGININE	L-ARGININE	1.5964	0.67483	0.20381	0.69078	1.5964
P-3-UREIDOPROPIONATE	3-UREIDOPROPIONATE	1.2473	0.31876	0.095778	1.0187	1.2473		N-L-CARNITINE	L-CARNITINE	1.1644	0.21963	0.18239	0.73899	1.1644
P-4-AMINOBUTANOATE (GABA)	4-AMINOBUTANOATE (GABA)	1.8097	0.85572	0.00079238	3.1011	1.8097		N-L-CYSTEINE	L-CYSTEINE	1.0345	0.048883	0.53352	0.27285	1.0345
P-4-GUANIDINOBUTANOATE	4-GUANIDINOBUTANOATE	0.69721	-0.52033	0.59977	0.22202	-1.43429		N-L-Cysteine-S-Sulfate	L-Cysteine-S-Sulfate	3.2376	1.6949	0.0056139	2.2507	3.2376
P-4-HYDROXY-L-PROLINE	4-HYDROXY-L-PROLINE	0.98642	-0.01973	0.74303	0.12899	-1.01377		N-L-GLUTAMIC ACID	L-GLUTAMIC ACID	0.82905	-0.27047	0.16174	0.79118	-1.2062
P-4-HYDROXYBENZALDEHYDE	4-HYDROXYBENZALDEHYDE	0.23857	-2.0675	0.38037	0.41979	-4.19164		N-L-GLUTAMINE	L-GLUTAMINE	1.0908	0.12533	0.47354	0.32465	1.0908
P-5-AMINOLEVULINIC ACID	5-AMINOLEVULINIC ACID	1.0326	0.046282	0.626	0.20343	1.0326		N-L-HISTIDINE	L-HISTIDINE	1.1546	0.20741	0.21241	0.67282	1.1546
P-5-Hydroxymethyl-2-furaldehyde	5-Hydroxymethyl-2-furaldehyde	1.1183	0.16131	0.10652	0.97259	1.1183		N-L-ISOLEUCINE	L-ISOLEUCINE	1.163	0.21791	0.15434	0.81152	1.163
P-5-OXO-D-PROLINE	5-OXO-D-PROLINE	1.1785	0.23699	0.34607	0.46084	1.1785		N-L-METHIONINE	L-METHIONINE	0.71162	-0.49082	0.12653	0.89782	-1.40524
P-Acetyl-DL-carnitine	Acetyl-DL-carnitine	0.90236	-0.14823	0.59713	0.22393	-1.10821		N-L-PHENYLALANINE	L-PHENYLALANINE	0.95483	-0.066679	0.56666	0.24668	-1.04731
P-Acyl-Carnitine(5-OH)	Acyl-Carnitine(5-OH)	1.7588	0.81457	0.022933	1.6395	1.7588		N-L-SERINE	L-SERINE	0.72169	-0.47056	0.17402	0.75939	-1.38564
P-ADENINE	ADENINE	0.53672	-0.89777	0.00010597	3.9748	-1.86317		N-L-TYROSINE	L-TYROSINE	0.75047	-0.41414	0.046037	1.3369	-1.3325
P-ALANINE/SARCOSINE	ALANINE/SARCOSINE	0.90642	-0.14174	0.28126	0.55089	-1.10324		N-L-VALINE	L-VALINE	1.085	0.11763	0.44882	0.34793	1.085
P-ALDO/KETO-HEXOSE	ALDO/KETO-HEXOSE	1.2776	0.3534	0.10244	0.98951	1.2776		N-LACTATE	LACTATE	1.0262	0.037346	0.73366	0.1345	1.0262
P-ALDOPENTOSE	ALDOPENTOSE	1.2749	0.35041	0.00062221	3.2061	1.2749		N-LEUCINE	LEUCINE	1.0967	0.13321	0.53433	0.27219	1.0967
P-ALPHA-AMINOADIPATE/N-METHYL-L-GLUTAMATE	ALPHA-AMINOADIPATE/N-METHYL-L-GLUTAMATE	0.70767	-0.49884	0.0045571	2.3413	-1.41309		N-Linoleic Acid (18:2)	Linoleic Acid (18:2)	0.73462	-0.44492	0.27332	0.56334	-1.36125
P-ALPHA-D-GLUCOSE	ALPHA-D-GLUCOSE	1.626	0.70129	0.0016864	2.773	1.626		N-LL-2,6-DIAMINOHEPTANEDIOATE	LL-2,6-DIAMINOHEPTANEDIOATE	0.45953	-1.1218	0.011259	1.9485	-2.17614
P-ARABINOSE	ARABINOSE	1.0941	0.12971	0.33205	0.4788	1.0941		N-LysoPC (18:1)	LysoPC (18:1)	0.90995	-0.13614	0.28602	0.5436	-1.09896
P-ASPARTATE	ASPARTATE	1.164	0.2191	0.18455	0.73389	1.164		N-LysoPE (16:0)	LysoPE (16:0)	0.80923	-0.30538	0.35405	0.45094	-1.23574
P-BETA-ALANINE	BETA-ALANINE	0.82262	-0.28171	0.025278	1.5973	-1.21563		N-LysoPE (18:0)	LysoPE (18:0)	0.88015	-0.18418	0.37237	0.42902	-1.13617
P-BETAINE	BETAINE	1.4038	0.48935	0.11701	0.93178	1.4038		N-LysoPE (20:4)	LysoPE (20:4)	0.70821	-0.49774	0.054546	1.2632	-1.41201
P-Butanoylcarnitine	Butanoylcarnitine	1.6316	0.70629	0.032826	1.4838	1.6316		N-LysoPE (22:6)	LysoPE (22:6)	0.66584	-0.58675	0.0092509	2.0338	-1.50186
P-C5-SUGAR ALCOHOL	C5-SUGAR ALCOHOL	0.91523	-0.12779	0.30822	0.51114	-1.09262		N-METHYL BETA-D-GALACTOSIDE	METHYL BETA-D-GALACTOSIDE	0.81485	-0.29539	0.65908	0.18106	-1.22722
P-CELLOBIOSE	CELLOBIOSE	1.4161	0.50194	0.6746	0.17095	1.4161		N-MEVALOLACTONE	MEVALOLACTONE	1.1218	0.16582	0.42604	0.37055	1.1218
P-CHOLINE	CHOLINE	0.79551	-0.33005	0.005217	2.2826	-1.25706		N-Mono-(2-Ethylhexyl) Phthalate Dimer	Mono-(2-Ethylhexyl) Phthalate Dimer	0.86845	-0.20348	0.091676	1.0377	-1.15148
P-CITRATE	CITRATE	0.93159	-0.10223	0.8754	0.057794	-1.07343		N-N-ACETYL-DL-SERINE	N-ACETYL-DL-SERINE	1.061	0.085377	0.77513	0.11062	1.061
P-Citrate source fragment (+NH3)	Citrate source fragment (+NH3)	0.93876	-0.091179	0.84393	0.073693	-1.06523		N-N-ACETYL-L-ALANINE	N-ACETYL-L-ALANINE	1.3251	0.40611	0.028376	1.5471	1.3251
P-CITRULLINE	CITRULLINE	1.1094	0.14975	0.11759	0.92963	1.1094		N-N-ACETYL-L-ASPARTIC ACID	N-ACETYL-L-ASPARTIC ACID	0.88812	-0.17117	0.49273	0.30739	-1.12597
P-CORTISOL 21-ACETATE	CORTISOL 21-ACETATE	1.3209	0.40157	0.031041	1.5081	1.3209		N-N-ACETYL-L-CYSTEINE	N-ACETYL-L-CYSTEINE	0.79853	-0.32459	0.85921	0.065901	-1.2523
P-CREATINE	CREATINE	0.92262	-0.1162	0.43985	0.3567	-1.08387		N-N-ACETYL-L-LEUCINE	N-ACETYL-L-LEUCINE	1.3465	0.42918	0.17217	0.76404	1.3465
P-CREATININE	CREATININE	0.9212	-0.11841	0.44541	0.35124	-1.08554		N-N-ACETYLGLYCINE	N-ACETYLGLYCINE	1.2662	0.34056	0.054959	1.26	1.2662
P-CYTOSINE	CYTOSINE	2.2049	1.1407	0.03011	1.5213	2.2049		N-N-ACETYLNEURAMINATE	N-ACETYLNEURAMINATE	0.74531	-0.4241	0.20417	0.69001	-1.34172
P-D-FRUCTOSE	D-FRUCTOSE	1.1386	0.18732	0.54104	0.26677	1.1386		N-NICOTINATE	NICOTINATE	2.5404	1.345	0.087377	1.0586	2.5404
P-D-GLUCONATE	D-GLUCONATE	1.1103	0.15089	0.33167	0.4793	1.1103		N-OROTATE	OROTATE	0.8503	-0.23395	0.14275	0.84542	-1.17606
P-D-SORBITOL	D-SORBITOL	0.99185	-0.011801	0.86254	0.064219	-1.00822		N-PHENYLACETIC ACID	PHENYLACETIC ACID	0.93804	-0.092279	0.57007	0.24407	-1.06605
P-DIHYDROXYACETONE PHOSPHATE	DIHYDROXYACETONE PHOSPHATE	0.59139	-0.75782	0.028508	1.545	-1.69093		N-PHENYLPYRUVATE	PHENYLPYRUVATE	0.35103	-1.5103	0.015351	1.8139	-2.84876
P-DL-5-HYDROXYLYSINE	DL-5-HYDROXYLYSINE	1.2915	0.36908	0.0088963	2.0508	1.2915		N-Proline	Proline	0.69611	-0.52262	0.45982	0.33741	-1.43655
P-FORMATE	FORMATE	1.1801	0.23889	0.023263	1.6333	1.1801		N-PYRIDOXAMINE	PYRIDOXAMINE	1.063	0.088116	0.62111	0.20683	1.063
P-Formylkynurenine	Formylkynurenine	0.83541	-0.25944	0.11341	0.94536	-1.19702		N-PYRUVATE	PYRUVATE	1.1427	0.19247	0.70277	0.15318	1.1427
P-GLU-THR	GLU-THR	1.016	0.022943	0.80964	0.091707	1.016		N-RIBOFLAVIN	RIBOFLAVIN	1.194	0.25583	0.044231	1.3543	1.194
P-GLYCEROL	GLYCEROL	0.8661	-0.20739	0.55052	0.25923	-1.1546		N-Salicylic Acid-D4	Salicylic Acid-D4	1.1608	0.21509	0.012295	1.9103	1.1608
P-Glycerophosphocholine	Glycerophosphocholine	1.7088	0.773	0.022884	1.6405	1.7088		N-SARCOSINE/BETA-ALANINE	SARCOSINE/BETA-ALANINE	1.1535	0.20602	0.16811	0.77441	1.1535
P-GLYCINE	GLYCINE	1.3384	0.4205	0.0088745	2.0519	1.3384		N-SHIKIMATE	SHIKIMATE	0.75941	-0.39705	0.61018	0.21454	-1.31681
P-GLYCOLALDEHYDE DIMER	GLYCOLALDEHYDE DIMER	0.86602	-0.20754	0.18048	0.74358	-1.15471		N-SORBATE	SORBATE	1.0677	0.094482	0.99131	0.0037926	1.0677
P-GUANIDINOACETATE	GUANIDINOACETATE	3.8091	1.9295	0.00097276	3.012	3.8091		N-Sphingosine-1-phosphate	Sphingosine-1-phosphate	1.0529	0.07435	0.80666	0.093312	1.0529
P-HOMOSERINE	HOMOSERINE	1.0497	0.070041	0.13818	0.85957	1.0497		N-SUBERIC ACID	SUBERIC ACID	0.86508	-0.20909	0.45776	0.33937	-1.15596
P-HYPOXANTHINE	HYPOXANTHINE	0.56019	-0.83601	0.00079164	3.1015	-1.78511		N-SUCCINATE	SUCCINATE	0.90736	-0.14025	0.64347	0.19147	-1.1021
P-ISOCITRIC ACID	ISOCITRIC ACID	1.9354	0.9526	0.00019913	3.7009	1.9354		N-Sulfoacetaldehyde	Sulfoacetaldehyde	3.5966	1.8466	0.0045884	2.3383	3.5966
P-Isocytosine	Isocytosine	2.3402	1.2266	0.022417	1.6494	2.3402		N-TAURINE	TAURINE	0.90968	-0.13656	0.36532	0.43733	-1.09929
P-ISOLEUCINE	ISOLEUCINE	1.1051	0.14424	0.33929	0.46943	1.1051		N-Thromboxane B2	Thromboxane B2	0.40562	-1.3018	0.34428	0.46309	-2.46536
P-L-ANSERINE	L-ANSERINE	0.20147	-2.3114	0.25047	0.60125	-4.96352		N-THYMIDINE	THYMIDINE	1.595	0.67353	0.028681	1.5424	1.595
P-L-ARABITOL	L-ARABITOL	0.94001	-0.089256	0.24284	0.61468	-1.06382		N-Tryptophan	Tryptophan	0.90555	-0.14313	0.47173	0.3263	-1.1043
P-L-ASPARAGINE	L-ASPARAGINE	1.0354	0.050227	0.70266	0.15326	1.0354		N-URACIL	URACIL	2.2541	1.1726	0.0040661	2.3908	2.2541
P-L-ASPARTATE	L-ASPARTATE	1.1955	0.25761	0.045924	1.338	1.1955		N-UROCANATE	UROCANATE	0.7497	-0.41562	0.69964	0.15512	-1.33387
P-L-CARNITINE	L-CARNITINE	1.0714	0.099481	0.39064	0.40822	1.0714		N-Vanillin	Vanillin	1.184	0.24366	0.19022	0.72075	1.184
P-L-GLUTAMIC ACID	L-GLUTAMIC ACID	1.2079	0.27248	0.032354	1.4901	1.2079		N-Vanilloloside	Vanilloloside	0.97705	-0.033499	0.99215	0.0034224	-1.02349
P-L-GLUTAMINE	L-GLUTAMINE	1.1472	0.19815	0.23814	0.62317	1.1472		N-XANTHINE	XANTHINE	0.059267	-4.0766	0.009683	2.014	-16.8728
P-L-HISTIDINE	L-HISTIDINE	1.2244	0.29205	0.0072876	2.1374	1.2244		N-XANTHOSINE	XANTHOSINE	0.1581	-2.6611	0.0066087	2.1799	-6.32511
P-L-HISTIDINOL	L-HISTIDINOL	0.7476	-0.41967	0.36624	0.43624	-1.33761		N-Xanthurenic Acid	Xanthurenic Acid	3.6566	1.8705	0.011778	1.9289	3.6566
P-L-ISOLEUCINE	L-ISOLEUCINE	1.1207	0.16445	0.31509	0.50156	1.1207		P-1-AMINOCYCLOPROPANE-1-CARBOXYLATE	1-AMINOCYCLOPROPANE-1-CARBOXYLATE	0.83407	-0.26176	0.2849	0.5453	-1.19894
P-L-LYSINE	L-LYSINE	1.1857	0.24575	0.0071106	2.1481	1.1857		P-1-METHYLNICOTINAMIDE	1-METHYLNICOTINAMIDE	2.1293	1.0904	0.066127	1.1796	2.1293
P-L-METHIONINE	L-METHIONINE	0.94473	-0.082022	0.66639	0.17627	-1.0585		P-2-AMINO-2-METHYLPROPANOATE	2-AMINO-2-METHYLPROPANOATE	1.2724	0.34759	0.12103	0.91712	1.2724
P-L-ORNITHINE	L-ORNITHINE	1.1061	0.14549	0.29727	0.52685	1.1061		P-2-AMINOPHENOL	2-AMINOPHENOL	1.0215	0.03065	0.87703	0.056988	1.0215
P-L-PHENYLALANINE	L-PHENYLALANINE	1.0655	0.091481	0.27514	0.56044	1.0655		P-2-DEOXY-D-GLUCOSE	2-DEOXY-D-GLUCOSE	1.0775	0.1077	0.50674	0.29522	1.0775
P-L-PIPECOLIC ACID	L-PIPECOLIC ACID	2.216	1.148	0.00018988	3.7215	2.216		P-2-hydroxyglutarate	2-hydroxyglutarate	1.0194	0.027743	0.86152	0.064734	1.0194
P-L-PROLINE	L-PROLINE	1.0648	0.090611	0.35827	0.44579	1.0648		P-2-hydroxyglutarate-water	2-hydroxyglutarate-water	0.73548	-0.44324	0.018106	1.7422	-1.35966
P-L-SERINE	L-SERINE	1.0494	0.069567	0.47632	0.3221	1.0494		P-2-Hydroxyphenylalanine	2-Hydroxyphenylalanine	0.80978	-0.3044	0.060234	1.2202	-1.2349
P-L-Tryptophan	L-Tryptophan	0.74475	-0.42516	0.001007	2.997	-1.34273		P-2-Methylbutyroylcarnitine	2-Methylbutyroylcarnitine	1.25	0.32192	0.1724	0.76346	1.25
P-L-Tryptophan-NH3	L-Tryptophan-NH3	0.7407	-0.43304	0.0012769	2.8938	-1.35007		P-2-Phenylglycine	2-Phenylglycine	1.0254	0.036187	0.9016	0.044985	1.0254
P-L-TYROSINE	L-TYROSINE	1.1306	0.17714	0.059439	1.2259	1.1306		P-2,3-dihydroxyisovalerate	2,3-dihydroxyisovalerate	1.0813	0.11277	0.36336	0.43966	1.0813
P-L-VALINE/5-AMINOPENTANOATE/L-NORVALINE	L-VALINE/5-AMINOPENTANOATE/L-NORVALINE	1.1441	0.1942	0.2017	0.6953	1.1441		P-2,5-DIMETHYLPYRAZINE	2,5-DIMETHYLPYRAZINE	1.4201	0.50596	0.59071	0.22863	1.4201
P-LEUCINE	LEUCINE	1.1275	0.17312	0.3036	0.5177	1.1275		P-2'-DEOXYGUANOSINE	2'-DEOXYGUANOSINE	0.87627	-0.19055	0.63154	0.1996	-1.1412
P-MALATE	MALATE	1.0536	0.075277	0.2285	0.64112	1.0536		P-3-(2-HYDROXYPHENYL)PROPANOATE	3-(2-HYDROXYPHENYL)PROPANOATE	1.1817	0.24088	0.069608	1.1573	1.1817
P-N-ACETYL-DL-SERINE	N-ACETYL-DL-SERINE	0.98349	-0.024018	0.82221	0.085018	-1.01679		P-3-HYDROXY-3-METHYLGLUTARATE	3-HYDROXY-3-METHYLGLUTARATE	1.3021	0.3808	0.019301	1.7144	1.3021
P-N-ACETYL-L-ALANINE	N-ACETYL-L-ALANINE	0.82501	-0.27752	0.12241	0.91217	-1.21211		P-3-HYDROXYANTHRANILIC ACID	3-HYDROXYANTHRANILIC ACID	1.7992	0.84735	0.10885	0.96317	1.7992
P-N-ACETYL-L-LEUCINE	N-ACETYL-L-LEUCINE	1.4437	0.52978	0.038381	1.4159	1.4437		P-3-METHYGLUTARIC ACID	3-METHYGLUTARIC ACID	0.77847	-0.36128	0.42462	0.372	-1.28457
P-N-METHYL-L-HISTIDINE	N-METHYL-L-HISTIDINE	0.74536	-0.42398	0.32669	0.48586	-1.34163		P-3-METHYLCROTONYLGLYCINE	3-METHYLCROTONYLGLYCINE	1.4539	0.53991	0.16892	0.77233	1.4539
P-NICOTINAMIDE	NICOTINAMIDE	0.94311	-0.084499	0.21366	0.67027	-1.06032		P-3-METHYLHISTAMINE	3-METHYLHISTAMINE	1.5542	0.63619	0.55813	0.25327	1.5542
P-NORLEUCINE	NORLEUCINE	1.1367	0.18482	0.25506	0.59336	1.1367		P-3-UREIDOPROPIONATE	3-UREIDOPROPIONATE	1.7546	0.81114	0.057142	1.243	1.7546
P-O-ACETYL-L-SERINE	O-ACETYL-L-SERINE	1.2486	0.32027	0.019334	1.7137	1.2486		P-3,4-Dimethylbenzoic acid	3,4-Dimethylbenzoic acid	0.97126	-0.042076	0.85506	0.068002	-1.02959
P-Phenylalanine-HCOOH	Phenylalanine-HCOOH	1.0883	0.12209	0.11711	0.9314	1.0883		P-4-ACETAMIDOBUTANOATE	4-ACETAMIDOBUTANOATE	1.3162	0.39634	0.14321	0.84403	1.3162
P-PHOSPHOCHOLINE	PHOSPHOCHOLINE	0.78036	-0.35779	0.010026	1.9989	-1.28146		P-4-AMINOBENZOATE	4-AMINOBENZOATE	0.87922	-0.1857	0.1382	0.85948	-1.13737
P-Propanoylcarnitine	Propanoylcarnitine	1.4187	0.50457	0.01627	1.7886	1.4187		P-4-AMINOBUTANOATE (GABA)	4-AMINOBUTANOATE (GABA)	1.0015	0.0021913	0.95058	0.022014	1.0015
P-PUTRESCINE	PUTRESCINE	0.64883	-0.62409	0.013681	1.8639	-1.54124		P-4-GUANIDINOBUTANOATE	4-GUANIDINOBUTANOATE	1.1634	0.21834	0.29846	0.52512	1.1634
P-SN-GLYCEROL 3-PHOSPHATE	SN-GLYCEROL 3-PHOSPHATE	0.60334	-0.72896	0.00064531	3.1902	-1.65744		P-4-HYDROXY-L-PHENYLGLYCINE	4-HYDROXY-L-PHENYLGLYCINE	1.0793	0.11012	0.52597	0.27904	1.0793
P-SPERMIDINE	SPERMIDINE	1.2353	0.30491	0.26567	0.57565	1.2353		P-4-HYDROXY-L-PROLINE	4-HYDROXY-L-PROLINE	1.1277	0.17334	0.27065	0.5676	1.1277
P-Stachydrine	Stachydrine	1.6144	0.69101	0.04679	1.3298	1.6144		P-4-HYDROXYBENZALDEHYDE	4-HYDROXYBENZALDEHYDE	1.0303	0.043092	0.91783	0.037239	1.0303
P-TAURINE	TAURINE	0.89669	-0.15733	0.01905	1.7201	-1.11521		P-4-IMIDAZOLEACETIC ACID	4-IMIDAZOLEACETIC ACID	1.1236	0.16819	0.28042	0.55219	1.1236
P-THYMINE	THYMINE	1.174	0.2314	0.096574	1.0151	1.174		P-5-Hydroxy-N-formylkynurenine	5-Hydroxy-N-formylkynurenine	1.2597	0.33308	0.0056124	2.2508	1.2597
P-TRIGONELLINE	TRIGONELLINE	1.4094	0.49512	0.042214	1.3745	1.4094		P-5-HYDROXYINDOLEACETATE	5-HYDROXYINDOLEACETATE	0.80305	-0.31643	0.30062	0.52198	-1.24525
P-URACIL	URACIL	1.0997	0.13708	0.10308	0.98684	1.0997		P-5-Hydroxymethyl-2-furaldehyde	5-Hydroxymethyl-2-furaldehyde	1.0191	0.027308	0.87381	0.058584	1.0191
P-URIDINE	URIDINE	0.67962	-0.5572	0.39452	0.40393	-1.47141		P-5-OXO-D-PROLINE	5-OXO-D-PROLINE	0.83984	-0.25181	0.33902	0.46977	-1.1907
								P-5-VALEROLACTONE	5-VALEROLACTONE	1.1064	0.14587	0.10953	0.96045	1.1064
								P-5'-METHYLTHIOADENOSINE	5'-METHYLTHIOADENOSINE	0.98111	-0.027518	0.79074	0.10197	-1.01925
								P-6-CARBOXYHEXANOATE	6-CARBOXYHEXANOATE	0.79899	-0.32375	0.44235	0.35424	-1.25158
								P-6-DEOXY-L-GALACTOSE	6-DEOXY-L-GALACTOSE	1.0709	0.098833	0.56265	0.24976	1.0709
								P-6-HYDROXYDOPAMINE	6-HYDROXYDOPAMINE	1.0176	0.02511	0.82673	0.082639	1.0176
								P-6C-SUGAR ALCOHOL	6C-SUGAR ALCOHOL	0.63483	-0.65556	0.048756	1.312	-1.57522
								P-ACETOACETATE	ACETOACETATE	1.112	0.15318	0.50497	0.29673	1.112
								P-Acyl-Carnitine(5-OH)	Acyl-Carnitine(5-OH)	1.0974	0.13403	0.41127	0.38587	1.0974
								P-ADENINE	ADENINE	0.6078	-0.71832	0.12043	0.91926	-1.64528
								P-ALANINE/SARCOSINE	ALANINE/SARCOSINE	0.86189	-0.21442	0.40132	0.39651	-1.16024
								P-ALDO/KETO-HEXOSE	ALDO/KETO-HEXOSE	1.0531	0.074647	0.51231	0.29047	1.0531
								P-ALDOPENTOSE	ALDOPENTOSE	0.4782	-1.0643	0.014559	1.8369	-2.09118
								P-ALPHA-AMINOADIPATE/N-METHYL-L-GLUTAMATE	ALPHA-AMINOADIPATE/N-METHYL-L-GLUTAMATE	1.0439	0.061947	0.6388	0.19463	1.0439
								P-ALPHA-D-GLUCOSE	ALPHA-D-GLUCOSE	1.0416	0.058786	0.71086	0.14822	1.0416
								P-ARABINOSE	ARABINOSE	1.0101	0.014478	0.91119	0.040389	1.0101
								P-ASPARTATE	ASPARTATE	0.71671	-0.48053	0.22989	0.63849	-1.39526
								P-AZELAIC ACID	AZELAIC ACID	0.87263	-0.19656	0.44317	0.35343	-1.14596
								P-BETA-ALANINE	BETA-ALANINE	0.91708	-0.12489	0.57635	0.23931	-1.09042
								P-BETAINE	BETAINE	0.98944	-0.015313	0.94151	0.026173	-1.01067
								P-Butanoylcarnitine	Butanoylcarnitine	0.97596	-0.035113	0.68105	0.16682	-1.02463
								P-C5-SUGAR ALCOHOL	C5-SUGAR ALCOHOL	1.3356	0.41748	0.062661	1.203	1.3356
								P-CAFFEATE	CAFFEATE	1.1141	0.15584	0.44304	0.35356	1.1141
								P-CARNOSINE	CARNOSINE	1.0204	0.029148	0.99065	0.004079	1.0204
								P-CELLOBIOSE	CELLOBIOSE	0.44069	-1.1822	0.229	0.64017	-2.26917
								P-CHOLINE	CHOLINE	0.99926	-0.0010632	0.91335	0.039363	-1.00074
								P-CITRATE	CITRATE	0.77138	-0.37448	0.20097	0.69687	-1.29638
								P-Citrate source fragment (+H and + NH3)	Citrate source fragment (+H and + NH3)	0.78315	-0.35265	0.20496	0.68833	-1.27689
								P-Citrate source fragment (+NH3)	Citrate source fragment (+NH3)	0.81621	-0.29299	0.2433	0.61387	-1.22517
								P-Citrate+NH3	Citrate+NH3	0.82451	-0.2784	0.29497	0.53022	-1.21284
								P-CITRULLINE	CITRULLINE	0.92055	-0.11944	0.6796	0.16775	-1.08631
								P-CREATINE	CREATINE	1.1753	0.23308	0.12014	0.9203	1.1753
								P-CREATININE	CREATININE	1.1623	0.21701	0.18045	0.74364	1.1623
								P-CYTOSINE	CYTOSINE	1.0939	0.12944	0.65294	0.18512	1.0939
								P-D-GLUCOSAMINE 6-PHOSPHATE	D-GLUCOSAMINE 6-PHOSPHATE	1.2916	0.36916	0.041314	1.3839	1.2916
								P-D-MANNOSAMINE	D-MANNOSAMINE	1.0846	0.11715	0.49576	0.30473	1.0846
								P-D-SACCHARIC ACID	D-SACCHARIC ACID	0.83848	-0.25415	0.61577	0.21058	-1.19263
								P-D-SORBITOL	D-SORBITOL	0.91878	-0.12221	0.38514	0.41438	-1.0884
								P-DEOXYCYTIDINE	DEOXYCYTIDINE	1.375	0.45948	0.0020798	2.682	1.375
								P-DL-NORMETANEPHRINE	DL-NORMETANEPHRINE	0.78435	-0.35044	0.40199	0.39578	-1.27494
								P-ETHYLMALONIC ACID	ETHYLMALONIC ACID	0.44173	-1.1788	0.076615	1.1157	-2.26383
								P-FERULATE	FERULATE	0.29207	-1.7756	0.016723	1.7767	-3.42384
								P-FORMATE	FORMATE	0.77627	-0.36536	0.36798	0.43418	-1.28821
								P-Gama-Muricholic acid	Gama-Muricholic acid	1.1915	0.25276	0.61154	0.21357	1.1915
								P-GLUTARATE	GLUTARATE	0.89795	-0.15529	0.028562	1.5442	-1.11365
								P-GLUTARIC ACID	GLUTARIC ACID	1.1181	0.16103	0.19736	0.70473	1.1181
								P-GLYCEROL	GLYCEROL	0.87294	-0.19604	0.25156	0.59936	-1.14555
								P-Glycerophosphocholine	Glycerophosphocholine	0.55361	-0.85307	0.048899	1.3107	-1.80633
								P-GLYCINE	GLYCINE	0.92593	-0.11102	0.59201	0.22767	-1.08
								P-Glycyl-L-leucine	Glycyl-L-leucine	0.97263	-0.040036	0.8278	0.082074	-1.02814
								P-GUANIDINOACETATE	GUANIDINOACETATE	1.1742	0.23167	0.29056	0.53677	1.1742
								P-GUANOSINE	GUANOSINE	0.5148	-0.95791	0.22919	0.63981	-1.9425
								P-Hexanoylcarnitine	Hexanoylcarnitine	1.0176	0.025132	0.94678	0.023749	1.0176
								P-HISTAMINE	HISTAMINE	1.1344	0.18193	0.79943	0.097221	1.1344
								P-HOMOCYSTEINE	HOMOCYSTEINE	1.5366	0.61973	0.0035567	2.4489	1.5366
								P-HOMOSERINE	HOMOSERINE	0.76559	-0.38535	0.16618	0.77941	-1.30618
								P-HYPOXANTHINE	HYPOXANTHINE	0.041372	-4.5952	0.0066048	2.1801	-24.1709
								P-INDOLE-3-ACETALDEHYDE	INDOLE-3-ACETALDEHYDE	0.97251	-0.04021	0.77342	0.11159	-1.02827
								P-INDOLE-3-ACETAMIDE	INDOLE-3-ACETAMIDE	0.90451	-0.1448	0.54829	0.26099	-1.10557
								P-ISOCITRIC ACID	ISOCITRIC ACID	1.197	0.25939	0.42974	0.36679	1.197
								P-Isocytosine	Isocytosine	1.0392	0.055435	0.70797	0.14999	1.0392
								P-ISOLEUCINE	ISOLEUCINE	1.1394	0.18828	0.051414	1.2889	1.1394
								P-L-ARGININE	L-ARGININE	1.4326	0.51868	0.20014	0.69867	1.4326
								P-L-ASPARAGINE	L-ASPARAGINE	0.69261	-0.52989	0.11386	0.94364	-1.44381
								P-L-ASPARTATE	L-ASPARTATE	1.6007	0.67874	0.06157	1.2106	1.6007
								P-L-CARNITINE	L-CARNITINE	1.1622	0.21681	0.10959	0.96023	1.1622
								P-L-CYSTEINE	L-CYSTEINE	0.99927	-0.0010599	0.88948	0.050863	-1.00073
								P-L-GLUTAMIC ACID	L-GLUTAMIC ACID	1.0399	0.05646	0.69021	0.16102	1.0399
								P-L-GLUTAMINE	L-GLUTAMINE	1.0632	0.088473	0.57583	0.2397	1.0632
								P-L-HISTIDINE	L-HISTIDINE	1.1609	0.2152	0.1566	0.80521	1.1609
								P-L-HISTIDINOL	L-HISTIDINOL	1.3783	0.4629	0.19548	0.70889	1.3783
								P-L-ISOLEUCINE	L-ISOLEUCINE	1.1062	0.14567	0.26271	0.58052	1.1062
								P-L-Lactic Acid	L-Lactic Acid	1.0131	0.018749	0.83702	0.077266	1.0131
								P-L-LYSINE	L-LYSINE	1.0366	0.051815	0.65666	0.18266	1.0366
								P-L-METHIONINE	L-METHIONINE	0.72396	-0.46601	0.053032	1.2755	-1.38129
								P-L-ORNITHINE	L-ORNITHINE	0.8033	-0.31598	0.68929	0.1616	-1.24486
								P-L-PHENYLALANINE	L-PHENYLALANINE	0.97478	-0.036845	0.67081	0.1734	-1.02587
								P-L-PIPECOLIC ACID	L-PIPECOLIC ACID	1.3831	0.46792	0.15795	0.80149	1.3831
								P-L-PROLINE	L-PROLINE	0.76147	-0.39313	0.11614	0.935	-1.31325
								P-L-SERINE	L-SERINE	0.69889	-0.51687	0.11472	0.94035	-1.43084
								P-L-TRYPTOPHAN	L-TRYPTOPHAN	0.96894	-0.045523	0.75048	0.12466	-1.03206
								P-L-Tryptophan-NH3	L-Tryptophan-NH3	0.96708	-0.048288	0.72952	0.13696	-1.03404
								P-L-TYROSINE	L-TYROSINE	0.76392	-0.38851	0.037675	1.4239	-1.30904
								P-L-VALINE/5-AMINOPENTANOATE/L-NORVALINE	L-VALINE/5-AMINOPENTANOATE/L-NORVALINE	1.1033	0.14177	0.22219	0.65328	1.1033
								P-Leu Pro	Leu Pro	1.1999	0.26292	0.60623	0.21736	1.1999
								P-LEUCINE	LEUCINE	1.0692	0.09653	0.38523	0.41427	1.0692
								P-LUMICHROME	LUMICHROME	1.197	0.2594	0.11238	0.94931	1.197
								P-LysoPC (16:0)	LysoPC (16:0)	0.98365	-0.023778	0.77031	0.11333	-1.01662
								P-LysoPC (18:0)	LysoPC (18:0)	1.2743	0.34975	0.16445	0.78396	1.2743
								P-LysoPC (20:4)	LysoPC (20:4)	0.97624	-0.03469	0.73912	0.13128	-1.02434
								P-LysoPE (18:0)	LysoPE (18:0)	1.1873	0.24763	0.63446	0.1976	1.1873
								P-LysoPE (20:4)	LysoPE (20:4)	0.90687	-0.14103	0.48871	0.31095	-1.10269
								P-LysoPE (22:6)	LysoPE (22:6)	0.87245	-0.19685	0.31478	0.50199	-1.1462
								P-MALATE	MALATE	0.72654	-0.46088	0.32771	0.48451	-1.37639
								P-Methionine Sulfoxide	Methionine Sulfoxide	0.83738	-0.25605	0.34846	0.45785	-1.1942
								P-METHYL BETA-D-GALACTOSIDE	METHYL BETA-D-GALACTOSIDE	1.163	0.21781	0.21323	0.67116	1.163
								P-MEVALOLACTONE	MEVALOLACTONE	1.1758	0.23369	0.089622	1.0476	1.1758
								P-N-ACETYL-DL-GLUTAMIC ACID	N-ACETYL-DL-GLUTAMIC ACID	0.75938	-0.39711	0.27406	0.56216	-1.31686
								P-N-ACETYL-DL-SERINE	N-ACETYL-DL-SERINE	1.1889	0.24965	0.011475	1.9403	1.1889
								P-N-ACETYL-L-ALANINE	N-ACETYL-L-ALANINE	1.2754	0.35099	0.053516	1.2715	1.2754
								P-N-ACETYL-L-ASPARTIC ACID	N-ACETYL-L-ASPARTIC ACID	1.0322	0.045704	0.88857	0.05131	1.0322
								P-N-ACETYL-L-LEUCINE	N-ACETYL-L-LEUCINE	1.2123	0.27775	0.23759	0.62416	1.2123
								P-N-ACETYLGLYCINE	N-ACETYLGLYCINE	1.1512	0.20317	0.11042	0.95694	1.1512
								P-N-METHYL-L-HISTIDINE	N-METHYL-L-HISTIDINE	1.3237	0.40453	0.085584	1.0676	1.3237
								P-N1-Methyl-2-pyridone-5-carboxamide	N1-Methyl-2-pyridone-5-carboxamide	1.9076	0.93178	0.087571	1.0576	1.9076
								P-N1-Methyl-4-pyridone-5-carboxamide	N1-Methyl-4-pyridone-5-carboxamide	1.9475	0.96161	0.072026	1.1425	1.9475
								P-NICOTINAMIDE	NICOTINAMIDE	1.1807	0.23961	0.34625	0.46061	1.1807
								P-NORLEUCINE	NORLEUCINE	1.0021	0.0030125	0.93832	0.027649	1.0021
								P-Octanoylcarnitine	Octanoylcarnitine	1.1161	0.15841	0.25424	0.59475	1.1161
								P-PANTOTHENIC ACID	PANTOTHENIC ACID	0.99677	-0.0046732	0.94588	0.024166	-1.00324
								P-PHENYL ACETATE	PHENYL ACETATE	0.77014	-0.3768	0.45242	0.34446	-1.29847
								P-Phenylalanine-HCOOH	Phenylalanine-HCOOH	0.97383	-0.038256	0.66421	0.17769	-1.02687
								P-PHOSPHOCHOLINE	PHOSPHOCHOLINE	1.5037	0.58851	0.23745	0.62443	1.5037
								P-PICOLINIC ACID	PICOLINIC ACID	0.9691	-0.045279	0.93955	0.027079	-1.03189
								P-Propanoylcarnitine	Propanoylcarnitine	1.0111	0.015991	0.96626	0.014905	1.0111
								P-PYRIDOXAL	PYRIDOXAL	1.0644	0.089999	0.56702	0.2464	1.0644
								P-PYRIDOXINE	PYRIDOXINE	1.1607	0.21498	0.17294	0.76211	1.1607
								P-Source Fragment TRP	Source Fragment TRP	0.96676	-0.048771	0.76074	0.11877	-1.03438
								P-SPERMIDINE	SPERMIDINE	0.9868	-0.019166	0.93106	0.031025	-1.01338
								P-Stachydrine	Stachydrine	0.848	-0.23786	0.054479	1.2638	-1.17925
								P-SUBERIC ACID	SUBERIC ACID	0.98639	-0.019771	0.96072	0.017405	-1.0138
								P-SUCCINATE	SUCCINATE	0.77832	-0.36156	0.040135	1.3965	-1.28482
								P-Sulcatol	Sulcatol	0.95567	-0.06542	0.77536	0.11049	-1.04639
								P-TAURINE	TAURINE	0.87204	-0.19754	0.21423	0.66912	-1.14674
								P-THEOBROMINE	THEOBROMINE	1.1166	0.15905	0.24946	0.60299	1.1166
								P-THYMINE	THYMINE	1.3751	0.4595	0.11324	0.94601	1.3751
								P-THYMOL	THYMOL	0.97588	-0.035221	0.67206	0.17259	-1.02472
								P-Tiglylcarnitine	Tiglylcarnitine	1.0037	0.0052905	0.94773	0.023314	1.0037
								P-TMAO	TMAO	1.3959	0.48115	0.081538	1.0886	1.3959
								P-TRANS-CINNAMATE	TRANS-CINNAMATE	0.75499	-0.40547	0.33604	0.47361	-1.32452
								P-Triethanolamine	Triethanolamine	1.6523	0.72446	0.35748	0.44675	1.6523
								P-TRIGONELLINE	TRIGONELLINE	1.1186	0.16174	0.33664	0.47283	1.1186
								P-TRYPTAMINE	TRYPTAMINE	0.86368	-0.21143	0.32295	0.49087	-1.15784
								P-URACIL	URACIL	1.9533	0.96594	0.00096961	3.0134	1.9533
								P-URATE	URATE	0.72742	-0.45914	0.044231	1.3543	-1.37472
								P-UROCANATE	UROCANATE	0.78439	-0.35037	0.59916	0.22245	-1.27488
								P-Vanillin	Vanillin	1.1892	0.24999	0.15606	0.80672	1.1892

## Sheet: Supp Data 7 - Muscle metab raw
	1[WT_21]n.mzXML Peak height	2[WT_22]n.mzXML Peak height	3[WT_23]n.mzXML Peak height	4[WT_24]n.mzXML Peak height	5[WT_25]n.mzXML Peak height	6[WT_38]n.mzXML Peak height	7[WT_39]n.mzXML Peak height	8[WT_41]n.mzXML Peak height	9[WT_42]n.mzXML Peak height	10[WT_43]n.mzXML Peak height	11[WT_44]n.mzXML Peak height	12[WT_46]n.mzXML Peak height	13[WT_48]n.mzXML Peak height	14[WT_53]n.mzXML Peak height	15[WT_55]n.mzXML Peak height	16[KO_37]n.mzXML Peak height	17[KO_38]n.mzXML Peak height	18[KO_39]n.mzXML Peak height	19[KO_40]n.mzXML Peak height	20[KO_96]n.mzXML Peak height	21[KO_22]n.mzXML Peak height	22[KO_23]n.mzXML Peak height	23[KO_24]n.mzXML Peak height	24[KO_25]n.mzXML Peak height	25[KO_29]n.mzXML Peak height	26[KO_41]n.mzXML Peak height	27[KO_47]n.mzXML Peak height	28[KO_48]n.mzXML Peak height	29[KO_93]n.mzXML Peak height	30[KO_94]n.mzXML Peak height	1[Pool_WT_Sham]n.mzXML Peak height	1[Pool_WT_KDC_D12]n.mzXML Peak height	1[Pool_WT_KDC_D16]n.mzXML Peak height	1[Pool_Trim63_KO_Sham]n.mzXML Peak height	1[Pool_Trim63_KO_KPC_D16]n.mzXML Peak height	1[Pool_Trim63_KO_KPC_D27-35]n.mzXML Peak height
Metabolites	WT_Sham	WT_Sham	WT_Sham	WT_Sham	WT_Sham	WT_KPC_D12	WT_KPC_D12	WT_KPC_D12	WT_KPC_D12	WT_KPC_D12	WT_KPC_D16	WT_KPC_D16	WT_KPC_D16	WT_KPC_D16	WT_KPC_D16	Trim63_KO_Sham	Trim63_KO_Sham	Trim63_KO_Sham	Trim63_KO_Sham	Trim63_KO_Sham	Trim63_KO_KPC_D16	Trim63_KO_KPC_D16	Trim63_KO_KPC_D16	Trim63_KO_KPC_D16	Trim63_KO_KPC_D16	Trim63_KO_KPC_D27-35	Trim63_KO_KPC_D27-35	Trim63_KO_KPC_D27-35	Trim63_KO_KPC_D27-35	Trim63_KO_KPC_D27-35	WT_Sham	WT_KPC_D12	WT_KPC_D16	Trim63_KO_Sham	Trim63_KO_KPC_D16	Trim63_KO_KPC_D27-35
P-XANTHINE	5.8423e+06	5.52303e+06	3.84174e+06	5.29828e+06	6.14018e+06	5.53131e+06	4.61225e+06	4.55886e+06	6.0514e+06	6.56299e+06	4.64835e+06	4.74382e+06	6.29561e+06	9.24174e+06	5.25635e+06	3.85896e+06	4.29433e+06	3.67898e+06	6.44224e+06	5.73584e+06	5.06962e+06	5.58077e+06	4.82056e+06	4.94086e+06	5.58487e+06	6.79859e+06	7.01664e+06	6.36646e+06	6.40781e+06	7.03431e+06	6.13634e+06	6.16686e+06	6.73604e+06	4.91772e+06	6.06536e+06	7.52573e+06
P-UROCANATE	100725	104235	61194.9	89743.6	101504	80724.8	84376.5	70822.1	84341.3	99972.9	86239.6	68448.5	101178	117157	86669.8	84403.5	101924	99508.1	86219.9	118450	105392	78616.7	91215.2	84275	87524.3	108993	81027.9	76772.3	95002.4	100701	107162	88685.8	100074	110261	121394	104194
P-UROCANATE	46057.5	80441	76700.2	69026.7	71875.5	88864.5	45435.1	39902	33982	66691.5	37291.7	118984	49923.1	35752.2	54943.7	47753	27783.8	36693.7	39638.4	49513.7	74073.3	27832	8473.62	36438.1	30228.4	67150	25469.9	15910.5	11078.1	18042.6	45806.8	67497.9	41184.3	37158.8	30755.7	60963.1
P-UROCANATE	598159	487489	216270	392817	430870	171818	332233	165366	236902	611008	258605	324642	241225	478587	252142	116900	522333	218589	273016	857874	362269	278948	245903	287218	191699	325014	183593	188108	145643	167893	481151	364926	411881	427919	356721	237862
P-URIDINE	308016	273368	196795	277368	260024	193435	219537	196847	242681	245976	256991	166061	229476	248327	180303	309063	327386	267469	310487	322024	279231	282557	265046	276474	256739	298053	312080	321920	314272	287257	264074	229042	232538	294055	289715	325084
P-URATE	266240	234752	243258	251210	256518	263587	198428	279369	313855	420967	228518	291705	357463	664796	223437	108976	134815	116126	287412	196280	184997	290725	175271	201104	259289	284894	372314	267124	272716	294532	271767	334869	382020	174325	253913	322891
P-URACIL	232125	195779	109508	166543	197465	202035	205236	194437	218569	273651	215269	174229	342328	417592	269458	221347	209496	151783	221034	186291	186250	250096	169790	147268	154253	300517	236900	171655	261399	227512	192136	227807	307873	195351	206953	266497
P-TRYPTAMINE	45153.2	44359.7	20507.2	30862.4	42581.4	62351	38988.8	39666.9	42276.6	44200.1	59466.2	32864.9	40211.4	52276.9	73051.6	77934.6	69710.4	50139.2	34501.6	41026.3	40751.5	32633.1	165196	161314	186888	48733.9	148862	147269	222666	179716	45324.1	62149.7	59675.2	56177.6	126156	166745
P-TRIGONELLINE	203878	137133	134494	210239	167206	136541	139071	109186	142485	167125	197684	165534	129630	132199	116809	206915	211688	223337	273541	237852	220674	202246	225583	212875	175099	209801	258412	262625	216873	202913	177422	143478	137848	230516	221776	262692
P-THEOBROMINE	33611.6	29583	27346.4	21135.3	32326.2	30934	26720.9	27748.3	33864	28280.3	29596.2	27310.1	29152	42689	35519.8	25103	39000.3	35461.2	28476.3	33614.3	29520.8	23340.4	25144.9	26587.4	27126	26729.9	25077	26767.3	30451.7	29567.4	30177.8	29849	28522.2	38149.9	31525.8	38562.1
P-TAURINE	2.10981e+06	1.97988e+06	1.80072e+06	1.94617e+06	1.96521e+06	2.12996e+06	2.07601e+06	1.94514e+06	2.04205e+06	1.87997e+06	2.0772e+06	1.91521e+06	2.09226e+06	2.1107e+06	2.07484e+06	2.1687e+06	1.95082e+06	2.01891e+06	2.06149e+06	2.01451e+06	2.05203e+06	1.89114e+06	2.00496e+06	1.91244e+06	2.01252e+06	1.87089e+06	2.06498e+06	1.97989e+06	2.09108e+06	2.16269e+06	2.09079e+06	2.02877e+06	2.10368e+06	1.98805e+06	2.11133e+06	2.13067e+06
P-TAURINE	229000000	220000000	213000000	223000000	226000000	216000000	230000000	228000000	223000000	218000000	235000000	231000000	220000000	222000000	218000000	225000000	218000000	230000000	229000000	222000000	220000000	229000000	230000000	234000000	230000000	225000000	238000000	224000000	231000000	246000000	224000000	219000000	216000000	220000000	226000000	238000000
P-TAURINE	21900000	20800000	20100000	20700000	20500000	21200000	23400000	21000000	21200000	21400000	20900000	21900000	23200000	21000000	21600000	23800000	21600000	23600000	24900000	22500000	22000000	22500000	21100000	20100000	18700000	22500000	18300000	19700000	19100000	21000000	20600000	20400000	22900000	23300000	22300000	20600000
P-Stachydrine	504187	397314	216046	348062	260953	360230	227503	183441	247881	281971	301043	262185	278541	174668	249613	334747	329675	347154	438074	278571	588197	431257	675207	449711	411004	278814	504150	235087	279377	258364	390461	286972	281615	360294	603503	355141
P-SPERMIDINE	724364	826409	1.17223e+06	699349	1.25235e+06	773020	884793	525086	713869	823301	2.52639e+06	1.32155e+06	1.62292e+06	1.79389e+06	766119	581197	498195	200526	818419	929925	835546	568012	580175	333974	473143	671605	597254	686304	480671	291185	1.12786e+06	897371	1.71839e+06	654530	598331	602948
P-Source Fragment TRP	72975	100442	152357	123962	78107.8	100029	105146	124093	95461	94530.9	110602	146132	97185.1	92394.9	79266.2	78286	109895	67681.1	83535.2	113477	124225	106854	74916.7	77571.9	68146.2	71883.7	75953.4	65112.3	54189.3	87517.2	98956.2	104107	107074	99870.3	74348.8	62657.4
P-PYRIDOXAL	31465.8	33914	23367.3	27808.7	30447.5	30584	29819.1	25353.1	26219.9	24045.3	30724.8	26316.8	30196.4	36506.8	25303.2	41216.7	34393.6	33148.5	33300.3	36758.9	28410.3	28251.7	32927.6	19072.1	23039.7	13480.8	18259.6	15355.6	30965.1	42321.2	35569.2	29956.2	33123.7	43528.4	32486.2	26921.2
P-Propanoylcarnitine	556281	482010	339121	349092	397125	343560	409275	411950	424720	459471	704416	413026	553012	283365	387247	458860	422955	421167	483429	454377	380072	402665	385015	470504	350156	514203	424204	585451	365492	395313	494083	497260	475489	436922	450883	524943
P-PHOSPHOCHOLINE	14600000	11500000	12100000	13500000	13900000	14400000	15200000	15500000	14500000	14900000	10100000	13700000	11200000	12900000	12100000	11100000	10200000	14500000	13900000	14600000	12400000	14800000	11900000	12000000	12500000	14800000	17300000	12800000	15900000	15300000	12600000	14300000	11900000	12700000	13100000	15900000
P-Phenylalanine-HCOOH	7.48018e+06	8.14818e+06	5.72716e+06	7.79266e+06	7.02791e+06	6.86352e+06	7.97665e+06	8.18071e+06	8.16233e+06	6.6708e+06	10300000	6.76289e+06	9.76784e+06	8.11691e+06	7.56782e+06	6520823	5.97058e+06	6.89918e+06	5.76469e+06	6.34191e+06	6.15347e+06	5.91946e+06	5.85834e+06	6.02984e+06	6.31573e+06	6.1284e+06	6.42188e+06	6.14296e+06	6.51364e+06	6.76381e+06	7.44489e+06	7.40875e+06	9.10823e+06	6.64725e+06	6.48273e+06	6.71404e+06
P-PANTOTHENIC ACID	968157	1.01467e+06	613180	911039	924707	1.14331e+06	811198	706810	1.01854e+06	851871	752442	864721	666906	831725	863952	1.51736e+06	1.36649e+06	1.32088e+06	1.48665e+06	1.2779e+06	1.14028e+06	1.0335e+06	1.22536e+06	915724	871164	1.3321e+06	1.23391e+06	1.31978e+06	1.25123e+06	1.26658e+06	966903	940836	806253	1.36226e+06	1.19483e+06	1.33788e+06
P-ORNITHINE	68304.3	53893.6	30794.9	47096.3	54005.4	50472.8	31221.7	34112.8	40686	49593.8	62300	34411.8	40125.1	43222.7	36793.6	53554.9	70176.7	112439	57541.1	66509.4	54985.4	36839.2	57607.9	45497.3	35966.4	59008.4	45095.8	65635.5	65119	55128	52538.8	61880.3	66563.5	77719.7	66370	69720.7
P-O-ACETYL-L-SERINE	53938.5	62049.9	36275.3	62552.9	58069.5	43218.6	25969.2	41718.4	50002.6	52287.9	43937.5	34812.1	39649.5	29512.5	34877.5	46237.9	49925.6	60715.9	52746.6	58583.9	42377.1	35007.8	54226.2	36950.6	38507.4	47694.6	57689.6	39872.3	48401.7	55937.5	48740.7	24163	42973	56494.1	50145.2	53807.3
P-NORLEUCINE	499509	566824	299207	454974	475164	452212	456119	439487	549403	388174	491872	346725	537881	599204	498984	437315	421446	478734	420369	461798	388238	332383	461873	364471	377941	471076	397425	472998	465725	482082	593879	536137	616355	475916	467201	521571
P-NICOTINAMIDE	31700000	29000000	22600000	26900000	30700000	27000000	26300000	22400000	27600000	25600000	28400000	23900000	21300000	25700000	23500000	29600000	30800000	29600000	31300000	36300000	27400000	26700000	36200000	31100000	29200000	34000000	39000000	37900000	39500000	37200000	30200000	26900000	26600000	32000000	34300000	41100000
P-N1-Methyl-4-pyridone-5-carboxamide	16595.9	13750.7	12965.9	18880.5	16155.8	11029.7	13620.9	12209.1	17708	21223.8	19396.8	14272.2	20566.3	15040.2	11467.8	16911.3	17747.4	11555.4	12871.7	37307.9	13145.1	12797.4	14923.8	15250.9	20338.2	18030.6	15227.5	17121.8	34823.8	55086.7	17759.6	17225.8	13399.6	19193.1	17070.2	28442.9
P-N1-Methyl-2-pyridone-5-carboxamide	18317.6	15613.4	15823.3	23302.6	20776.2	13991	12607.1	13147.9	19511.7	23677.4	29453.4	16481.5	18835.6	17443.8	19676.8	19466	29330.7	12723.7	11859.6	36997.8	17965	17510.6	17814.7	20124.2	28899.5	22222.9	18678.5	26817.4	39614.5	71157	23782.6	16541.2	16606	19712.1	18569.7	31060.3
P-N-METHYL-L-HISTIDINE	30900000	31600000	31200000	34300000	33400000	27100000	33300000	37300000	32500000	28700000	37200000	33400000	38400000	40800000	35100000	24900000	22400000	26000000	19400000	15500000	24200000	24300000	19800000	22400000	27100000	22200000	19800000	18900000	19300000	21700000	30000000	30600000	35600000	21200000	23600000	19900000
P-N-BOC-L-Tryptophan	37300000	37800000	36400000	35700000	37400000	37100000	36300000	34600000	36800000	37200000	36100000	33900000	38100000	35400000	34600000	35800000	36500000	36600000	38600000	40200000	37400000	36000000	36600000	36100000	36200000	36400000	36100000	37800000	36600000	38900000	39100000	39100000	36800000	39100000	39400000	39100000
P-N-BOC-L-tert-Leucine	3.90992e+06	3.91633e+06	2.87634e+06	3.42241e+06	3.79354e+06	4.05226e+06	3.49167e+06	3.15545e+06	4.09112e+06	3.37919e+06	3.79063e+06	3.05253e+06	3.77703e+06	3.78452e+06	3.77655e+06	4.25971e+06	4.23767e+06	4.34884e+06	4.23462e+06	4.26204e+06	4.11062e+06	3.40797e+06	4.62099e+06	4.43052e+06	4.51283e+06	4.70373e+06	4.45186e+06	5.05141e+06	5.38793e+06	4.71702e+06	4025238	3.98541e+06	3.88487e+06	4.61407e+06	4.76143e+06	5.26651e+06
P-N-BOC-L-Aspartic Acid	11700000	11700000	8.02202e+06	9.21542e+06	12000000	11800000	10200000	8.31959e+06	11600000	9.76561e+06	11000000	8.81995e+06	12200000	11100000	11600000	12100000	12200000	12200000	11700000	12200000	11500000	8.81513e+06	11900000	10800000	10500000	11900000	9.5219e+06	11700000	11700000	11600000	11900000	11700000	11400000	12800000	12000000	11700000
P-N-ACETYLGLYCINE	46327.8	69123.9	57429	44360.3	54678.2	45084.6	43658.9	46333.2	44373.8	37868.9	48648.5	43003.9	42666.4	40192.1	52208.4	49504.6	44719.2	60730	50628.8	42276	57775.9	41967.8	50528.8	49320.5	48509.7	103609	46996.6	43121.3	49110.3	41702.9	57388	42013	48757.2	49386.3	53248	64957.1
P-N-ACETYLGLYCINE	136616	135357	78626.3	113118	140911	115737	119612	104606	136418	94640.5	139203	85919.8	140864	113945	120532	116437	109397	136586	100447	127949	84552.4	90727.4	109864	93599.4	91510	135682	113527	116051	122411	124305	145657	125633	136637	115748	115121	138248
P-N-ACETYL-L-ALANINE	87884.7	86397.9	58641.9	85118.3	86775.7	80505.6	81667.1	68447.2	90622.5	74671.4	89683.2	64218.3	80111.2	91182.1	86224.7	84544.2	76571.7	86679.2	66450.5	78787.3	76582.8	76784	72023.2	70409.5	70919.2	82649.2	71029.8	70551.8	81384.2	95109.2	89715.4	75580.6	87870.8	76749.7	76659.1	87011.6
P-N-ACETYL-L-ALANINE	65176.2	64222.8	44511.1	69542.2	51923.8	53235.4	60863.4	53931.6	53123.8	44972	61256.3	50140.9	58531.9	67654.8	60760.9	65770.4	50025.9	56340.7	52945.6	65543.1	61289.6	50951.1	46391.5	44397	40939.8	57075.4	47202.5	51349.6	55219.7	63634.7	76867	69428	79061.7	58609.6	64484.6	71258.2
P-N-ACETYL-DL-SERINE	181736	201266	125599	161629	181418	173922	182655	154823	180560	134229	260535	122639	199014	184505	171917	175907	186546	175398	154438	204046	163291	127691	153766	142832	155018	147924	153662	147274	181901	160116	183413	174498	201677	170833	163422	169757
P-N-ACETYL-DL-SERINE	56096	40430.9	32036.1	41314.6	50925.2	52001.1	50120.2	38908.9	48433.2	27919.9	67429.2	37336.5	67474.2	44637.6	44608.2	48293	43364	56344.9	40846.2	44037.7	35335.5	28795.1	40518.3	33022.4	44636.1	36962.7	31803.7	32609	43404	38796.5	49969.1	48616.8	59853.2	38506	43726.2	39774.9
P-Methionine Sulfoxide	10600000	11100000	8.62748e+06	11700000	10800000	12200000	12900000	13800000	14500000	12000000	13500000	12400000	10000000	14800000	13200000	12900000	14000000	10900000	9.23692e+06	11700000	9.38048e+06	11200000	14300000	15500000	15400000	11300000	17100000	15800000	16900000	17300000	10600000	12800000	12500000	11900000	13400000	15700000
P-MALATE	1.36632e+06	1.28829e+06	954117	1.02741e+06	1.11874e+06	1.1201e+06	945317	969463	1.21037e+06	923030	912753	762896	853337	987889	789257	1.50362e+06	1.25941e+06	1.28784e+06	1.04888e+06	1.33778e+06	1.28482e+06	940583	840719	948061	718440	1.19827e+06	977473	1.01229e+06	1.09654e+06	1.14073e+06	1.2353e+06	1.05891e+06	920006	1.27074e+06	1.09805e+06	1.20211e+06
P-LEUCINE	50400000	54600000	29500000	48900000	45300000	45900000	48100000	41300000	53900000	40500000	50600000	35700000	53300000	54500000	48700000	44700000	40400000	45900000	40900000	44000000	40300000	34200000	44900000	39500000	39500000	47500000	42800000	46200000	45400000	48700000	54000000	52000000	55800000	44800000	46700000	50400000
P-Leu Pro	209864	191432	124487	181282	169481	192331	187238	152325	179491	133127	243817	157224	151299	116501	137553	236268	195005	203806	129173	243525	187568	107154	237336	178429	141097	128395	115104	151166	196760	177336	218210	192882	187803	209483	185520	182017
P-L-TYROSINE	1819358	2.18075e+06	1.20468e+06	1.85972e+06	1.94042e+06	1.89912e+06	1.86415e+06	1.82514e+06	2.06201e+06	1.61427e+06	2274861	1.62192e+06	2.47692e+06	2.06675e+06	2.18953e+06	1.65561e+06	1.54808e+06	1.84457e+06	1.56838e+06	1.76141e+06	1.53067e+06	1.37295e+06	1.61303e+06	1.327e+06	1.44939e+06	1.70003e+06	1.44277e+06	1.44529e+06	1.77744e+06	1.82214e+06	2.06209e+06	2.05176e+06	2.29094e+06	1.76568e+06	1.67984e+06	1.75278e+06
P-L-TYROSINE	268083	315109	165805	269283	280421	264177	263180	257454	302169	214458	330279	212662	326818	282767	300777	216215	220794	256113	201060	226080	211128	195223	226363	188703	212624	202862	205029	192818	259839	265827	283228	276690	313136	231680	232305	245973
P-L-Tryptophan-NH3	3.75343e+06	4.36024e+06	3.38578e+06	4.26358e+06	4.20037e+06	3.69139e+06	4.12612e+06	4.28544e+06	4.49067e+06	3.65685e+06	4.61943e+06	3.8679e+06	4.75526e+06	4.76726e+06	4.54297e+06	3.12167e+06	3.03223e+06	3.52563e+06	3.32974e+06	3.58811e+06	3.41577e+06	3.65448e+06	3.16517e+06	2.78956e+06	3.2618e+06	3.55701e+06	3.4998e+06	3.21083e+06	3.38696e+06	3.55199e+06	3.95629e+06	3.90523e+06	4.41712e+06	3.38038e+06	3.31147e+06	3.60629e+06
P-L-Tryptophan-2,3,3-D3-NH3	114000000	119000000	126000000	119000000	117000000	114000000	120000000	116000000	120000000	117000000	114000000	125000000	123000000	119000000	117000000	112000000	121000000	122000000	113000000	131000000	117000000	124000000	106000000	97300000	101000000	112000000	104000000	106000000	96800000	104000000	117000000	113000000	119000000	123000000	106000000	110000000
P-L-Tryptophan	8.94233e+06	10000000	7.96626e+06	10100000	10100000	8.47085e+06	9.88238e+06	10500000	10600000	9.00335e+06	11200000	9.57359e+06	10800000	10800000	10300000	7.0773e+06	7.32894e+06	8.37431e+06	7.77985e+06	8.09311e+06	7.60982e+06	8.8285e+06	7.50084e+06	6.84684e+06	7.53333e+06	8.20609e+06	7.96504e+06	7.36902e+06	8.09514e+06	8.12289e+06	9.07007e+06	9.33089e+06	10200000	8.11174e+06	7.48534e+06	8.36734e+06
P-L-TRYPTOPHAN	317019	328169	288299	356191	313864	314818	403109	356834	351057	326707	401025	321676	391305	354112	385840	262503	289216	276545	278308	310177	270923	321619	266286	260848	278088	296903	268373	277948	305843	300362	319207	326882	375068	272143	298512	316055
P-L-SERINE	11200000	12900000	7.65698e+06	11000000	11500000	10100000	10400000	10200000	11800000	9.73415e+06	11200000	8.05133e+06	13100000	12500000	11300000	9.81021e+06	9.97922e+06	10100000	9.87606e+06	11700000	9.58523e+06	8.12228e+06	8.00707e+06	6.53601e+06	7.0332e+06	9.54836e+06	7.08972e+06	7.61612e+06	8.29979e+06	8.62608e+06	11800000	11500000	12200000	10400000	9.09259e+06	8.7873e+06
P-L-SERINE	434708	466865	337206	445505	427859	405638	415261	433205	507708	459700	420117	354033	391840	462235	427479	341317	438769	372833	320409	491594	354398	348560	420107	366794	488118	415091	442940	388586	429162	388475	440252	440660	432181	379695	413130	413395
P-L-PROLINE	40900000	43400000	32300000	39500000	44200000	34700000	40900000	36000000	39600000	40500000	50900000	31800000	53200000	41900000	41000000	44800000	44100000	43100000	50300000	47200000	35300000	37000000	43100000	30400000	29200000	44500000	43700000	45500000	41900000	35900000	46400000	41400000	49100000	46900000	43200000	47700000
P-L-PROLINE	564897	586650	516088	486601	528699	581636	590573	526524	529562	603324	677721	511683	921750	640347	485120	850419	681350	533384	739703	831359	562344	507654	700925	425005	396347	564629	540876	620151	667539	498733	676522	609813	818772	612238	657764	627997
P-L-PIPECOLIC ACID	803680	431084	628448	686040	472641	436537	436350	369497	486721	529277	427153	395466	325331	422116	284477	809256	990324	805041	1.0828e+06	981427	776667	857330	1.32726e+06	708525	574555	1.13557e+06	846122	1.0562e+06	1.58602e+06	1.42403e+06	640623	451931	405291	880162	912645	1.24703e+06
P-L-PIPECOLIC ACID	114569	68112.3	85588.3	96049.5	58422.6	73133.5	76833	73257.1	83836.5	77923.2	75390.3	76753.8	70355.5	76992.5	56011.3	112018	122530	116006	124390	136359	102213	120360	120383	103140	115959	145058	115081	126098	140346	137100	106734	75556.6	76728	113463	124903	159740
P-L-PIPECOLIC ACID	39544.5	12196.9	30647.8	23084.7	17961.1	19869.9	22356.4	18998.1	18375.8	13959.1	9218.66	20548.1	10090.8	16717.5	8837.85	37469.7	37245.9	33305.1	33892.4	44625.1	26783.4	32318.6	49957.9	26114.1	20523.6	30835.5	24800	34411.8	53205.9	52359.8	27343.6	9876.33	20342.7	39034.2	36520.3	42518.8
P-L-Phenylalanine 13C6	42400000	46300000	40600000	40800000	42900000	43600000	42700000	42100000	44800000	41400000	41600000	43600000	47800000	43400000	44300000	46500000	43300000	44600000	44400000	46500000	45500000	40200000	42300000	42200000	41400000	43600000	38900000	42800000	42700000	44000000	44800000	43800000	47800000	47900000	46000000	46600000
P-L-PHENYLALANINE	354091	405047	239679	333573	333920	341261	361884	337787	401982	301138	480806	323042	468392	395742	349018	307266	289895	333215	276596	316500	289162	282624	272993	267932	294311	289936	278239	296530	314582	309067	375292	344043	459030	349206	311208	349648
P-L-PHENYLALANINE	32400000	36300000	23800000	33100000	31400000	30100000	34500000	33900000	35800000	28400000	45000000	28500000	43500000	36000000	33400000	28800000	26300000	30700000	25400000	28200000	26900000	25000000	26700000	26000000	27300000	27900000	27400000	27600000	28400000	29800000	33000000	32800000	40300000	30100000	28900000	30800000
P-L-PHENYLALANINE	243064	264917	161897	241450	241468	238875	246076	231426	263200	211035	354902	195108	300270	272390	269072	188523	208584	238823	185957	222581	135570	181616	173925	183706	201195	196396	192993	192232	199493	216316	228449	256325	253669	201416	202333	191831
P-L-ORNITHINE	129655	143405	123737	135455	158924	102528	139802	107309	99798.2	247071	189515	195001	122900	133287	118484	135153	181824	111504	131710	179604	109711	138165	78748	95656.9	79060.6	149860	108628	82009.1	55800.3	73735.5	115224	109710	134285	152366	86425.5	102298
P-L-ORNITHINE	469455	504967	362863	348848	506351	365707	403315	314556	319034	645340	545588	522804	466037	416292	417982	458950	617477	348969	468298	628308	360791	368770	263025	279015	228119	566902	293906	265921	215630	267070	448141	392143	481789	516911	313324	318150
P-L-ORNITHINE	890902	1.00989e+06	443386	547493	1.05392e+06	728325	651904	392278	644734	1.18542e+06	1.12616e+06	758808	913020	855445	871782	950048	1.26058e+06	691889	937716	1.37217e+06	766407	544722	530953	456938	355779	1.13854e+06	454336	538975	399038	502299	871254	842580	1.01037e+06	1.0298e+06	584255	620430
P-L-ORNITHINE	86627	98825.3	66529.8	59243.8	91355	73398.6	62745.8	43030.9	55462.6	116100	97748	95308	88800.6	69377.6	84109.7	80975.6	108244	54019.8	82602.8	112758	71955.1	55782	50375.8	44456.9	36147.9	83403.9	46816.5	48734.7	35093.7	39811.4	81700.7	78239.1	98535.2	87085.7	52154.1	51952.1
P-L-METHIONINE	874461	948899	665028	1.08972e+06	787878	590416	864141	825021	702794	605983	1.05347e+06	619834	1.41368e+06	735014	708772	433651	324687	678048	777079	726438	639616	486757	90803.7	67400.9	53808.7	504470	25031.5	30740.9	16426.3	51780.5	1.00127e+06	764922	958098	564365	288333	128738
P-L-METHIONINE	5.45824e+06	6.12615e+06	4.46829e+06	6.34373e+06	4.97417e+06	3.91255e+06	5.06686e+06	5.06816e+06	4.45233e+06	3.4362e+06	6.52972e+06	4.01187e+06	8.90797e+06	4.77641e+06	4.61935e+06	2.7731e+06	2.07919e+06	4.27483e+06	4.94259e+06	4.69681e+06	4.27235e+06	2.94737e+06	543538	409866	243828	3.28596e+06	148899	184283	101599	293864	6.48052e+06	4.92325e+06	6.20724e+06	3.70033e+06	1.8616e+06	851128
P-L-LYSINE	236250	239481	216690	242507	271476	255338	327113	248755	300112	269715	491657	310002	332959	282306	294272	202738	193300	203734	286877	314827	226257	211542	182663	182030	154887	263309	187938	180157	196215	206613	257166	287293	346554	248754	195097	237311
P-L-LYSINE	4.43712e+06	4.17018e+06	3.69828e+06	4.26401e+06	4.44298e+06	4.30152e+06	5.80935e+06	4.38952e+06	5.0574e+06	4.52077e+06	8.45966e+06	5.11798e+06	6.02819e+06	5024337	5.37462e+06	3.51254e+06	3.29448e+06	3.64949e+06	4.88027e+06	5.28123e+06	3.99816e+06	3.60051e+06	3.14333e+06	2.96226e+06	2.70104e+06	4.87212e+06	3.33623e+06	3.14105e+06	3.53297e+06	3.71942e+06	4.38334e+06	4.99082e+06	6.27003e+06	4.19029e+06	3.70966e+06	3.96173e+06
P-L-LYSINE	633032	896616	2729703	648149	734879	539571	4.47827e+06	529724	4.15721e+06	815752	7468773	3800914	933676	808690	4.73198e+06	2903762	2.4324e+06	769712	4.08934e+06	4.16705e+06	1.35053e+06	537567	2290220	1.86298e+06	1.82766e+06	3.58192e+06	2243220	2.18537e+06	2179157	2.5887e+06	3868258	910264	1.63512e+06	3.45821e+06	2.72087e+06	2.66905e+06
P-L-LYSINE	19500000	18300000	14200000	17600000	19400000	19400000	23700000	16700000	21800000	18700000	36000000	20400000	26400000	22000000	23600000	15400000	14400000	16200000	21500000	22700000	17700000	14400000	13900000	12700000	11400000	21200000	13500000	14000000	15700000	16100000	19700000	21900000	27900000	18300000	16300000	17300000
P-L-LYSINE	1.27867e+06	1.27669e+06	1.22659e+06	1.2605e+06	1.35115e+06	1.38197e+06	1.86122e+06	1.24895e+06	1.51559e+06	1.3996e+06	2.58528e+06	1.53949e+06	1.91721e+06	1.44125e+06	1.60913e+06	1.05681e+06	1.03566e+06	1.00088e+06	1.45141e+06	1.57239e+06	1.25383e+06	1.11061e+06	1.02346e+06	937173	947804	1.45077e+06	1.03407e+06	977769	1.05452e+06	1.1226e+06	1.34031e+06	1.54149e+06	1.91207e+06	1.21747e+06	1.14721e+06	1.21339e+06
P-L-LYSINE	632681	644573	490965	651240	690369	587818	834973	620697	697456	635239	1.38346e+06	718669	748624	778154	716370	539290	501040	505646	699937	778188	582379	519238	501955	433719	411435	724350	533518	482478	581327	685070	647065	723028	864722	557843	523996	628260
P-L-Leucine-D10	40400000	45400000	34300000	36900000	39600000	43600000	39100000	33700000	41500000	34600000	39100000	36100000	45100000	40100000	43200000	45900000	41400000	43300000	44700000	47900000	44500000	35500000	40800000	38200000	36900000	44100000	35300000	42400000	43200000	41600000	48000000	44300000	47300000	46300000	45300000	45400000
P-L-Leucine 13C6	31900000	37200000	26700000	28500000	31200000	36600000	29700000	26600000	32600000	28100000	30200000	28300000	37300000	32200000	34500000	37100000	32500000	34900000	35900000	39700000	36300000	27500000	33200000	30400000	28500000	34400000	28100000	33100000	35300000	33100000	39900000	38100000	40400000	40000000	40200000	40000000
P-L-KYNURENINE	25699.7	29572.5	12679.7	17897.1	23790.1	27660.4	30133.4	32976.7	34019.8	18790.3	57592.5	16436	105720	45819.9	52742.2	20399.9	17002.9	24451.5	22504.8	19781	25885.6	33771.7	24338.7	14803.5	19792.1	48576.9	24381.3	20659.9	31554.2	53654.3	26780.3	32067	71573.8	29259.7	30513.6	44340.1
P-L-ISOLEUCINE	215844	269665	154550	210790	218203	213316	222246	196331	263598	172973	236675	166458	272935	258345	247018	197163	179378	189902	184281	191568	218595	168901	182649	158140	165482	204591	176667	186655	217985	238038	273073	241951	307085	197886	207222	255473
P-L-HISTIDINOL	14861	35387.1	10567.1	13810.7	25107.8	37443.6	30483.3	16470.7	38073.8	42733.8	24944.9	22874.8	30550	40788.3	25872.4	41084.8	38244.9	58565.7	20174.8	34961.9	23319.4	23787.9	54220.9	27638.7	59253	30781.4	54710.8	49025.4	36939.7	31679.1	30746.8	39360.7	33809.1	30122.5	41667.4	41800.6
P-L-HISTIDINOL	1.52762e+06	1.59483e+06	1.50675e+06	1.5345e+06	1.6426e+06	1.2958e+06	1.6993e+06	1.77717e+06	1.83793e+06	1.38228e+06	1.98283e+06	1.65849e+06	1.96777e+06	2.22016e+06	1796503	1.34536e+06	1.1287e+06	1.30802e+06	1.04286e+06	925052	1.24216e+06	1.39439e+06	1.06779e+06	1.15145e+06	1.36129e+06	1.07656e+06	999595	976631	1.02569e+06	1.06877e+06	1.67321e+06	1.51489e+06	1.90944e+06	1.16716e+06	1.25937e+06	1.06139e+06
P-L-HISTIDINE	30400000	30600000	28900000	34500000	33100000	24400000	35300000	33500000	30900000	27400000	36700000	33500000	35000000	33000000	28200000	18700000	16300000	23400000	19400000	19400000	24400000	24500000	18700000	17900000	21700000	20300000	18900000	17300000	19000000	19700000	30200000	27700000	33100000	18700000	21400000	18200000
P-L-HISTIDINE	591199	701866	474568	671576	637211	614389	701543	637083	736517	617922	771563	587039	762027	702364	686048	482184	501870	582623	559340	561138	547329	530421	511384	498763	582475	549359	549024	491753	535660	613840	670672	662077	741649	560760	560494	595440
P-L-GLUTAMINE	104000000	104000000	89400000	101000000	109000000	77800000	94500000	97000000	93000000	87000000	112000000	78000000	88700000	92600000	75700000	103000000	96700000	90000000	93100000	97600000	90500000	88500000	101000000	90200000	94900000	99700000	102000000	94200000	106000000	107000000	97700000	85200000	88100000	96100000	94400000	104000000
P-L-GLUTAMINE	181429	207597	194798	196079	179519	147138	187667	190122	192361	177949	227577	204953	185545	163090	152822	200395	192842	165623	157757	215868	165185	166077	222172	180285	195167	178296	198625	173573	197995	190276	174961	190284	184502	186095	204301	194233
P-L-GLUTAMINE	47684.6	43143.1	29507.4	37219.3	39258.9	33119.6	40011.7	38651.5	46158.8	38357	43705.2	30150.7	50880.9	39977.1	32014.7	55856.6	44313.9	45081.2	47877.2	47073.8	41320	29152	41078	42348.1	42809.5	48895.2	39353.2	41377.7	44053.1	43605.2	52429.5	37317.3	47956.8	40756.6	35685.9	47493.4
P-L-GLUTAMIC ACID	38500000	39400000	30300000	36900000	40700000	29600000	33900000	33100000	35000000	32600000	41000000	26800000	33600000	35000000	28900000	39100000	36400000	34100000	36400000	37600000	35200000	32300000	38600000	34300000	34700000	37500000	39600000	35900000	42100000	40500000	38400000	33000000	33200000	36900000	36500000	40300000
P-L-GLUTAMIC ACID	90624.1	118079	64305.9	89830.6	104425	75099.3	63946.8	67680.2	80688.8	69954.4	70528.2	68215	44655.5	89095.5	50825.9	102259	83748.5	93088.6	96209	76816.4	87740.4	84833.4	71667.8	63886.1	60119.4	67566.8	78480.6	92663.8	100554	81911.5	119529	100136	84081.8	91343.4	68077.1	72489.9
P-L-GLUTAMIC ACID	34600000	40000000	27800000	38600000	31800000	28600000	20500000	29700000	31500000	25600000	24300000	20800000	19600000	28100000	21500000	33400000	37200000	29100000	27800000	32800000	28200000	28000000	26000000	24900000	24000000	21800000	30300000	24600000	31800000	28500000	33900000	27400000	22500000	32400000	27800000	27700000
P-L-GLUTAMIC ACID	558549	585230	450330	576576	486558	517815	344943	422283	497279	478881	381130	339771	328910	422958	318615	455252	608923	484302	445367	539273	458911	460734	462201	404769	456294	361238	511859	399603	496883	462697	570379	435764	354421	495066	464905	444755
P-L-CYSTINE	345711	369812	310791	312881	334192	229068	367897	345819	395411	273742	362422	347998	440270	438588	348477	237786	210860	314584	180061	195092	237183	277617	239158	261844	331564	275738	232530	272137	263466	215732	351441	328220	354438	264739	270273	155626
P-L-CARNITINE	47000000	42300000	32600000	36200000	40900000	35700000	40900000	33900000	36600000	31100000	45600000	34000000	38700000	40700000	32000000	46100000	42300000	41400000	47900000	51300000	40100000	37300000	40200000	34000000	30800000	42900000	43000000	37100000	40400000	40700000	43900000	36000000	40900000	45400000	39400000	43100000
P-L-CARNITINE	2.40909e+06	2.37639e+06	1.79726e+06	1.94878e+06	2.18735e+06	2.37641e+06	2.1691e+06	1.89293e+06	2.20099e+06	1.90509e+06	2.36253e+06	1.90856e+06	2.25251e+06	2.35954e+06	2.12858e+06	2.48121e+06	2.3362e+06	2.46736e+06	2.39778e+06	2.59645e+06	2.47045e+06	1.9329e+06	2.78948e+06	2.06521e+06	2.06319e+06	2.44553e+06	3.86974e+06	4.0135e+06	3.66929e+06	2.23543e+06	2.45821e+06	2.2624e+06	2.58231e+06	2.48894e+06	2.4158e+06	3.7907e+06
P-L-ASPARTATE	131286	153789	122724	119864	128245	68802.8	91215.3	129745	121984	93236	105382	114866	133352	146533	105974	87825.3	99117.4	138371	105122	92340.6	122689	111883	102746	65536.3	114426	147743	134391	119083	142411	152125	134947	95386.6	105038	100728	112950	78724.9
P-L-ASPARAGINE	1.88393e+06	1.55252e+06	1.59206e+06	1.68034e+06	1.8153e+06	1.18915e+06	1.56477e+06	1.72171e+06	1.60674e+06	1.42955e+06	1.38945e+06	1.19187e+06	1.35682e+06	1.35641e+06	1.2271e+06	1.09653e+06	1.53738e+06	1.47285e+06	1.42177e+06	1.28138e+06	1.39484e+06	1.54728e+06	1.41023e+06	1.45926e+06	1.56386e+06	1.30877e+06	1.65996e+06	1.44595e+06	1.40077e+06	1.63794e+06	1.41711e+06	1.3864e+06	1.17106e+06	1.25235e+06	1.3098e+06	1.37435e+06
P-L-ASPARAGINE	6.02511e+06	8.16715e+06	3.65719e+06	5.41869e+06	7.59367e+06	5882367	5.84678e+06	4.98856e+06	6.60365e+06	4.79544e+06	7.91779e+06	3.98405e+06	8.80784e+06	7.22973e+06	7.25843e+06	6.07271e+06	5.78827e+06	6.40058e+06	5.76333e+06	6.89083e+06	5.68048e+06	4.1838e+06	5.24933e+06	4.31287e+06	4.4911e+06	5.69383e+06	4.41635e+06	5.02883e+06	5.38104e+06	5.92465e+06	7.32158e+06	6.20776e+06	7.77439e+06	6.14642e+06	5.48631e+06	5.71223e+06
P-L-ASPARAGINE	318183	386556	300697	300096	434260	284020	412542	337162	404800	353343	393194	261778	328126	412316	411230	255887	372029	340387	282576	401035	321299	276326	410401	446051	467956	351827	443128	402310	362395	431911	356212	316393	351728	322742	376634	421501
P-L-ARGININE	63100000	51900000	51100000	61700000	54800000	57900000	79200000	68400000	69300000	62400000	79800000	66900000	56400000	58500000	58400000	46600000	48500000	52400000	59700000	57800000	51400000	53400000	47900000	49000000	47800000	60700000	59200000	51300000	60300000	60400000	52700000	63300000	64500000	52200000	53800000	57800000
P-L-ARGININE	1.04021e+06	959365	954224	1.01842e+06	907658	1.14599e+06	1298736	1.16949e+06	1.23182e+06	1.13037e+06	1.42276e+06	1.1963e+06	979217	975346	1.07374e+06	742877	885128	958895	893170	978560	918148	938750	936433	973753	985070	1.08996e+06	1.05349e+06	1.0072e+06	963950	971826	972228	1.22251e+06	1.13714e+06	880310	1.02489e+06	1.0981e+06
P-L-ANSERINE	140000000	136000000	133000000	140000000	149000000	121000000	147000000	162000000	142000000	121000000	166000000	139000000	159000000	169000000	151000000	116000000	105000000	119000000	91700000	77300000	110000000	109000000	100000000	113000000	130000000	109000000	95000000	98700000	100000000	111000000	128000000	131000000	151000000	96200000	116000000	100000000
P-ISOLEUCINE	25400000	29200000	15600000	24300000	23300000	23200000	25300000	22400000	27200000	20900000	28000000	18500000	29300000	27700000	26300000	21100000	18900000	22700000	20600000	20400000	21500000	18000000	21600000	19500000	20000000	23600000	21300000	21800000	23300000	25500000	28100000	26400000	29300000	21300000	23600000	25800000
P-Isocytosine	638219	556320	394432	536401	542286	536039	434260	414610	533602	530462	463858	381942	527207	586985	382440	531168	502401	554028	765360	632419	643017	582698	576066	548637	481254	591398	616170	650464	650334	590962	631051	573923	494048	579271	705652	697397
P-HYPOXANTHINE	47400000	50000000	27100000	43300000	48700000	45600000	48900000	34800000	46300000	44000000	48500000	31100000	47600000	54500000	44500000	51000000	49300000	55200000	52000000	59000000	53000000	41600000	48200000	46700000	45200000	60000000	49600000	50000000	56400000	56200000	50300000	49900000	48200000	55700000	56200000	62700000
P-HYPOXANTHINE	5.96199e+06	6.6073e+06	5.15973e+06	5.75373e+06	5.91306e+06	6.34535e+06	6.37534e+06	5.07159e+06	5.79474e+06	5.61249e+06	5.79069e+06	5.07516e+06	6.98416e+06	7.15041e+06	6.58681e+06	6.6982e+06	6.02045e+06	6.17671e+06	6.63007e+06	7.03163e+06	6.82513e+06	5.58992e+06	5.72006e+06	5.34012e+06	5.66494e+06	6.93931e+06	5.19833e+06	5.65877e+06	5.6543e+06	5.77939e+06	7.05614e+06	6.87123e+06	7.51806e+06	6.63883e+06	7.12028e+06	6.76984e+06
P-HOMOSERINE	20900000	18600000	16500000	23000000	18400000	18500000	21200000	23500000	21700000	20800000	21200000	19400000	19800000	23100000	18300000	18200000	20100000	20100000	17600000	24600000	17300000	18300000	16700000	14600000	17400000	17900000	18400000	17400000	17700000	19300000	19300000	20500000	19500000	20000000	17700000	18200000
P-HOMOSERINE	66047.4	43351.4	36873.9	47816.2	25676.8	63553	78552.2	43302	69039.3	78493.2	60558.8	84657.9	68709	50413.8	63390.7	38110.1	44725.2	52467.2	65928	70456.5	51287.2	71407.7	42595.6	59235.7	61509	61273.8	41909.3	50599.3	46981.5	53766.3	56653.1	53582.4	54084.5	65678.2	37859.7	63734.8
P-HISTAMINE	2.39252e+06	2.34973e+06	930560	1.95984e+06	2.79303e+06	2.33756e+06	3.26457e+06	1.31278e+06	2.32572e+06	2.66501e+06	2.50529e+06	1.58765e+06	2.24131e+06	2.60815e+06	1.73589e+06	3.13505e+06	2.27968e+06	3.3717e+06	2.32069e+06	2.7598e+06	2.23975e+06	2.34075e+06	2.43397e+06	1.30877e+06	2.45403e+06	1.69139e+06	1.77549e+06	1.77051e+06	1.77214e+06	1.69097e+06	2.19476e+06	2.67824e+06	2.36033e+06	2.84079e+06	2.62169e+06	1.85143e+06
P-HISTAMINE	283999	317166	310837	359645	335709	252208	363402	373908	304497	300224	383564	343065	304977	361029	307857	217121	203475	269197	181621	155781	195214	223071	196763	219666	262646	181490	218868	181832	177874	203931	255594	259567	280175	191566	205890	207262
P-HISTAMINE	75607.8	69558.4	37685.7	66705.9	88695.5	67055.9	94622.7	51027.7	85666.5	84538.4	103097	52254.1	58414.3	79444.5	54243.8	87102.8	70749.2	104730	86720.4	95572.1	65024.5	71991.2	70999.4	44308.6	66736.4	55746.2	62821.5	54248.7	66672.5	60290.3	58034.3	96445.6	74588.5	78042.2	76895.8	52625.8
P-GUANOSINE	220697	150290	120725	203596	158690	143985	161359	129323	160311	172419	130424	102876	139446	179616	120264	187754	214361	215263	144062	226615	154964	174276	121153	121771	121384	153925	184464	134325	156498	167918	185870	150622	142618	206844	145979	158673
P-GUANIDINOACETATE	285988	455334	313489	392563	463257	351420	260117	300687	325237	324717	261369	301385	263171	305371	340021	390077	365359	308824	319987	417655	376172	303867	414978	500848	356488	500334	404030	396890	479275	438927	419014	323326	302850	360293	425689	475110
P-Glycyl-L-leucine	163365	159015	88388.2	139714	149317	132977	139961	107705	129729	95052.2	210830	110362	135019	97598.1	119969	179651	148678	152244	119119	198547	138899	82110.4	160019	112363	91141	132117	92543.6	119965	138472	118503	155965	139672	141738	169749	133877	141120
P-GLYCOLALDEHYDE DIMER	33000000	31400000	24200000	28500000	30700000	31500000	28800000	26000000	32100000	30100000	30600000	25900000	32800000	30000000	30500000	31800000	29400000	32200000	34200000	34500000	33200000	28600000	28600000	24900000	23000000	32400000	24300000	28300000	27900000	28200000	32600000	33000000	31100000	32500000	31700000	30100000
P-GLYCINE	5.15787e+06	5.29976e+06	3.4575e+06	4.30025e+06	6.57125e+06	3.608e+06	3.0276e+06	2.84737e+06	3.87195e+06	4.23619e+06	3.288e+06	2.04975e+06	3.61661e+06	3.35602e+06	3.20815e+06	4.14562e+06	4.41916e+06	3.53714e+06	4.4098e+06	4.78339e+06	4.76952e+06	4.15095e+06	3.92237e+06	2.29835e+06	2.63125e+06	4.26013e+06	2.38264e+06	2.77235e+06	3.60795e+06	3.61911e+06	5.43639e+06	3.65799e+06	3.05158e+06	4.06316e+06	4.03802e+06	3.51772e+06
P-Glycerophosphocholine	2.7117e+06	2.15624e+06	1.68831e+06	2.19814e+06	2.73177e+06	1.31958e+06	2.91409e+06	1.09565e+06	1.30961e+06	1.19127e+06	3.72069e+06	1.22563e+06	1.63636e+06	1.38798e+06	1.54103e+06	5.51884e+06	4.53716e+06	2.9977e+06	2.11337e+06	4.01428e+06	2.54757e+06	2.08476e+06	2.79601e+06	2.61947e+06	1.76585e+06	3.3231e+06	2.37694e+06	2.61842e+06	2.56453e+06	2.19516e+06	2.31054e+06	1.52372e+06	1.94559e+06	3.89112e+06	2.37484e+06	2.69581e+06
P-GLYCEROL	148394	157388	129352	185819	147514	154718	152636	152657	211649	152622	162278	119832	135078	353325	150658	187619	177093	161297	206767	173039	139402	216864	151344	167621	145733	135419	127466	150477	141526	141687	157943	155898	182528	180387	172632	153232
P-GLYCEROL	346932	335413	230429	370795	333084	343474	317826	322526	466675	288259	377189	232523	302841	747310	339317	395788	397918	364911	496160	408065	315067	486128	318063	378078	285625	277098	271394	317710	322432	310302	371570	379735	441593	451687	390386	344768
P-GLU-THR	88066.2	97625.3	56643.8	87825	80171.6	73028.4	74518	72604.6	91286.8	59083.6	121511	74393.6	76143.6	58072.7	66992.9	117866	75532.9	86610	72855.5	97447.5	74666	56582.6	91909.7	72026.7	56473	66068.8	55248	65603	89684.7	66447.7	94444.5	78455.6	83580.3	95618.4	79852.5	75743
P-Formylkynurenine	539730	553995	418912	477840	539091	559297	502746	424368	586353	501860	502618	488425	534025	520624	478743	518621	490189	522419	477732	581833	605027	499943	555713	508052	520269	554267	525943	580912	557106	588980	542211	582903	553306	537409	544631	606736
P-FORMATE	1.0556e+06	1.10189e+06	897794	1.15059e+06	1.14769e+06	877055	1.01703e+06	1.09111e+06	1.16493e+06	896047	927321	868764	997258	1.08616e+06	1.02182e+06	845364	974322	1.03944e+06	988139	944037	985172	989282	930651	840602	884799	884247	1.00359e+06	886542	995175	1.02443e+06	1.05357e+06	968480	831314	946519	919751	922063
P-ETHYLMALONIC ACID	180311	148619	112257	145107	187546	137284	153692	106837	144060	144100	182674	102601	169324	192161	136930	213966	209686	194006	172911	210354	156908	146129	155957	155126	127253	190396	156180	159402	171428	171090	168568	152963	159564	220245	181102	213582
P-ERYTHRITOL	130432	144986	47909.7	127040	93188.5	51123.8	34687.3	52262.2	140540	128268	198829	47439.4	44574	135998	34147.9	50328.6	30261.3	46844.2	8152.6	40871.5	109220	50885.8	50274.5	11068.2	28714.9	23026.2	43550.2	52405.4	39961.6		149054	60116.4	103390	34485.4	48533.5	86866.7
P-DIETHANOLAMINE	976817	691336	673096	991460	1.24105e+06	627664	1.2552e+06	751419	1.5753e+06	642100	849254	595492	795064	861288	785542	582000	938898	942193	1.73672e+06	839932	1.08717e+06	1.83202e+06	868005	1.2592e+06	1.08117e+06	1.2118e+06	760628	899989	938448	624821	999570	998403	955152	1.09142e+06	1.37883e+06	1.13587e+06
P-DEOXYCYTIDINE	86851.3	70816.6	54137.9	94034.8	64716.7	76512.9	93419.8	72716.2	84909.9	78497.7	71852.5	67031.5	103850	108425	91718.3	70364.2	57621.4	57939.8	75134.4	105643	84289.9	68433.2	70601.5	68293	67119.1	71409.4	58176.2	65225.8	90771.4	76086.9	83625.5	94871.9	97068.3	80490.1	86186.7	80607.9
P-D-SORBITOL	103973	116448	68627.8	136528	71967.2	137233	54055.2	104064	113691	109276	84910.2	59112.1	139218	139939	116607	109183	121053	1.18142e+06	126146	1.26874e+06	169329	113806	97606	63264.9	1.11207e+06	129331	135105	127616	115665	112114	128118	80944.9	173439	597531	287906	151901
P-D-SORBITOL	54019.2	45173.3	34971.5	45257.1	30522.2	37589.2	47243.2	45848.4	40048.1	36589.3	36618.5	41673.5	43754	63247.6	46710.1	46589.1	46369.5	69600	49936.2	93751.8	68176.6	39686.4	34361.7	29680.2	54059.7	50283	43998.2	42542.1	43814.4	42583.7	42577.6	45687.2	54728.7	64232.2	44449.4	46315.7
P-D-SORBITOL	380721	259868	294396	397974	388886	352209	303273	347304	277465	315013	268618	309098	470495	489172	377218	324302	479385	3.89839e+06	404859	4.18783e+06	531298	413057	336011	302733	3.35266e+06	359126	359029	407600	323540	287752	347038	327894	406004	1.70896e+06	1.04477e+06	384252
P-D-MANNOSAMINE	433765	379273	542061	507127	459791	507082	472259	423798	485157	442129	378786	578597	351654	447293	478804	779445	335944	393179	346694	483920	427038	505475	207271	129470	151186	647538	320702	310163	111821	123233	399928	403900	420698	424456	267280	260856
P-D-MANNOSAMINE	735549	593386	719105	772803	741384	753791	860249	586432	671077	663759	713494	747497	498007	598621	582302	1.08057e+06	1.32961e+06	785364	822162	1.00334e+06	785534	730721	1.27964e+06	1.71093e+06	1.30902e+06	1.48847e+06	1.32504e+06	1.30034e+06	1.41547e+06	1.39397e+06	637083	602192	673616	957957	1.21603e+06	1.30399e+06
P-D-GLYCERIC ACID	33809.1	30842.2	20300.1	32123	29961.7	24401.6	42273.2	27526	28632.4	29136.9	64751.8	32085.4	45752.3	31847	29481.5	144856	78019.5	43096.9	25127.7	62944.2	51118	38735.6	33271.3	35903	23478.4	40066.5	26329.9	29410.2	25539.6	20689.3	38819.2	34822	45555.8	81216	38251.6	38587.9
P-CYCLO-PROLYLGLYCINE	44316.4	75305.8	95124.3	58942.8	45437.9	75720.9	48842.3	56124.5	54757.2	32179	30116.6	46619	42899.2	33402.5	73209.2	136014	82261.8	85960.4	54133.1	55571.9	95393.3	61828.7	45519.6	49927.4	51249.8	214171	51474.3	59921.7	88192.6	41475	74901.6	57833.3	51157.7	87342.5	68355.9	93022.7
P-CREATININE	2.68349e+06	2.81018e+06	2.15437e+06	2.34013e+06	2.56635e+06	2.75761e+06	2.61017e+06	2.27165e+06	2.61256e+06	2.60173e+06	2.595e+06	2.41043e+06	2.75353e+06	2.45793e+06	2.69065e+06	2.89672e+06	2.5988e+06	2.78912e+06	2.74762e+06	2.95596e+06	2.67e+06	2.5132e+06	2.83195e+06	2.57779e+06	2.3944e+06	2.64705e+06	2.49078e+06	2.63569e+06	2.77885e+06	2.89351e+06	2.9835e+06	2.8863e+06	2.92094e+06	2.79168e+06	3.0164e+06	3.1568e+06
P-CREATININE	123438	135598	87955.3	98945.8	112317	136967	105633	92441.2	124401	105889	112422	98181.8	129914	134332	131209	144294	133247	140879	129230	158452	129727	98998.3	120815	119069	109113	133066	109282	135355	137335	126956	145194	124279	140233	134302	148325	169924
P-Creatine-D3	28100000	28500000	28600000	28400000	29200000	30100000	29200000	27100000	30500000	28800000	27400000	28000000	30500000	27500000	30000000	31600000	31400000	30300000	29200000	30700000	28900000	28200000	29000000	28400000	28800000	28300000	27300000	28200000	27700000	28400000	29700000	30400000	29800000	29800000	30800000	29400000
P-Creatine-D3	134314	179070	249449	147954	157762	153472	155061	253554	148045	145303	151438	103652	119752	75167.8	153575	200695	127117	122791	206826	175856	131078	136321	194236	197245	235527	119074	101316	142344	169521	116930	164616	198582	123132	127532	145077	116204
P-Creatine-D3	95859.4	75167.6	72098.1	86662.3	80525.8	87527.4	82779.9	82184.7	86615.7	72804.8	93373.4	85766.9	114230	113075	102758	93236.4	66317.9	91608.7	76774.9	57841.6	60519.9	65342	77261.1	55072	65139.6	72089.5	72257.3	63380.8	63534.5	54551	90189.7	93836.2	108715	72637.3	73114.2	74193.5
P-CREATINE	12300000	14400000	8.99237e+06	10700000	11800000	14400000	11100000	10200000	12700000	10600000	13500000	11300000	13100000	13800000	14200000	14700000	10800000	13600000	13800000	16000000	14200000	11700000	12400000	10500000	10300000	17600000	13500000	15000000	14700000	13700000	15300000	15100000	16000000	15900000	16100000	18700000
P-CREATINE	1470000000	1360000000	1240000000	1430000000	1450000000	1310000000	1510000000	1380000000	1440000000	1370000000	1630000000	1450000000	1400000000	1450000000	1330000000	1410000000	1310000000	1400000000	1410000000	1510000000	1290000000	1460000000	1430000000	1400000000	1330000000	1530000000	1540000000	1410000000	1490000000	1610000000	1360000000	1350000000	1440000000	1360000000	1390000000	1540000000
P-CREATINE	10000000	9.76278e+06	9.79681e+06	9.95064e+06	9.98997e+06	9.28326e+06	10300000	9.76138e+06	10400000	10100000	10600000	10100000	10200000	9.22265e+06	9.45006e+06	9.96387e+06	10200000	9525257	9.54455e+06	10400000	9.1648e+06	10100000	10700000	9.63997e+06	10200000	9.54138e+06	10500000	9.50477e+06	9.47227e+06	10500000	9.58926e+06	9.40671e+06	9.80945e+06	9.37068e+06	9.98808e+06	10700000
P-CITRULLINE	2.99624e+06	2.32868e+06	1.90292e+06	2.57288e+06	2.59954e+06	2.33219e+06	2.13766e+06	2.26313e+06	2.10899e+06	2.73979e+06	1.79044e+06	1.85624e+06	1.3343e+06	1.88084e+06	1.59196e+06	2.81912e+06	2.92741e+06	2.25038e+06	2.70867e+06	2.94959e+06	2.64805e+06	2.38228e+06	2.777e+06	2.14739e+06	1.94544e+06	2.68171e+06	2.77414e+06	2.72332e+06	3.06528e+06	2.90491e+06	2.55527e+06	2.34322e+06	1.74422e+06	2.82202e+06	2.46931e+06	2.98958e+06
P-CITRULLINE	8.16448e+06	6.10705e+06	5.51198e+06	7.0638e+06	7.01507e+06	6.39156e+06	5.84257e+06	6.34894e+06	5.7879e+06	7.4809e+06	4.96182e+06	5.43467e+06	3.49789e+06	4.95264e+06	4.26566e+06	7.55847e+06	7.91264e+06	6.03168e+06	7.24095e+06	7.90624e+06	6.95068e+06	6.62833e+06	7.29589e+06	6.03247e+06	5.2842e+06	7.38457e+06	7.40727e+06	7.28624e+06	8.06831e+06	7.82936e+06	6.77547e+06	6.25216e+06	4.55824e+06	7.42507e+06	6.72922e+06	7.71398e+06
P-Citrate+NH3	35928.3	8222.22	35075.7	41511	33977	17733.6	61033.3	10758.3	5317.32	32112.8	61370	33729.8	38612.2	42270.6	21559.8	55179.5	42936.2	44316.1	63983.3	75325.5	45243.6	51894	55681.5	34833.1	34593.3	54483.6	40245.1	47685.2	43173.9	33960.4	29860.7	25024.7	36935.1	46646.5	46097.8	47201.4
P-Citrate source fragment (+NH3)	19404.7		18188.5	23111.6	16214.8	10955.6	30868.5	4459.24	3081.96	17136.4	31809.2	18050.6	18314	23405.7	13561.7	37334.8	27840.7	31486	42238.9	47949.1	32029.3	31603	32543.5	21640.8	23546.9	33607.3	25442.8	30557.3	25886.2	21124.6	18295.4	13680.5	23655.4	28886.1	27650.7	25105
P-CITRATE	33137.7	9837.88	27178	31526.9	30492.7	15823.1	44237.4	10162.6	5553.48	29025.7	63590.4	26148.9	39276.3	38110.8	22025.2	48728.7	46049.7	41931.4	64369.2	67107.6	48023.8	49831.5	44886.9	36114	30642.7	56654.3	32907.5	40707.9	39119.3	33177.2	28348.9	19964.4	34978.9	51160.3	44269.4	47253.7
P-CITRATE	114881	54100.9	95719.7	107560	103629	53265.6	137612	25801.7	47310.4	82729	341994	84377.1	100601	134017	66944.2	175972	137221	144192	232206	234104	137915	165298	150271	113065	105542	177281	119133	129837	129506	108700	94425.6	75179.3	117264	148588	177998	140805
P-CHOLINE	32200000	36100000	22500000	25400000	35500000	28200000	29700000	30100000	32400000	27100000	33300000	20500000	36700000	32400000	30000000	20500000	22300000	26800000	30800000	29600000	29600000	30200000	29000000	29700000	31200000	35500000	36500000	32800000	33600000	33800000	34300000	31100000	32900000	26100000	35900000	37400000
P-CELLOBIOSE	770581	654427	542615	610816	640592	626858	991544	390877	430676	368713	925725	1.05819e+06	594548	735314	693095	1.31024e+06	1.16741e+06	526711	404520	820541	707624	613844	574867	655837	544454	394641	281468	303999	301928	399709	658659	527407	838998	819722	579444	339687
P-CARNOSINE	185000000	178000000	180000000	212000000	210000000	143000000	207000000	190000000	187000000	169000000	206000000	199000000	187000000	200000000	169000000	111000000	90700000	140000000	109000000	122000000	152000000	149000000	125000000	128000000	156000000	124000000	121000000	116000000	130000000	130000000	189000000	165000000	179000000	116000000	139000000	129000000
P-CARNOSINE	117881	86578.5	68063.8	90713.7	115066	74815.7	95368.3	78416.9	78658.3	72344.9	110635	90024.9	101744	82121.8	72872.8	36943.6	42497.7	47732.6	59538.7	64727.9	63710.1	63060.8	56791.9	51424.8	97116.6	71228.5	54461.2	85178.1	76918.7	71225.7	75221.2	101081	104082	46756.5	73317.9	58104.2
P-CARNOSINE	3.45532e+06	3.19549e+06	3.96772e+06	3.38948e+06	4.09491e+06	2.62868e+06	3.73825e+06	3.67825e+06	3.69813e+06	3.05918e+06	2822285	3647496	2.92151e+06	3772874	3.44357e+06	2.50563e+06	2.23057e+06	3.26321e+06	2.15856e+06	2.73876e+06	3545222	2.94172e+06	2.8479e+06	2252424	3.47691e+06	2.65384e+06	2167094	2.32577e+06	2.75069e+06	2.20617e+06	3.59641e+06	3.34365e+06	3.25457e+06	2559154	3.17392e+06	2.54844e+06
P-C5-SUGAR ALCOHOL	112415	158344	108145	142407	195235	110364	194289	196595	219087	194455	218087	172195	175141	155693	137635	96439.3	166489	141456	155188	160452	164664	147929	150032	125115	99338.2	195683	139931	134458	171840	193369	134603	147654	163507	186609	170426	106194
P-BUTYROBETAINE	2.74127e+06	3.78548e+06	1.28478e+06	1.8753e+06	3.37953e+06	2.39474e+06	2.09204e+06	1.64806e+06	2.13316e+06	1.6323e+06	3.53624e+06	1.69306e+06	2.6637e+06	2.5448e+06	2.17205e+06	2.37436e+06	2.60017e+06	3.04739e+06	2.82699e+06	3.0279e+06	2.74195e+06	2.18419e+06	2.70271e+06	2.71344e+06	2.21039e+06	3.13224e+06	2.57624e+06	2703963	3.52078e+06	3.11125e+06	3.07165e+06	2.5377e+06	2.88424e+06	2.8837e+06	3.09237e+06	3.54344e+06
P-Butanoylcarnitine	491213	297737	198906	117724	367170	269419	269740	124209	240050	219940	781225	383837	559808	218073	215804	166001	169235	132807	130142	247188	85537.5	92564.3	111258	230495	179415	514136	324634	348732	94860	132103	339610	262299	491559	183286	165826	317510
P-Butanoylcarnitine	430067	596002	168239	249695	421076	281591	254157	191150	266361	224336	251129	158574	219869	348347	325751	399174	275477	185409	234805	269657	187579	188357	223404	220274	202704	281865	227061	346393	258077	247886	453009	263780	274406	277470	257820	312831
P-BOC-D-Phenylalanine	57900000	57300000	53600000	54400000	56100000	57800000	55000000	54300000	57500000	58100000	59200000	54300000	55900000	55800000	55500000	60700000	58500000	60600000	58300000	63300000	56200000	54100000	53700000	57400000	55600000	57900000	54500000	55300000	58800000	55900000	60100000	57800000	57900000	57900000	56500000	58800000
P-BETAINE	299023	585512	595610	329186	596907		424309	356063	179024	195144	195367	350132		327796	191633	481748	642713	235625		642292		487257	443238	194864	337880	398956	407872	407572	447177	393894	398917	202774	260827	316029	381962	222671
P-BETA-ALANINE	70303.6	50075.9	96463.1	76769.2	112758	57822.8	94659.3	89458.5	68362.9	66029.4	82840.5	151048	128720	117121	94804	85845.8	85461.3	57208.3	42687.3	53836.6	54035.8	109612	46858.1	46187.7	61614.6	61096.9	50896.1	43649.1	42369.1	39988.9	75429.5	54678.5	66306.4	55226.5	51930.4	52749
P-ASPARTATE	12700000	13300000	8.70357e+06	9.6713e+06	11900000	10800000	8.89931e+06	9.18711e+06	11700000	8.25692e+06	8.41359e+06	7.06931e+06	10900000	10600000	10600000	9.54117e+06	11100000	14300000	13100000	11200000	12900000	9.76868e+06	11200000	9.67655e+06	9.04843e+06	11200000	9.92286e+06	11500000	13900000	12800000	13000000	12200000	10300000	12400000	12300000	13500000
P-ARABINOSE	165242	172652	123611	128242	176187	141492	152422	120037	155724	128944	164716	113877	169684	186024	166755	155173	181678	172208	172849	170923	176565	119315	212337	223737	165480	203124	204534	250197	251807	235912	177858	159231	167692	186978	208081	267834
P-ARABINOSE	102231	97358.7	82565.4	109084	69659.6	93742.9	94591.7	70842.5	44671.5	96836.3	123645	68360.2	104550	148289	74164.5	99267.7	101054	73781.2	117779	111138	70849	87675.3	114049	89663.5	87024.4	132696	80577.8	124491	163788	125307	117769	110349	126064	97674.5	102637	144999
P-ALPHA-D-GLUCOSE	347401	312478	300216	446666	280452	311061	327504	298396	287903	302554	297237	314472	250940	350607	277120	434477	430926	339029	393463	467888	312803	322265	348261	464370	398041	492307	307684	343131	402903	403542	327792	265121	281325	414383	328465	381537
P-ALPHA-AMINOADIPATE/N-METHYL-L-GLUTAMATE	283262	165956	152285	96049.9	121301	98337.3	132744	136201	164007	107756	133429	158653	69057.1	131742	132842	151849	108313	75922.9	92660.4	103031	58276.1	66825.1	119976	72743.4	95535.3	146336	119032	113805	101839	117761	126428	115106	74885.1	88378.8	71917.8	108043
P-ALPHA-AMINOADIPATE/N-METHYL-L-GLUTAMATE	31820.9	32829	126612	239209	29764.3	30161.8		20019.9	47048	138573	99650.3	145089	168722	117166	90231	26913.5	131947	64396.4	126631	40307.3	235262	18413.9	156941	10866.5	11710.7	145276	23041.9	40578.9	11311.8	8567.7	198876	103237	12148.4	209793	86078.1	13969.4
P-ALDOPENTOSE	735752	699299	707476	729282	840156	609366	730562	639105	632014	680136	752118	562973	745383	644996	680790	753855	856602	737872	852029	753639	723166	750675	736976	778064	755569	693025	808335	776420	800789	790048	813701	692536	713174	801864	791376	786913
P-ALDO/KETO-HEXOSE	4.00565e+06	2.97169e+06	3.28613e+06	3.85074e+06	3.21046e+06	3.10199e+06	4.06721e+06	2.66982e+06	3.13081e+06	3.11851e+06	3.56189e+06	3.78111e+06	3.71409e+06	3117233	3.19674e+06	5.36371e+06	5.44823e+06	3.98452e+06	4.16056e+06	4.49224e+06	3.73746e+06	3.47827e+06	3.94734e+06	4.56605e+06	3.92299e+06	5.01069e+06	3.27405e+06	3.33055e+06	3.51746e+06	3.95808e+06	3.34977e+06	3.0916e+06	3.26176e+06	4.65806e+06	4.07091e+06	3.74488e+06
P-ALANINE/SARCOSINE	33100000	27500000	23100000	30200000	35300000	23800000	28700000	24100000	26800000	29200000	33500000	22000000	28300000	27600000	26100000	35000000	33400000	31400000	29400000	36300000	26100000	27400000	31000000	24600000	23800000	33000000	28500000	29100000	26800000	28600000	29400000	26100000	29300000	32400000	29200000	29900000
P-ALANINE/SARCOSINE	7.27334e+06	6.18413e+06	12600000	10500000	6.61598e+06	5.85259e+06	9.23186e+06	13200000	6.72267e+06	8.37467e+06	7.53627e+06	11700000	5.98633e+06	6.34641e+06	6.09464e+06	6.61527e+06	6.12172e+06	6.31825e+06	6.11855e+06	6.39301e+06	5.95307e+06	11500000	6.59719e+06	7.18106e+06	7.29107e+06	6.94128e+06	10200000	6.31275e+06	6.97295e+06	7.32095e+06	6.09731e+06	5.87957e+06	6.86331e+06	6.09299e+06	6.20385e+06	6.81489e+06
P-ADENINE	30829	36239.4	12653.6	28232.1	32681	19951.8	33944	18697.2	28224.6	20631.1	52485.4	26772.5	30796.2	26140.2	27429.9	28668.6	20078.2	13895.1	12015.3	27247.8	18207.5	14422.9	16352.7	16702	11455	16890.7	13969.2	20104.7	15741	14433.6	38342.8	27907.2	36622	19902.4	19431.7	15485.7
P-Acyl-Carnitine(5-OH)	579034	519842	313369	393366	473271	387827	436058	255368	336454	401997	470176	353316	418348	233685	302452	802821	728114	835790	780880	1.01138e+06	819776	701979	677407	741872	685542	805766	782182	825818	746765	738794	483217	391655	381141	811530	892634	836231
P-5-OXO-D-PROLINE	1.82705e+06	1.93327e+06	983177	1.26028e+06	1.40058e+06	1.12949e+06	1.21028e+06	976648	1.24033e+06	1.44215e+06	1.24047e+06	1.15609e+06	1.17415e+06	1.73333e+06	1.45665e+06	988690	1695359	1.44912e+06	1.28097e+06	2.32182e+06	1.32989e+06	1.17442e+06	1.16242e+06	999922	992865	1.62194e+06	1.52382e+06	1.10487e+06	1263565	1.03764e+06	1.56699e+06	1424108	1.53256e+06	1.65048e+06	1.44689e+06	1.50195e+06
P-5-OXO-D-PROLINE	234634	248497	106133	134471	165076	146578	140770	110028	161999	161883	142838	129238	162680	200624	174857	128566	194217	176747	160589	318152	163572	144757	135915	119584	112322	210787	178220	124154	159680	121450	223185	185542	211665	215955	179196	192000
P-5-Hydroxymethyl-2-furaldehyde	771468	545447	557695	639234	625896	622146	732663	517599	528329	585237	619673	587290	563407	623271	657842	1.10898e+06	1.01854e+06	703265	702372	750339	685501	596918	698322	773128	650269	1.08582e+06	646435	597253	684015	698295	651280	554010	604821	838516	703817	711897
P-4-HYDROXY-L-PROLINE	16000000	8.09948e+06	11700000	10200000	11500000	10700000	5.47408e+06	9.96759e+06	10200000	17300000	2.3089e+06	7.69491e+06	1.61551e+06	5.13032e+06	5.95321e+06	16900000	16500000	10100000	17900000	21500000	18100000	18000000	17800000	10800000	8.78269e+06	14700000	16500000	18500000	17800000	12000000	11800000	11100000	4.57707e+06	16000000	15600000	16600000
P-4-AMINOBUTANOATE (GABA)	219495	160471	290542	226797	200970	153931	164043	253201	174206	291072	105408	232447	93487.8	144570	124726	214283	216528	165793	220836	245822	226637	363005	213596	209469	179043	179439	332983	233314	186849	176366	178534	161819	75753.5	206274	171532	166654
P-4-AMINOBENZOATE	39784.4	26830.4	14151	16530.9	24111.5	27325.3	16850.1	13673.4	22966.2	15714.4	23726.5	21119.6	36101.4	16108.6	17644.2	20864.1	35033.8	22961.6	33121.1	17784.2	22401.1	29064.2	24762.6	27721.3	26624.6	22317.3	14257.9	16180.7	22294.8	32031.8	24931.8	22962.8	23448.6	33311.5	38542	20306.3
P-3-UREIDOPROPIONATE	97617	111032	67864.2	73190.4	133957	71976.2	87919.5	64016.8	72190.3	83099.6	132651	84420	131807	87701.2	129827	68784.5	74612.3	63496	89608.3	80347.4	79616.2	84960.1	93936.1	88816.6	81655.5	94404.7	95760.6	81391.7	73666.1	101237	90579	66143	106082	77602.8	89936.1	89952.4
P-3-UREIDOPROPIONATE	42924.1	36125.7	26397.9	48644.7	52104.3	32884.5	32023.2	30029.4	50855.7	50532.4	40407.3	37624.4	48571.6	57835.2	57279.8	41125.5	48952.5	33301.1	78159.2	97854.7	41807	50846.1	62010.9	40215.2	35060.6	98518.8	76075	83921.8	65544.6	74653.8	48109	45972.2	48922.3	57152.9	48165.9	84615.8
P-3-METHYLHISTAMINE	1.77562e+06	1.71533e+06	1.13179e+06	1.52151e+06	1.54642e+06	1.9656e+06	1.71976e+06	1.62957e+06	1.68645e+06	1.1429e+06	2.11802e+06	1.50073e+06	1.8931e+06	2.36259e+06	1.54948e+06	1.17983e+06	1.28134e+06	1.32148e+06	1.16565e+06	1.32227e+06	1.70184e+06	1.60057e+06	1.24003e+06	1.7611e+06	1.79367e+06	1.4163e+06	1.68509e+06	1.59538e+06	1.65081e+06	2.46424e+06	1.65503e+06	1.62095e+06	2.02905e+06	1.36815e+06	1.89641e+06	1.93976e+06
P-3-METHYLHISTAMINE	593864	725014	500316	588654	645952	574970	712086	672258	581985	551330	731125	562702	805879	753631	668883	453908	412897	500266	442329	348157	499315	509581	434624	440979	535422	414143	410376	366428	433854	426610	582309	602486	717809	431134	491646	397781
P-2,5-DIMETHYLPYRAZINE	1.35241e+06	1.48583e+06	1.14891e+06	1.29962e+06	1.39885e+06	1.26191e+06	1.36357e+06	1.42337e+06	1.41204e+06	1.23918e+06	1.64215e+06	1.20724e+06	1.84895e+06	1.69317e+06	1.62001e+06	1.14464e+06	1.01758e+06	1.15522e+06	868478	701239	1.07714e+06	908370	797493	1.03857e+06	1.18962e+06	958739	791427	877291	906466	934339	1.37761e+06	1.39234e+06	1.74995e+06	975872	1.14729e+06	959904
P-2,5-DIMETHYLPYRAZINE	82898.4	101143	94618.8	80423.4	102078	108933	80753.1	77000.3	100868	80751.5	77538.9	90684.1	79370.9	107620	83366	94653.6	69499.4	71556.8	79708.6	82261.1	99388.3	101632	70419.5	90413.7	84180.6	78476.2	101284	105894	104401	106320	100954	78771.6	92636.9	83887.8	116384	119651
P-2-METHYLGLUTARIC ACID	1.99286e+06	2.24758e+06	2.25565e+06	2.05993e+06	1.94732e+06	2.12984e+06	2.06528e+06	2.10022e+06	2.14381e+06	1.99007e+06	2.06263e+06	2.20117e+06	2.17585e+06	2.15986e+06	2.10996e+06	2.15756e+06	2.06778e+06	2.17194e+06	2.1102e+06	2.46227e+06	2.12296e+06	2.18123e+06	1.91233e+06	1.80578e+06	1.73443e+06	2.02623e+06	1.88617e+06	1.8953e+06	1.74171e+06	1.73064e+06	2.18965e+06	2.12836e+06	2.18659e+06	2.33516e+06	1.99688e+06	1.9648e+06
P-2-Hydroxyphenylalanine	12300000	14500000	8.13711e+06	12300000	13100000	12500000	12800000	12200000	14200000	10900000	15100000	10900000	16500000	13900000	14500000	10900000	10300000	11900000	10400000	11700000	10600000	9.41108e+06	10600000	8.93676e+06	9.78305e+06	11400000	9.60626e+06	9.80682e+06	12000000	12300000	13600000	13700000	15100000	11500000	11300000	11600000
P-2-hydroxyglutarate-water	122580	105454	75214.6	103582	117339	80892	75045.7	73313	108897	86531.1	86858.5	80186.5	92421.8	85163.3	98518.5	140032	108526	113196	98749.5	127843	119660	112836	96042.1	109683	91840.4	114511	94630.7	76574.3	99545.3	155808	113945	83451.8	93952.8	111582	112227	110718
P-2-DEOXY-D-GLUCOSE	528172	271930	290294	401554	210680	427182	366127	415179	393929	287860	312808	381363	324500	664496	290581	486844	384231	444652	537421	569779	467028	316236	271404	309834	352638	383178	385706	506246	438659	426750	382686	427144	430345	478495	387777	498101
P-2-DEOXY-D-GLUCOSE	44825.2	23667.2	25488.9	40349.4	23431.9	37208.9	34201.8	35009.3	27616.2	27635.8	28515.2	37055.6	29968.2	49993.5	26248.9	37383.7	32216.5	34830.3	46052.4	49134	35543.9	42010.8	31164.3	32549.1	31546.5	35162.9	33462.2	36367.9	39055.6	37705.1	31830.3	32079.1	33438.8	32665.8	43425.5	38020.4
P-2-AMINOPHENOL	71839.3	79664.7	61907.1	61864.9	57542.5	65065.4	62011.6	59918.1	60837.8	56550.2	57694.1	68197.2	67082.7	68756.9	74934.6	79529.2	64858.4	68724.8	58151.6	66778.2	67899.3	58374.4	69240.8	71560.3	71642.1	89230	67639.6	76114.1	79683.5	80667.5	76248.7	69682.9	67491.2	72817.4	87814.2	92085.5
P-2-AMINOETHYL DIHYDROGEN PHOSPHATE	505537	545012	429945	431969	583809	459722	544978	477654	458935	460607	469441	479674	473555	552918	478523	466165	431296	538299	499263	601579	484179	526411	425075	335469	361231	508167	396341	376154	360893	422575	463843	457994	532828	627836	469004	432002
P-2-AMINO-2-METHYLPROPANOATE	1.03127e+06	1.49802e+06	1.33581e+06	1.03956e+06	1.08112e+06	1.29994e+06	737392	1.05504e+06	1.20687e+06	941897	537031	872141	794643	1.12216e+06	1.036e+06	686172	1.1398e+06	1.18216e+06	1.16599e+06	1.17423e+06	1.26065e+06	1.12522e+06	1.01104e+06	1.0596e+06	997630	951133	1.14663e+06	1.04515e+06	1.37061e+06	1.41156e+06	1.4038e+06	1.126e+06	913743	1.09936e+06	1.366e+06	1.35049e+06
P-2-ACETAMIDO-2-DEOXY-BETA-D-GLUCOSYLAMINE	59813.5	54738.4	45891.9	59750.8	57941.1	52116.4	49974.6	46416.8	57727.2	58916.4	63977.9	47259.1	53044.8	72696	44004.4	66385.5	57649.6	58195	65479.2	59587.8	50749.4	64900.9	46757.7	50086.2	37165.3	70685.4	53870.6	65623.1	47053.8	59763.5	56053.4	51360.9	56592.6	62843.1	58419.2	56579.5
P-1-METHYLNICOTINAMIDE	145285	130814	85064.6	107282	135545	104307	118003	48666.8	48114.9	71091	178683	111867	157888	123417	62484.9	219500	215174	225284	149271	270185	128754	179152	176535	167462	105519	240694	191786	251088	178844	147554	158986	66739.8	149844	212547	143802	194925
P-1-AMINOCYCLOPROPANE-1-CARBOXYLATE	2.17441e+06	1.99959e+06	1.47046e+06	2.19607e+06	1.74032e+06	1.8077e+06	1.91979e+06	1.8899e+06	1.97057e+06	1.94466e+06	1.9337e+06	1.60549e+06	1.94338e+06	2.16618e+06	1.74261e+06	1.81653e+06	1.85396e+06	1.82539e+06	1.71661e+06	2.36437e+06	1.68055e+06	1.56566e+06	1.5744e+06	1.40449e+06	1.60323e+06	1.77477e+06	1.62122e+06	1.67675e+06	1.65994e+06	1.79518e+06	1.92248e+06	2.00171e+06	1.91669e+06	2.01396e+06	1.67173e+06	1.75237e+06
P_99.0035-0.59	3.36627e+06	2.80222e+06	3.02194e+06	2.81957e+06	2.9687e+06	2.60833e+06	3.03568e+06	2.95618e+06	2.74205e+06	2.76061e+06	2.75411e+06	3.1936e+06	3.00735e+06	2.66564e+06	2.33607e+06	2.90278e+06	3.14845e+06	2.72453e+06	3.08718e+06	3.04829e+06	2.69299e+06	2.83073e+06	3.08618e+06	2.79394e+06	2654998	2.63463e+06	2.7505e+06	2.81098e+06	2.47151e+06	2.92472e+06	2.92334e+06	2.9038e+06	2.61099e+06	2.88277e+06	2.64693e+06	2.53707e+06
P_98.9582-0.75	132130	115331	82679.4	93245.6	103131	132437	102109	103716	113716	97512.8	110123	88901.6	133014	132671	114350	111158	105182	127098	134362	145034	127717	114577	106460	98346.9	82395.7	119640	88174.4	102512	106855	119819	123841	118312	104270	140055	126276	120705
P_97.0743-6.14	34861.2	35315.6	37130.5	37661.8	44792.9	34801.1	44664.8	43537.5	36494.1	38590.2	37828.8	46053.3	36497.3	35913.2	35037.7	34186.9	41035.4	36832.5	34616.7	36773.2	33673.2	43712.5	33273.4	33177.2	34803.4	32154.9	38112.6	31632.8	28031.4	38032.6	29248.5	28447.6	38663.8	32746.1	37787.5	37066.1
P_97.0287-0.75	568065	477722	472136	464942	519408	443211	506377	396626	559090	430374	487725	438838	460971	488814	461279	686023	601684	536468	604121	576044	539672	496764	511658	651081	472613	552562	409725	474989	508064	516943	490329	451424	483636	622821	569118	551966
P_97.0285-2.05	770019	776387	616085	717263	757460	714039	698896	644358	747140	690823	720639	667053	717669	688119	718313	752404	729835	753493	816623	836947	758153	685789	807613	769005	689463	747017	685262	806694	810641	887047	749901	730888	697943	793843	765448	824881
P_96.0682-0.74	605616	559361	670542	706598	677399	473876	719280	716497	621382	551105	787107	669767	758293	680348	707531	441064	391789	519645	340175	289395	479810	507364	392656	460552	553777	430161	441317	372116	340479	448778	580126	549717	673579	416578	502016	423670
P_95.5233-0.8	471216	657156	438120	595982	601392	623637	527498	571290	807423	520508	595857	434810	550474	1.05506e+06	579290	736042	651730	637280	850518	665841	507920	754877	555064	605794	475496	498405	448773	542336	549083	557640	720763	656119	762167	724286	690358	572325
P_95.0169-1.27	36173.7	45755.1	33058.5	29126.8	56485	49544.2	35299.4	27083.4	42648.1	32529.8	53378.1	33283.5	43089.6	44888.1	41377.1	46281.8	35411.1	46920.7	48135.2	42725.6	51416.2	42466.3	45321.8	32409.7	36536.8	47355.9	36228.3	36633.5	41291.4	49306.1	48626.8	59348.3	48499.9	48442.8	52401	46652.8
P_94.5155-1.23	746466	741052	518866	560660	632738	740435	624467	537197	668701	562630	665942	619825	821450	702427	675473	822698	689299	821127	735191	837920	731536	655767	736167	625972	592294	791106	536235	692712	716762	717346	849240	780643	825207	798915	849096	864610
P_93.0742-0.89	273920	100281	379620	293049	150555	120156	326540	318495	202674	290100	299933	385362	134218	143871	98476.1	112982	141740	131830	97538	112520	98997.5	313792	151139	302973	369564	124806	246369	138883	88741.7	134114	78691	87594.2	85434.2	98424.2	88509.1	93826.6
P_93.0207-0.8	62035.3	62213	56775.7	76448	66982.2	86131.9	64753.2	81408.6	90982.4	72483.9	75617.6	64298.7	57001.1	110524	78634.6	84808.4	79871.2	93069.2	94886.5	83208.9	62331	87275.7	81067.8	86750.4	67371.6	65816.3	60159.9	64783.2	64182.3	62580.3	81720	80192	105578	82612.7	70331.3	61935.7
P_92.0258-1.24	263848	288797	205201	220335	245102	267870	228628	220990	240995	222046	233260	272983	289609	256192	245357	308558	243094	274038	259726	278113	259645	224483	251200	236332	227187	240606	202824	252848	257441	251126	291741	279645	287460	270215	306456	271001
P_92.0125-1.22	558108	559152	405586	464998	492676	536509	532189	421441	533950	439734	561296	440361	578618	483499	562571	660139	526846	595458	576562	617530	565074	534259	565171	481517	418670	570844	466214	507911	563528	578563	647584	588707	595944	617688	686428	648020
P_91.5426-0.59	220107	127844	131795	145142	98546.6	148276	130736	114356	118837	133455	140475	133633	157629	127259	96972.6	161262	179616	144958	155835	175895	129576	144569	140533	121895	115928	115063	130702	132447	143291	158367	138911	110842	124749	173010	145562	119422
P_91.1135-2.47	4.28483e+06	4.70915e+06	3.73836e+06	3.74705e+06	4.18799e+06	4.45326e+06	4.08103e+06	3.67301e+06	4.33854e+06	3.90881e+06	4.22499e+06	3.72425e+06	4.80888e+06	4.27328e+06	4.52501e+06	4.7137e+06	4.36547e+06	4.45294e+06	4.59176e+06	5.06578e+06	4.67519e+06	3.71072e+06	4.45513e+06	4.13078e+06	3.9011e+06	4.61645e+06	3.72911e+06	4.3514e+06	4.49925e+06	4.42167e+06	4.98136e+06	4.60118e+06	4.86466e+06	4.93524e+06	4.7807e+06	4.88502e+06
P_91.0393-1.23	253651	259102	172834	215407	255534	257343	217889	167518	213229	217638	294040	212280	278659	230288	237836	306953	298558	295391	294508	301920	278445	217669	297024	216320	225498	287851	252399	298767	320654	285460	291876	221487	297556	303530	290187	301837
P_89.5454-0.59	119875	54765	53789.1	77517.1	77978.9	75359	91932.7	74882.3	82952.5	53573	63030	64313.3	73160.1	62156.3	67697.7	71840.4	84940.8	92714.6	77032	93526.2	75940.9	52330.8	87419.9	51086.6	45939.3	80291.2	48830.9	54693.1	70956.7	68259.9	79819	83256.8	87766.5	96188.7	76136.3	78204.9
P_89.0234-1.08	370133	305044	284336	296716	298033	270261	256617	274249	309478	290710	248982	228209	211758	240742	201692	366883	320762	321072	254202	302066	309168	286075	228688	259361	196683	320552	259283	247183	257528	286118	301101	265576	209725	325088	274605	311984
P_88.9905-0.59	462094	193888	205247	168438	218384	181868	215721	158558	202233	181541	226613	211395	193920	159358	221117	200344	296274	304965	253386	288209	178279	162103	203360	191921	168894	176090	159625	175115	155584	187871	220460	207778	226979	243799	185682	179028
P_87.9939-0.59	350187	155108	172591	145906	169119	171252	217843	162195	157702	169679	193800	185211	170256	137243	195949	189743	273782	241209	212580	249236	158349	162798	162363	158434	135634	161921	140274	150959	134268	138458	202748	187759	183758	209992	149657	149397
P_87.0795-0.9	777246	761730	722623	843251	796756	605991	812742	792392	799109	845191	896739	920405	757422	789225	663708	722825	743673	744684	718380	745151	667053	801624	834701	774974	797995	818599	864273	791280	704802	850172	704962	691910	719095	596976	632596	787655
P_86.9931-0.59	2.88472e+06	1.16102e+06	1.39238e+06	1.18873e+06	1.26268e+06	1.25011e+06	1.48605e+06	1.13819e+06	1.18759e+06	1.19942e+06	1.35423e+06	1.33556e+06	1.35889e+06	1.04866e+06	1.24019e+06	1.46914e+06	2.06894e+06	1.94038e+06	1.62476e+06	1.77976e+06	1.19217e+06	1.16907e+06	1.28758e+06	1.23442e+06	1.08477e+06	1.14337e+06	1.11134e+06	1.15777e+06	1.04372e+06	1.10281e+06	1.54288e+06	1.35928e+06	1.4306e+06	1.53605e+06	1.2119e+06	1.15311e+06
P_85.0288-0.75	571842	422353	459438	553316	492111	458287	583426	388198	439131	478466	527422	514127	448827	452909	408738	672761	697165	530420	554972	584018	520179	491684	536892	566130	526594	725442	468625	462845	471039	511026	488153	477778	466484	559676	574081	516866
P_84.9601-0.88	13000000	3287116	8024021	5.55603e+06	6836417	4237829	8394169	7.68798e+06	7729986	4294638	6826085	5526184	3.32101e+06	5185923	14100000	2.41887e+06	7.0938e+06	12900000	4.19587e+06	4.95781e+06	2.80679e+06	3.55113e+06	2616932	2.1975e+06	4.24545e+06	6.48154e+06	2.46007e+06	3.36601e+06	2.30223e+06	2.72382e+06	7057656	7.1905e+06	7.80623e+06	6653065	4.25751e+06	4.92867e+06
P_83.5363-0.59	1.88028e+06	864039	889281	700794	878474	981690	898470	706894	881694	722897	937575	816051	937604	730481	1.04147e+06	1.02904e+06	1315553	1.37976e+06	1.11837e+06	1.13452e+06	963427	710993	869882	727842	688412	954134	637048	856283	848692	748608	1.06862e+06	1.06586e+06	1.06188e+06	1.21e+06	942518	888866
P_83.0075-1.23	228797	218688	184008	236294	215332	207278	250066	181749	211543	196963	224336	216482	232338	204870	213312	263184	220074	239069	217037	265983	222624	236131	238853	226161	199490	217040	218068	217481	211859	234067	248803	225633	242543	247299	274239	270145
P_82.5375-0.59	12500000	5.76138e+06	5.93489e+06	4.95035e+06	5.61421e+06	6.40103e+06	6.16142e+06	4.63341e+06	6.02318e+06	5.03792e+06	6.36011e+06	5.59119e+06	6.60598e+06	5.26698e+06	6.48747e+06	7.04377e+06	8.97402e+06	8.47535e+06	7.40093e+06	7.74751e+06	6.52522e+06	4.86763e+06	5.86268e+06	4.72718e+06	4.83048e+06	6.06979e+06	4.34987e+06	5.49247e+06	5.46473e+06	5.16693e+06	7.33289e+06	6.60005e+06	6.81112e+06	7.99296e+06	6.67291e+06	6.30394e+06
P_82.0526-0.7	234544	200944	245855	284540	294003	195591	350691	287788	218439	254176	310405	374894	278439	234483	218863	124364	129999	185214	140042	129054	225058	245260	137338	133068	218943	142721	173653	140126	131057	165318	240556	200395	243572	133316	169918	153345
P_79.9902-0.66	250108	230594	124042	178129	221123	226571	197787	142548	237431	174640	245372	172254	238676	254202	220720	231961	203809	240403	272198	259527	268593	168221	196810	147223	139553	241635	131134	199043	198040	219353	248220	270754	248998	245155	203139	235996
P_79.0544-6.14	14072.4	11982.2	17270.2	22360.4	22123.3	9313.76	23591.9	10214.2	18048.9	10316.4	29536.2	13336.3	21719.6	13013.8	19285.4	12001.9	12690.4	9565.67	7815.18	11468.2	10018.5	12034.4	10645.9	12416.3	11149	11184.7	23733.6	9899.42	24950.2	16254.5	20911.7	22339.8	28744	9772.25	11359.9	21421
P_77.0387-6.14	32358.5	38968	24805.1	39466	47701.1	30191.2	45236	43218.5	37600.2	36729.9	50045.7	42349.3	52654.7	34835.5	32473.8	27377.4	29157	27489.9	28298.4	30170.1	30661.4	26265.8	30428.8	30137.9	36619.8	33495.4	32885.8	34537.3	29139.7	34620.4	29795.2	34849.9	38176.4	34344.6	30970	34093.5
P_77.0384-7.69	25120.1	30715.2	24019	36871.4	30717.5	17397.8	32755.1	26433.9	7696.92	27194.8	25209.5	27205.8	21399.6	15712.3	26114.3	29123.2	20294.1	22816.3	11416.7	29046.7	22519.4	29476	17356.1	15236.5	28476.6	19850.2	23465.9		18093.9	21068	23470.4	20423.6	19949.7	17043.1	19344.5	20918.8
P_75.0317-2.46	29052.2	28322.5	10274.8	17440.5	11842.6	24930.4	16272.7	21350.9	25891.6	19878	13901.8	14381.8	11449.5	16346.1	14544	11923.2	11382.6	12447.1	10200.5	11873.7	16597.6	10214.1	12588.7	12123.8	19381.3	25007.1	25611.7	13022.3	13218.1	11593	13442.5	19278	17264.1	28185.8	15171.7	13779.7
P_75.0303-7.69	285845	256260	368276	327398	302895	250076	349560	330354	310249	332767	302319	351766	262622	300093	264888	250786	279268	296970	247083	298803	268252	312633	231519	289080	260317	260710	284824	268477	232922	287591	269770	266309	287951	313966	260319	263194
P_75.0267-0.78	63851.6	67919	41374.4	58180.5	60916.9	59866.1	68111.4	62569.1	75467.2	57458.2	62196.2	64662.9	49247.3	74284.4	70174.8	64114.3	67945.6	65141.5	54796	60009	49096.8	60969.2	68703.3	69349.2	76844.2	56989.2	83547.4	71268.4	71739.7	80924.2	53779.4	65978	55602.5	64414.4	69056.1	77918.8
P_74.0241-8.62	142383	141161	132352	132293	135923	131904	141421	140317	145743	146447	135820	137647	146754	130352	124540	136333	147763	132630	140679	135426	132914	134861	143959	143157	135830	146922	136922	151697	137970	141935	131708	140381	125045	144606	137697	139023
P_74.024-0.72	293389	283432	258381	315041	280621	218216	282955	251473	271661	248605	267029	231703	231741	232678	211089	206426	254154	247919	305110	189953	240507	282904	277451	242820	251900	235834	280701	225817	252452	282833	253451	263640	232083	226906	209763	260607
P_73.5323-0.59	704738	207038	278349	214946	240151	251040	261061	227230	333767	170300	255454	220583	227999	192729	476826	210540	403507	550450	257449	321443	186146	192695	202119	139464	184060	267612	156109	205905	175205	177389	373191	366796	424817	421410	277600	230846
P_72.0976-1.11	9763.36	9898.72	7427.46	9722.84	9099.29	7551.85	10123.6	8241.75	8393.41	8968.26	10297.1	7051	8430.28	9293.35	6506.36	7395.81	7010.9	11782	9697.58	7540.37	9189.99	7447.15	8822.33	6937.82	7490.83	8954.73	9168.73	7948.29	8155.83	7934.49	8772.77	10177.7	10373.3	8618.28	10102.6	10556.3
P_72.0813-1.12	3.26531e+06	3.31312e+06	2.42762e+06	3.27736e+06	3.1304e+06	2.72293e+06	3.214e+06	3.1756e+06	3.12592e+06	2.78498e+06	3.29245e+06	2.76721e+06	3.40596e+06	3.15284e+06	2.93191e+06	2.75107e+06	2.58479e+06	3.12256e+06	2.57224e+06	2.73807e+06	2.4853e+06	2.74417e+06	2.81381e+06	2.60204e+06	2.63195e+06	2.92308e+06	2.92349e+06	2.75854e+06	2.81119e+06	2.91397e+06	3.43039e+06	3.05515e+06	3.31534e+06	2.67042e+06	2.91364e+06	3.11795e+06
P_72.0651-1.11	10392.9	8948.29	6949.31	8105.32	9321.57	8802.04	11369.7	9429.98	10395.4	8094.53	12458.4	8843.75	9658.95	8549.26	7928.41	8884.76	8843.39	8286.85	8000.2	8593.95	6155.92	6652.64	8299.97	6547.39	12819.4	9794.42	9792.34	7594.68	11669.7	9718.54	10889	11233.4	9368.96	8615.34	8865.56	11420.9
P_72.0557-0.9	1.1581e+06	934589	950487	1.11055e+06	1.13556e+06	893386	1.13394e+06	1.04747e+06	1.10955e+06	1.12182e+06	1.15875e+06	1.18148e+06	876331	973015	937348	976160	967885	908442	946399	922806	919684	1.08531e+06	1.05425e+06	1.12142e+06	1.03077e+06	1.03702e+06	1.17749e+06	994739	908114	1.20333e+06	898355	883826	945989	803814	937152	1.07025e+06
P_72.0284-0.59	116325	35756.2	54244.1	18131.8	44619.6	49591.7	55903.6	30942.3	47548.5	36411.2	32018.3	47955.5	60291.8	47219.3	63043.7	49981.4	81447.6	101387	45894.4	68840.9	38885.9	31234.4	35735.1	30145.6	37955.3	23383.5	37439.7	45168.6	47067.7	29143	60572.3	45238.7	55903.6	53476.6	52283.3	40563.4
P_71.0297-0.59	388615	191603	185346	132196	206320	192384	177208	150492	205807	153736	172275	155977	217317	171027	237992	193118	314752	347042	232134	245751	204870	161654	149201	152738	126112	171702	138194	173389	152973	165597	273570	245641	217586	273701	220227	186629
P_70.0655-0.7	162354	132412	142699	176264	164242	140641	173843	183890	156440	194580	196917	189545	138050	159621	146743	118285	123607	131171	114516	169295	137218	136456	103676	126903	109240	162946	172020	135459	149798	120687	114503	151232	162730	99001.5	124572	140061
P_505.1328-8.62	104213	104844	110706	109828	110852	95634	103355	100827	93736.3	101591	101750	107908	116635	95046.8	92457	109413	100463	103644	104227	119158	102683	106502	97508.2	98756.8	101910	93801.9	106494	111178	89963.4	100528	86378	93107.6	97558.6	113190	104575	97223.4
P_499.1627-12.82	81414.2	57013.3	71506.3	59705.7	68864.7	61412	80831.5	62804.9	84082.5	79205.1	54564.5	54377.4	62769.9	60288.9	84484	55549	72788	71132.8	58080.6	93479.6	83756.4	76777.5	56117	54826.8	63710.8	53042.7	152758	88350.6	116498	90294.5	58089.9	43932.9	48566.1	51725.2	64480.9	62361.1
P_460.2683-13.19	160971	58268.2	76810.8	250956	220019	137930	217946	110026	231002	95306.1	196955	78913.4	54890.8	180874	222217	69537.2	178947	196916	190281	55828.4	237671	172767	192219	184913	258010	233025	172608	139769	327582	245984	41230.1	33779.1	57455.5	39151.8	107347	49619.3
P_460.2681-12.44	387192	145268	176560	447886	387928	363092	337546	245261	379250	237417	261870	147013	190454	439437	421099	200289	361393	439152	453472	181698	542308	399882	423991	341967	595167	465969	248933	263578	490876	404523	203802	189300	257139	184650	465401	191186
P_455.1668-12.82	107072	100187	100854	86871.8	98841.9	87596.2	99556.7	96134.9	101808	107404	91371.8	93636.6	89611	102698	104290	106477	121423	109915	93713.7	117002	91367.9	105036	94656.5	76495.5	87749.8	82184.8	119652	122467	120671	126687	92430.5	79283.1	87959.6	90168.1	81296.6	103870
P_454.1697-12.92	92320.7	56343.6	72581.2	90918.8	63587.8	60939.2	65110.8	56452	74787.9	60864.3	62114.6	51661.6	77867.7	82371.7	78496.5	60294.8	126260	86280.2	85541.7	84925.3	89185.9	103916	92750	54202	97341.2	74880.8	91776.3	83440.5	89950.5	89205.6	84692.3	62874.7	79233.6	82508.7	86931.4	91626.6
P_453.1663-13.19	146253	66754.2	144950	149306	90599.6	76615.9	124800	93218	90402.4	101867	79617.6	99312.1	71484.6	101130	75941.8	78042.9	135412	101476	77950.3	76178.2	92540.8	149310	122079	95990.3	150922	98429.6	205055	140924	87588.4	121064	45090.8	47072.2	42765.8	39165.4	47238.4	70830.6
P_453.1662-12.93	388622	186274	305705	315233	273707	210550	237893	232626	250179	231388	206914	219814	333483	298041	265477	201264	421004	337606	297780	314112	388161	336256	350241	204097	372966	253098	317276	311951	309410	298305	297640	238698	310074	268273	330915	299885
P_438.1956-13.19	241124	131097	243216	262950	136432	139556	222632	166287	166389	191293	148757	184062	120006	173946	133609	109779	236108	155664	117574	148771	158407	241707	201235	141424	239530	178569	361153	269960	173871	194537	84896.3	66117.7	84044	68707.6	87606.9	123955
P_437.1922-13.18	858041	413032	872304	964899	460688	445163	760616	604667	599085	626572	506699	654510	432192	609023	476394	437067	901629	541858	438719	488661	566310	905856	765736	518422	872867	560683	1.26369e+06	914922	635695	714248	305638	239241	265880	274775	306152	431512
P_437.1922-12.82	5.7415e+06	5.04564e+06	6.11481e+06	4.93073e+06	4.85206e+06	4.9291e+06	5.29134e+06	4.68702e+06	5.59653e+06	5.79352e+06	5.04498e+06	5.1268e+06	4.99903e+06	4.31283e+06	5.83872e+06	4.92635e+06	5.84834e+06	5.86945e+06	4.59615e+06	6.53228e+06	5.34583e+06	5.65832e+06	4.91571e+06	3.3977e+06	4.74854e+06	3.88833e+06	8.79489e+06	6.46082e+06	7.09245e+06	6.2837e+06	4.85017e+06	4.62426e+06	4.62059e+06	4.91593e+06	4.43189e+06	6.13927e+06
P_437.1922-12.44	980136	466284	760025	695805	421377	544875	473277	507872	582164	598312	495788	641396	664919	739900	514522	580188	850498	685650	532555	589427	816808	843161	681550	431468	771466	490649	786386	804934	557487	498420	653467	577097	534379	612779	634408	640711
P_437.1921-12.31	372802	170953	301193	486830	230130	221395	245460	289935	266586	257412	219127	274742	261794	306329	196740	242151	371567	301700	214567	254137	303427	388483	292220	226516	331990	255356	312218	290834	265435	214023	218094	165660	186156	197469	223448	210111
P_432.2368-12.82	4.00548e+06	3.50276e+06	4.36334e+06	3.40367e+06	3.61827e+06	3.32795e+06	3.75962e+06	3.21217e+06	3.99602e+06	4.11394e+06	3.43131e+06	3.47716e+06	3.57933e+06	2.85818e+06	4.65843e+06	3.62001e+06	4.42943e+06	4.05277e+06	3.05266e+06	5.23766e+06	3697764	3.97265e+06	3.23935e+06	2.36686e+06	3.11273e+06	2.50207e+06	7.81042e+06	4.89061e+06	5.43341e+06	4.8242e+06	3.11742e+06	3.19093e+06	3.11944e+06	3.21523e+06	2.96619e+06	4.37489e+06
P_423.2737-8.78	29742.4	29059.5	75008.6	17073.6	8576.9	27356.4	32861.4	96047.3	32309.4	63647.1	139883	21682	215745	54169.6	45560.3	45670.1	114043	48840.1	93334.7	17990.3	104485	109928	22364.2	74268.7	25336.7	51748.3	22426.5	26643	26054.9	32941.9	32218	54204.9	89396	56998.7	66265.4	34506.9
P_415.2104-13.19	290292	142436	290218	355495	188414	175011	270501	226904	231890	203503	211347	226455	160058	232776	202769	151428	311987	208099	172221	163734	220382	306874	259156	182213	321896	195359	434378	317980	299940	284782	102045	79540.7	100023	99925.5	119682	143403
P_415.2104-12.82	4.83527e+06	4.24083e+06	5.16073e+06	4.18557e+06	4.55521e+06	4.2811e+06	4.68208e+06	3.86146e+06	4.94229e+06	4.7937e+06	4.05216e+06	3.8218e+06	4.37525e+06	3.70611e+06	6.0039e+06	4.27709e+06	5.28178e+06	5.21726e+06	4.05954e+06	6.316e+06	4.7774e+06	4.82279e+06	3.95414e+06	2.96993e+06	3.99385e+06	3.35579e+06	9.70548e+06	6.02137e+06	7.39439e+06	6.24087e+06	3.88625e+06	3.9344e+06	3.92716e+06	4.00757e+06	3.7399e+06	5.49621e+06
P_415.2104-12.44	561636	299574	417246	450301	305254	376387	321299	329010	369672	373296	318385	361298	381924	490820	337063	362040	478735	433814	357307	381505	494941	507499	397557	298234	530846	362500	456100	477355	393118	344632	384360	344375	333812	365572	405122	372956
P_409.1739-12.46	483686	306882	376088	319618	364354	282890	358599	292715	349851	308213	255666	266675	447811	399193	402782	412325	717128	652663	517383	575484	461370	488915	568075	247795	418118	441719	439966	594322	516876	530915	557585	511546	484074	673657	656779	638266
P_404.2184-12.45	82975.2	43716.8	56495.6	57129.8	50145.8	36308.2	70380.8	44559.1	56652.1	58571.5	33186.2	39544.5	54430.2	58190.6	54186.5	57651.7	97494.7	91330.8	71352.3	91062.4	63021.4	80447.2	92069.7	48615.2	73639.9	50978.4	74620.2	78499.2	68540.8	79905.4	82950.6	69723.5	64934.5	93898	79298.2	94369.4
P_387.192-12.46	458206	261534	330399	292920	354876	269622	340808	250974	339951	264009	247535	210221	403035	367897	362561	395240	682238	637319	519763	547508	431527	505182	558909	229680	414876	409059	463569	554462	482068	533534	496929	497935	435049	617489	636525	634522
P_379.114-10.97	51147.9	50605.5	52843.6	46401.3	51154.3	47227.8	46967.7	43817.3	53955.3	48804.4	45151.3	44159.2	45134.8	52149.4	49496.9	62757.1	50144.8	48391.4	59422.8	58289.4	63745.7	51604.7	63627.5	65774.4	59138.4	61596.9	67315.8	62403.4	56493.4	63673.4	66608.7	52260.4	58193.1	60230.1	58155.3	65425.3
P_357.1311-10.97	58383.1	50487.5	48125.2	46994.5	57221.6	46615	53483.2	38917	44262.6	48655.5	57962.7	44640.6	45820.5	49905.8	54647.3	48529	52098.2	50775.9	56140.7	52526.8	53803.2	47443.8	63027.6	51893.7	48464.8	53428.7	55236.6	57013.6	61722.7	72669.8	56380.1	46498.6	46682	49563.8	82658.6	51020.2
P_354.0962-8.62	87342.8	100880	69917.3	81506.3	73829.4	87777	74792.4	56770.9	98026.9	76074.1	79746.9	73566.7	78749.9	90481.8	81813.6	88836.9	82889.6	88254	85777.5	85125.8	86770.1	71625.6	83003.2	77379.1	77135.6	79125.5	83476.6	85132.7	91188.8	82042.6	67573.9	76310.6	85296	78675.8	80761.4	85904.6
P_352.1532-10.97	181936	195731	140514	160217	168188	176188	162931	152166	164079	159478	167980	138446	167855	172366	169021	192272	202424	195215	179952	180526	210155	173810	203429	205824	194416	202184	216687	217153	216299	225143	193242	180637	177212	196796	217661	234634
P_345.086-11.76	25700.8	9978.33	4444.52	9497.82	22454.4	24409.7	16518.9	8287.48	33409.9	19928.5	6951.58	16656.5	9682.1	17589.2	16067	34245.6	23738.4	31839.1		20124	8811.05	15165.1	28888.1	9944.04	29178.5	60546.5	34916.9	37670	40614.4	101925	8950.23	21987.7	13253.1	24565.1	17453.4	45518.9
P_343.1291-8.1	59591.3	55462.8	51764.4	38344.6	71993.2	39008.6	52253.9	31123.1	48896.2	40871	63440	72438.6	83168.2	45131	58331	53429.5	68155.6	67027.5	119945	55480.2	75760.5	89768.3	63668.6	83790.1	79633.2	63384.7	99687.8	116318	100461	88299.4	61285.8	45063.8	79442.8	80553.8	85437.6	94008
P_340.0305-8.62	131659	132141	125962	122415	133996	133189	130968	124362	135915	126146	119411	113937	146588	133151	120177	134659	125548	130480	131165	124303	128776	129711	117455	127624	133246	110377	133689	120803	126141	137638	100686	116283	127164	135499	131885	126655
P_332.2418-10.27	59382.3	56920.1	23869.2	40467	48321	35745.5	42949	32679.6	46443.1	19063.8	27352	19444	32912	63761	48751.5	63934.6	43568.8	26204	42698.4	52307.8	29139.5	35487.7	34304.2	33725.8	41777.3	48331.9	36840.2	34777.3	36647.7	56941.3	39869.7	38008.6	44959	33901.6	35034.2	55610.2
P_331.08-8.62	64615.1	59634.7	59706.1	69118	67715.6	50588.9	84161.8	77536.5	64033.5	73566.9	68410.3	70257.8	57235.4	88335.7	52455.4	61185.4	62317.2	48024.2	53434.9	57187.8	61914.2	73634.7	62350.4	56647.2	53982.3	52190.2	69710	52790.7	50383.5	64409.4	50148.6	53039.1	57499.7	50079.9	67889.5	48790.9
P_329.1372-10.97	49152.3	55538.3	53440.6	47988.2	49633.7	64311.4	54899	56825.5	60122.2	49255.1	46334	52677.1	61104.9	51386.8	48000.7	52218.4	82598.4	47944.6	72392.7	57776.3	53654.2	75648.9	63411.1	58857	55383.9	72402.3	63828.5	52464.2	65095.3	62991.6	61876.7	60614.5	49942.1	56572.2	60051	70114
P_329.042-8.62	64821.6	73120.9	54052.4	54479.8	53827.4	43106.7	53594.2	53774.3	88929.4	50159.6	62123.6	49340.3	58604.1	92614.9	62583.5	54651.4	101539	55794.2	57634.3	58848.3	164821	54067.7	60186.6	55384.3	62978.3	234613	57613.3	97029.6	61214.5	93018.3	44572.4	42551.7	51089.1	51103.7	65721.3	50509.6
P_323.0844-7.98	65109.2	70383.1	57611.2	72301.1	66032.9	78606.7	71479.4	66034.6	79029.9	70422.2	74482.9	69492.2	66406.2	65394.2	76112.4	80517.8	104675	66978.1	76314.5	88741.3	76992	73708.2	96404.1	105907	105222	96859.1	111692	105601	118524	123503	73766.8	71148	77019.2	91883.2	100669	120252
P_322.1015-2.24	83400.2	81323.5	29603	106632	42897	66974.1	47702	80091.5	98275.2	36915.6	36642.7	67288.8	111333	82682.3	63151	35709.2	58290.3	69802.3	93311.5	35996.4	36566.9	90672.2	97056.8	41760.8	38062.1	44537.2	44296.4	45578.1	36495.7	39370.6	78003.8	62998.3	82158	59347.4	76375.8	44010.1
P_321.1297-9.5	1.0451e+06	894969	604806	1.15083e+06	712941	930365	722449	730696	735425	671164	688409	791624	1.19751e+06	1.00319e+06	929957	773823	945213	1.07011e+06	950716	1.22575e+06	1.31204e+06	916229	994051	591215	999603	877911	775520	763034	854958	687101	989352	708870	1.02467e+06	1.02439e+06	1.19234e+06	971743
P_321.1297-8.71	225414	130476	138227	293901	153462	141702	161893	159219	124900	136829	141033	158508	154049	186446	134474	126697	202306	164189	154815	140246	182836	227176	149728	135167	227605	139732	205556	151652	156194	121397	83077.7	108507	122783	158002	165804	135981
P_318.0486-8.62	194862	220575	193660	186039	193783	199745	197114	207864	202668	190474	184663	200701	224915	187129	205247	210501	197231	210241	197881	213615	198407	194141	215133	197610	187346	195701	183881	206434	202691	200913	185291	196706	202797	204383	203219	191238
P_313.0697-8.62	448106	435671	382091	397576	435844	441016	408115	361421	448607	408463	418485	381604	484052	425047	435661	433717	431601	458146	438109	455271	444239	409470	446301	403544	422216	411986	386319	424034	425716	474865	410715	455475	470479	460614	452852	423203
P_312.9099-0.66	35554.2	37409.7	38945.4	29242.6	39700.3	53664.9	32202.3	36511.1	48930.4	40039.3	31279.4	55182.4	37661.7	39912.6	45604	31073.7	46228.8	42346	37162.5	40558.7	41461.3	45885.1	46295	44512.6	52490.2	42388.7	48308.9	47845	32490.6	39322.3	37706.3	32738.6	39888.4	40226.8	47127.6	33372.5
P_311.1268-10.97	268612	285532	231610	236526	270905	305727	253124	241353	295070	228286	277371	222832	247916	262233	287105	299206	279073	293899	302605	324671	285479	262102	324447	309896	304678	315460	309926	330663	375895	357232	289999	285921	274260	313439	338385	359626
P_308.039-7.69	99965.7	91235.2	97054.9	113538	118472	97734.4	98993.8	116283	92514.2	102007	98707.4	107133	88762.6	77444.7	108295	85207	82883.7	84015.2	95798.1	109187	163972	91072.7	102586	89840.3	97352.3	90886	93506.3	217400	160908	82863.8	107588	97658.9	90101.8	119132	79366.1	86491.5
P_305.0286-8.62	64391.9	69296.9	57099.6	69306	69580	71353	65595.9	73075.5	67085.3	67581	63615.5	60766	67019.2	55846.3	63233.2	69736.9	77499	71267.8	77477.9	78767.4	52563.7	64023.1	69125.7	64678.6	67108.9	67414.1	71879.2	67002.5	66660.9	74482.4	64744	61331.9	76575	72270.5	76052.9	73823.9
P_304.2108-8.98	45496.8	40688.3	24611.2	33594.1	45088.7	35425.4	44616.4	36209.7	53432.9	17797.6	30634.4	7997.36	19958.5	36813.2	33797.7	50202	29207.4	16616.1	25078.7	31030.6	29193.9	20026.8	23570.3	27990.9	34650.4	34065	31341.8	30500	29410.8	33965.4	47574.1	40545.6	21348.9	33405.7	35054.5	40365.9
P_301.1385-5.86	20532	22803	20167.8	16756.1	25402.9	18725.3	26785.8	19998.6	17943.7	18536.9	32643.9	17930.8	19478.9	23048.7	36261	14096.6	11688.9	16846.3	17570.9	26909.2	19600.4	21374.6	18198.1	14542.8	14393.2	23618.8	20685.4	20496.3	20446	16956.8	21879.1	20323.4	25917	18680.8	13542.2	21794.5
P_301.1184-7.5	104801	75911	34478.6	25174.8	110249	61593.2	69623.2	31033.7	53120.8	33750	68453.4	28275.1	78189.3	32295.2	72440.1	34709.7	39222.6	100675	98045.9	46280.3	45693.9	43336.7	36350	17835.7	22069.9	14111.9	23089.3	34239	33980.8	37360.4	81230.6	71675.7	61505.9	73659.5	49470.7	31657.1
P_299.148-12.82	46405	34909.9	44060.3	34721.3	36770.7	45542.6	43288.9	31097.8	47817.4	46660.8	31939.7	35581.8	46705	36915.9	47450.9	39552.5	42889.3	52955.1	46232.9	53907.8	36877.5	46441.9	42909.7	30618.2	37392.7	33081.8	80866.6	44977.7	67180	52022.5	40520.3	30491.3	30574.6	34202.1	46133.3	53737.7
P_299.1475-9.5	372898	254227	195499	374895	247865	258558	246755	215418	275796	232663	231137	243358	421940	385827	296983	254996	357286	342866	325448	363256	477070	286233	330293	194200	333427	306410	214709	274402	278027	223592	330494	313410	324638	328769	357397	292857
P_299.1473-9.42	51663.7	30597.1	28089.7	46278.1	30981.8	36353.3	192667	33656.9	35665.8	31630.9	32895.1	33339.7	38728.3	35007.7	36679.1	33712.5	34284.8	38216.1	38171.1	45057.7	51752.6	33503	39760.8	32629.9	38230.3	32109.4	32611.9	39425.2	36391.6	33520.7	32621.1	30419.9	39045.4	42168.9	34800.2	34074.5
P_296.0909-10.97	90778.4	93697	69925.8	73162.1	90662.2	89617	81186.9	73505.3	88887	86403.7	94310.8	65442.6	86231	77861.5	89978.8	88104.7	87475.1	84354.8	81331.6	80999.6	91793.1	73445.5	100394	98625.3	98923.2	93456.5	96855.5	111028	111365	98243.8	96141.2	81186.9	89226.2	92991.2	106965	105275
P_292.0675-7.69	1.17862e+06	1.15434e+06	1.19037e+06	1.26382e+06	1.23817e+06	1.17699e+06	1.25685e+06	1.3064e+06	1.23968e+06	1.24754e+06	1.26867e+06	1.24675e+06	1.18857e+06	1.19538e+06	1.18447e+06	1.10994e+06	1.15787e+06	1.21447e+06	1.14911e+06	1.24576e+06	1.13973e+06	1.28231e+06	1.23643e+06	1.04831e+06	1.24365e+06	1.16919e+06	1.18568e+06	1.15565e+06	1.00644e+06	1.18666e+06	1.08367e+06	1.1122e+06	1.22229e+06	1.18667e+06	1.20774e+06	1.11025e+06
P_290.0539-8.62	37470.9	37595.9	34870.4	35041.5	33092.4	33828.2	39323.6	33911.4	38662.2	31393.6	42848.7	38974.8	42350.1	35322.3	36543.4	38563	40401.1	35828	44193.9	43458	33561.5	34493.9	43709.5	29292.5	33783.1	39874.5	42386.5	29310.3	36128.1	36311.5	34710	40641.1	40399.1	34542.7	42786.1	36574.4
P_289.0481-7.7	34511.4	46744.6	12255.6	39413.9	40808.1	28512	31302.3	40955.6	26158.1	33592.3	33043.4	28021.7	31193.3	56495.8	34502.5	21487.1	21715	61080.4	28713.5	17487.7	31546.3	24825.6	23416.9	16523.5	29824.7	34768.5	30049.5	26843.4	24863.7	29247.9	27723.4	31836.4	40093	33234.8	26747.3	51585.8
P_287.0329-11.53	35874.2	38321.7	46492.9	54240.4	40776.7	31191.6	38530.5	46949	28816.3	40271.2	44380.6	38574	34485.7	33162.2	48101.5	43776.5	35689	44846.7	43243.9	44929.5	40297.9	39787	37799	42860.3	43694.9	43990.9	44147.9	42582.7	42678.6	61186.7	44382.9	48346.7	38521.9	47889.2	44948.4	30184.5
P_283.0067-10.05	53692.6	51807.9	40935	55242	63289.3	54464.1	54787.2	47891.8	91220.8	53242.7	64834.7	44857.4	52028.8	74300.5	60209.7	57703.6	66768	72587.3	60545.5	62236.6	62243.1	40680	53325.2	70600.5	66732.8	58417.2	50828.1	77318.9	67000.7	70008	72376.6	93226.8	55016.9	58934.9	56303.8	71710.1
P_282.0051-3.29	15652.3	15460.2	6850.69	17834.2	16138.9	15614.9	15865.6	17803.3	13812.6	14800.3	14770.9	14843.1	19141.1	14408.1	18954.7	15373.8	6675.28	8916.91	7797.99	6284.27	14964.6	7817.01	11792.8	7346.65	7166.2	63962.5	7546.56	14668.6	10885.2	15414.5	19133.2	8098.95	19447	28091.3	12580.1	9098.2
P_281.1373-12.82	206753	192515	192628	151702	172867	181137	175583	142524	199460	203908	167787	138232	191562	162413	239252	164942	219860	212209	181310	251290	198871	185899	152392	108412	151123	133836	360627	237019	292293	258625	169858	167880	167518	169520	154639	223577
P_279.0356-10.05	24236.4	25760.4	21759.3	26005.5	23608.7	24465.6	24975	22562.9	38169.6	27051.3	28949.2	22337.3	29144	72424.3	27301.1	26039.5	133639	32393.3	35946.1	29570.8	28203.1	27323.9	26836.5	28579.5	30166.7	26805	27169.2	62049.7	28602.5	25797	25339.8	18178.8	29566.5	23217.7	28301.9	28469.4
P_277.2114-10.97	39247	35040.1	24562.6	47624.5	53555.6	62149.5	50573.4	49023.2	46036.5	26659.2	59631.4	26880	25530.6	54113.6	65973.4	37784.6	57647.3	39511.2	75699.7	35674.9	63623.9	59455.3	51105	76522	74405.5	53687.5	62229.2	41035.3	92122	66666	36406.7	28311.7	38429.2	38095.1	67702.7	55875.8
P_276.9859-1.94	26822.5	5505.89	23267.8	22864.2	19676.8	11231.9	33574.6	4378.78	2955.99	23055.8	40642.9	19971.4	19236.7	27669	16001.9	40286.1	32599.2	24935.3	47416.4	44767.1	30140.2	32469.3	34276.2	23601.4	26530.5	31783.3	26471.5	29261.7	30780.9	27067.3	19802.2	13547.2	23895.1	35727.5	33685.2	26250.6
P_276.9506-8.62	56388.1	62048.2	56694.2	59944.8	77609.5	64477	69371.7	61856.8	77923.3	67695.9	69296.2	97598.5	66748.8	79768.6	71869.2	55408.5	86241.1	58835.5	51913.6	86692.5	66488.9	49776.8	96831.1	71142.5	71391.7	97607.9	61075.9	78569.7	87229.5	62391.5	155404	60888.9	47281.8	51597.5	51278.5	55557
P_276.1173-10.97	177568	176222	139108	146888	156275	186177	153504	142275	162773	134957	158668	126667	161409	156871	163676	180845	174395	165014	168138	193397	198462	156213	183718	184313	190206	186519	180681	194105	235763	211331	176238	175366	165419	188709	215563	232084
P_272.9688-2.04	1.01478e+06	1.06043e+06	760514	943895	974383	954472	875874	850162	965543	936438	967782	849857	1.0233e+06	970734	983651	985373	1.0269e+06	1.08509e+06	1.08544e+06	1.172e+06	1.06081e+06	909625	1.11749e+06	1.00408e+06	901073	1.04196e+06	926436	1.08515e+06	1.13225e+06	1.12842e+06	1.04423e+06	984998	1.01427e+06	1.15209e+06	1.09619e+06	1.15321e+06
P_272.0527-3.28	111076	117225	94647.9	105370	104249	102671	103408	96807.6	109927	108875	110613	97515	112815	113222	112393	113872	116679	110346	114267	108669	115682	109382	107363	113948	106886	109286	100165	107018	113323	121349	110468	118147	110300	119516	124845	115809
P_268.1085-12.82	116700	86639.2	133591	93121.2	108786	99176.1	145356	108445	101289	142096	91484.6	107480	94966.1	83356.1	118194	69188.2	107671	115356	91154.8	137026	122630	133562	90868.1	71560.2	102268	74536.3	228470	107225	168480	138748	75653.4	71640.5	82935.3	86616.8	81655.8	94238.6
P_266.0327-3.29	94415.7	113593	69091.9	94693.4	93911.7	88287.9	92079.2	95253.7	100362	86832.5	115357	83857.9	106219	102626	99791.2	72168.2	83123.4	87873.7	72651.7	71216.1	75235.7	71972.3	89168.8	72859	78676.7	74511.5	77924.1	70661.1	89277	92247.8	95625.7	98559.3	113505	85548.5	85834	85958.3
P_265.0813-9.29	92737.4	100287	40652.9	65101.6	72895.5	104382	57657.8	50014.8	99895.3	63671.7	60459.2	55557.9	77478	90386.7	85758.4	103563	98590.3	100096	89302.5	146519	97898.3	56837.1	98954.9	83487.1	71979.7	140475	90470.5	115519	118141	89944.2	104798	110807	94273.4	137125	137708	155450
P_264.1421-7.7	39600.1	18564.6	23771.3	34916.3	59853.8	22851.3	31777.1	36857.4	52700	28071.3	21545.7	39971.7	38756	34907	32750.5	34812.1	21666.4	42895.3	24488.1	30648	46972.2	22461.4	86367.9	78906.7	65885.6	210763	129614	139951	83749.1	58884	11583.6	30091.8	24043.7	42303.5	77111.6	131397
P_264.1417-7.78	44387.4	45296.8	49242.6	42946.1	48143.7	48301.7	46353.2	43966.3	50428.2	41500.7	44446.3	47255.2	54179.1	48114.9	53788.4	58517.1	58753.6	60845.7	54932	56074.2	58419.4	43172.5	128819	98553.3	93977.9	283212	200315	217621	144555	86395.5	52120.2	62464.7	61465	54146.4	95086.4	201646
P_263.1385-7.87	16269.6	19593.3	13532.9	21104.9	20513.3	16972.2	17003.6	13805.5	16977	13673.7	22170.5	15959.7	14213.9	18359.5	15040.5	26388.5	18435.7	20566.7	14925.5	23723	17697.1	17156.4	20052.7	15162.9	20598.4	18482.7	15430.9	23600.5	18508.4	18935.6	21484.1	13313.3	16324.6	23471.8	19094	19349.2
P_263.0633-10.05	263325	291350	242117	245531	296468	290991	255104	244942	303789	252630	298785	223321	291224	281838	301135	313389	308160	297707	310073	290580	286237	239695	296098	289893	268953	279704	290919	323664	322352	306393	288012	286043	293130	327268	307173	327681
P_261.1435-6.92	36196.1	43826.2	24039.4	41101	32915.2	41352	37083.5	35351.3	46187.5	34261.9	51648.6	27613.5	38694.6	29504.6	30413.5	40480.6	34973	28654.2	24739.2	30551.4	37008.9	29728.4	36358.1	31913	27739.5	22529.7	28401	28348	43168.4	39074.5	34930.9	36859.8	34079	34511.4	31140.2	34862.6
P_261.0823-10.97	58552.8	48542.1	49367.8	51829.1	51651.7	66676.5	51864.3	53380.7	62859.8	65346.1	50310.8	58144.5	54004.3	48843.8	54939	59274.8	57070.5	62399.6	55678.4	60203.7	54784.4	47649.7	68085.4	62102	59878.2	68998.9	69154.6	63311.4	75570.2	61096	63092.3	54991.5	52509.3	59326.5	60404.9	74396.7
P_258.9352-0.76	114429	105908	150347	122558	129214	112527	118793	165433	130317	120848	119738	124497	109420	111466	102086	123326	111215	119908	102872	105152	95466	117525	136461	120534	100452	97308.4	118793	105324	101340	105010	104148	124760	124892	100319	100173	107822
P_256.0782-8.62	1.52717e+06	1.44607e+06	1.37683e+06	1.36111e+06	1.57896e+06	1.49005e+06	1.49324e+06	1.32962e+06	1.47475e+06	1.43133e+06	1.42614e+06	1.4422e+06	1.54741e+06	1.39999e+06	1.57066e+06	1.53868e+06	1.69564e+06	1.5442e+06	1.55967e+06	1.65149e+06	1.50807e+06	1.37572e+06	1.49009e+06	1.44399e+06	1.48448e+06	1.50599e+06	1.43656e+06	1.49424e+06	1.48958e+06	1.48257e+06	1.51728e+06	1.57654e+06	1.52428e+06	1.71432e+06	1.56307e+06	1.49132e+06
P_256.0577-6.14	157115	151351	131934	124995	161424	140464	167468	134310	158650	146614	152945	140341	170373	152934	160137	145671	161582	151004	155322	157648	120375	154444	144843	170766	156385	149658	137956	146023	156489	161229	162826	155420	142827	152607	162423	170409
P_255.0642-10.97	142022	149861	103262	131338	128607	151842	112082	120768	137002	119185	137842	105365	137793	127778	131251	143127	141889	151071	134131	169050	161634	119083	159104	157134	157039	157739	148946	166356	182784	162326	132009	137980	137196	172928	163889	181611
P_254.1353-10.96	198985	195019	166077	173878	180541	239529	176209	183100	204005	158953	182064	180979	202012	187530	211375	231593	229438	242650	223127	237822	189912	222154	290156	219919	249669	274431	242907	237272	312937	220667	203043	227493	188345	256296	254340	292696
P_254.0993-12.46	102894	50903.1	78481.4	62483.8	68157.5	50541	64468.1	64087.1	77637	55892.5	52191.8	51274.7	87883.3	68898.1	89066.3	80980.6	137087	128151	96646.6	97659.2	89606.5	93740.8	107024	57098.8	101632	92665.6	115479	115553	96209.5	100003	107048	82390.5	89202.2	108479	122290	118222
P_253.0464-0.63	118530	76443.6	90738.2	90702.1	108388	89857.5	136643	103330	125244	92538.8	141327	94973.9	101781	99888	133956	64760.2	76405.6	93832	97004	98591.3	75747.3	65165.8	81528.5	56221.4	64747.3	94453	70420.8	70778.1	67506.1	77426.9	115543	122110	140856	80524.7	78177.6	89772.6
P_253.0306-0.71	4.09298e+06	3.91172e+06	3.96404e+06	3.97239e+06	4.07177e+06	3.70166e+06	4.27615e+06	4.20381e+06	3.93357e+06	3.98577e+06	4.34322e+06	4.46848e+06	4.15356e+06	4.04437e+06	3.64131e+06	3.92959e+06	3.75729e+06	3.9887e+06	3.95236e+06	3.72313e+06	3.71274e+06	4.00343e+06	3.94744e+06	4.21769e+06	4.10041e+06	3.98953e+06	3.96769e+06	3.69088e+06	3.9043e+06	4.29622e+06	3.78331e+06	3.64165e+06	3.89539e+06	3.70358e+06	3.82198e+06	3.80945e+06
P_250.0379-6.14	116868	130750	97742	121384	112684	107966	141731	117847	140541	107669	146647	99909.8	149246	136661	119011	93481.8	98486.6	108987	99623	99351.8	79819.1	97421	82169.6	106037	101252	95372.9	98317.9	107015	99657.1	112106	118710	119334	147029	99643.2	106547	99542.8
P_249.0862-11.52	33200000	32100000	33100000	33000000	33700000	31600000	32900000	32100000	32000000	34100000	32200000	31600000	33000000	31500000	30500000	31500000	32100000	31700000	33500000	34600000	32200000	33000000	32400000	32700000	32900000	32600000	32700000	33100000	31600000	35200000	33300000	32800000	31500000	33200000	33700000	33200000
P_248.1472-8.61	47218.4	59035.6	47270	57878.7	63824.9	60767.9	58572.6	50392.3	57190.6	63351.6	62519.8	54497.7	55930.9	57842.4	57744.1	57216.8	55554.6	60482	55723.1	63862.3	66394.1	46186	108593	80184.3	73112.4	216427	264050	295460	122093	83779.1	68120.1	57577.4	58082.4	73526.4	89124.4	207000
P_247.5954-12.45	78481.3	33103.5	55732.3	56826.9	46860.8	51973.8	39395.5	42018.8	44433.1	44178.2	43358.4	41958.1	36591.7	47809.2	43778.4	59401.2	61913.4	52754	44308.2	42793.2	61776.7	67408.8	52853.6	40165.8	66766.5	41393.7	58132.4	65388.8	55483.5	49974.8	42663.2	32544	39064.9	46586.9	58311.4	46627.5
P_247.5953-12.83	675408	503448	694888	550671	587190	600033	614813	534174	661216	660695	550436	516192	503116	465632	646663	492199	671589	740379	588346	714742	638472	650764	553788	406308	598388	441557	1.40218e+06	716791	1.02526e+06	892915	477183	411110	450739	550578	481964	632877
P_245.0763-1.47	35564.7	35763.9	21487	30892.3	35886.4	24404.6	28127.2	27495.8	29417.8	31165.9	49825.6	25765	35880.3	41669.4	30558.7	38509.2	31270.7	29451.9	36144.5	34209.2	33764.9	31089.7	42760.9	38180.6	29520.5	42300.4	40969.9	37964.2	40597.6	53102.8	34950.8	34641.6	39489.9	29872.2	39502.4	47081.3
P_244.9222-0.65	369980	329408	363293	336334	343503	399902	380574	332640	421739	371064	339012	408818	435313	325709	391934	340415	372047	361035	406066	354924	420647	367554	376953	374114	464360	389191	342851	375406	328063	312242	364262	379372	369663	378211	431752	380155
P_242.9247-0.65	5.28346e+06	5.22649e+06	5.21052e+06	4.97656e+06	5.16013e+06	5.56178e+06	5757292	4.95745e+06	5.63768e+06	5.65812e+06	4.77612e+06	5.60457e+06	6.28842e+06	5.10151e+06	6.04185e+06	4.78428e+06	5.13837e+06	5.52815e+06	5.39327e+06	5.24346e+06	5.76093e+06	5.13902e+06	5.24789e+06	5.49395e+06	6.67237e+06	5.44803e+06	4.90505e+06	5.31663e+06	4.90336e+06	4.87321e+06	5.50376e+06	5.55466e+06	5.34537e+06	5.43993e+06	6.03138e+06	5.32407e+06
P_240.105-3.81	26272.7	36081.5	29573.6	30225.4	24385.6	26125.7	29671.5	26908.9	25561.6	23091.9	31061.3	28273.9	31630.4	23892.4	31422.3	34882.3	33191.5	30329.6	31030.2	34175.7	33832.1	22005.6	44975.6	54332.1	38776.2	49845.9	40822.1	45236.2	50389.3	36149.4	33096.3	30155.6	29450.1	35089.8	47069.7	54753.4
P_240.105-3.03	42440.8	47470.5	37427.4	47429.5	39379.8	42146.8	43359.4	36692.6	37971.2	35473.9	41519.7	36252.4	49145.7	39164.2	42825	56530.1	54029.4	46422.7	39878.8	48228.6	52518.8	32854.1	67638	71288.6	50221.3	76763.4	52093.3	56164.1	67586.3	55406.7	48091.9	49520.8	41419.7	51964.6	63729.8	67246.1
P_240.1043-7.69	107774	111419	85378.9	92271.3	97307.1	94506.9	84983.6	123103	125075	102424	93152.4	103403	81892.9	101901	103375	82119.4	114035	89988.1	99618	113000	99755.5	114163	91716.5	77867.6	82527.1	98653.4	92153.2	89797.2	93417.1	97197.2	108401	110645	127291	96514.7	141406	82420.6
P_240.0473-10.05	62472.3	59069.3	69641.5	63163.3	63873.2	60989.6	60153.8	52917.6	66141.8	56718.6	67926.4	66053.3	66418.3	62964.4	59312.2	64277.5	70596	72263.2	59733.7	60525.9	60326.7	55509.3	65851.7	70487.9	78427.8	82973.5	63493.9	69945.7	67720.1	58340.5	50912.7	51979.9	55357.3	71081.4	68403.9	65318.7
P_239.9657-0.59	557739	86032	175343	119305	163395	106269	177670	149305	216603	98945.3	169643	131202	99261.5	118340	402687	86767.3	269099	458480	125305	130746	81603.8	89019.4	69257.5	66325.6	98373.6	125687	66123.4	94012.3	53706.5	60344.2	206547	191870	233164	221474	114301	118933
P_239.9347-1.12	30626.5	32708.3	25216.7	26896	29740.2	28796.5	34195.8	26801.2	30423.7	30996	30024.9	23547.2	32816	29564.9	29500.1	26776.7	29608.6	63917.4	29784.5	49249	29007	24395.4	27208	26182.8	26912	29753.4	26025.6	30935.6	28566.9	25938.9	46525.6	35871.5	25466.6	29951	37708.6	27001.4
P_239.9347-1.01	48389.7	41848.9	43741.7	48900.9	48207.5	47591.6	60521.5	38693.5	43150.2	49492.2	47955.2	34037.8	44541.2	50569.8	48015.6	44199.1	45927.6	40306.6	51517.3	38191	44479.1	46821.8	42755.9	43249.7	44892.4	47287.1	37241.8	45721.6	45454	135313	38344.1	44802.8	51608.4	55491.2	57719.1	44330.6
P_239.9347-0.95	60319	160032	66447.3	49691.3	74932.1	58463.1	70516	54367.5	65781.3	74898.7	70118.5	44606.1	81300.1	69602.4	67361.8	56693.1	58258.3	58216.3	69754.5	51492.2	73721.8	55191	214817	66031.6	56613.5	68127.9	60002.1	68269	75473.8	58543.3	46111.4	64951.4	62301.9	85150.9	88831.2	69469.5
P_239.9347-0.82	147197	143825	160959	157607	149917	139710	142750	122377	142486	163099	153951	182143	136356	139376	172325	133317	146159	126016	156377	137865	138749	153858	236280	138690	145014	189955	130021	183246	144137	148094	191223	174184	146500	150548	550321	159365
P_239.0987-6.76	261072	446495	224943	299266	283051	326531	275581	267527	299154	345498	284757	337491	541416	268724	340772	417236	221295	297487	308906	234072	360592	180630	145892	188368	168935	364253	45774.3	91354.3	153068	242493	332222	316603	349601	315077	218901	187536
P_238.0924-6.76	92569.5	134624	93854.2	105576	95553.9	117301	94235.3	99497.6	104388	114322	99794.2	110926	150106	104714	118111	129834	82492	96956.8	97936.8	94648.6	114689	83129	62869.9	67212.4	61765.6	133936	49583	63841.9	75003.4	90395.3	115052	104794	116297	113656	83273.8	96196.7
P_238.0092-10.05	29646.6	33210.7	31597.6	29051.6	27631.4	35486.5	32278.1	32588.2	34951.9	30335.4	35955.6	33904.8	33256.3	79133.4	29835.4	28719.9	149137	42982.5	27342.2	30590.5	30811.5	34134.4	37632.1	30313.4	33013.3	28275	33337.4	62886.9	33809.5	39603.1	31140.4	27653.4	31583.7	35300.7	31344.2	40173.5
P_237.0861-6.76	37013.3	66938.5	28060.6	36269.9	36784.9	45369	38525.4	36357.6	41536.7	46082.7	44561.5	36914.4	76671.1	35208.7	49769.4	39855.9	26114.9	45362.2	34109.9	38950.5	47857.1	23637.5	24683.9	30639.5	26150.3	52531	22866.9	16816.3	30095.4	35957.1	46596.6	40771.6	41280.7	38181	30406.9	31250.2
P_236.1103-9.24	18112.3	25548.4	26534.8	20163.8	18193.6	25817	16158.8	19902.8	9609.86	8593.72	18466.7	17562.5	22516.7	16576.3	22310	24307.4	26046.4	21031.2	20371.7	22385.2	30282.4	16738.1	30545.7	41321.5	27940.2	55032.2	36126.5	32999.1	31428.4	23297	26421	25096.7	23134.9	22176.3	27703.9	34267.1
P_236.1103-6.7	13509.3	20743.2	17075.6	11123.4	18261	33872.5	50792.3	32452.9	20190.8	27988.5	11632.8	23613.4	21713.5	24274.9	30332.3	38016.8	32114.3	19470.2	17067.6	16345.7	29361.8	18485.3	127203	101274	148696	41092.8	92848.2	104674	170830	102488	20753.1	31366.7	28534.7	29779.1	111810	133403
P_235.0916-0.93	90274.2	115715	85501.3	107298	203260	162012	18924.8	13759	89311.1	14487.6	178708	26752.1	20286.3	86590.4	22057.6	104614	78522.5	80133.8	35253.5	20919.5	70303.1	62951.9	71169	122706	84240.2	78952.3	85748	57804.2	14390.5	33903.6	122516	81163.8	46789.9	100896	99170.6	89893.1
P_235.0567-0.68	1.08348e+06	971814	851103	1.02109e+06	1.03954e+06	1.0409e+06	1.23466e+06	1.12096e+06	1.23726e+06	1097541	1289548	1.00978e+06	972879	1.03611e+06	1.06491e+06	832067	989639	982990	1.02478e+06	1.12509e+06	952784	913816	999183	1.04679e+06	931836	1131269	1.07158e+06	992874	1.17604e+06	1.13294e+06	1119459	1.18125e+06	1.17081e+06	996572	1.02768e+06	1.27193e+06
P_234.9557-0.95	57366.4	132326	63076.7	46392.7	49734.2	46503.4	83142	38234.5	52405.9	49436	58335	47591.6	61319.3	56109.5	58338.8	48617.8	47765.1	44309.5	64192	54636.6	48684	47878.9	47376.6	45532.8	55727	51609.4	41563.3	58783.4	48082.1	49191.4	53414.8	77198.8	52315	68009.1	73959.7	52334.1
P_234.9545-1.08	49403.4	49300.6	43281	42091.1	52404.8	46979.2	51047.8	44561	46386.8	39738.2	41646.3	27629	35421.8	50485.8	50337.9	44380	53909.5	92664.2	45092.2	38395.9	44816.4	42900.8	45486	42791.6	37612.5	52583.9	46133.3	43495.2	42574.7	37986	41679.6	51287	32979.6	49329.3	44340.1	46715.7
P_234.1318-8.31	94309.7	88168.3	67522.1	68586.1	82769.2	99016.5	75242	72315.5	87468.5	76311.6	79031.3	75983.3	87639.9	78121.4	88082.9	91505.7	86503.7	90020.9	91092	88868.4	97223.9	77132.2	346254	334497	287118	119354	269895	289726	444336	208688	102172	90547.7	98617.8	101698	250923	286040
P_234.1076-0.79	105426	113496	90201.6	123758	121144	102605	124594	116962	123221	87726.9	115726	99212.6	99853.4	99150.3	105982	105658	82944.8	115823	84846.9	76229.1	96916.1	85227.1	113456	95745	99985	93745.5	77015.7	92162.8	107171	107021	113237	107325	108918	94729.6	99104.4	96686.4
P_234.0641-2.46	34540.9	38214.3	28432	32173.8	28486.7	30873.9	35580.2	37972.8	39281.5	32880.7	34701.5	33881.4	34116.1	43390.5	38436.5	41558	33572.4	31355.5	31141.1	27356.5	35390.2	31157.2	40617.7	37056.9	33345.5	35007.4	31477.8	34481.9	36256.4	31697.5	38292.1	36513.5	39390.1	31912.6	34271	31750.8
P_233.9915-1.22	97386.4	86475	93795.2	81606.5	104179	87002.7	87704.7	77954.5	82578	80183.3	92040.8	117401	86017.1	87471.6	84142.9	84258.6	95950.5	96459.2	77877.6	140441	78752.3	86429.4	89328.4	78836.6	84455.4	98323.9	79688.5	97235.3	88315.1	97998.6	102432	80241.5	90996.5	86748	78409.3	87199.3
P_232.0261-2.17	15734.3	21834.9	15294.6	20161.9	13741.2	17983.8	18788.4	15005.5	23657.7	18403.2	18618.1	13582.9	18482.8	21026.4	21643.4	15787.8	18398.3	17335.6	13968	8148.58	17818.8	14435.1	16871.1	13360.5	17086.5	17689	16952.1	18049.7	17218.2	17347.2	24637.8	17414.9	15884.3	22669.2	14430.2	18824
P_232.026-2.47	26353.7	27784.8	16513.8	25514.7	27950.8	29764.8	40464.3	21691.1	35891.2	25563.1	33318.4	47566.4	25853.8	27871.3	31475.6	30763.6	25729.9	29159	25390.5	13426.4	28886.3	59000.3	27367.4	26022	27532.2	27565.7	23782.4	31905.3	24947	30364.7	26350.8	28491.7	28815.8	52782.6	29717	27945.3
P_232.0122-1.83	54042.2	55831.8	32365.9	39612.6	46278.7	34728.1	39291.9	33900	43825.1	48918.6	36646.2	36728.7	36899.7	55984.9	44603.4	36325.2	50678.7	46753.8	49709.7	70189.8	43257.3	36393.4	41408.7	34869.4	29860.8	49514.8	43956.8	34365.7	40678.2	37864.1	53420	45489.2	47468.5	50500.5	48257.5	50129.4
P_231.1695-7.19	12640.4	11327.7	8813.9	10730.1	6747.63	14364.8	12261.9	11519.3	9424.59	10773.9	12815.1	12110	10384.4	14021.2	12850.3	15793.3	15789.1	11397	14069.1	15686.9	14053.9	5757.45	12224	12487.1	10712	8902.05	7586.31	14317	13213.3	5997.91	14166.7	16373.1	14376.7	14081.5	19053.8	12040.7
P_231.0645-0.63	226468	160663	160113	208317	216485	197723	259881	216324	266253	208063	420012	254183	230332	257446	323368	137423	159016	194027	231863	209222	174498	154394	131470	130517	137061	238132	149025	153804	163840	176389	221076	256948	290147	177994	157761	176984
P_229.974-1.83	40549.6	46769.7	24880.5	68419.5	37516.3	30311.5	29178.9	28169.5	30624.4	35124.4	28290	26694.5	29956.7	44922.4	31561.3	23090.1	38038.3	38655.6	33256.3	57410.9	32608.2	26221.9	27690	27246.6	22673.7	40144.2	34798.4	24943.6	28152	21780.9	35370.9	39097.4	38497.2	41284	38554.2	35636.1
P_229.1134-7.49	297237	294594	230709	264909	276825	296003	263464	245780	290960	257306	271185	220324	323876	283890	284768	288943	282662	287152	287822	308474	292394	238565	239217	230968	198019	262238	203690	243255	234322	241731	311354	297714	302336	323033	255136	265437
P_229.1053-8	43730.9	43618.5	43693.9	41076	54060.6	40606.7	45717.8	40155.9	46300.8	36073.5	41947.2	47741.6	45865.3	55410.8	45781.2	48068.9	38926.6	40824.9	41071.8	49074.1	45578	40054	40848.9	41192.7	47442.3	39933.3	42783.9	39757.3	50705.4	32107.8	40089.8	48116.9	43018.5	46831.2	42953.6	42270.8
P_229.0113-1.23	76495.6	65799.9	88670.5	73509.8	85753.3	72555.9	141458	77252.2	65578.5	81274.7	91971	199346	58096.4	63046.7	69426.8	79471.3	73347	74762	73702.8	165154	60612.8	84476.6	69221.1	71621.1	67448.3	78302.1	85410.3	76403.7	75610.8	79028.7	81396.6	59244.8	81519.7	128838	75040.5	66615.6
P_228.9899-8.62	108226	130666	97392.1	102032	116513	102223	103523	98346.8	158362	100767	123249	111064	112411	206124	108549	109189	278932	114421	110221	109421	370072	111003	119474	107348	121458	519289	107801	155244	111486	134210	105513	110323	99967.8	106196	119438	104084
P_228.9767-1.08	36696.2	39206.3	34685.9	32319	35020.5	37641.2	29615.7	37467.5	32072.1	29511.4	28859.7	28567.1	25157.1	32568	26101.2	38860.1	34951.4	41983.9	30590.2	41850.1	40597.8	27446.6	28970.1	31266.4	21188.6	38338.2	29467.6	32428.5	37016.8	33514.9	40650.7	31950	24037.4	33860.2	36481.4	38077.3
P_228.1073-7.48	11489.1	12203.8	5319.5	5464.93	4505.82	5809.81	7213.18	6693.72	7010.7	5669.46	7021.73	6506.12	11612.3	6003.15	10832.2	6500.72	11891.4	5750.06	11965.1	6899.51	6707.14	6514.37	5423.73	6975.56	5970.08	5592.01	5658.1	7127.81	4701.02	5700.46	7046.3	6950.18	6665.65	6721.41	6489.88	5948.98
P_228.0544-10.05	113758	119364	103595	114685	135040	124878	109506	102467	116990	100323	110137	109606	114477	131991	121342	126020	118520	112621	141108	113272	113777	109921	116458	126198	107130	120133	113111	143884	121184	116751	124766	130337	120435	121989	116673	125482
P_227.0889-7.68	395204	332676	437800	350020	342889	303566	425336	313200	336087	333815	364645	345864	348727	395335	327601	355676	342571	272306	283913	344078	307465	356864	322494	269287	339606	386193	327983	306766	260377	308435	278828	352702	373472	400107	294093	240635
P_226.9623-1.22	178606	186053	143844	156641	181336	175544	178760	149029	181646	157999	175703	159752	185210	185325	176828	182605	170606	199966	184264	178557	175510	149447	178496	160046	164442	192339	166176	180177	190797	184559	193047	185907	205210	183450	201542	203384
P_225.1456-2.03	76924.3	54734.8	35303.8	78065.4	96375.7	46627.2	58857.5	46047.8	85092.3	62950.3	95215.8	46659.5	66820.3	59515.3	49535.5	70540.9	80296.3	69256.8	58981.1	63196.1	56041.7	55203.5	64872.3	81239.9	89603.8	63982.5	84560.6	61925.9	74015.4	61834.2	56129.8	54485.2	62396.7	59073.4	51390.2	67955.4
P_224.1102-6.84	101733	121685	107382	100777	70662.4	98255.4	68790.9	71600.1	84206.9	69331.3	73738.6	73811.1	94422.6	83581.3	102742	132608	223828	144270	102941	123741	132289	67355.1	169422	229074	153998	263689	148126	183632	195885	144172	116258	87218.1	107359	191890	216265	242948
P_224.1102-6.59	107990	117140	116505	108047	75517.6	102231	78819.5	81743.8	95277.4	74218.1	90170.9	94024.7	93871	95035.8	105889	155974	259814	159828	111806	121061	146716	74726.5	184771	237309	178164	286192	165968	205724	202962	161813	128014	102187	115929	206325	257478	277637
P_224.1102-3.71	90026.4	116671	90057.2	103583	84337.4	107536	85148.5	89313.2	95437.8	79733.7	90205.8	78483.6	111409	88288.3	109758	147339	131367	114743	103752	127310	111904	83830.9	139386	152094	119962	213847	152745	190560	169648	130474	116461	104127	119378	145755	156442	223801
P_224.1102-2.25	125644	155210	122928	129681	113498	138267	119933	111964	124460	98848.1	122296	113102	155634	117946	155270	196058	183489	165181	132118	179420	161949	104896	162573	198027	173967	257908	168102	233343	227426	166310	165137	146818	150177	199181	221312	266018
P_224.1098-7.69	346291	428679	329129	327802	414339	376395	402015	325565	379588	323049	382417	251814	356466	383811	403375	324719	430706	398193	456139	276677	364294	335190	268951	313082	299990	389482	269765	333804	267763	339216	428538	435986	475803	369476	423963	363729
P_223.9625-0.78	262448	248151	260955	273837	260067	244773	251073	283930	287013	281461	251688	294089	259473	273935	251721	225458	229775	230547	234553	241951	238701	236479	246530	237819	278102	243528	287096	239785	252122	244699	249608	236314	240379	217649	225615	231141
P_222.0939-7.69	108691	98507.5	55244.8	128380	85434.8	109958	105216	112917	150036	92486	139625	34820.8	92831.2	105015	114739	74298.4	101165	128449	111947	80060.9	108953	122247	86224.9	92051	107340	89974.3	89144.4	101628	76405.9	87034.9	97603.2	96532.7	104645	113031	101279	95293.5
P_222.0736-2.47	84728.3	83337.3	63640	72908.6	91714.9	81472.2	85545.1	69166.1	92050.2	71956.6	78122	61790	86728.9	82271.6	82971.3	93879.1	88171.8	90452.6	99457.6	93805.9	88687	72172.8	87996.3	83416.2	76751.1	91933.9	87547.2	97202.1	93816.3	76767.8	86205.9	91217.9	92984.7	95810.1	96123.1	95115.2
P_222.0368-10.05	130970	131492	97771.5	112336	135347	138212	114342	111765	135111	119491	128299	106760	142901	136145	135070	146170	142650	144035	125415	151710	136305	107275	155937	136098	136412	141315	126720	133202	147987	137462	138560	125352	149694	154730	151231	165649
P_221.9983-8.62	204171	213655	175985	178312	198834	219960	211494	178568	198000	197030	190964	195946	215579	203558	189276	217583	223911	213690	216437	215205	194698	189190	206267	191738	200048	219741	180838	204162	203294	194535	195666	208740	216209	227476	207341	210195
P_221.0915-3.73	3604.64	3605.04		3724.89	4270.91	3781.68	3437.02	4811.36	4282.56	3820.46	4680.58	2939.29	4944.72	4033.77	4282.04	5911.5	5117.23	4819.74	3908.42	5222.41	4651.82	5007.5	3992.67	4533.22	3954.08	9788.49	5279.36	5122.61	3990.65	5458.47	3384.2	4807.6	9648	5619.9	4426.75	11477.4
P_220.9974-2.02	94334.1	94736	69377.8	100840	101318	92913	111927	79986.8	89152.1	99611.4	94922.8	78505.3	99569	126030	97707.7	97793.7	96015.3	88231.3	89309.9	92426.5	95612.7	79804.3	78641.6	74502.4	88390.3	119381	86746.7	81994.7	77920.4	78982.9	101468	112388	109586	87587	95907.3	79918.5
P_220.1156-7.61	43643.6	54389	46395.1	50856.8	62325.9	104548	67669.1	56705.4	57147.2	85729.2	89210.2	90348.5	57778.3	61093.8	94594.9	168850	255626	87059.1	75742.5	102870	75678	77333.3	345554	341049	339437	71118.1	177036	321249	415372	456834	51860	70205.9	79671.9	130858	249994	290311
P_220.1155-8.18	8.34586e+06	12200000	8.34381e+06	8.41908e+06	11200000	18000000	10500000	10700000	11900000	13800000	12700000	12300000	10600000	13300000	19100000	29900000	25800000	15500000	13300000	16000000	13600000	11200000	59200000	61300000	70500000	15600000	51700000	60300000	71800000	62000000	11500000	14700000	14800000	22000000	46800000	53900000
P_220.1155-7.72	200566	390505	271981	272471	278787	641277	291502	399603	362184	497506	423298	475982	274734	448337	599040	1.4267e+06	550013	494115	355254	440570	340388	284790	768412	1.03423e+06	1.10654e+06	263824	556073	616688	1.00422e+06	994292	295984	409182	419942	671770	743677	748580
P_220.065-0.78	85810.7	55525.9	63597.2	78816.1	68308.2	48747.5	88735.4	58310.8	44608.2	80169.9	85206	71725.6	90980.4	80110.4	55595	54683.8	34330.8	42838.3	51049.9	48441.1	72724.7	69442.4	52771.3	35348.4	48321.4	70723.8	46580.5	46812.5	38430.4	44054.3	71437.6	83050.4	76678.1	52659	50419	45764.5
P_220.0486-1.11	27730	33890.5	26440.2	35556.1	29650.9	38063.5	41715.1	41919	30383.3	34536.8	34110.8	27463.5	28523.9	31571.3	32110.9	33003.8	31777.5	27183.8	35535.4	28921.5	31572.1	28388.9	31829.3	32470.9	32918	31598.4	31396.7	32183	33387.9	33797.8	30781.5	32092.7	32569.1	26669.7	36970.3	35103
P_219.1335-2.61	10306.8	5770.29	5035.68	10474	5280.19	9641.04	5731.24	5280.63	5133.48	4276.65	11117.1	4900.71	9903.27	4012.49	4629.51	14383	12798.6	9283.97	4894.81	12781.4	10418.4	5071.78	12137.5	5272.5	4927.77	4955.49	3945.97	5708	9853.79	4585.18	10219.5	5402.95	6302.41	12744.5	8691.09	5472.35
P_219.1335-2.16	19361.6	20675.5	14096.1	15222.2	18774.1	16156	18540.2	15390.6	16935.4	7476.07	25529.8	7558.93	17725.7	7117.09	17536.3	31283.9	21139.1	25489.3	16469.3	26830.4	18369.4	12564.9	23248.9	18517.3	10503.1	19396.3	13383.2	15876.5	15943.7	15757.2	18322.1	13938.1	17871.1	20684.7	19548.8	19326.3
P_219.1335-1.33	23607.1	24528.1	18228.3	24993.6	29223.5	20082	24024.4	16348.8	20260.1	21495	35663.7	25570.8	30717.7	19107.7	26862.4	29173.8	24066.6	25216.5	35081.8	29550.1	26992.1	20746.9	31462.6	20413.8	19957.1	31824.9	28568.7	27750.6	28015.9	23054.2	27478.3	22608.6	30614.1	30364.8	27283.1	28502.7
P_219.1092-8.18	136114	216763	134711	135698	196721	325600	160776	190025	200305	237540	223374	214396	185313	227517	328544	547307	428463	271591	233811	292946	235744	185055	984438	1.05154e+06	1.21309e+06	255579	891177	1.06682e+06	1.27616e+06	1.11815e+06	202252	246226	252013	407754	825123	928285
P_219.0981-6.62	89005	141063	101377	102408	97591.4	126759	91881	105841	110964	108379	86577.6	117707	159960	102677	134712	148552	130833	114209	109370	115884	140864	87512	94506.6	94152.3	77142.7	115546	64651.9	87865.1	88712.9	98589	113047	117643	145918	120743	105192	92942.8
P_219.017-1.23	3.58908e+06	3.39284e+06	3.06967e+06	3.23487e+06	3.54236e+06	3.34724e+06	3.51668e+06	2.85812e+06	3.31281e+06	2.94472e+06	3604204	3.05589e+06	3.41219e+06	3.27693e+06	3.41481e+06	3.79307e+06	3.40786e+06	3.83429e+06	3.5128e+06	3.86718e+06	3.24607e+06	3.14619e+06	3.41156e+06	3.31724e+06	2.90362e+06	3.68343e+06	3.16547e+06	3.48048e+06	3.39933e+06	3.62068e+06	3.82672e+06	3.33007e+06	3.58918e+06	3.74555e+06	3.76609e+06	3.77135e+06
[truncated: 1,541 more rows]

## Sheet: Supp Data 8 -Serum metab raw
	1[WT_21]n.mzXML Peak area	2[WT_22]n.mzXML Peak area	3[WT_23]n.mzXML Peak area	4[WT_24]n.mzXML Peak area	5[WT_25]n.mzXML Peak area	6[WT_38]n.mzXML Peak area	7[WT_39]n.mzXML Peak area	8[WT_41]n.mzXML Peak area	9[WT_42]n.mzXML Peak area	10[WT_43]n.mzXML Peak area	11[WT_44]n.mzXML Peak area	12[WT_46]n.mzXML Peak area	13[WT_48]n.mzXML Peak area	14[WT_53]n.mzXML Peak area	15[WT_55]n.mzXML Peak area	16[KO_37]n.mzXML Peak area	17[KO_38]n.mzXML Peak area	18[KO_39]n.mzXML Peak area	19[KO_40]n.mzXML Peak area	20[KO_96]n.mzXML Peak area	21[KO_22]n.mzXML Peak area	22[KO_23]n.mzXML Peak area	23[KO_24]n.mzXML Peak area	24[KO_25]n.mzXML Peak area	25[KO_29]n.mzXML Peak area	26[KO_41]n.mzXML Peak area	27[KO_47]n.mzXML Peak area	28[KO_48]n.mzXML Peak area	29[KO_93]n.mzXML Peak area	30[KO_94]n.mzXML Peak area	1[Pool_WT_Sham]n.mzXML Peak area	1[Pool_WT_KDC_D12]n.mzXML Peak area	1[Pool_WT_KDC_D16]n.mzXML Peak area	1[Pool_Trim63_KO_Sham]n.mzXML Peak area	1[Pool_Trim63_KO_KPC_D16]n.mzXML Peak area	1[Pool_Trim63_KO_KPC_D27-35]n.mzXML Peak area
[truncated: 5,323 more rows]

[truncated: 2 more sheets: Supp Data 9 - Muscle stat anal, Supp Data 10 - Serum stat anal.]
