# Supplementary material for: Blocking muscle wasting via deletion of the muscle-specific E3 ligase MuRF1 impedes pancreatic tumor growth
Source: Commun Biol. 2023 May 13;6:519. doi: 10.1038/s42003-023-04902-2 (PMC10183033; doi:10.1038/s42003-023-04902-2)
Supplement: Supplementary file 8 — Supplementary Data 11 [file 42003_2023_4902_MOESM8_ESM.xlsx]

## Sheet: Figure 1
Panel a
	WT Sham	WT KPC END	MuRF1-/- Sham	MuRF1-/- KPC D16	MuRF1-/- KPC END
Biological replicate 1	35.6	28.589	31.7	26.9601	30.719
Biological replicate 2	32.8	29.716	24.2	28.3814	27.668
Biological replicate 3	30.6	30.911	27.9	28.6415	31.846
Biological replicate 4	35	31.579	31.7	31.9841	30.982
Biological replicate 5	32.1	26.529		27.5198	25.862
Biological replicate 6		27.834
Panel b	WT Sham left	WT Sham right	WT KPC END left	WT KPC END right	MuRF1-/- Sham left	MuRF1-/- Sham right	MuRF1-/- KPC D16 left	MuRF1-/- KPC D16 right	MuRF1-/- KPC END left	MuRF1-/- KPC END right
Biological replicate 1	56	59.2	48.4	52.6	58.6	58	48	48.8	55.8	52.2
Biological replicate 2	54.4	65.3	45.5	47.8	57.7	49.6	48.3	48.7	45.8	45
Biological replicate 3	58.1	52.4	40.2	47.3	50	45.7	54.8	52.9	69.9	52.5
Biological replicate 4	52.2	51.2	49.7	47.8	68.3	53	57.2	58.5	52.3	57.3
Biological replicate 5	59.5	63.2	43.1	46			54.2	49.5	36.5	44.8
Biological replicate 6			46.3	52.3
Panel c	WT Sham left	WT Sham right	WT KPC END left	WT KPC END right	MuRF1-/- Sham left	MuRF1-/- Sham right	MuRF1-/- KPC D16 left	MuRF1-/- KPC D16 right	MuRF1-/- KPC END left	MuRF1-/- KPC END right
Biological replicate 1	13.8	13.6	12	8.5	13.7	9.8	9.7	9.2	9.1	9.9
Biological replicate 2	13.8	11.5	9.8	7	10.1	9.4	10.1	10.3	11.9	7.7
Biological replicate 3	12.1	13.5	12.6	13.8	12.1	9.2	10	10.7	8.7	9.8
Biological replicate 4	10.4	9.6	9.7	12.7			12.3	12.1
Biological replicate 5	12.4	13.1	9	7			8.1	11.5
Biological replicate 6			10.2	10.7
Panel d	WT Sham left	WT Sham right	WT KPC END left	WT KPC END right	MuRF1-/- Sham left	MuRF1-/- Sham right	MuRF1-/- KPC D16 left	MuRF1-/- KPC D16 right	MuRF1-/- KPC END left	MuRF1-/- KPC END right
Biological replicate 1	165.8	175.1	169.2	167.9	153.6	160.8	144.4	140.6	165.1	158.2
Biological replicate 2	174.6	166.8	167.1	157.3	134.7	135.2	145.9	148.5	156.3	143
Biological replicate 3	174.5	169.4	162.2	156.9	143	142.2	147.1	146.5	126.5	125.9
Biological replicate 4	167.6	165.1	164.9	153			164.6	156
Biological replicate 5	177.9	180	135.5	145.4			138.5	132.4
Biological replicate 6			157	154.6
Panel e	WT Sham	WT KPC END	MuRF1-/- Sham	MuRF1-/- KPC D16	MuRF1-/- KPC END
Biological replicate 1	550.8	57.5	372.8	197.9	151.5
Biological replicate 2	412.4	186.6	108.4	247.1	281.4
Biological replicate 3	439.8	29	402.9	336.8	547.5
Biological replicate 4	141.8	31.6	298.1	349.4	412.1
Biological replicate 5	168.5	192.2		357	96.4
Biological replicate 6		93.2
Panel f	WT Sham	WT KPC END	MuRF1-/- Sham	MuRF1-/- KPC D16	MuRF1-/- KPC END
Biological replicate 1	108	198.2	92.8	131.9	494.8
Biological replicate 2	110.6	183.3	93.3	145.6	165.3
Biological replicate 3	96.9	205.3	102.1	134.9	115.8
Biological replicate 4	90.3	259.6	104.5	132.7	238.1
Biological replicate 5	135.6	208.4		110	262.7
Biological replicate 6		261
Panel g	WT KPC D16	MuRF1-/- KPC D16	MuRF1-/- KPC END
Biological replicate 1	1.911	0.2399	1.681
Biological replicate 2	0.984	0.2186	1.032
Biological replicate 3	2.289	0.3585	0.154
Biological replicate 4	2.421	0.4159	1.018
Biological replicate 5	2.071	0.3802	3.538
Biological replicate 6	1.866
Panel i	WT Sham	WT Sham	WT Sham	WT Sham	WT Sham	WT KPC END	WT KPC END	WT KPC END	WT KPC END	WT KPC END	WT KPC END		Panel j	MuRF1-/- Sham	MuRF1-/- Sham	MuRF1-/- Sham	MuRF1-/- Sham	MuRF1-/- KPC END	MuRF1-/- KPC END	MuRF1-/- KPC END	MuRF1-/- KPC END	MuRF1-/- KPC END		Panel l	WT Sham	WT Sham	WT Sham	WT Sham	WT Sham	WT KPC END	WT KPC END	WT KPC END	WT KPC END	WT KPC END	WT KPC END		Panel m	MuRF1-/- Sham	MuRF1-/- Sham	MuRF1-/- Sham	MuRF1-/- Sham	MuRF1-/- KPC END	MuRF1-/- KPC END	MuRF1-/- KPC END	MuRF1-/- KPC END	MuRF1-/- KPC END		Panel n
Fiber #	Biological replicate 1	Biological replicate 2	Biological replicate 3	Biological replicate 4	Biological replicate 5	Biological replicate 1	Biological replicate 2	Biological replicate 3	Biological replicate 4	Biological replicate 5	Biological replicate 6			Biological replicate 1	Biological replicate 2	Biological replicate 3	Biological replicate 4	Biological replicate 1	Biological replicate 2	Biological replicate 3	Biological replicate 4	Biological replicate 5			Biological replicate 1	Biological replicate 2	Biological replicate 3	Biological replicate 4	Biological replicate 5	Biological replicate 1	Biological replicate 2	Biological replicate 3	Biological replicate 4	Biological replicate 5	Biological replicate 6			Biological replicate 1	Biological replicate 2	Biological replicate 3	Biological replicate 4	Biological replicate 1	Biological replicate 2	Biological replicate 3	Biological replicate 4	Biological replicate 5
1	1619.77	1048.6	1931.65	973.296	2813.2	2126.44	2179.28	1899.86	2281.26	2196.79	2323.54			1537.86	2400.11	3168.87	3054.01	1539.02	1771.88	2413.89	2138.1	2872.18			1637.5	2258.1	729.2	1753.5	1105.7	1421.8	651.8	2559.4	1822.1	527.6	2327.1			1537.86	2400.11	3168.87	3054.01	1539.02	1771.88	2413.89	2138.1	2872.18			Type I
2	2709.32	2038.33	1263.54	1444.54	2265.33	1599.4	861.491	502.874	1093.28	3852.06	1843.46			1779.15	1296.17	2895.47	4382.06	1393.69	2744.61	2053.87	1750.99	2092.27			888.6	1561.7	531.1	1609	1554.3	1018.5	505	1565.8	1096.2	1086.4	1707.1			1779.15	1296.17	2895.47	4382.06	1393.69	2744.61	2053.87	1750.99	2092.27			Type IIA
3	4339.49	1941.72	2379.69	2391.83	1193.02	2262.5	1702.34	1134.23	1093.85	2642.44	1425.8			1547.69	2201.27	3008.6	4116.08	1759.33	3429.97	3291.25	2112.17	1736.46			1255	1424.6	378.6	1853.9	1892.8	1649.5	768.8	1840.7	1049.9	1191.2	1257.2			1547.69	2201.27	3008.6	4116.08	1759.33	3429.97	3291.25	2112.17	1736.46			Type I/IIA
4	1445.53	1592.1	1044.56	1084.03	1742.8	651.144	2592.15	1223.41	786.844	1407.3	1973.1			963.312	3750.36	1780.3	3550.78	1247.53	2254.53	1824.73	1517.47	2638.17			549.9	1492	487.4	1967.9	2024.5	625.1	826.6	2855.1	2102.3	635.2	1298.9			963.312	3750.36	1780.3	3550.78	1247.53	2254.53	1824.73	1517.47	2638.17			Type IIX/B
5	1722.98	2112.56	1376.67	2496.04	1568.73	563.677	1156.11	1111.77	715.996	2594.71	1583.1			1468.17	1344.97	2955.91	3279.85	1382.05	2448.08	1980.63	1624.98	2643.62			1156.8	1589.7	336.2	1192.1	1135.1	1413.9	626.2	1248.7	1135.6	344.3	1502.2			1468.17	1344.97	2955.91	3279.85	1382.05	2448.08	1980.63	1624.98	2643.62
6	2842.76	856.619	2928.39	2224.95	2970.84	793.932	1113.67	2699.91	3105.76	1831.07	1552.71			1898.8	2614.63	5231.74	4177.19	2340.07	1791.29	1578.74	2030.09	1854.29			1133	1443.6	775.6	1344.9	1648.2	3197.1	1063.1	1472.2	1613.8	584.5	1299.7			1898.8	2614.63	5231.74	4177.19	2340.07	1791.29	1578.74	2030.09	1854.29
7	1718.85	2984.46	1832.47	836.719	696.757	1023.65	2145.02	1017.8	1386.16	2058.73	1712.66			2618.27	3705.52	2752.2	3085.8	2591.93	1472.63	2365.92	1742.81	2334.05			1280.7	992	1103.5	1494.4	792.9	1188.6	629	1194.7	1706.6	1262.1	826.7			2618.27	3705.52	2752.2	3085.8	2591.93	1472.63	2365.92	1742.81	2334.05
8	2209.26	538.463	3311.04	1672.94	2711.72	1196.02	1067.76	1624.14	3686.67	1899.52	2827.74			1133.5	2840.72	4592.87	2708.85	1609.21	3439.14	2004.08	3236.5	2864.34			1044.1	1127.9	989.7	868.3	1798	1373.8	1053.7	1964.1	1136	676.1	1764.9			1133.5	2840.72	4592.87	2708.85	1609.21	3439.14	2004.08	3236.5	2864.34		Panel o
9	1639	1378.73	2012.24	2787.52	1770.38	1802.63	2152.53	1591.36	2438.73	1491.61	2226.85			3129.65	3993.62	1849.99	3894.21	1936.95	1293.78	3345.58	2288.14	2400.77			2120.8	1209.7	925.2	590.6	871.7	350	328.1	924.3	1062.9	836.9	949			3129.65	3993.62	1849.99	3894.21	1936.95	1293.78	3345.58	2288.14	2400.77
10	1374.52	759.925	2023.14	2585.63	2338.4	2012.7	1447.85	767.687	1285.51	2156.33	2840.7			2470.13	3229.15	4517.15	3105.7	2060.15	2182.27	2920.32	1186.02	2045.04			1425.1	976.9	828	1363.3	1415.8	1085.3	709.8	1270.1	335.5	713	1276.1			2470.13	3229.15	4517.15	3105.7	2060.15	2182.27	2920.32	1186.02	2045.04			Type I
11	2160.29	982.379	1765.67	879.74	961.24	2009.82	3162.41	1731.4	3538.36	1737.93	2244.76			2551.55	1430.27	2450.56	1069.5	788.42	3326.84	2566.57	1431.76	2742.95			1719	1319.9	690.5	1008.4	1280.1	1200	788.1	2360.2	491.7	1039.3	1355			2551.55	1430.27	2450.56	1069.5	788.42	3326.84	2566.57	1431.76	2742.95			Type IIA
12	1819.76	1900.02	2875.71	2080.36	1034.48	3567.78	2931.61	1126.55	3082.14	2329.73	1772.44			3281.75	1323.25	3900.56	3505.53	1325.32	1343.15	1452.98	2813.47	1611.19			1341.7	1506.9	1044.5	1188.9	1687.9	1243.6	660.7	3275.6	1515.4	743.6	1327.3			3281.75	1323.25	3900.56	3505.53	1325.32	1343.15	1452.98	2813.47	1611.19			Type I/IIA
13	3499.97	2183.33	1046.62	1340.25	2646.98	2390.87	2635.67	2050.47	1978.63	2020.66	1862.86			2789.86	1179.99	2695.47	3996.76	1881.95	1794.17	2114.65	1076.85	2517.36			974.3	1234.6	954.1	1750.6	1406.7	1791.5	707.7	1884.8	1998.9	733.8	1032.8			2789.86	1179.99	2695.47	3996.76	1881.95	1794.17	2114.65	1076.85	2517.36			Type IIX/B
14	2726.66	938.037	2451.53	1719.68	2918.15	2700.37	2614.45	615.669	3217.89	2702.72	2305.54			3157.31	3012.31	6358.97	3188.86	1340.43	1141.1	2407.29	2607.37	2622.07			1259.5	949.8	586.7	1550.7	1305.9	744.5	863.3	1100	809.8	1138.1	1738.6			3157.31	3012.31	6358.97	3188.86	1340.43	1141.1	2407.29	2607.37	2622.07
15	1201.03	2156.25	2914.52	698.573	2568.62	2053.61	1859.72	2116.53	2138.74	1300.45	1408.21			2484.58	2062.21	4371.07	3957.7	1055.55	975.781	1707.06	3803.87	2681.6			1024.5	2275.2	1097.3	1438.1	645.4	1074.5	589.9	1103.1	2320.1	1075.1	863.6			2484.58	2062.21	4371.07	3957.7	1055.55	975.781	1707.06	3803.87	2681.6
16	1662.04	1719.43	1891.18	2784.47	2262.02	1390.72	2132.47	1086.5	4233.14	1969.3	1654.94			1789.63	4102.71	5821.08	3521.63	1377.51	1556.53	3172.67	2699.85	2552.29			1246.6	2219.8	1066.4	692.1	1145	1675.9	556.7	1071.2	850.8	862	1824.9			1789.63	4102.71	5821.08	3521.63	1377.51	1556.53	3172.67	2699.85	2552.29
17	1791.52	1925.12	2044.03	2011.08	1211.77	2353.82	2446.99	1924.96	2982.39	1326.55	1733.39			3157.06	3529.06	3118.5	2784.57	1894.83	1674.94	1720.44	2006.23	2528.67			973	1619.4	789.8	794.9	1047.2	1568.1	658.1	941.8	1139.5	803.2	2454.3			3157.06	3529.06	3118.5	2784.57	1894.83	1674.94	1720.44	2006.23	2528.67
18	1163.63	742.833	1674.43	2441.37	946.872	1851.97	1721.16	706.583	2685.13	1250.58	2462.76			1481.63	2479.46	6099.1	3752.34	2345.61	625.253	3118.17	2288.88	2500.68			1119.9	1880.3	799.6	1267.8	1192.2	750.7	809.8	1130.6	1159	1398.1	1618.1			1481.63	2479.46	6099.1	3752.34	2345.61	625.253	3118.17	2288.88	2500.68
19	1013.59	1493.76	1900.18	1007.98	2461.77	2634.8	2685.87	1547.02	3021.78	2424.03	2461.77			1580.47	3334.43	3808.82	3935.99	2112.33	3054.76	2185.91	1475.44	2427.93			1404	1065.2	1119	1053.1	1474.9	1753.4	1357	964.6	1528.4	640.8	2231.1			1580.47	3334.43	3808.82	3935.99	2112.33	3054.76	2185.91	1475.44	2427.93
20	1506.64	2324.12	1922.81	2570.85	2907.25	1819.08	1756.01	2902.13	2341.71	1852.38	2397.69			3495.21	2807.36	1813.83	2215.06	1148.53	1615.82	2852.78	1898.71	2492.09			1326.6	1428.8	684.5	1315.4	2031.3	2247.1	493.5	1773.4	1339.4	1077.5	1219			3495.21	2807.36	1813.83	2215.06	1148.53	1615.82	2852.78	1898.71	2492.09
21	3278.17	1417.62	1624.39	886.098	2239.73	2354.99	1506.39	3599.22	1859.97	2136.92	2260.37			2482.6	1312.02	2818.51	2386.98	997.415	2721.98	2546.43	2110.76	2583.42			1494.6	1347.7	280.1	1235.6	2167.4	1844.5	896.5	937.7	1452	933.2	1036			2482.6	1312.02	2818.51	2386.98	997.415	2721.98	2546.43	2110.76	2583.42
22	2473.82	2532.95	2700.9	1416.8	3148.04	1747.63	3635.88	1778.31	2758.62	1359.33	2952.26			2692.25	3197.53	5597.3	2467.07	1601.94	3348.47	2954.92	2291.27	2311.5			1579.2	839.8	611.3	1806.2	1697.2	1396.4	761.6	707.7	2069.7	894.3	455.9			2692.25	3197.53	5597.3	2467.07	1601.94	3348.47	2954.92	2291.27	2311.5
23	3119.72	1964.92	2272.68	2192.83	1371.88	625.833	2700.98	1190.22	1745.44	2613.21	2311.82			2982.59	1810.28	2593.33	3216.68	1770.64	2442.14	2373.19	2688.54	2365.26			576.1	1088	1135.6	1862.2	840.5	1093.4	802	986.6	1216.8	1381.4	483.1			2982.59	1810.28	2593.33	3216.68	1770.64	2442.14	2373.19	2688.54	2365.26
24	2374.24	628.551	1430.75	2203.23	3172.89	744.271	1390.13	3445.72	1778.55	1651.97	2116.61			3070.69	3546.98	5272.62	3464.32	1741.58	2096.23	3090.26	1693.93	2353.7			1538.3	923.8	831.7	1488.2	1543.1	1751.1	527.5	1104	1294.4	870.8	1652.6			3070.69	3546.98	5272.62	3464.32	1741.58	2096.23	3090.26	1693.93	2353.7
25	2188.53	1481.62	1433.15	2760.93	1160.74	1282.32	2066.9	2223.3	1585.99	2270.78	2045.52			2861.12	1860.98	3105.46	3010.91	2294	2244.29	3088.53	2379.63	2193.59			1517.1	1399.4	653.2	1333.8	2686	921.6	1054.5	1038.6	1703.7	971.8	1407.3			2861.12	1860.98	3105.46	3010.91	2294	2244.29	3088.53	2379.63	2193.59
26	2188.53	2733.93	1632.23	1486.82	2063.02	1855.29	2712.96	1514.57	1707.79	2030.49	1996.3			2664.26	3323.04	4244.07	2441.14	1803.01	1505.74	3390.42	1788.15	2805.46			863.1	1339.4	917.4	1233.8	2757.7	620.9	932.7	659	1073.3	862.1	1433			2664.26	3323.04	4244.07	2441.14	1803.01	1505.74	3390.42	1788.15	2805.46
27	2852.76	1453.05	1845.44	2408.01	2184.49	729.319	2237.42	1353.8	1440.66	1797.38	1522.16			3028.83	1514.83	2649.81	2950.13	2195.07	1669.4	2586.56	3535.42	2527.19			1362.1	981.3	1205.2	626.3	1929.3	1556.1	702.5	693.3	749.6	745.6	2238.9			3028.83	1514.83	2649.81	2950.13	2195.07	1669.4	2586.56	3535.42	2527.19
28	1441.49	707.078	1724.14	976.846	3317.15	850.214	2003.65	2905.68	2234.2	2614.03	1462.46			2409.02	2465.59	1626.14	2715.29	2125.71	1590.13	2999.76	1695.83	1699.38			1451.4	1122.8	890.7	1234.9	3113.8	1137.4	674	975.6	1026.6	524	2037.3			2409.02	2465.59	1626.14	2715.29	2125.71	1590.13	2999.76	1695.83	1699.38
29	1562.71	1558.99	2797.93	2633.85	3311.62	2178.35	1352.72	3544.39	2369.2	2334.11	2214.62			1150.51	2313.57	2889.52	3172.42	1114.34	2548.16	2125.46	2176.41	3107.44			1014.2	1009.1	871.8	1209.4	1958.2	1122.1	689.5	783	1008.6	670.4	1292.1			1150.51	2313.57	2889.52	3172.42	1114.34	2548.16	2125.46	2176.41	3107.44
30	3186.85	2024.05	1622.24	1727.44	2925.42	2003.52	2671.92	3334.16	2038.5	1516.46	1954.52			2867.64	2077.24	1444.72	2914.63	2158.74	1256.7	3358.63	1099.64	2139.67			1200.5	1187.2	738	1747.7	2028.7	999.7	937.9	521.7	827.1	1037.1	447.3			2867.64	2077.24	1444.72	2914.63	2158.74	1256.7	3358.63	1099.64	2139.67
31	2319.74	2476.55	2475.97	2346.74	1441.98	2838.03	1726.78	1789.7	1040.76	1923.88	2593.89			2074.27	2819.34	4111.46	2815.54	2175.75	2186.07	1912.26	2251.72	3313.87			1369.6	1835.9	764.1	1120.5	1440.7	1337.9	867.8	744.1	184.5	726.3	1361.2			2074.27	2819.34	4111.46	2815.54	2175.75	2186.07	1912.26	2251.72	3313.87
32	3030.78	629.376	1422.66	1333.23	1758.57	2490.84	1882.1	2190.27	1386.16	1585	2624.27			1610.12	3382.74	1567.59	4586.1	2167.41	711.295	2970.12	1663.46	3125.36			1418.8	1097.8	658.8	1402.6	1469.6	753.2	740.4	1097.2	1980.4	394	1534			1610.12	3382.74	1567.59	4586.1	2167.41	711.295	2970.12	1663.46	3125.36
33	2408.18	1737.93	2784.8	2896.93	2788.1	1246.01	2619.24	1090.14	2498.02	1140.92	2536			1567.1	2933.95	5533.22	2339.83	2075.84	3088.53	2822.64	658.778	2698.03			1094.1	1415.4	577.9	1372.6	1988	615.9	1036.4	1343.5	1843.2	923.3	1359.7			1567.1	2933.95	5533.22	2339.83	2075.84	3088.53	2822.64	658.778	2698.03
34	2526.42	1795.73	2079.12	2146.59	1028.62	2145.67	2077.39	1470.31	1264.12	2192.66	2513.29			2818.01	1870.14	2928.17	3838.63	2416.21	861.663	2807.2	2006.39	1728.94			1467.9	1375.1	671.6	1585.4	1098.9	732.5	996.1	1733.1	1656.7	1384.6	1089.8			2818.01	1870.14	2928.17	3838.63	2416.21	861.663	2807.2	2006.39	1728.94
35	2905.93	2700.82	2020.58	1239.68	3485.27	1168.04	2896.93	1772.94	2471.59	2143.45	2094.32			1565.11	1897.56	4236.39	3716.18	2294.24	859.599	1108.64	1451.82	2881.43			1144.9	972.4	491.6	1016.1	2229.6	1234.6	818.3	1188.6	1654	787.9	1141.9			1565.11	1897.56	4236.39	3716.18	2294.24	859.599	1108.64	1451.82	2881.43
36	1956.5	1802.91	2432.54	2689.34	2970.09	2664.92	2421.55	3648.19	2428.9	2310.74	1787.22			1827.62	3290.84	1806.56	2226.53	2108.37	3408.17	3474.07	2248.91	3183.9			846.8	1001	528.6	947	3087.1	921.8	694.9	984.3	1343.7	930	1233.5			1827.62	3290.84	1806.56	2226.53	2108.37	3408.17	3474.07	2248.91	3183.9
37	1224.9	750.595	1870.87	2914.93	2755.9	650.289	3282.3	1631.24	2267.22	2044.28	1811.42			1484.19	2726.85	4494.52	2641.97	2654.1	2759.8	1971.55	2289.04	2392.59			1186.5	690.6	1335.6	1278.8	1523.3	1200.2	895.7	1272.3	1186	2133.9	1261.6			1484.19	2726.85	4494.52	2641.97	2654.1	2759.8	1971.55	2289.04	2392.59
38	2222.8	2352.52	2943.59	1763.86	1000.63	3220.05	2285.8	1744.04	1233.32	2060.96	1584.42			3058.64	2676.23	3370.19	3911.96	1970.31	1708.38	3899.66	1059.43	2326.12			1145.1	842.3	1616.8	1300.4	2475.4	851.1	830.4	846.9	1035.2	2542.9	1037.5			3058.64	2676.23	3370.19	3911.96	1970.31	1708.38	3899.66	1059.43	2326.12
39	1682.11	952.983	2346.83	1289.88	1316.39	2323.27	3087.92	1949.89	2078.79	1392.27	2399.76			2756.74	1326.56	2933.62	3263.5	2630.57	3167.96	1909.78	3054.01	3282.91			603.4	891.9	1568.3	1485.2	1283.8	1290.3	1303.1	1065.7	1040.3	1097.4	741.8			2756.74	1326.56	2933.62	3263.5	2630.57	3167.96	1909.78	3054.01	3282.91
40	1341.08	672.81	2459.29	3514.17	1170.23	2427.51	2526.67	4750.79	1898.86	2037.67	1723.48			1581.71	2586.72	4043.99	3707.09	1484.85	3442.77	2455.68	2633.46	2574.91			1364.3	582.6	1788.5	1343.1	1161.3	834.3	974.5	999.9	1468	1715	607.5			1581.71	2586.72	4043.99	3707.09	1484.85	3442.77	2455.68	2633.46	2574.91
41	1536.28	1608.78	1650.15	1644.45	2694.05	2281.09	2837.23	4033.47	1474.6	1920.42	1676.58			2551.22	1871.46	4478.58	3473.65	2543.87	1263.8	1943.72	3275.81	2838.24			1630.4	791.8	1100	1570.8	1090.6	714.4	712.5	1124	1014.7	1138.6	460.4			2551.22	1871.46	4478.58	3473.65	2543.87	1263.8	1943.72	3275.81	2838.24
42	1831.07	758.439	2622.37	1731.82	1177.58	1616.91	1973.35	1689.7	694.775	1992.5	2224.78			2010.02	1339.44	3048.97	3733.27	3064.25	2977.71	1136.31	1438.28	3428.49			1455.1	627.4	962.6	1678.5	1005.9	1242.5	677	703.9	919.5	1143.1	1280.9			2010.02	1339.44	3048.97	3733.27	3064.25	2977.71	1136.31	1438.28	3428.49
43	1548.26	657.121	2324.04	2933.76	1000.79	2230.04	1608.62	2777.36	2102.16	1896.06	1382.28			1247.45	2560.14	1698.88	3182.33	1145.31	1860.23	3202.23	3254.67	2848.9			1409.1	1000.1	1221.1	1380.5	2589.9	1189.4	926.7	1253.1	2377.3	753.3	1768.3			1247.45	2560.14	1698.88	3182.33	1145.31	1860.23	3202.23	3254.67	2848.9
44	2120.57	2003.9	1736.94	1530.75	1396.32	1614.88	2871.75	3834.31	1066.6	1975.08	1673.27			1315.9	2269.31	4448.2	3899.66	2462.04	1206.25	1336.05	3488.6	2543.78			1462	1365.3	1921.9	1193.3	1576.4	1313.3	601.5	756.7	1554.1	776.3	896			1315.9	2269.31	4448.2	3899.66	2462.04	1206.25	1336.05	3488.6	2543.78
45	1967.07	2073.09	940.927	1509.53	2482.16	1614.46	1983.17	1870.38	1876.65	1338.27	2283.99			3053.68	3049.3	4844.72	3606.6	1730.26	2896.62	1892.52	3133.7	2838.33			1181.1	1278.1	266.3	1281.5	1142.2	1583.6	751.8	654.1	1053.4	785.9	2361.8			3053.68	3049.3	4844.72	3606.6	1730.26	2896.62	1892.52	3133.7	2838.33
46	1281.54	1067.18	1527.45	2474.98	1425.47	1271.85	2211.74	3030.54	895.924	1496.4	2813.37			2354.36	2547.83	914.676	2455.76	1591.87	2668.64	1815.23	1571.56	3361.27			1176.3	1042.1	1580.2	896.4	1294.3	880.8	885.4	617.2	923.1	802.2	1175.8			2354.36	2547.83	914.676	2455.76	1591.87	2668.64	1815.23	1571.56	3361.27
47	271.42	802.781	2394.31	2400.17	3027.15	2053.5	3304.84	1724.72	1017.97	2304.05	2290.68			2683.01	1506.65	2783.09	3388.36	1988.39	1892.44	2717.03	3129.07	1481.3			1137.7	1003.3	1109.3	1143.2	1385	1799.4	866.8	1540.7	911.5	943.4	1496.8			2683.01	1506.65	2783.09	3388.36	1988.39	1892.44	2717.03	3129.07	1481.3
48	1391.86	2379.03	2368.79	3130.53	1715.38	2437.22	2128.91	767.605	1860.47	2023.55	2175.24			2295.73	3004.63	2688.87	1775.68	2502.41	1251.91	2447.01	1766.18	1953.96			1042.7	994.2	962.4	933.3	1261.5	436.6	920.9	978.1	1051.1	940.7	738			2295.73	3004.63	2688.87	1775.68	2502.41	1251.91	2447.01	1766.18	1953.96
49	1668.4	1898.78	2014.22	2455.99	1895.97	2246.8	1742.06	1960.55	1089.56	1478.32	2344.51			1448.68	2093.09	4866.68	4340.69	2820.82	766.042	3353.34	3322.71	1785.01			1012.3	1079.5	983.8	1271.1	1741.8	974.2	1357	1008	1184.4	1121.6	1388			1448.68	2093.09	4866.68	4340.69	2820.82	766.042	3353.34	3322.71	1785.01
50	1486.24	846.38	2202.32	1045.71	2534.27	1367.54	2378.45	2231.97	1008.31	2091.92	2562.84			3609.16	1178.58	1786.25	3514.2	1719.28	3559.78	2284.5	1077.84	2740.89			1288.7	781.5	1157.2	1022.1	1148.7	649.4	1015.3	405.6	860.9	1688	961.8			3609.16	1178.58	1786.25	3514.2	1719.28	3559.78	2284.5	1077.84	2740.89
51	1001.04	807.818	2905.52	809.139	1747.01	1065.73	1559.4	3323.84	1190.13	2408.92	1968.8			1348.93	1259.42	3622.62	3829.96	1731.34	2086.16	3493.55	2021.91	3314.62			1759.7	914.5	1249.6	1438.4	877.4	1446.4	646.5	975.3	1097.9	1274.7	885			1348.93	1259.42	3622.62	3829.96	1731.34	2086.16	3493.55	2021.91	3314.62
52	967.516	1628.85	1514.32	526.49	1561.06	2201.41	1373.78	1480.13	1819.02	2137.67	1615.14			1788.31	3092.74	3892.64	3663	3107.52	1390.63	2697.21	1106.33	3281.67			1286.7	762.3	914.2	767.4	1383.4	725.1	1187.4	519.1	1130.1	1025.6	1105.3			1788.31	3092.74	3892.64	3663	3107.52	1390.63	2697.21	1106.33	3281.67
53	1551.81	2130.9	2679.51	1850.89	2304.22	1988.14	3486.18	999.141	1738.51	2089.86	2055.84			3614.61	2236.36	4137.47	2879.45	2142.72	3810.56	1753.47	2506.21	2685.24			1648.3	843	1184.4	1765.6	567.6	1454.4	1259.8	416.3	672.3	1492.9	1812.1			3614.61	2236.36	4137.47	2879.45	2142.72	3810.56	1753.47	2506.21	2685.24
54	1858.57	875.033	1676.82	901.457	1414.16	3118.38	1195.83	2068.72	1018.05	2204.96	1740.49			2389.12	2473.51	1961.64	3003.06	2820.82	2348	3114.7	1490.14	2287.8			1121.5	1147	1055.4	991.3	1162.6	778.2	634.6	535.7	840.4	762.4	1175.8			2389.12	2473.51	1961.64	3003.06	2820.82	2348	3114.7	1490.14	2287.8
55	1547.35	2643.43	2474.82	3045.56	3389.73	1216.96	2608.34	2072.35	1187.66	2452.52	1703.33			2309.44	3403.3	4601.45	4098.33	2433.63	2985.47	3263.34	1604.42	3297.19			863.3	1006.7	1107.9	894.3	939.3	765.8	607.2	735	1099.4	976	1403.2			2309.44	3403.3	4601.45	4098.33	2433.63	2985.47	3263.34	1604.42	3297.19
56	1262.39	998.646	1867.73	1118.05	2844.17	2778.12	3148.45	3506.57	1408.13	2211.98	2312.47			1521.35	1370.73	2827.68	1661.81	991.635	2042.39	2119.35	3016.52	2149			1316.2	848.6	1073.5	1092.3	1203.3	1042.7	1029.8	771.6	1410.7	1186.3	1627.4			1521.35	1370.73	2827.68	1661.81	991.635	2042.39	2119.35	3016.52	2149
57	2179.12	979.736	1541.24	1603.99	1788.3	2154.85	786.762	2608.09	1788.79	982.544	1873.68			3088.69	3645.99	4992.86	3438.89	1994.09	1073.55	3243.44	1547.94	2717.77			907.1	1778.9	681.2	1279.6	1271.1	1861.9	738	1168.3	1364.3	722.9	1250.8			3088.69	3645.99	4992.86	3438.89	1994.09	1073.55	3243.44	1547.94	2717.77
58	2198.36	3232.59	1932.47	327.57	3192.55	875.739	1664.68	2203.07	1408.05	2235.35	1922.4			1461.48	3708	6228.83	3265.49	1760.57	3553.75	2350.64	3436.08	2986.3			823.2	853.3	943.2	1812.9	857.9	1057.8	984.4	759.3	404.5	671.8	1980			1461.48	3708	6228.83	3265.49	1760.57	3553.75	2350.64	3436.08	2986.3
59	2188.2	1945.11	2643.6	2944.08	2081.52	2563.14	3617.63	1373.53	1072.47	1727.03	2421.97			1293.86	3455.32	2758.81	2251.06	2296.97	2285.33	3190.92	1112.52	3470.85			1087.9	1757.3	1265.8	1030.3	1494.9	1581.2	581.3	999.2	1581.8	593.9	1868.7			1293.86	3455.32	2758.81	2251.06	2296.97	2285.33	3190.92	1112.52	3470.85
60	1232.83	1015.33	1629.84	718.308	3080.99	1683.34	2066.41	2546.57	1333.98	2520.23	1950.22			2041.32	1517.55	6066.98	2560.63	2734.53	2647.09	3955.48	2965.16	2862.27			1249.1	1079	1082.5	1294.8	2554.6	1203.3	622.3	1088.7	1010	645	1533.7			2041.32	1517.55	6066.98	2560.63	2734.53	2647.09	3955.48	2965.16	2862.27
61	1318.95	1663.78	1725.38	1379.97	1151.16	2189.77	3270.58	1297.73	1212.43	1441.74	1806.38			3007.77	1688.81	3698.84	3030.64	3195.54	2114.48	3451.77	3032.87	3008.02			1095.5	1663	1086.5	1644.8	1119.9	945.5	911.3	1467.3	560.1	815.4	748.3			3007.77	1688.81	3698.84	3030.64	3195.54	2114.48	3451.77	3032.87	3008.02
62	1333.07	1736.85	2077.97	2523.62	3260.26	1085.81	2666.55	2496.45	901.209	2779.51	2324.61			3780.34	1875.26	2069.64	4026.57	2357.25	2873.67	2517.86	1004.27	1640.67			1296.4	1955.8	1478.2	2123.9	1476.7	1111.8	854.4	1202.1	995.1	1278.7	533.8			3780.34	1875.26	2069.64	4026.57	2357.25	2873.67	2517.86	1004.27	1640.67
63	2007.86	1045.63	1413.41	1394.17	1208.22	2301.27	3013.44	1142.41	1297.56	808.892	3012.45			3072.67	2317.37	4874.78	2388.05	1373.79	1410.95	3007.52	2337.51	2682.59			1686.5	2420.4	1248.7	1858.4	1269.1	785.2	1273.4	682.8	1232.3	913.8	276.5			3072.67	2317.37	4874.78	2388.05	1373.79	1410.95	3007.52	2337.51	2682.59
64	1080.72	1085.51	1531.41	2821.54	3189.57	1619.9	3358.11	2448.89	980.149	1453.05	2815.43			3225.77	1920.18	4680.81	3373.66	2509.68	2358.74	2607.28	1575.85	2941.71			1084	573.1	877.8	1140.3	1124.7	711	816.7	715.5	1127.5	870.8	575.1			3225.77	1920.18	4680.81	3373.66	2509.68	2358.74	2607.28	1575.85	2941.71
65	1525.8	2372.67	1771.45	2652.18	3109.39	1162.06	2116.28	875.859	1155.62	1998.78	3839.68			2478.14	3882.64	2884.16	3946.47	2493.99	2718.51	2246.02	3321.47	2762.61			1241.6	1030.9	1533.1	1685.8	1178.1	1516.1	579.8	2028.4	927.9	704.2	1696.6			2478.14	3882.64	2884.16	3946.47	2493.99	2718.51	2246.02	3321.47	2762.61
66	2290.51	780.486	2016.28	1558.08	1221.84	675.814	1117.3	1323.49	822.186	2699.91	2661.02			1872.37	2996.54	3535.26	3218.09	1440.01	1976.42	2492.84	2948.32	2728.17			1330.2	1848.5	1166.2	1628.8	1634.8	1000.3	672.2	901.6	1083.2	837.3	1352.8			1872.37	2996.54	3535.26	3218.09	1440.01	1976.42	2492.84	2948.32	2728.17
67	2177.8	1043.32	1880.45	2765.97	3244.98	1113.47	3308.4	2645.91	1302.27	954.056	2109.01			3380.68	2551.3	4565.78	2817.19	1229.2	3065.66	2953.02	2055.44	3154.51			1288.8	1180.1	1245.1	1584.3	1477.4	1275.5	663.9	1564.7	760.5	1248.8	2206.6			3380.68	2551.3	4565.78	2817.19	1229.2	3065.66	2953.02	2055.44	3154.51
68	1581.37	733.171	3158.86	1892.17	2251.7	1420.41	1392.85	2920.22	417.245	1891.52	2414.87			2265.01	1399.8	3197.28	3725.18	2086.49	2961.36	1510.29	3267.22	3457.8			1564	866.4	1280.3	2042.4	1129.5	1025.1	1022	1016.2	1114.2	1175.5	962			2265.01	1399.8	3197.28	3725.18	2086.49	2961.36	1510.29	3267.22	3457.8
69	1554.78	1741.31	2181.84	1011.03	3437.95	1000.16	3823.82	2356.82	1264.7	1927.77	2490.75			950.678	2898.36	5030.76	1782.28	2746.92	2515.13	1180.81	1746.45	2619.18			866.6	1003.3	1213.2	1570	1886.8	800.4	681.9	647.4	813.5	785.6	1068			950.678	2898.36	5030.76	1782.28	2746.92	2515.13	1180.81	1746.45	2619.18
70	2164.75	1982.43	1973.51	1775.66	2945.49	1757.14	1877.64	1170.48	944.725	2199.68	3116.08			2386.81	1233.58	3042.04	3855.97	2445.69	576.286	2839.07	3648.46	1647.94			1973.3	2040.5	1037	1343.6	1421.6	527.2	546.4	683.1	793.9	629	822.2			2386.81	1233.58	3042.04	3855.97	2445.69	576.286	2839.07	3648.46	1647.94
71	2270.53	1887.14	2669.36	2877.36	2565.98	1649.81	2835.17	1620.01	1173.54	3361.24	2194.39			3090.59	2467.9	1328.79	2413.48	1521.1	1673.29	2829.49	1066.86	948.036			2032.9	1448.4	1214.7	952.7	1309.5	405.9	533.8	685.2	1639	1009.5	1398.3			3090.59	2467.9	1328.79	2413.48	1521.1	1673.29	2829.49	1066.86	948.036
72	2098.44	827.883	2781.74	3214.01	2760.85	1771.66	3283.79	1230.68	1739.25	1169.16	1885.07			2049.25	3822.53	4622.59	3860.68	3204.46	1441.66	3307.93	992.296	2234.21			1308.8	982.5	768.8	1136.9	2158.1	1094.3	545.7	1831.6	617.5	1280.3	1123.4			2049.25	3822.53	4622.59	3860.68	3204.46	1441.66	3307.93	992.296	2234.21
73	2271.44	1246.94	2894.62	1692.43	1307.31	1835.74	1832.06	3185.03	1069	1642.47	2491.41			3151.04	1875.51	1992.27	3035.27	3018.84	2254.2	3121.23	1417.8	2319.43			1408.1	1165.3	1618.9	1696.9	1345.8	727.6	631.7	939.3	591.6	1098.4	733.1			3151.04	1875.51	1992.27	3035.27	3018.84	2254.2	3121.23	1417.8	2319.43
74	2527.25	815.002	2574.73	2930.95	2952.5	2349.54	3696.24	3340.52	1634.71	1427.62	2056.08			1711.11	3387.12	1994.17	2138.43	2906.7	2321.91	3108.43	2073.52	1120.86			1352.2	2471.3	1213.3	860.2	1958	1003.3	979.5	1716.4	945.7	1241.1	685.3			1711.11	3387.12	1994.17	2138.43	2906.7	2321.91	3108.43	2073.52	1120.86
75	1555.77	818.718	1470.8	1653.45	1562.62	1525.07	3183.21	1361.64	1092.37	1697.71	2288.03			1592.53	1159.51	3546.4	4490.97	1021.11	1486.5	2456.59	2059.16	2910.09			1560.1	1199.7	1047.6	1177.3	1970.9	480	969.1	2062	719.3	1024.9	1425.9			1592.53	1159.51	3546.4	4490.97	1021.11	1486.5	2456.59	2059.16	2910.09
76	1398.8	798.57	2074.91	3236.64	2364.58	2566.02	1247.61	2638.72	1128.53	3567.35	2321.97			2886.39	2474.09	4985.18	1607.39	1228.05	3495.54	3716.01	3815.76	1791.7			1371.9	1932.3	1016.4	1780.2	1501.4	658.9	692.5	2516.2	1009.7	1450.6	2715			2886.39	2474.09	4985.18	1607.39	1228.05	3495.54	3716.01	3815.76	1791.7
77	2069.96	1360.9	2085.56	3275.37	2477.38	1521.54	2325.52	834.82	1394.92	1817.36	2612.14			1715.15	2965.41	2240.32	3264.16	2880.03	1456.03	2288.14	3665.89	2791.01			1037.6	2378	986	829.2	2696.5	814.1	790.5	2086	1089.1	1561.7	2220.4			1715.15	2965.41	2240.32	3264.16	2880.03	1456.03	2288.14	3665.89	2791.01
78	2388.28	865.537	2110.83	2628.4	1064.79	2190.74	3170.83	3086.85	1218.46	3503.93	1974.42			706.423	1048.45	3403.71	1895.99	2060.06	2237.27	1920.18	3307.6	2926.76			1198.9	2528	1658.1	2919.6	1764.1	808	488	1141	1122.3	1120.1	1626.8			706.423	1048.45	3403.71	1895.99	2060.06	2237.27	1920.18	3307.6	2926.76
79	2304.3	2162.69	1804.57	1242.16	2527.91	2624.23	3247.29	2657.72	1378.07	2905.52	1803.08			1068.68	2854.76	4358.69	2440.4	1436.21	1573.78	548.872	3354	2344.86			1007.2	2672.4	1202.8	1590	1133.1	888.8	1113.3	931.6	1355	507.2	1190.7			1068.68	2854.76	4358.69	2440.4	1436.21	1573.78	548.872	3354	2344.86
80	2187.62	1843.7	2596.69	1919.18	2037.67	1021.52	3545.8	2960.02	801.542	3401.62	1545.45			1889.8	2343.29	4763.71	3491.66	2968.3	2302.59	3701.48	2755.34	3982.72			1021.6	1508.8	1170.3	1863.9	2118	752.5	638.4	918	543.4	105.1	1316.2			1889.8	2343.29	4763.71	3491.66	2968.3	2302.59	3701.48	2755.34	3982.72
81	2962.91	944.312	2664.57	2256.49	1316.31	1291.5	3108.98	1085.43	1266.1	2838.47	1995.39			2477.23	2526.03	4451.58	1620.52	1918.28	1117.48	1282.55	1207.32	3275.89			1275.8	819.1	983.8	2016.6	2163.5	707	641.7	845.5	1081.9	472.7	1420.8			2477.23	2526.03	4451.58	1620.52	1918.28	1117.48	1282.55	1207.32	3275.89
82	2043.37	2261.28	944.065	2445.83	261.346	2195.76	3259.18	3219.38	1073.95	3141.84	2283.24			3447.15	1324.66	4679.82	4102.46	2899.18	2106.31	1156.54	2535.94	1816.88			908.1	1664.7	978.3	1523.2	1949.2	924.5	749	1387.5	1182.3	612	830.8			3447.15	1324.66	4679.82	4102.46	2899.18	2106.31	1156.54	2535.94	1816.88
83	1335.38	1816.29	2447.73	2080.77	892.208	1308.27	2248.15	2753.75	1866.16	1428.61	1365.03			1941.57	2850.96	5151.07	3143.93	1381.06	4637.21	3521.55	1519.45	3771.91			700.6	1420.5	1178.7	1152.2	1879.4	982.1	534.9	2260	1195.3	1289.2	1522.2			1941.57	2850.96	5151.07	3143.93	1381.06	4637.21	3521.55	1519.45	3771.91
84	979.736	2125.94	2262.11	1195.67	1874.67	1954.71	2600.41	2359.79	1858.9	1440.25	2058.97			2167.74	2040.99	2045.28	4085.86	2803.89	1491.62	2680.86	1034.66	3220.89			1160.9	2330.8	1525.3	1645.1	1891.9	989.9	1256.6	1168.8	1096.7	1727.7	1753			2167.74	2040.99	2045.28	4085.86	2803.89	1491.62	2680.86	1034.66	3220.89
85	1554.28	848.031	2217.6	2835.91	1023.91	2259.41	1698.62	1967.32	1236.05	1090.96	1484.92			1814.24	1408.97	2371.45	3046.99	1202.28	1254.63	3412.47	1353.81	1799.21			852	1737.7	858.9	1169	1953.4	1110.2	874.2	1369.8	846.7	2388.9	1416.9			1814.24	1408.97	2371.45	3046.99	1202.28	1254.63	3412.47	1353.81	1799.21
86	2595.37	1494.83	1908.19	3089.82	2925.67	2987.44	1434.39	2975.05	835.976	1336.79	1689.13			1877.74	1143.16	5140.17	2112.66	2390.28	2006.14	1212.44	1938.1	1579.89			934.3	1840.2	1913.2	929.9	2135.5	568.4	920	1289	995.3	1896.1	193.2			1877.74	1143.16	5140.17	2112.66	2390.28	2006.14	1212.44	1938.1	1579.89
87	2084.24	2039.57	2455.16	1910.09	1131.18	1908.9	1225.39	2721.71	1614.4	1374.03	1681.37			3382	3111.65	1447.12	3089.44	2702.57	1252.98	3329.07	2553.86	1774.85			1423.7	1389.5	2167.6	857.3	1455.7	1107.1	761.1	605.8	1569.1	946.5	1491.9			3382	3111.65	1447.12	3089.44	2702.57	1252.98	3329.07	2553.86	1774.85
88	2437.16	797.331	1903.57	1880.37	1278.82	1384.09	3359.01	2038.74	1322.75	1524.47	3119.39			3066.4	1380.48	4473.96	1800.78	2256.92	3548.8	2497.05	3747.72	3567.95			639.5	1458.8	1349.7	456.9	2275.6	1284.7	1402.8	1151.2	1277.9	978.3	1598.2			3066.4	1380.48	4473.96	1800.78	2256.92	3548.8	2497.05	3747.72	3567.95
89	1978.13	1659.81	2865.22	3019.31	2367.63	765.631	3020.13	860.17	1568.9	3139.53	2257.4			2668.8	690.817	4139.53	2315.38	1412.85	1407.73	1550.5	1647.61	2421.99			708.6	1869.6	1397.6	721.4	1907.4	1160.7	981.9	1724.9	1335.5	1132.3	968.1			2668.8	690.817	4139.53	2315.38	1412.85	1407.73	1550.5	1647.61	2421.99
90	2434.02	1399.54	2510.32	2518.99	2064.75	1760.45	1958.65	2105.88	1431.91	1425.63	1834.54			839.286	3123.46	5356.18	2711	2858.31	2088.64	2656.58	2295.9	3276.88			1819.7	2121.4	1089.6	1562.2	1655.3	2278	857.9	1486.2	1142.4	1014.7	1738.8			839.286	3123.46	5356.18	2711	2858.31	2088.64	2656.58	2295.9	3276.88
91	2912.54	696.261	2044.44	1291.12	867.684	775.456	1978.46	2001.34	2005.88	770.743	1533.39			1287.17	1415.24	1673.37	1634.23	2507.95	2818.1	2641.97	3894.78	2669.63			716.7	1481.5	966.9	1092.1	1475.1	1315.9	783.3	1101.2	725.9	978.5	1577			1287.17	1415.24	1673.37	1634.23	2507.95	2818.1	2641.97	3894.78	2669.63
92	2601.15	741.346	1909.6	1052.65	1463.95	3131.51	3618.38	1375.43	811.699	2900.48	2463.42			1837.03	1441.25	4849.67	2432.56	1202.78	985.855	3424.28	2497.21	3222.13			1494.2	1034.5	1062.3	900	1038	1017.1	1267.1	2019.1	1344.7	1918.8	1406.9			1837.03	1441.25	4849.67	2432.56	1202.78	985.855	3424.28	2497.21	3222.13
93	1365.69	1912.98	2468.95	1690.78	2099.35	2021.36	4189.37	1485.75	1027.79	2053.86	2941.19			1863.79	2597.62	1238.86	4306.58	1471.64	2161.71	3241.12	1065.7	2926.6			2064.3	1639.7	2072.8	1068.8	1385.5	1720.3	1040.4	1528.7	1197.5	1074.7	1796.1			1863.79	2597.62	1238.86	4306.58	1471.64	2161.71	3241.12	1065.7	2926.6
94	1881.11	694.032	2992.88	2963.82	1695.73	2771.5	3403.77	1633.72	1809.02	2089.86	2662.75			2447.59	3706.02	3334.19	2282.44	884.701	2985.47	1432.09	1822.75	3202.48			1002.9	1527	1333.4	631.2	751.1	1575.8	1450.6	993.5	1172.5	1564.9	2113.6			2447.59	3706.02	3334.19	2282.44	884.701	2985.47	1432.09	1822.75	3202.48
95	2899.66	1944.69	2564.49	1796.31	835.976	1446.36	2045.68	1067.43	1083.45	1213.67	2020.83			2546.1	3995.44	4568.84	3456.48	1114.51	1993.67	3697.84	3530.55	2331.9			1266.5	1182.3	877.8	1352.1	1269.9	1789.3	756.6	920.9	1317.3	1000.8	1564.7			2546.1	3995.44	4568.84	3456.48	1114.51	1993.67	3697.84	3530.55	2331.9
96	2000.68	2627.74	1158.59	3380.98	1729.34	1253.05	2381.01	2913.03	1998.69	1819.02	2169.29			1274.54	1159.1	1578.9	2603.57	2088.97	1022.93	3120.9	961.165	2647.66			1638.8	868.3	1882.4	1335.9	1367.8	1309.7	1111.2	1360.6	1248	827.8	1193.1			1274.54	1159.1	1578.9	2603.57	2088.97	1022.93	3120.9	961.165	2647.66
97	2818.98	702.95	2924.35	2331.39	1172.46	2379.77	1359.24	2352.28	2478.2	3206.66	2960.76			1949.25	1594.92	2832.63	3754.82	2880.61	2118.94	3797.02	3712.05	2157.75			1473.5	1570.1	1825.3	1098.4	1322.7	1478.4	930.2	1293	1142.7	1515.7	1287.5			1949.25	1594.92	2832.63	3754.82	2880.61	2118.94	3797.02	3712.05	2157.75
98	2725.1	1410.52	1886.64	2434.44	2205.79	2448.97	1960.63	2500.58	2134.78	2162.36	2541.04			2177.57	2321.58	3643.76	3578.36	2213.82	2483.59	1272.06	1918.78	2297.38			1113.3	1349.2	1165.4	1414.7	1375.7	1403.9	967.1	1735.1	980	1288.4	1421.8			2177.57	2321.58	3643.76	3578.36	2213.82	2483.59	1272.06	1918.78	2297.38
99	2281.92	1372.7	2749.45	2882.07	938.697	2723.87	3930.42	1559.49	1833.88	1498.3	1517.29			3237.66	2622.48	1707.14	2232.97	2676.32	1285.1	2700.92	1559.99	2854.1			1581.5	543.7	828.7	1047.2	1454.4	905.3	799.2	1571.4	407.6	1164.4	1389			3237.66	2622.48	1707.14	2232.97	2676.32	1285.1	2700.92	1559.99	2854.1
100	2823.69	1019.95	1647.43	1371.38	1905.47	1260.96	2948.13	1211.85	2734.1	2263.84	3312.28			1352.48	2617.77	2220.09	3850.19	2293.34	2319.76	2854.76	2616.28	3350.37			973.8	941.9	1454.9	888	1287.2	989.5	919.7	1449.5	1092	1265.6	1891.7			1352.48	2617.77	2220.09	3850.19	2293.34	2319.76	2854.76	2616.28	3350.37
101	2624.6	1244.14	1966.66	864.298	1617.04	2536.97	3359.59	1642.8	2111.57	2817.66	2464.33			1114.26	1203.93	2804.64	1621.43	1257.86	2759.88	1443.56	1958.5	1701.53			1077.7	1007.1	1778.6	1445.1	762.5	1520.5	1018.4	891.1	1215	1650.2	1521.4			1114.26	1203.93	2804.64	1621.43	1257.86	2759.88	1443.56	1958.5	1701.53
102	2814.28	565.464	1541.57	2355.99	731.85	854.7	1809.35	1609.19	1215.73	1964.35	2867.04			3325.6	1941.82	3188.86	3843.18	990.727	1739.68	3291.66	3068.79	3379.52			1169.3	629.5	591.6	1081.8	1129.2	1153.6	1175.5	488.8	1086.9	1310.9	2079.9			3325.6	1941.82	3188.86	3843.18	990.727	1739.68	3291.66	3068.79	3379.52
103	1880.29	2061.12	1791.43	1868.06	1051.74	280.236	2592.48	1884.08	2488.52	850.922	2484.39			2978.87	1766.68	2032.48	3749.29	2886.06	3080.6	2749.81	1435.56	2988.94			1728.1	1198.6	940.9	1592.2	1320.3	1458.1	953.5	766.6	1143.2	1368.2	160.9			2978.87	1766.68	2032.48	3749.29	2886.06	3080.6	2749.81	1435.56	2988.94
104	1634.79	2598.01	1516.46	2614.94	1399.79	1545.79	3242.42	1394.17	2693.22	3179.66	2369.95			2951.95	1481.96	1806.48	2563.77	1773.28	2510.76	1763.7	1380.48	3218.91			1234.6	1366.1	955.9	1611.1	1337.4	1255.2	1322.5	636.3	1031.5	1157.4	2608			2951.95	1481.96	1806.48	2563.77	1773.28	2510.76	1763.7	1380.48	3218.91
105	1427.53	1487.32	1741.73	2366.64	1776.9	1474.87	1902.41	2023.47	2665.56	1039.44	2829.72			1343.82	2156.35	3964.06	3382	2183.26	2909.75	3579.76	4008.82	2775.65			884.2	684.3	1127	1171.1	2492.9	1612.3	797.5	607.7	812.3	1123.7	2188.8			1343.82	2156.35	3964.06	3382	2183.26	2909.75	3579.76	4008.82	2775.65
106	2774.31	2002.91	1222.92	1298.8	2167.81	1363.7	3435.06	1139.68	3545.71	1859.15	3026.16			1884.59	2535.53	1824.81	922.438	3021.23	2223.31	1422.51	1783.44	1251.83			1411.1	940.6	809.9	1079.7	1301.9	1203.3	792.5	1249	544.7	1090.5	1913.6			1884.59	2535.53	1824.81	922.438	3021.23	2223.31	1422.51	1783.44	1251.83
107	3343.99	1713.73	3248.28	1588.72	2126.27	2865.27	2345.34	1233.82	2370.36	3345.14	1433.89			3212.22	1277.42	3830.46	2478.96	2846.83	1965.68	2197.96	2581.27	2880.85			742.8	1294.3	813.6	1320.2	1196.3	757.5	1057.7	984	1683.8	992.7	2371.3			3212.22	1277.42	3830.46	2478.96	2846.83	1965.68	2197.96	2581.27	2880.85
108	1975.41	740.603	2833.43	2882.32	2573.9	2140.97	1442.15	1768.97	4509.35	1665.26	3241.59			1510.86	2438.17	4311.7	2030.42	3309.08	1404.26	1161.24	1855.44	2910.5			1121.4	1021.1	1553.6	740.4	1605.1	981.8	1281.6	1603.2	719.7	719.1	2045.8			1510.86	2438.17	4311.7	2030.42	3309.08	1404.26	1161.24	1855.44	2910.5
109	1785.49	1293.27	2869.93	2377.13	1535.38	2546.05	980.397	1484.1	1830.58	1294.09	2121.81			2725.04	902.703	2471.04	972.56	1695.99	2710.26	1612.35	2714.3	3120.15			1522.8	1027.6	1255.7	1273.8	1934.5	497.4	721.4	1340.3	1009.5	874.5	1361.1			2725.04	902.703	2471.04	972.56	1695.99	2710.26	1612.35	2714.3	3120.15
110	3293.2	1622.57	3118.48	1003.76	2726.66	1449.67	1399.13	1456.52	3526.39	2714.36	2245.84			1025.49	2623.06	1143.24	2617.36	946.467	864.223	2817.52	2001.44	3523.53			1126.8	1000.1	1412.3	490.6	1561.4	1109.2	923	1606.6	1966.6	1042.9	1508.8			1025.49	2623.06	1143.24	2617.36	946.467	864.223	2817.52	2001.44	3523.53
111	3058.61	1259.41	1707.54	1651.8	2345.59	1907.72	3219.71	2189.36	1244.06	1463.12	2932.11			1187.67	970.166	1349.02	2865.25	2996.87	3230.47	1547.11	4344.07	2852.61			1347.4	917.2	1621.7	1429.3	808.4	692	670.9	1951.8	852.2	1067.8	1673.2			1187.67	970.166	1349.02	2865.25	2996.87	3230.47	1547.11	4344.07	2852.61
112	2142.13	728.465	2247.99	1347.35	2152.2	2982.74	3370.16	2091.09	2786.86	1108.22	2213.8			2057.92	1652.15	3909.73	4109.64	2858.89	933.668	2557.74	1280.98	3528.9			576	1154.9	1192	1180.9	1379.8	917.2	1362.8	2298.9	1013.6	1370.8	985.9			2057.92	1652.15	3909.73	4109.64	2858.89	933.668	2557.74	1280.98	3528.9
113	1546.85	1272.87	2403.47	2707.26	920.696	1881.24	3155.72	1370.56	4807.77	2305.79	2567.71			4257.28	2145.2	3725.59	2839.98	1516.72	3637.48	955.963	2199.04	2185.82			806.9	922.7	1451.1	990.4	744.6	666.8	794.6	618.1	1079.5	1152.6	1337.8			4257.28	2145.2	3725.59	2839.98	1516.72	3637.48	955.963	2199.04	2185.82
114	2761.84	1577.73	1948.9	2707.34	2231.22	2178.88	3033.92	2192.58	4273.85	1411.76	1868.97			814.596	1394.85	2059.4	2045.45	1196.17	1389.31	3179.03	3018.84	3449.71			1333.9	1359	1159.9	1449.1	1077.3	619.8	749.5	1397	1160.5	1544.3	1532.2			814.596	1394.85	2059.4	2045.45	1196.17	1389.31	3179.03	3018.84	3449.71
115	1246.61	1020.53	2512.63	930.853	2048.98	1884.97	1709.03	1066.11	2651.11	1769.31	2370.36			2113.74	2402.66	4448.77	3059.71	1236.14	3285.72	1687.82	2285.33	1851.81			1532.7	962.6	898.2	1515.3	685.6	1213.8	754.6	2415.9	1984.2	1785.6	1892.4			2113.74	2402.66	4448.77	3059.71	1236.14	3285.72	1687.82	2285.33	1851.81
116	1836.93	1036.63	2574.07	3134.33	2282.5	669.727	1208.63	2022.81	1078.83	2262.11	1950.8			2718.43	2648.24	2206.22	1333.58	2810.91	3650.12	3379.68	1442.08	3440.05			1502.8	1521.7	1979.2	1729.2	1080.2	1106	1145.6	1773.6	1226.9	1518.6	2284.3			2718.43	2648.24	2206.22	1333.58	2810.91	3650.12	3379.68	1442.08	3440.05
117	4507.37	2995.94	2520.81	1653.54	805.671	1456.08	1029.53	1143.81	2817.41	751.585	3197.83			923.759	3747.06	4357.53	4373.05	1350.67	1428.37	3533.19	3211.89	3656.23			1001.5	727	1377.5	1431.8	1254.7	945.9	1069.6	1937.4	994.4	1584.1	1954.4			923.759	3747.06	4357.53	4373.05	1350.67	1428.37	3533.19	3211.89	3656.23
118	1373.61	1979.79	1317.88	1174.61	2383.74	2011.21	995.756	1563.86	1882.18	2542.69	2908.49			2960.7	2874.16	1625.97	2770.86	1835.46	3719.97	1834.31	1373.46	1910.61			1037	1997.7	1308.8	1762.6	874	709.3	909.5	1698	1057.3	1341.2	1846.3			2960.7	2874.16	1625.97	2770.86	1835.46	3719.97	1834.31	1373.46	1910.61
119	1043.57	1904.07	1803.08	1547.6	1131.67	1616.49	749.026	1094.76	4029.43	2868.28	2041.55			2004.58	1968.41	4922.67	1446.54	1781.79	2746.09	3058.39	1256.2	2421			1247.2	1326.4	1156.7	1659.9	1045.7	764.3	779.4	1527.4	953.3	1533.3	1392			2004.58	1968.41	4922.67	1446.54	1781.79	2746.09	3058.39	1256.2	2421
120	2690.33	3295.93	2382	2597.27	2547.97	1328.67	1729.17	1711.17	3181.56	2529.23	2945.32			1684.27	1211.61	3681.41	3640.04	1278.58	5438.26	3426.17	2094.75	3466.97			847.9	1908.2	1439.2	1040.3	1173	852.2	809.4	1670.1	1210.4	1530.3	1543.5			1684.27	1211.61	3681.41	3640.04	1278.58	5438.26	3426.17	2094.75	3466.97
121	1736.03	1375.84	2200.59	1212.35	2014.55	1310.94	755.301	2142.04	3100.23	1349.75	1219.69			3420.64	2067.17	2487.63	3380.59	2508.11	4395.68	779.584	2934.36	2199.78			719.1	1236.9	1332.2	1448.9	1858.4	1315.7	1006.9	1825.5	1037.9	1388.3	1230.5			3420.64	2067.17	2487.63	3380.59	2508.11	4395.68	779.584	2934.36	2199.78
122	2457.8	677.021	1600.77	3005.43	902.365	2379.13	1363.79	2008.27	1797.55	2700.24	3114.68			1683.11	1241.09	3785.04	3454.91	2313.07	1644.96	2909.42	2449.4	2640.56			458.3	1120	1370.8	1442.4	1252.5	1017.7	953.4	1601	1315.4	1353.1	1874.3			1683.11	1241.09	3785.04	3454.91	2313.07	1644.96	2909.42	2449.4	2640.56
123	1219.78	1559.9	1776.74	1507.8	2809.32	1793.02	1255.78	1761.46	843.407	1706.71	2225.11			3441.53	2929.99	4343.16	1364.79	2159.98	2031.33	1280.64	1393.69	3533.44			706.3	1516.9	912.8	1496.3	706.5	581.8	1546.6	1313.1	1018.6	1095.8	2470.1			3441.53	2929.99	4343.16	1364.79	2159.98	2031.33	1280.64	1393.69	3533.44
124	1175.6	1378.73	2656.56	2971.25	2124.87	2847.33	2029.16	1836.27	1126.8	2047.91	3312.86			1333.66	1129.29	4736.13	2619.67	2602.83	1332.34	1547.19	2294.58	2089.71			960.7	1219.2	1362.5	1666.3	1313.7	714.8	863.5	1020	559.1	905.6	1608.4			1333.66	1129.29	4736.13	2619.67	2602.83	1332.34	1547.19	2294.58	2089.71
125	1676.99	834.324	3115.59	2347.73	2683.23	1094.46	2269.7	1767.16	2084.49	2014.3	2944.16			2094.66	1279.9	4415	3991.07	1055.55	1935.71	1677.66	3968.44	3600.08			1452.5	1217.5	1263.2	1509.5	852.4	1290	1076.7	1297.2	1378	1305.3	1900.6			2094.66	1279.9	4415	3991.07	1055.55	1935.71	1677.66	3968.44	3600.08
126	1232.74	1742.06	1303.51	2693.14	1276.67	642.707	921.852	2056.08	3513.59	1257.68	2744.67			2883.33	1919.85	1834.8	1570.4	1561.32	1306.9	1582.45	2695.56	3531.79			1290.3	873.4	1055.9	1087.5	1187.7	1070	935.1	923.9	864.1	1677.6	1909.2			2883.33	1919.85	1834.8	1570.4	1561.32	1306.9	1582.45	2695.56	3531.79
127	2494.63	3030.87	1610.6	1473.03	821.938	2680.83	1612.91	2221.73	2535.59	1806.13	2843.01			1650.99	2752.86	4225.91	4084.79	3135.93	3630.22	2626.03	3404.62	3544.26			984.2	1129.2	1399.1	1421.1	604.9	1024.2	994.4	958.2	702.4	499.3	1261.1			1650.99	2752.86	4225.91	4084.79	3135.93	3630.22	2626.03	3404.62	3544.26
128	1977.8	2960.1	1754.77	2782.82	2129.99	869.758	4025.22	1202.36	2136.51	899.557	1060.08			3380.84	1074.87	3550.78	1645.87	1608.55	2119.77	1959.16	1748.84	3198.93			761.3	1446.4	1463.2	1647.3	912.1	736.1	718.4	1339.4	709.2	993.9	2058.9			3380.84	1074.87	3550.78	1645.87	1608.55	2119.77	1959.16	1748.84	3198.93
129	1403.67	1172.63	1874.92	2759.03	2238.82	934.798	2933.18	1883.09	1495.08	2137.42	2249.97			1260.58	2208.95	2035.29	4179.83	2620.83	1438.03	1722.25	1219.7	3138.4			1047.3	1100.5	1255.9	1260.8	266.5	1227.9	1009.3	929.4	1189.6	839	1540.1			1260.58	2208.95	2035.29	4179.83	2620.83	1438.03	1722.25	1219.7	3138.4
130	3129.21	3368.26	2473.58	1217.05	1496.65	2221.81	1691.36	1653.29	1854.77	2243.03	1940.4			2447.59	913.602	4464.79	2827.84	2162.29	3233.61	1207.32	2858.97	2562.12			1485.2	1256	1649.1	1312.7	1064.2	1328.7	1474.4	2162.4	1523.5	815.2	1451.8			2447.59	913.602	4464.79	2827.84	2162.29	3233.61	1207.32	2858.97	2562.12
131	1523.15	1429.02	2411.23	1010.29	1963.52	971.109	1589.87	904.925	2201.91	1523.4	2745.33			1452.81	2825.03	4340.6	3124.7	2250.65	1901.11	2950.88	2813.06	3615.52			877.3	1083.4	1236.5	1328.4	1147.1	586	616.4	1334.8	1394.4	1010.4	1121.2			1452.81	2825.03	4340.6	3124.7	2250.65	1901.11	2950.88	2813.06	3615.52
132	3523.5	2610.48	1809.11	939.11	1091.46	652.639	1548.34	2216.69	2861.01	1269.57	2296.29			3328.32	1460.66	1815.23	2557.66	1051.83	3761.51	1862.55	1539.85	1691.7			701.5	1079.1	984.7	985.1	1296.3	1185.5	889.6	1322.7	1083.9	706.3	1698.1			3328.32	1460.66	1815.23	2557.66	1051.83	3761.51	1862.55	1539.85	1691.7
133	3760.16	806.827	2356.9	2596.45	2078.38	1081.96	901.291	1975.41	1602.34	759.595	2690.5			2108.62	1760.65	750.766	3603.63	2420.91	2558.57	1681.38	2284.17	3495.95			626.9	774.9	1401.6	1165	642.2	725.3	1017.9	1412.9	1441.4	857.7	1813.1			2108.62	1760.65	750.766	3603.63	2420.91	2558.57	1681.38	2284.17	3495.95
134	3019.97	2927.98	2332.95	3264.88	1668.32	1203.82	1332.74	1663.45	2989.5	2241.54	3078.59			2247.34	771.079	5375.26	3142.04	1611.36	4239.12	3862.99	3762.66	3639.46			1087.9	853.9	1333.3	914.6	1151.2	1189.9	774.5	1209.1	1045.5	1237.1	971.8			2247.34	771.079	5375.26	3142.04	1611.36	4239.12	3862.99	3762.66	3639.46
135	1785.08	3398.24	1982.02	1680.04	948.028	1016.61	2340.39	1739.41	1282.04	2538.48	3654.38			2145.2	2861.7	3495.12	3822.86	1217.56	3956.14	1249.35	1200.05	2408.78			1139.8	844.9	1665.7	1385.2	904.3	980.9	889	982.4	608.2	898.7	1069.8			2145.2	2861.7	3495.12	3822.86	1217.56	3956.14	1249.35	1200.05	2408.78
136	4138.26	1416.22	1041.01	3763.05	1520.35	1231.48	1660.06	2495.62	2373.58	1316.14	1931.4			3342.28	2795.47	5412.66	3281.59	2312.49	2517.36	1604.91	1080.4	1966.34			1012.4	1315.1	615.6	1212.5	836.8	882.6	867.4	1225.6	1036.1	1104.8	2015.1			3342.28	2795.47	5412.66	3281.59	2312.49	2517.36	1604.91	1080.4	1966.34
137	3433.82	1092.7	2522.54	1249.51	1783.84	2043.46	3057.78	1508.12	2185.97	2647.39	2111.9			2890.76	1208.97	3126.35	4002.79	2640.15	5485.66	3444.75	3376.22	2366.66			1043.6	1145.5	772.5	1127.2	875.6	1142	705.4	1201	521.6	871.9	1212.8			2890.76	1208.97	3126.35	4002.79	2640.15	5485.66	3444.75	3376.22	2366.66
138	3173.72	2075.41	1523.57	1760.8	815.91	2059.37	2394.97	2340.55	1073.79	1036.46	3056.63			3303.96	1648.27	1512.68	2309.93	1228.87	3819.56	1000.8	4071.91	3501.15			1522.7	765	1010.3	1409.9	1102.7	881.6	160.9	1092	1133.7	933.8	829.8			3303.96	1648.27	1512.68	2309.93	1228.87	3819.56	1000.8	4071.91	3501.15
139	3704.5	1967.65	1669.97	3115.09	2841.19	1656.54	1128.45	815.085	2248.89	959.01	3308.89			1586.34	1390.06	1919.52	2004.41	2797.12	2785.81	1132.42	2535.28	3215.45			956.5	1187.5	1107.1	1733.2	1300	1250.8	1138.9	1185.8	1007.1	1015.1	1667.8			1586.34	1390.06	1919.52	2004.41	2797.12	2785.81	1132.42	2535.28	3215.45
140	2373.25	1038.94	2434.77	3016.66	905.172	716.29	2133.62	2246.91	1321.92	1989.03	2325.03			2923.21	1301.62	1912.34	3467.79	954.394	3447.07	1696.9	2268.15	1924.15			1420.2	452.2	903.5	1572.9	887.4	1254.4	553.1	1079	2324.9	1674.9	1955			2923.21	1301.62	1912.34	3467.79	954.394	3447.07	1696.9	2268.15	1924.15
141	1629.26	1254.13	1920.58	3577.67	1077.17	1115.18	2777.36	2304.3	2186.96	2276.97	1861.54			1901.03	1347.28	3407.18	3573.9	2271.78	1186.43	2640.23	1231.84	2321.33			834.8	1327.8	1141.7	1639.2	1110.3	1190.6	1334.4	710.4	932.7	1002.2	1624.2			1901.03	1347.28	3407.18	3573.9	2271.78	1186.43	2640.23	1231.84	2321.33
142	3987.48	2613.54	2519.9	1288.48	1237.86	2311.63	1325.31	1747.75	1522.99	981.058	2902.05			3710.15	2029.18	5088.81	2158.41	2478.22	3206.86	1033.01	977.267	3081.34			1097.7	918.8	1007.8	1451.2	1258	1101.8	594.5	1021.4	1215	972.8	1450.8			3710.15	2029.18	5088.81	2158.41	2478.22	3206.86	1033.01	977.267	3081.34
143	1986.06	2501.24	1161.81	2622.54	557.702	2433.16	1938.91	2437.82	2194.15	2297.2	2599.5			3115.61	685.945	4974.69	3783.39	865.379	2773.26	1165.29	2624.71	2560.22			675.5	952.3	1144.6	1581.9	1160.4	1139.6	862	1296.7	917.2	707	1590			3115.61	685.945	4974.69	3783.39	865.379	2773.26	1165.29	2624.71	2560.22
144	3336.55	1730.83	2447.32	2781.08	2238.57	1598.76	1197.15	2479.85	3111.05	1339.35	1914.63			973.139	1823.08	1808.46	2417.94	2355.27	2670.21	2193.34	1350.83	3279.93			560.3	759.3	1295.2	1827.6	886	1155.1	1040.3	1126.1	1439.8	1225	1535.8			973.139	1823.08	1808.46	2417.94	2355.27	2670.21	2193.34	1350.83	3279.93
145	2011.49	2692.73	1443.47	2626.67	2445.91	1788.54	2398.02	1451.07	2885.45	792.459	2797.35			2476.65	2762.11	4261.74	3763.9	1043.33	4606.82	3736.24	1266.28	3324.36			1356.4	1496	699.8	927.1	949.1	1116.6	995.4	1465.4	1169.5	1386.4	1728.5			2476.65	2762.11	4261.74	3763.9	1043.33	4606.82	3736.24	1266.28	3324.36
146	2292.24	1613.65	1899.61	2934.75	847.041	1888.61	2727.9	1236.54	2693.39	1659.4	2356.65			2589.94	3032.46	1536.46	2912.23	2474.26	2148.01	1676.92	1566.02	2196.39			930.1	790.5	1670.1	1506.8	828.8	788.4	743.2	965.3	1860	2006.2	1486.2			2589.94	3032.46	1536.46	2912.23	2474.26	2148.01	1676.92	1566.02	2196.39
147	915.824	2235.52	1590.12	1787.06	2239.4	1250.92	1240.26	2503.22	1738.34	1937.84	2345.01			3311.89	1419.37	2568.56	2661.78	1238.04	1613.26	2582.51	3387.36	3171.84			662.8	956.9	1631.7	1743	1095.3	1164.9	946.5	818.3	1832.9	1235.5	2110.4			3311.89	1419.37	2568.56	2661.78	1238.04	1613.26	2582.51	3387.36	3171.84
148	2030.16	3296.18	2571.67	3090.73	1770.13	1559.78	2774.23	2485.3	1005.25	1037.87	187.277			867.443	2909.34	1594.84	3790.99	3096.78	2497.38	2029.18	2167.08	2615.13			783	1020.9	1862	1103.3	1352.8	1320.2	1121.8	720	1450.2	766.8	1682.3			867.443	2909.34	1594.84	3790.99	3096.78	2497.38	2029.18	2167.08	2615.13
149	2972.73	1992.34	2166.24	1913.48	719.134	389.811	1995.81	2615.44	1818.19	2777.2	3173.39			2584.49	3030.64	4116.83	3435.59	1619.53	4434.57	3056.65	2862.77	3906.92			1264.4	1306.2	1737.4	1982.3	970.2	1086.2	752.3	1053.7	1374.9	888.1	1688.9			2584.49	3030.64	4116.83	3435.59	1619.53	4434.57	3056.65	2862.77	3906.92
150	2652.93	2830.05	2701.07	1127.96	2207.61	423.238	1333.48	1031.76	1263.54	1995.56	2426.84			2659.31	2781.1	1619.78	3690.25	1564.45	3505.2	3363.42	3908.49	2228.6			1108.2	1201.8	1252.5	1380.3	1136.8	1237.5	1404.6	1515.4	1054.5	780.5	1656.9			2659.31	2781.1	1619.78	3690.25	1564.45	3505.2	3363.42	3908.49	2228.6
151	1462.71	2188.53	1459.16	1595.08	2605.2	1882.2	2634.1	1712.08	2512.8	2120.57	2846.81			1971.38	1225.9	1547.44	1651.16	932.512	3059.05	1764.94	2546.68	4207.33			1178.2	1923.7	1324.5	1813.1	996.4	781	843.3	863	1663.9	380	1691.7			1971.38	1225.9	1547.44	1651.16	932.512	3059.05	1764.94	2546.68	4207.33
152	1112.27	1151.9	2048.82	1847.42	2459.54	958.4	2274.33	2880	2476.8	4134.55	1150.25			1599.13	1142.75	4715.16	4284.7	2591.35	2831.39	897.5	2455.68	1721.76			1414.8	1987.2	1689.5	1431.2	835.8	850.6	1335.2	961	1035.5	732.3	2248.9			1599.13	1142.75	4715.16	4284.7	2591.35	2831.39	897.5	2455.68	1721.76
153	1561.06	2192.74	2023.14	1537.69	875.941	688.096	1444.71	1992.09	3170.66	1334.89	2779.68			2305.56	2605.39	3514.2	3028.25	2382.35	1986.57	2941.88	2639.16	2768.97			840.4	1209	1281.5	1508.7	1292.9	612.4	835.6	1128.5	933.5	631.5	2294.4			2305.56	2605.39	3514.2	3028.25	2382.35	1986.57	2941.88	2639.16	2768.97
154	2856.06	1130.1	2055.34	1865.92	749.686	1560.52	1350.33	2440.96	1788.55	1602.26	2828.97			3508.91	1393.36	2154.28	3311.15	1373.46	1472.88	2304.9	1168.76	3097.78			1054.1	2298.9	1005.1	1493.9	861.2	1522.2	664.3	756.3	1584.3	890.8	1718			3508.91	1393.36	2154.28	3311.15	1373.46	1472.88	2304.9	1168.76	3097.78
155	1530.5	1642.88	2821.54	2671.09	2449.14	1873.76	3288.58	1257.84	2166.16	753.319	2362.27			1725.8	3524.85	4112.86	1488.57	2939.56	4120.87	1021.69	1530.43	2929.9			2213	1367.6	1066.8	935.4	851	819.1	925.7	1466.8	1366.2	778.8	1426.7			1725.8	3524.85	4112.86	1488.57	2939.56	4120.87	1021.69	1530.43	2929.9
156	954.469	1510.6	1864.68	1722.98	2433.45	2577.98	1406.64	2209.59	1296.9	1658.82	2184.32			2978.29	2882.18	2462.7	2731.06	2847.58	1167.35	2276.41	977.598	2067.91			1475	2187.5	936.2	1378.2	856.1	1023.2	922.8	701.4	1041	1208.7	2037.4			2978.29	2882.18	2462.7	2731.06	2847.58	1167.35	2276.41	977.598	2067.91
157	2054.84	1725.13	2508.18	1182.45	2196.13	1788	2439.39	3272.48	2931.94	661.745	2876.12			2234.05	1511.44	4605.75	3241.87	865.379	3826.08	2689.94	3845.57	3212.64			876.1	2547.1	1172.7	655.1	1351.2	1748.8	820.2	1819.2	799.3	927.1	1126.8			2234.05	1511.44	4605.75	3241.87	865.379	3826.08	2689.94	3845.57	3212.64
158	856.041	2288.12	2751.68	2401.49	1074.2	1021.2	1800.93	1594.17	3162.49	1848.16	2649.62			2502.99	874.462	5627.61	3691.24	2778.21	2985.72	3068.55	1716.39	3502.8			1470.8	1200.5	970.2	1478.9	853.8	1477.7	843.2	1713.7	864.4	408.3	1280			2502.99	874.462	5627.61	3691.24	2778.21	2985.72	3068.55	1716.39	3502.8
159	1051.49	2237.75	1537.69	2652.84	2332.95	1426.28	1163.96	1441.74	2897.84	1968.8	2455.41			2072.37	2744.85	1979.47	3558.54	2712.48	2504.48	1376.6	995.103	3312.14			1242.5	1205.8	1099.1	1201	1696.1	940.7	942.8	893.5	624.8	920.4	1855.5			2072.37	2744.85	1979.47	3558.54	2712.48	2504.48	1376.6	995.103	3312.14
160	2784.38	2387.86	2581.34	881.887	2307.36	1090.19	3270.82	2252.77	1708.86	2080.86	2791.49			1164.71	2166.83	6098.61	1378.17	1497.73	3180.52	1703.84	1260.25	2099.12			1897	1175.9	1079.9	1255.5	1119.8	1183	770.2	1091.7	555.8	945.9	1594.9			1164.71	2166.83	6098.61	1378.17	1497.73	3180.52	1703.84	1260.25	2099.12
161	2504.87	1214.99	1050.01	1012.77	796.258	1390.18	1293.68	1159.58	3544.72	1729.84	3030.29			1197.08	887.509	3621.88	2740.23	2670.54	1456.28	1021.2	2709.35	3575.47			1324.7	1259.3	1120.9	1876.2	2117.5	1420.8	1118.5	1258.7	1250.4	869.5	1545.3			1197.08	887.509	3621.88	2740.23	2670.54	1456.28	1021.2	2709.35	3575.47
162	2141.71	1184.68	2536.33	2979.26	1497.14	2501.52	1148.43	3334.32	1390.38	960.084	2719.56			1658.17	2823.05	5205.32	3241.45	1276.76	2051.89	2190.53	3356.65	2910.74			1409.5	675.5	770.2	3300	1585.8	594.9	641.4	1140.3	1264.9	1183.9	1245.5			1658.17	2823.05	5205.32	3241.45	1276.76	2051.89	2190.53	3356.65	2910.74
163	3354.97	2402.98	1519.36	2140.31	880.07	487.851	3002.05	2760.77	3044.82	1343.72	3223.26			3167.88	1837.03	1378.5	3506.44	1272.47	3996.93	1548.27	1670.81	2746.59			966.4	1648.9	1420.1	1334.8	1887	927.6	750.8	1355.3	2160.5	1234.3	2410.8			3167.88	1837.03	1378.5	3506.44	1272.47	3996.93	1548.27	1670.81	2746.59
164	1004.18	814.259	2497.61	2878.76	1451.56	656.59	1810.92	1778.64	1335.05	2424.28	1415.48			2201.51	1610.53	2329.01	3420.81	2797.54	2361.3	2101.02	2968.05	3656.89			1430.4	315.4	1461.9	1290.7	1595.6	860	628.8	1500.6	2836.8	547.6	2336.8			2201.51	1610.53	2329.01	3420.81	2797.54	2361.3	2101.02	2968.05	3656.89
165	2164.34	2553.59	1605.4	2883.97	391.812	1852.72	1223.82	1725.71	1687.64	1513	3339.69			3442.28	919.383	3620.06	1513.92	1350.42	3325.6	2840.31	1342.99	2109.77			844.1	1256.8	1026.4	1302.1	1399.2	1308.3	708.7	1480.9	1239.6	1007.5	1387.5			3442.28	919.383	3620.06	1513.92	1350.42	3325.6	2840.31	1342.99	2109.77
166	1805.64	1297.64	898.979	910.375	3164.8	844.234	1760.31	2960.84	1849.57	2085.23	2648.63			2141.48	2342.06	3138.57	3240.3	3137.41	1495.5	1672.71	3004.88	1409.63			886	1040.2	849.1	1518.4	1145.1	507.3	975.3	1200.1	848.3	1046.3	1959.4			2141.48	2342.06	3138.57	3240.3	3137.41	1495.5	1672.71	3004.88	1409.63
167	2047.99	1519.03	1441.9	2049.31	2595.37	2499.27	1809.11	356.801	3590.39	1337.36	3374.37			1692.94	2069.23	4095.93	3427.41	1208.14	1561.73	802.705	4006.09	3560.19			1241.7	487.5	1156.8	1968.9	1115.7	676.2	482.2	1561.7	866.7	1654.3	1340.1			1692.94	2069.23	4095.93	3427.41	1208.14	1561.73	802.705	4006.09	3560.19
168	2135.11	2420.07	2388.11	1264.62	982.957	685.105	1578.97	426.576	2170.45	2429.15	1258.01			2752.12	3093.4	4376.6	2303.49	1670.81	3161.85	1217.48	1588.23	2118.61			1057.8	1547.3	753.2	2686.2	835.2	566.1	891.5	1517.1	1143.5	1943.6	1202.2			2752.12	3093.4	4376.6	2303.49	1670.81	3161.85	1217.48	1588.23	2118.61
169	1457.01	1069.41	2290.26	1272.05	1976.57	1860.09	1705.15	2718.16	2663.25	2929.88	3241.1			2325.46	1284.61	4160.1	3947.55	2024.81	2955.25	1580.14	2991.34	1199.23			1215.2	997.9	1418.1	1520	949.5	1059.7	768.2	2212.2	2735.2	864.6	753.9			2325.46	1284.61	4160.1	3947.55	2024.81	2955.25	1580.14	2991.34	1199.23
170	1407.63	930.275	1671.7	2553.59	1760.55	1958.66	722.767	1229.11	2911.05	2926.33	2728.65			1446.37	935.072	4910.36	2245.11	1820.27	2104.82	2526.86	1250.34	2589.2			1325.6	967	1304.9	1491	991.5	1009.7	734	1354.7	2010.4	1564.1	922.3			1446.37	935.072	4910.36	2245.11	1820.27	2104.82	2526.86	1250.34	2589.2
171	1902.66	1554.78	1392.52	3115.26	2119.09	1992.73	1873.51	3131.28	1816.45	2429.4	1701.76			1490.22	1789.22	1485.92	1792.61	1725.31	2483.26	1935.05	2472.28	1628.86			990.1	720	985.7	1359.3	1015.6	548.1	724.7	1342.8	1543.7	1149.1	859.9			1490.22	1789.22	1485.92	1792.61	1725.31	2483.26	1935.05	2472.28	1628.86
172	1020.45	2324.2	1093.03	1243.97	3034.42	1635.92	2667.62	1954.77	3142.26	2196.62	2651.28			3256.15	3012.15	3279.85	3270.27	1139.94	1798.63	5231.66	3544.67	1849.09			1052.8	823.8	1607.6	655.1	1050.3	642.1	727.6	1742.1	1297.3	890.1	3010.5			3256.15	3012.15	3279.85	3270.27	1139.94	1798.63	5231.66	3544.67	1849.09
173	1330.01	2487.7	2083.58	3193.62	3021.87	644.202	1728.43	1045.38	3661.98	2941.52	1310.36			2484.74	2485.98	2418.19	3261.36	939.035	1560.65	1661.31	1082.88	2385.99			964.5	954.5	1348.4	783.7	1058.3	785.5	408.7	2582.8	583.5	517.1	1663.1			2484.74	2485.98	2418.19	3261.36	939.035	1560.65	1661.31	1082.88	2385.99
174	3108.32	933.33	1100.13	1146.87	2734.1	401.558	1214.16	1628.27	2483.73	1243.72	2105.63			1245.22	1210.38	4505.92	3292.57	2983.74	4722.18	2700.59	1868.9	3092.24			999.9	1074.4	1759.5	976.7	916.4	834.4	941.4	1789.6	1456.8	770.2	1619.1			1245.22	1210.38	4505.92	3292.57	2983.74	4722.18	2700.59	1868.9	3092.24
175	3113.69	2241.21	2109.76	1277.83	1192.86	541.036	2727.08	2553.92	1439.67	1304.09	2992.55			2743.95	3270.6	5020.44	3145.59	3711.06	2224.14	4801.04	3090.84	2916.03			888.3	1392.4	1390.8	567.4	1259.9	691.9	670.1	1906	975.2	553.3	1153.3			2743.95	3270.6	5020.44	3145.59	3711.06	2224.14	4801.04	3090.84	2916.03
176	2373.5	1548.01	2323.13	2103.07	2667.95	943.128	3243.99	3499.47	2744.01	2589.01	3215.09			2116.13	2522.98	1791.2	4158.86	3630.88	2776.48	2634.29	711.46	1518.29			1522.4	1115.2	1865.2	867.1	919.2	944.4	858.7	1132.7	794.4	598.7	1440.2			2116.13	2522.98	1791.2	4158.86	3630.88	2776.48	2634.29	711.46	1518.29
177	2236.26	673.14	2174.41	1758.41	1608.95	1421.79	1928.42	1063.63	2174	913.099	3291.96			1871.13	1516.15	2908.85	3487.94	3407.35	3142.45	1641.74	1699.05	3292.9			782.7	423.4	1407.1	1502.1	843.2	624	834.4	1167.3	1250.1	655.7	1162.9			1871.13	1516.15	2908.85	3487.94	3407.35	3142.45	1641.74	1699.05	3292.9
178	2187.62	960.497	1175.11	2820.47	2663.33	584.609	1997.21	1452.39	2195.05	1980.86	2099.35			3320.64	2251.64	3203.06	2082.53	1931.83	1986.08	2901.74	1922.74	2382.76			1363	788.6	1615.6	855.5	562.2	1080.5	547.9	704.4	1451.3	1006.5	1464.4			3320.64	2251.64	3203.06	2082.53	1931.83	1986.08	2901.74	1922.74	2382.76
179	2096.38	903.769	1541.98	973.461	1004.51	1261.6	1144.88	1985.48	1863.77	2576.63	2440.63			3151.61	2165.51	1455.95	1889.96	2723.3	1252.57	912.859	3133.53	2233.55			1537.9	897.1	1198.2	1645.7	1389.9	1445	856	1183.8	1044.1	749.6	1841.5			3151.61	2165.51	1455.95	1889.96	2723.3	1252.57	912.859	3133.53	2233.55
180	2089.36	2147	1116.89	3027.23	2681.41	1792.49	2084.24	3451.66	1783.59	1758.9	2387.2			1584.19	930.778	5120.43	3809.4	1443.32	5653.53	1505.25	3235.92	2216.62			1435.5	994.4	667.3	1402	1185.6	972.3	931	934.6	1026.3	1412.4	1581.6			1584.19	930.778	5120.43	3809.4	1443.32	5653.53	1505.25	3235.92	2216.62
181	3869.65	1697.63	2258.55	1505.65	2378.29	1995.3	3076.69	3170.33	1595.74	2693.3	2553.09			2640.31	1615.48	4293.37	3397.69	2795.64	3144.43	1796.73	1755.12	1638.19			1581	1050.1	660.5	1254.9	558.2	702.1	727.1	796.7	842.2	1619.9	1702.6			2640.31	1615.48	4293.37	3397.69	2795.64	3144.43	1796.73	1755.12	1638.19
182	2045.18	1062.89	1840.57	1011.45	1500.86	1254.76	2248.32	2178.46	2218.51	2140.23	1518.28			1760.57	3277.29	1801.03	1187.67	1663.62	2698.36	3166.48	1476.59	3352.35			1051.2	959.8	1005.5	1652.8	1224	1507.7	921.4	1968.1	544.5	1209.5	1459.9			1760.57	3277.29	1801.03	1187.67	1663.62	2698.36	3166.48	1476.59	3352.35
183	3061.58	767.935	2457.56	3317.4	2542.86	1652.37	1230.92	2831.12	1417.62	1938.5	3082.56			2149.99	3040.3	1405.09	3238.48	2548.66	1265.78	1049.77	1664.29	1761.14			1351.4	1188	735.2	976.2	720.2	680.4	908.5	1080.9	1092	734	1642.4			2149.99	3040.3	1405.09	3238.48	2548.66	1265.78	1049.77	1664.29	1761.14
184	2586.78	1396.65	2317.51	2145.18	2676.21	729.319	1282.2	1725.38	1811.34	2401.16	1935.86			1478.25	1968.24	1474.94	3631.62	2998.85	3453.75	2457.33	2277.65	3092.49			1423.5	1102.4	763.2	1028	978.9	1428.3	619.6	1587.4	800.1	1006.2	1614.4			1478.25	1968.24	1474.94	3631.62	2998.85	3453.75	2457.33	2277.65	3092.49
185	885.355	1537.19	2328.49	1569.81	2830.3	1520.05	2995.61	1041.75	2925.34	1931.98	1102.28			2625.12	1723.08	4553.73	2159.57	1611.77	3130.81	3629.72	734.912	3185.97			3170.6	1255.2	861.5	1150.6	971.4	398.6	459.9	1105.2	1258.4	1567.8	1592.3			2625.12	1723.08	4553.73	2159.57	1611.77	3130.81	3629.72	734.912	3185.97
186	1661.63	1113.92	1962.28	831.764	1370.31	654.134	1377.82	1446.77	812.69	1493.67	2603.63			964.551	1222.27	2483.34	1287.33	4107.08	1549.34	2940.22	3392.24	2502.09			1455.6	1107.7	1184.7	1641.7	1215.8	1237.4	615.4	1609.4	556.7	1451.6	1974.1			964.551	1222.27	2483.34	1287.33	4107.08	1549.34	2940.22	3392.24	2502.09
187	1252.72	1031.35	2032.88	1078.08	1557.42	706.038	1490.45	2693.64	2647.23	2660.03	2547.97			3080.11	2197.47	2205.48	3248.06	2186.9	1452.07	961.496	2913.55	2921.4			1955.3	1088.5	535.9	1482.2	1362.6	384.6	1037.3	1901.1	1625.6	1097.1	988.3			3080.11	2197.47	2205.48	3248.06	2186.9	1452.07	961.496	2913.55	2921.4
188	2542.11	1544.54	1186.01	957.111	1069	1250.06	2294.23	2745.16	1659.4	2254.92	2279.36			2133.22	3190.18	2525.37	3558.21	1183.79	4307.82	1369.91	1169.01	1738.85			1158.4	1020.2	745.7	868.7	853.1	578.5	721.9	717.5	1788.8	1507.9	1564			2133.22	3190.18	2525.37	3558.21	1183.79	4307.82	1369.91	1169.01	1738.85
189	1451.07	1232.66	2279.94	2042.87	2998.66	2124.52	810.295	2600.99	2844	3169.67	1327.78			1008.56	3151.95	1056.7	2575.41	1842.07	2099.7	2680.94	1079.74	2155.52			921.2	978.7	791.1	935.2	872.7	286.6	864.9	1043.7	2156.7	1415.2	2134			1008.56	3151.95	1056.7	2575.41	1842.07	2099.7	2680.94	1079.74	2155.52
190	851.417	1463.29	2308.76	1403.5	835.067	1274.73	1988.79	1590.53	2234.86	2382.33	2682.07			3210.32	3334.76	5769.3	3867.37	2997.37	1706.81	3605.11	2930.81	2982.01			1397.1	938	1215.7	1017.3	666.8	882.2	469.8	905.1	1017.8	1092.2	1304.1			3210.32	3334.76	5769.3	3867.37	2997.37	1706.81	3605.11	2930.81	2982.01
191	3226.15	760.091	1498.79	2195.05	1612.09	907.564	1461.88	2804.37	1693.42	1372.79	2452.85			2998.27	1594.18	2104.9	1720.77	4110.55	4947.52	6303.31	1684.27	3373.99			1777.6	773.2	571.7	1232.7	972.9	721	832.1	1302.8	523.4	1859.5	514			2998.27	1594.18	2104.9	1720.77	4110.55	4947.52	6303.31	1684.27	3373.99
192	2282.25	1010.62	2252.61	2014.38	1635.87	668.552	872.473	1068.83	1987.22	1771.78	2591.57			3027.67	2840.8	2310.51	1701.69	3173.83	4962.72	2720.99	1003.86	3087.95			1869.3	1064.3	843.2	1809.6	1343.1	613.9	608.7	871.7	589.4	1828	1990.5			3027.67	2840.8	2310.51	1701.69	3173.83	4962.72	2720.99	1003.86	3087.95
193	1265.85	942.578	2410.82	2699.75	1760.97	1434.72	2638.56	1047.28	1659.23	1715.96	1848.99			1416.07	1418.05	4429.53	3447.07	2606.54	965.542	3917.82	2838.91	3046.66			1758.7	1098.2	677.4	879.7	585.4	764.3	331.1	1087.4	903.1	2226.9	2703.2			1416.07	1418.05	4429.53	3447.07	2606.54	965.542	3917.82	2838.91	3046.66
194	1831.32	2335.51	1272.13	2666.88	730.529	817.427	2209.84	1556.51	1438.85	2278.54	2426.68			2882.42	1257.53	3319.49	1204.68	3922.2	4099.32	1595.17	1329.45	2803.4			1487.5	596.9	1058.6	637.6	1176.9	468.9	350.3	829.5	1154.2	1853.1	2664.1			2882.42	1257.53	3319.49	1204.68	3922.2	4099.32	1595.17	1329.45	2803.4
195	2153.6	1648.91	1466.84	2661.27	1702.83	842.098	1764.43	1735.62	990.636	2200.59	3644.64			1539.52	2226.7	4672.39	3528.9	3017.27	1877.66	3823.19	1465.53	3381.91			582.2	1017.9	1113.2	733.3	695.2	1133.7	485.2	1249.7	1079.1	1576.2	1735.6			1539.52	2226.7	4672.39	3528.9	3017.27	1877.66	3823.19	1465.53	3381.91
196	1919.18	1254.71	2171.93	1113.92	1743.87	1706.19	1302.43	1124.32	1602.18	1740.32	1974.58			1984.26	2298.95	1209.05	2623.8	3519.81	996.672	2322.65	3318.74	1697.73			822.7	799	816.8	2537.2	698.1	433.6	608.2	1236	1909.2	1513.2	1683.5			1984.26	2298.95	1209.05	2623.8	3519.81	996.672	2322.65	3318.74	1697.73
197	2726.83	906.741	1120.77	2439.39	1319.44	1213.65	463.651	2263.51	1287.32	1303.67	2959.28			1118.47	2890.35	464.976	4044.41	2616.78	3174.9	3565.39	2434.46	2145.36			1680.5	1328.9	817.7	2186.6	1057	859.5	449.9	1419.5	959.8	854.1	2036.6			1118.47	2890.35	464.976	4044.41	2616.78	3174.9	3565.39	2434.46	2145.36
198	834.489	1370.64	1582.69	1739.25	1159.58	1144.23	1422.83	1497.39	1052.57	2115.45	3523.91			1520.11	2188.14	4446.96	2553.94	3664.24	1787.9	6265.82	1132.51	1249.68			1428.6	1064.4	895	169.4	881.3	690.6	933.8	835.5	1685.4	1919.9	2079			1520.11	2188.14	4446.96	2553.94	3664.24	1787.9	6265.82	1132.51	1249.68
199	2721.71	2537.57	2389.02	1013.18	2725.26	1926.62	1136.71	3029.46	2010.26	1780.45	2967.78			3272.59	1702.43	2173.19	2202.09	4276.19	2637.75	1482.21	3271.18	3182.5			670.6	912.4	1234.7	1199.3	746.6	1337.4	1100.5	1148.9	849.4	710.3	1905.7			3272.59	1702.43	2173.19	2202.09	4276.19	2637.75	1482.21	3271.18	3182.5
200	1116.31	1588.06	1350.9	1883.84	2763.82	880.438	1102.77	908.062	1063.71	3338.95	2959.11			4002.38	2081.37	3961.83	1866.35	2066.09	3822.28	3397.19	1810.03	3335.09			411.9	1027.1	951.3	1843.5	695.7	1451.9	733.3	1227.5	631.6	1134.6	1272.1			4002.38	2081.37	3961.83	1866.35	2066.09	3822.28	3397.19	1810.03	3335.09
201	1467	1501.6	1698.13	1220.36	1597.96	698.241	1845.93	2244.76	1906.79	2026.03	1441.08			1869.48	1351.41	5137.11	2416.87	3538.56	1875.84	1636.79	820.046	1642.32			778.6	1003.8	467.5	1052.5	779.5	950.6	717.9	1989.3	1647.8	1607.4	1104.9			1869.48	1351.41	5137.11	2416.87	3538.56	1875.84	1636.79	820.046	1642.32
202	684.866	1093.52	2206.7	2143.28	1434.55	1948.2	2096.55	2067.97	1317.05	1307.72	3128.55			2714.8	1307.07	4654.55	3212.97	3844.33	3971.66	4726.72	2178.81	3291.08			1358.2	764.7	924.2	1029	995.5	727	734.2	1340.5	1139.3	3481.7	1753.2			2714.8	1307.07	4654.55	3212.97	3844.33	3971.66	4726.72	2178.81	3291.08
203	2518.99	1411.84	2325.77	1954.02	1421.42	1987.82	3000.97	604.191	1816.21	2972.07	2895.78			2559.56	2404.4	6175.4	4101.3	2399.45	4280.16	4580.32	1367.51	3333.44			629.4	987.7	1184.6	1365.9	1155.2	996.4	723.6	814.5	1906.5	2703.1	1951.9			2559.56	2404.4	6175.4	4101.3	2399.45	4280.16	4580.32	1367.51	3333.44
204	1054.3	881.804	1346.61	1831.48	2038.17	1201.04	2760.36	1628.43	1496.98	3797.97	3466.61			2223.48	1947.76	1110.46	1539.43	1604.42	3389.76	2606.13	1933.81	3271.84			1303	962.8	1025.7	1531.2	1050.2	757.2	634.7	1665.6	741.4	2252.4	2333.6			2223.48	1947.76	1110.46	1539.43	1604.42	3389.76	2606.13	1933.81	3271.84
205	1621.33	2470.52	1739.91	3421.36	1822.23	1526.99	2159.55	2527.33	978.333	1928.92	1528.44			1790.87	896.097	5628.93	2894.07	3839.05	3415.52	3191.66	1271.23	2566			609.9	675.4	1265.1	2109.3	1209.9	1093.8	1285.7	1381.5	1034.4	1616	1780.1			1790.87	896.097	5628.93	2894.07	3839.05	3415.52	3191.66	1271.23	2566
206	2555.82	2165.91	2585.96	2117.02	917.146	1111.23	2831.62	1676.24	1053.81	1459.41	3338.53			1921.67	1231.43	1772.62	3724.1	1472.05	1953.63	992.048	2640.89	2636.35			896.5	1434.6	904	1433.4	954.9	853.9	700.6	863.5	1356.6	1254.1	2334.5			1921.67	1231.43	1772.62	3724.1	1472.05	1953.63	992.048	2640.89	2636.35
207	2702.47	911.365	993.031	2085.48	2047.74	634.59	1920.33	2320.4	757.2	1893.74	2673.24			1799.87	1819.11	1704.99	2580.78	1294.6	1847.27	2589.28	840.359	2854.59			716.4	386	792.2	1982.8	1249.5	1775.8	1122	969.7	779.5	907.7	2545.5			1799.87	1819.11	1704.99	2580.78	1294.6	1847.27	2589.28	840.359	2854.59
208	2238.82	2060.71	2479.27	2110.58	852.325	956.157	863.803	1387.4	1500.12	2544.18	2826.33			3273.58	2936.59	3781.57	2706.37	1521.02	2575.25	1533.57	1713.58	3100.91			1019.6	360.8	751.8	1516.6	936.5	1457.7	755.4	1360.8	1053.5	1302.6	1731.3			3273.58	2936.59	3781.57	2706.37	1521.02	2575.25	1533.57	1713.58	3100.91
209	2803.62	1911.25	1651.06	1329.77	1579.63	1856.14	2808.58	2096.79	2289.19	1491.78	1024			1721.92	1351.58	3059.79	3228.08	1632.91	1255.46	3099.26	3301.65	2421.41			1077.8	482.2	1033.2	1267.1	1015.9	1617.7	941.5	1779.1	1286.7	2755.4	2227.6			1721.92	1351.58	3059.79	3228.08	1632.91	1255.46	3099.26	3301.65	2421.41
210	1657.25	936.716	2342.86	2058.73	2508.26	1794.73	1146.87	923.256	1454.78	2728.48	1155.54			1771.05	1597.9	1753.22	3344.92	3431.54	4109.48	2050.4	2038.51	1842.4			845.6	1057.9	971.2	1370.6	819	1050.5	610.6	930.3	746.1	1118.4	1645.8			1771.05	1597.9	1753.22	3344.92	3431.54	4109.48	2050.4	2038.51	1842.4
211	3155.55	1355.86	2808.08	3107.49	1551.23	750.999	1562.21	2085.15	1759.23	4314.47	3130.12			1090.89	1255.62	4509.72	3338.48	1214.34	1409.63	1867.91	3563.66	1112.52			1002.9	965.4	558	812.9	1078.5	1341.7	712.4	806.5	1311.7	1043.6	1853.2			1090.89	1255.62	4509.72	3338.48	1214.34	1409.63	1867.91	3563.66	1112.52
212	2360.78	723.923	1359	1236.54	2149.47	2374.32	2992.14	1861.29	995.591	2289.93	2879.51			1396.5	2803.56	1205.67	1714.24	3040.72	2528.43	2181.53	3076.89	2022.16			995	952	701	996.6	974.7	921.5	404.9	1078.2	1102.5	1345.6	2019.3			1396.5	2803.56	1205.67	1714.24	3040.72	2528.43	2181.53	3076.89	2022.16
213	2826.41	699.399	2578.28	2782.57	3249.69	626.687	2095.47	1428.69	1120.53	3098.91	2890.08			2842.04	2705.71	1791.04	2321.74	1681.96	3059.05	1516.48	1979.39	2765.41			879.6	980	933	1116.7	708.3	625	907.7	1086.8	904.4	1341.1	2557.6			2842.04	2705.71	1791.04	2321.74	1681.96	3059.05	1516.48	1979.39	2765.41
214	1638.18	1782.19	1681.86	2747.23	674.792	1620.12	953.891	2635.5	1269.82	1030.6	3314.59			2209.44	1080.15	4591.22	1028.05	4034.42	1845.7	1058.52	1135.64	1202.37			1433.6	1259.9	741.6	1456.8	943	996.7	484.5	988.7	970.5	1289.8	1865.7			2209.44	1080.15	4591.22	1028.05	4034.42	1845.7	1058.52	1135.64	1202.37
215	1657.17	1715.71	1119.29	4131.74	3388.33	800.66	1423.32	1533.64	2173.34	2186.3	1066.77			1774.61	1727.12	3178.7	3273.16	3500.9	2108.37	1132.59	523.686	2840.06			1547	1289	947	1256.4	803.4	321	400.5	1658.3	920.6	2344.3	1495.6			1774.61	1727.12	3178.7	3273.16	3500.9	2108.37	1132.59	523.686	2840.06
216	1128.86	871.648	2396.53	1428.77	3183.38	1160.57	2168.05	2182.67	1634.46	1782.19	2177.88			1740.5	2277.9	2463.28	2209.44	1382.05	977.185	2639.82	2355.35	3393.64			1499	1109.6	769	685.7	977.1	1205.2	134.5	1051.2	1146.1	1761.2	1661			1740.5	2277.9	2463.28	2209.44	1382.05	977.185	2639.82	2355.35	3393.64
217	2757.88	1056.2	2031.06	1810.51	2494.47	2237.94	1693.67	2009.92	1342.89	980.48	1100.79			1053.07	1317.23	2832.47	3504.45	3887.35	1218.14	1278.25	1044.4	3344.34			1107	866.1	865	1246.1	1151.7	1080.9	1052.8	837.5	867.5	2260	2051.2			1053.07	1317.23	2832.47	3504.45	3887.35	1218.14	1278.25	1044.4	3344.34
218	3296.09	1263.38	2409.58	1409.7	556.877	2158.48	1124.08	2377.05	1293.76	1970.21	2795.78			833.01	1850.99	2933.37	1146.79	2372.86	2645.68	1168.43	2378.64	2653.03			938.6	890.7	432.4	1100.4	530.3	1488.1	536.7	1083.4	1362	1240.6	1816.5			833.01	1850.99	2933.37	1146.79	2372.86	2645.68	1168.43	2378.64	2653.03
219	1970.54	1892.92	1393.43	2949.61	1669.89	1499.65	1334.06	1714.15	1852.05	1544.46	2911.96			2023.81	1237.21	2365.18	2472.36	5653.7	3092.49	2522.32	1763.54	1732.74			1448.5	1290.5	660.8	1966.1	915.5	740.9	446.7	1029	1220.4	1127.4	1736.3			2023.81	1237.21	2365.18	2472.36	5653.7	3092.49	2522.32	1763.54	1732.74
220	1342.65	1831.73	1860.38	2341.46	1761.79	2267.63	2519.24	2536.91	2929.47	3105.84	1507.46			2826.68	2759.22	3956.38	2718.76	4384.61	986.598	1621.68	1181.31	3953.99			838	1303.5	592.5	1442.9	483.1	1533.1	960.3	1109.8	1154.2	958.8	5154.1			2826.68	2759.22	3956.38	2718.76	4384.61	986.598	1621.68	1181.31	3953.99
221	2790.74	1071.14	2337.49	2846.97	2810.56	669.299	1301.61	1136.13	2401.16	2394.39	2608.5			3679.84	2075.92	2232.81	3129.24	1814.57	2293.91	1914.9	1485.02	3125.6			987.2	1097.7	537.8	1336	815.3	1639.7	306.3	3124.1	1497	1700.9	988.2			3679.84	2075.92	2232.81	3129.24	1814.57	2293.91	1914.9	1485.02	3125.6
222	3028.31	1221.43	2261.69	3042.34	2449.71	1845.03	2721.63	1576.66	1132.83	2875.3	2936.4			1409.46	786.768	1815.07	1392.78	4401.21	2342.22	1741.74	1079.41	1941.73			661.7	2123.9	464.2	1150	785.8	1696.7	613.1	1766.5	1174	3000.2	2117.7			1409.46	786.768	1815.07	1392.78	4401.21	2342.22	1741.74	1079.41	1941.73
223	1119.29	636.973	1852.05	3420.2	1330.43	1102.68	1210.12	1611.84	2115.87	2547.4	1600.61			3062.68	1420.77	4743.48	1931.5	4952.48	1589.56	3047.57	1622.67	3334.93			578.7	1248.7	793	1211.9	702	1355.5	1392.7	2145.8	928.3	2652.7	2017.7			3062.68	1420.77	4743.48	1931.5	4952.48	1589.56	3047.57	1622.67	3334.93
224	1486.49	772.889	1613.57	2009.18	1034.65	717.572	2202.49	2108.02	2200.92	3391.47	1170.23			1717.55	786.768	2591.68	3426.59	3592.89	6195.88	1067.19	2319.84	3309.5			798.2	2697.6	1110	1260.9	1095.1	831.8	915.1	769.8	685.8	2545.9	1780.3			1717.55	786.768	2591.68	3426.59	3592.89	6195.88	1067.19	2319.84	3309.5
225	1591.86	1913.89	1584.92	3019.72	1028.54	1314.57	2594.3	1686.65	2394.22	1501.93	2677.78			3715.68	1183.79	716.167	1668.25	4081.07	3944.82	1375.77	1458.1	2782.01			599.7	1274.4	1147.4	1172.5	882.7	753.6	898.2	1002	1017.8	2035.1	1959.8			3715.68	1183.79	716.167	1668.25	4081.07	3944.82	1375.77	1458.1	2782.01
226	2890.9	1281.63	1745.86	1290.79	1194.35	1414.32	1397.56	1578.31	2040.48	1856.01	2180.77			2310.1	1398.89	3775.79	1645.95	3092.33	1406.82	1108.73	2604.23	3222.79			1983	981.7	729.3	1185.2	1090.3	290.9	1097	1252.5	1010	2198.9	545.7			2310.1	1398.89	3775.79	1645.95	3092.33	1406.82	1108.73	2604.23	3222.79
227	1595.9	799.561	2660.85	2489.18	680.82	1732.68	1887.14	1826.78	1471.79	2139.15	2860.35			3576.79	2278.56	3796.11	3490.25	1762.71	1761.89	2806.37	3256.57	3213.3			1193.5	1324.8	711.1	1842.2	1094.3	889.2	977.3	1059.3	1087.9	2470.4	1522.8			3576.79	2278.56	3796.11	3490.25	1762.71	1761.89	2806.37	3256.57	3213.3
228	2678.69	754.228	2211.74	1045.13	2700.32	356.276	1234.56	1677.4	1629.84	1798.7	1847.17			1791.45	912.116	2333.96	3916.5	1709.95	4893.77	3253.35	1846.28	3665.31			1134.7	1795.3	819.4	1824.1	1207.7	839.5	667.8	952.2	1719.6	1637.9	1600.2			1791.45	912.116	2333.96	3916.5	1709.95	4893.77	3253.35	1846.28	3665.31
229	2419.99	1282.04	1544.54	3243.41	3014.68	762.427	1220.6	1748.99	1745.86	2888.34	2695.78			1716.89	1299.06	1586.01	1622.09	2791.84	2107.05	864.884	1134.82	3006.78			1427.5	692.1	623.7	1765.4	1387.1	1556.1	782.7	921.9	840.8	1589.2	1839.5			1716.89	1299.06	1586.01	1622.09	2791.84	2107.05	864.884	1134.82	3006.78
230	1934.78	860.17	1645.36	2435.26	1295.83	1820.47	1158.1	1986.97	1866.91	2679.6	2932.03			1466.6	957.862	2794.56	2158.24	4573.3	4595.59	1838.85	1688.07	3710.64			2281.5	976.8	1022.8	1185.3	1270.1	1405.4	751.8	971.8	782.3	2911.8	1642.2			1466.6	957.862	2794.56	2158.24	4573.3	4595.59	1838.85	1688.07	3710.64
231	2991.81	1825.04	2629.81	1636.44	2737.73	2068.99	2287.12	2230.56	1205.74	2485.47	1501.68			973.139	605.187	4888.57	4301.55	1074.04	6125.78	1426.64	1684.02	1399.14			1451.5	1300.1	594.7	1245.5	1118.5	298.1	728.1	934.9	700.7	1892.3	1075.9			973.139	605.187	4888.57	4301.55	1074.04	6125.78	1426.64	1684.02	1399.14
232	2507.93	1207.23	2602.72	3486.76	1305.16	821.592	1803.08	1554.37	1630.91	2579.27	977.424			3071.52	2044.79	1858.42	2505.47	1752.14	2131.33	936.063	1061.33	2394.32			1486.7	158.8	1040.9	2327.9	1254.1	811	964.4	1267.1	1218	1630.7	141.7			3071.52	2044.79	1858.42	2505.47	1752.14	2131.33	936.063	1061.33	2394.32
233	3069.92	689.242	1503.34	2947.63	1466.76	1047.04	769.504	2244.43	962.479	1391.37	2545.42			1391.87	1047.7	3962.41	1719.61	4051.84	2586.15	2896.21	1103.44	3089.35			1191.3	859.3	1335.8	1660.6	1121.1	3130.2	1020.9	962.6	1513.2	2367.1	442.7			1391.87	1047.7	3962.41	1719.61	4051.84	2586.15	2896.21	1103.44	3089.35
234	2184.57	906.081	2651.36	1255.2	1942.38	799.379	1018.3	1813.57	1891.76	2474.24	1506.39			2966.65	2708.27	3835.82	1249.02	4188.75	4183.96	1422.51	1828.61	2647.99			1218.1	1271.3	1217.3	1170.4	1100.5	2716.9	888	1551.3	834.7	2993.8	1536.6			2966.65	2708.27	3835.82	1249.02	4188.75	4183.96	1422.51	1828.61	2647.99
235	1510.11	1652.22	1495.49	2282.5	2927.32	1246.33	2062.53	2812.38	1979.37	2382.25	2034.7			1813.25	1424.33	3409	3593.06	1730.59	4878	2917.68	998.902	2678.88			1688.5	911.4	977.8	1519.9	1287.7	1683.8	909.5	1159.7	1168.4	2376.4	2193.4			1813.25	1424.33	3409	3593.06	1730.59	4878	2917.68	998.902	2678.88
236	1950.06	2052.53	2380.1	3341.43	2117.27	1164.63	2709.66	2748.88	1032.5	2234.94	2670.6			1530.93	1155.38	1517.88	3784.46	1742.32	2357.17	2807.28	3014.54	3380.68			1283.7	594.6	675.3	916.2	1839.6	1184	1352.5	972.1	1463.3	3015.9	1602.9			1530.93	1155.38	1517.88	3784.46	1742.32	2357.17	2807.28	3014.54	3380.68
237	3050.11	3245.97	1624.47	1872.61	1214.41	321.674	2025.78	2271.44	1358.83	2625.43	1438.85			1737.86	2935.6	3468.95	3348.97	4493.94	2309.11	1819.44	1198.81	2639.41			1737.2	1525.9	1350.2	1227.2	1398	2688	798.7	1157.1	1324.9	2260.3	2215.3			1737.86	2935.6	3468.95	3348.97	4493.94	2309.11	1819.44	1198.81	2639.41
238	1684.5	1400.12	2170.37	3080.57	2259.63	682.649	3110.22	1454.12	1035.14	3065.8	2297.94			3603.21	2929.32	3753.09	2815.45	2837.17	4063.48	2833.79	779.667	3771.42			1287.6	967.8	1147	1320.5	1906.3	2436.7	866.9	1441.8	971.8	2329.8	2243.2			3603.21	2929.32	3753.09	2815.45	2837.17	4063.48	2833.79	779.667	3771.42
239	1899.44	2375.73	2425.11	1846.92	1632.23	644.416	1818.6	1904.48	1261.07	3385.27	2649.62			1234.4	3154.84	2319.76	1982.78	1703.51	5315.39	1023.1	2091.77	1499.96			1628.5	1208.9	840.2	1225.1	1636.9	1762.9	834.2	1178.2	631.9	2223.6	3187.4			1234.4	3154.84	2319.76	1982.78	1703.51	5315.39	1023.1	2091.77	1499.96
240	2622.13	1603.75	1616.54	2955.89	2232.05	1635.39	747.457	2299.92	1355.53	3787.74	1868.97			1942.97	1372.63	1333.66	3753.91	3418.41	2780.53	922.025	2547.83	3379.93			1313	868.6	748.3	1647.1	1209.7	1185.2	976.8	610.6	540.1	2485	1684.3			1942.97	1372.63	1333.66	3753.91	3418.41	2780.53	922.025	2547.83	3379.93
241	1873.27	1503.09	2680.18	2402.73	1225.81	1295.35	1378.32	1397.31	1913.81	3412.52	2654.83			566.625	1826.96	4121.2	1832.08	1066.94	2222.98	2341.23	981.148	3150.05			1207.1	1424.6	922.3	1784.7	1921.5	1226.4	858	1177.3	775.9	2204.9	1530.4			566.625	1826.96	4121.2	1832.08	1066.94	2222.98	2341.23	981.148	3150.05
242	2343.28	1305.08	1008.97	3504.1	3294.69	1230.52	2452.68	1394.5	1513.33	2881.74	1607.71			1737.53	890.069	1654.38	2418.27	812.284	2450.15	1176.68	2657.82	3888.18			1512.5	1402.8	795.7	1533.4	2002.2	1625.1	1080	1663.9	913.3	4033.6	3179.2			1737.53	890.069	1654.38	2418.27	812.284	2450.15	1176.68	2657.82	3888.18
243	1522	1231.92	2337.33	3318.39	2076.97	647.726	1780.87	2024.95	1669.39	2008.36	2671.01			3681.49	1272.8	4596.91	3289.43	2524.79	4901.36	1518.95	3643.34	2058.66			1672.9	1055.9	1071.1	1591	3082.6	1385.6	1058.8	1926.8	670.4	1571.2	1744.2			3681.49	1272.8	4596.91	3289.43	2524.79	4901.36	1518.95	3643.34	2058.66
244	1326.21	2805.61	1366.1	2603.13	3198.57	274.363	3591.46	2317.18	1757.91	1603.66	1249.09			3127.34	3132.95	2513.32	1538.53	3671.26	1683.03	3245.09	2835.52	2236.86			648.9	1184.8	774	1398	1589.8	1056.2	586.9	1275.4	904.1	2338.6	2313.3			3127.34	3132.95	2513.32	1538.53	3671.26	1683.03	3245.09	2835.52	2236.86
245	2497.36	1253.63	1687.39	1049.43	1384.27	1312.01	1843.13	2003.32	2044.28	1969.46	2355.91			3164.5	1825.31	1200.88	3048.15	3478.69	4781.8	3521.3	1508.63	2994.48			856.6	779.2	1549.7	1031	1693.8	967.7	615.5	924.3	762.7	2916.6	3471.2			3164.5	1825.31	1200.88	3048.15	3478.69	4781.8	3521.3	1508.63	2994.48
246	2870.59	2821.54	2842.35	3059.93	1875.41	851.923	829.04	1595.9	1652.79	462.99	2899.66			1357.61	1931.74	2393.83	3087.7	1360.66	3336.42	1411.53	858.856	2199.28			743.7	834.3	1790.1	1028	1868.4	680.4	645.9	1293.7	1127.4	2489	1205.6			1357.61	1931.74	2393.83	3087.7	1360.66	3336.42	1411.53	858.856	2199.28
247	2308.84	1482.78	1742.55	2162.19	928.788	1223.15	1319.11	2390.18	2392.65	2263.43	1382.94			2515.05	2391.6	2386.15	3244.43	1777.16	4667.27	2755.92	1545.13	1692.36			1545.2	1043.2	1300.6	687.2	1235.1	776.2	957.4	1424.5	403.1	4000.9	2321.7			2515.05	2391.6	2386.15	3244.43	1777.16	4667.27	2755.92	1545.13	1692.36
248	2003.15	2181.6	930.44	1814.89	1860.88	451.112	2316.93	1949.4	1438.76	1753.78	2998.25			1900.45	2042.48	1287	3447.23	2381.28	1594.35	3164.41	984.451	2149.99			1694.3	1193.7	984	1085.2	820.1	1720.3	753.6	556.9	705.8	2245.5	1506.3			1900.45	2042.48	1287	3447.23	2381.28	1594.35	3164.41	984.451	2149.99
249	2314.62	678.673	1915.21	3295.93	2151.87	1558.6	1584.67	2739.71	2334.61	1271.14	1703.33			1752.97	2460.88	4897.73	2177.16	3894.62	2225.71	1671.14	976.359	1761.14			1024.4	627.6	1146.9	806.2	1040	1039.5	335.1	730.4	991.8	1951.5	1833.3			1752.97	2460.88	4897.73	2177.16	3894.62	2225.71	1671.14	976.359	1761.14
250	1727.44	2153.11	813.929	2993.87	2823.03	743.844	2739.46	2363.59	1726.2	2298.19	1555.44			2032.65	2506.96	1587.16	1698.14	3378.61	1414.09	2594.16	2002.18	3794.29			1596.1	966.2	1375.8	1314.8	1209.7	1201.7	715	773.5	551.8	2093.2	2434.6			2032.65	2506.96	1587.16	1698.14	3378.61	1414.09	2594.16	2002.18	3794.29
251	1894.49	2912.7	2270.36	1469.81	2294.06	1743.57	1638.67	1710.1	1810.76	2411.98	3107			1551.98	1358.51	6574.4	2483.42	2894.07	1682.7	3215.11	2569.47	2246.68			2443.3	886.3	973.3	1063.7	1354.8	1004	696.2	1139.3	814.8	2800.7	1798.8			1551.98	1358.51	6574.4	2483.42	2894.07	1682.7	3215.11	2569.47	2246.68
252	2225.28	1338.6	1617.37	3436.72	2944.74	1518.66	748.613	2636.66	2095.14	707.739	2708.42			2614.8	2922.55	3926.91	1512.18	1579.07	708.405	799.898	2128.52	3062.19			1564.2	893.1	1084.1	513.5	1048.5	779	696.4	799	557	1977.3	1541.2			2614.8	2922.55	3926.91	1512.18	1579.07	708.405	799.898	2128.52	3062.19
253	1920.09	2389.35	2686.95	1947	1369.15	1405.56	2094.07	2959.85	896.337	849.518	3316.9			1396.25	3015.61	1490.63	4176.77	1427.3	3235.01	1838.35	1076.77	1624.15			1438.4	695.6	1256.2	920.4	1308.7	1284.4	672.5	753.6	762.4	2219.7	1395.1			1396.25	3015.61	1490.63	4176.77	1427.3	3235.01	1838.35	1076.77	1624.15
254	2942.1	1630.42	2180.52	2829.8	2398.76	1219.95	1661.55	2542.53	1756.84	1693.26	1632.23			848.451	2667.23	1126.73	1483.12	3009.5	1143.41	915.419	832.597	3377.04			1656.3	845.4	675.3	748.9	1391.7	906.5	680.4	730.1	745.6	1794.8	2361.5			848.451	2667.23	1126.73	1483.12	3009.5	1143.41	915.419	832.597	3377.04
255	2764.98	1175.02	2417.43	1690.94	1031.1	749.611	2414.12	1883.17	1541.65	1781.86	3470.82			1430.52	1960.89	1800.2	3864.64	3067.31	3131.8	2848.48	1364.71	2875.57			1520.1	1080.5	958.3	901.1	741.6	1998.9	540.9	1170	1545.7	2825.4	2205.1			1430.52	1960.89	1800.2	3864.64	3067.31	3131.8	2848.48	1364.71	2875.57
256	2397.94	1920.66	784.119	2602.06	1858.82	1938.69	2483.07	2985.7	1403.84	792.294	1250			821.202	2714.05	2780.61	2827.26	2945.92	3227.91	2126.7	807.247	3511.97			1448.3	1223.5	822.6	1055.5	1137.2	1265.6	564.1	1162	945.6	2033.1	1649.5			821.202	2714.05	2780.61	2827.26	2945.92	3227.91	2126.7	807.247	3511.97
257	1562.71	2375.31	1459.9	1430.75	864.546	1592.03	1044.06	1757.33	934.982	2322.88	1295.42			947.045	1056.95	2622.15	2852.28	1529.11	2710.83	1547.69	1719.2	2076.58			1938	681.4	873.7	1054.5	1003.6	1013.7	763.7	1637.8	1158.1	1510.2	774.8			947.045	1056.95	2622.15	2852.28	1529.11	2710.83	1547.69	1719.2	2076.58
258	3184.04	1730.83	903.521	2040.89	1499.21	682.756	996.664	3197.91	1421.01	2231.39	1658.41			2049.49	2767.89	3870.51	2393.83	2779.7	2440.4	1775.93	2519.51	3820.88			1813.4	913.2	1584.1	1222.9	829.5	1671.5	676.2	1791.4	639.5	2842.5	2060			2049.49	2767.89	3870.51	2393.83	2779.7	2440.4	1775.93	2519.51	3820.88
259	2163.76	1097.65	846.628	2543.02	1149.59	687.669	1516.46	2875.3	1582.69	2076.32	2301.99			2842.46	1928.36	3166.39	1368.59	2496.55	1526.63	1441.66	1004.52	3460.44			673.3	789.2	824.1	1361	930.9	1013.3	659.8	1255.5	970.4	2655.1	1606.6			2842.46	1928.36	3166.39	1368.59	2496.55	1526.63	1441.66	1004.52	3460.44
260	2106.37	2611.23	1514.57	2416.43	1279.15	1706.41	2633.11	3187.26	933	1973.92	2084.74			2963.92	1064.38	1376.35	3570.27	743.417	3912.87	3032.13	1799.13	1721.43			1003.6	857.1	1234	1717.4	1298	1080.5	943	1062.9	507.3	2377.7	438.4			2963.92	1064.38	1376.35	3570.27	743.417	3912.87	3032.13	1799.13	1721.43
261	1903.74	1412.92	1716.29	1573.52	812.277	1124.26	3034.75	2292.99	1331.91	2046.01	3245.89			938.953	1717.96	1610.78	1530.6	3108.76	2049.66	2906.53	1945.86	2249.16			1264.6	983.3	947	2106	881.6	1706.8	755.5	1438.4	743.7	2877.4	2090.4			938.953	1717.96	1610.78	1530.6	3108.76	2049.66	2906.53	1945.86	2249.16
262	1585.91	1977.72	1178.49	1445.04	2318.17	475.676	3088.75	2800.49	1197.98	2490.42	1375.51			2832.47	660.76	2349.57	1232.75	2054.04	4243.41	3285.72	2102.59	2827.84			1413.3	1095.7	1190.4	1046	1691.1	759.8	502	1159.4	888.3	2842.3	967.7			2832.47	660.76	2349.57	1232.75	2054.04	4243.41	3285.72	2102.59	2827.84
263	2021.32	1482.2	2139.73	3046.8	894.52	2087.68	1546.03	1673.85	1445.62	1081.3	2009.51			1378.17	1739.35	1496.58	2374.26	2660.22	5022.58	2718.26	3077.46	3338.98			1230.2	515.1	890.1	763.3	1433.7	2202.8	524	1502.3	1281.7	2158.1	2452.9			1378.17	1739.35	1496.58	2374.26	2660.22	5022.58	2718.26	3077.46	3338.98
264	2345.59	2466.06	868.592	1733.63	828.544	1231.27	3111.62	1741.31	1261.72	2177.96	2599.09			1843.64	1557.19	1995	3880.42	2583.01	3131.55	2816.03	3561.27	3464.57			1172.5	1037.8	1050.7	949.4	802.1	1408.9	520.2	1061.3	776.5	2279.1	3059.5			1843.64	1557.19	1995	3880.42	2583.01	3131.55	2816.03	3561.27	3464.57
265	2777.7	1417.79	2528.07	1938.99	939.193	748.223	1574.1	1608.54	1637.93	1536.7	2672.5			1397.32	1564.62	3988.59	2581.03	1947.6	4777.83	3695.04	2496.3	2573.68			1081.2	828.6	1315.2	1387.2	845.7	1992.4	811.8	1619.8	1371.1	3207.5	2622.2			1397.32	1564.62	3988.59	2581.03	1947.6	4777.83	3695.04	2496.3	2573.68
266	1759.15	1685.82	2508.67	3671.47	1922.23	711.484	2198.52	2499.17	1169.16	2018.35	1949.23			1008.32	1507.23	1702.35	3475.39	2874.99	4929.11	2730.73	3113.8	3485.22			917.3	719.2	1135.2	967.8	895.5	1794.2	867.3	1949.2	980.8	1271.5	1210			1008.32	1507.23	1702.35	3475.39	2874.99	4929.11	2730.73	3113.8	3485.22
267	2260.45	888.74	2002.91	1900.93	1952.62	1931.96	877.923	2661.76	1931.81	1559.32	2460.28			1433.57	719.14	1578.49	2461.54	3070.86	3913.94	1077.27	2072.45	1399.63			681.5	466.6	1136.4	961.2	1730.3	2049.9	695.4	1731.3	403.4	1833.4	1899.5			1433.57	719.14	1578.49	2461.54	3070.86	3913.94	1077.27	2072.45	1399.63
268	3079.09	2249.22	1890.61	3171.74	1741.56	1431.62	2378.29	2235.02	1334.31	1315.56	1642.8			1065.54	926.236	2042.23	1480.56	3691.32	1321.11	1739.76	3332.2	3750.94			285	896.3	1021.4	1487.3	1216.1	1267.8	630.5	1707.7	511.5	2876.2	1493.1			1065.54	926.236	2042.23	1480.56	3691.32	1321.11	1739.76	3332.2	3750.94
269	1525.05	1138.86	2300.25	4016.22	1370.97	565.492	655.222	2509.25	1978.05	993.691	1779.71			1393.28	822.688	2196.97	1446.29	1295.51	1975.92	4087.84	1244.07	1818.95			1538.3	1045.1	601.1	1328.8	1004.1	2387.7	663.3	1698.8	1896.2	2543.1	3017.4			1393.28	822.688	2196.97	1446.29	1295.51	1975.92	4087.84	1244.07	1818.95
270	2418.66	2009.6	1067.76	2018.43	2488.77	1716.45	2284.81	2484.56	1635.95	2166.65	2618.24			2113.99	1439.44	2313.24	2050.73	1394.27	2328.68	1594.84	3324.77	3527.57			1168.2	1118	982.7	700.6	1129.8	2094.8	566.5	1318	907.2	2974.7	3032.2			2113.99	1439.44	2313.24	2050.73	1394.27	2328.68	1594.84	3324.77	3527.57
271	2448.8	1037.29	2766.55	1581.37	2549.13	658.406	795.184	1155.04	1792.92	1859.48	2100.59			3125.93	2985.64	1135.97	2404.32	2870.12	3204.05	3570.18	1372.63	2814.63			1113.2	799.6	1310.9	1445.7	996.9	1745.7	726.5	1073.1	1161.1	2553.3	2099.5			3125.93	2985.64	1135.97	2404.32	2870.12	3204.05	3570.18	1372.63	2814.63
272	2448.56	829.37	1648.58	1546.77	1623.65	2535.48	1694.16	2630.38	2665.56	1794.66	2288.94			1461.32	2101.1	1967.5	3847.55	1656.36	3219.16	2038.51	2008.21	2708.36			958.6	1249.7	1350.9	1090.2	1089.3	1073.8	617.9	1469.6	1170.8	917.5	2085.4			1461.32	2101.1	1967.5	3847.55	1656.36	3219.16	2038.51	2008.21	2708.36
273	2678.11	1420.1	1546.61	1706.38	1822.4	2674.74	926.724	2114.3	2686.95	2841.19	1470.47			2149.16	1068.26	1081.48	1309.3	1680.14	2002.1	1150.92	3252.19	1698.97			529.2	866.9	1050.8	885.6	1126.8	1275.5	468.6	1548.9	539.2	1424.9	1220.9			2149.16	1068.26	1081.48	1309.3	1680.14	2002.1	1150.92	3252.19	1698.97
274	1421.75	1105.74	1753.62	2353.1	1738.42	2236.23	2810.89	1243.64	1731.98	1655.27	2751.11			2304.57	680.247	1302.12	1890.37	2524.13	3676.13	2436.36	1478.99	2117.37			1091.6	1051.2	673.7	1060.7	1489.7	1054	681.7	651.8	1206.4	1145.5	1325.1			2304.57	680.247	1302.12	1890.37	2524.13	3676.13	2436.36	1478.99	2117.37
275	2745	2004.06	913.43	4150.98	747.044	1555.83	1125.23	2875.05	1751.06	2915.43	2292.57			2996.62	1838.11	2639.98	3266.56	2829.16	2086.82	3656.31	1970.14	3452.1			770.2	1404.9	679.5	1458.9	1036.2	1014.2	606.9	1094.7	1462.7	1118.9	563.5			2996.62	1838.11	2639.98	3266.56	2829.16	2086.82	3656.31	1970.14	3452.1
276	1420.52	983.37	2403.31	1479.14	1847.59	894.535	573.969	2444.76	1460.07	1847.83	2108.77			2435.2	1237.79	1798.96	1455.04	1094.85	4214.26	1460.82	1043.41	3080.77			1034.3	1016	974.4	1109.5	1283.5	1272	851.5	1710.4	511.1	1084.4	1270.1			2435.2	1237.79	1798.96	1455.04	1094.85	4214.26	1460.82	1043.41	3080.77
277	3110.3	1134.23	2284.98	4018.45	1055.29	1670.42	1309.29	1435.71	1642.8	3294.11	1345.37			752.17	1735.8	1393.19	1838.68	3703.13	2534.37	3226.59	2550.39	1880.71			823.5	2432.6	711.4	1027.1	969.7	1239.7	573.1	1221.5	843.2	1169.8	541.1			752.17	1735.8	1393.19	1838.68	3703.13	2534.37	3226.59	2550.39	1880.71
278	1779.21	892.786	2374.9	1291.7	1026.89	2499.06	1197.65	3126.49	862.73	2151.04	1876.9			3603.96	1966.92	4407.73	1294.93	2246.68	3253.02	2865	3187.12	2661.45			936.8	1071.6	1145.9	1255.8	1023.2	967.5	444.8	956.6	1158.9	1728.3	416.4			3603.96	1966.92	4407.73	1294.93	2246.68	3253.02	2865	3187.12	2661.45
279	3177.76	1762.37	2087.63	1630.09	1448.59	2022.85	1545.37	3121.95	1784.66	4356.09	1904.81			1973.61	2589.7	1166.69	1888.56	3551.27	1635.14	952.825	2258.41	2917.76			2166.7	1047.3	1408.7	1039.5	992.3	2067.6	733	1115.6	993.4	947.9	1547.7			1973.61	2589.7	1166.69	1888.56	3551.27	1635.14	952.825	2258.41	2917.76
280	2313.88	831.93	1329.02	1784.42	2377.13	767.553	1603.41	3300.39	2130.32	3379.41	2808.16			3858.53	1883.27	1947.27	3582.98	2480.45	2939.73	811.623	1541.25	3380.59			2245.6	746.1	456.5	1276	1336	1872.4	533.8	812.6	1497.7	1566	825.5			3858.53	1883.27	1947.27	3582.98	2480.45	2939.73	811.623	1541.25	3380.59
281	2051.87	1189.72	1991.43	1246.28	1477.49	1230.2	2025.28	2510.16	1655.11	3109.81	3137.72			1283.54	856.296	2879.61	3611.39	1932.24	3502.72	915.006	748.206	2915.7			1539.2	1083.5	912.6	984.8	698.4	894.2	756	958.8	851.6	2195.6	1018.3			1283.54	856.296	2879.61	3611.39	1932.24	3502.72	915.006	748.206	2915.7
282	2821.13	1680.95	1232.91	1109.95	1615.14	1439.84	1355.53	2682.16	2132.05	1857.91	2438.4			3692.89	1334.98	816.743	2142.31	2908.02	1326.31	2574.91	1049.36	954.807			985.9	1345.6	673.6	1119.4	2378.1	639	622.9	1317.8	662.5	1571.7	561.8			3692.89	1334.98	816.743	2142.31	2908.02	1326.31	2574.91	1049.36	954.807
283	3215.09	896.832	2724.27	1150.17	2721.05	1751.37	1355.53	1492.19	2464.58	1681.61	2423.7			1443.73	2227.94	3684.14	1245.88	1310.37	3121.06	1815.07	883.298	3650.03			1768.2	1757.8	1127.2	722.3	1038.7	1152.7	661.6	2068	1080.9	2016.8	830.1			1443.73	2227.94	3684.14	1245.88	1310.37	3121.06	1815.07	883.298	3650.03
284	1785.16	1769.31	1033.9	1110.7	1669.31	963.953	3238.95	1877.72	1427.45	2240.8	2128.17			1340.59	708.735	2725.61	3826.74	1873.53	2302.17	1553.22	1445.46	1890.13			1559.7	1134.4	585.4	990.4	1170.5	1529	778.7	1613.1	1125	1622.2	493.2			1340.59	708.735	2725.61	3826.74	1873.53	2302.17	1553.22	1445.46	1890.13
285	3149.03	1810.43	2010.5	1628.27	741.346	1774.76	855.463	3033.76	2659.86	1418.78	3262.73			939.531	1364.87	2451.14	4181.15	2715.7	3735.41	1059.02	1636.21	3719.07			1160.4	1001.8	683.5	690.8	1244.1	1449.4	528.1	1589	929.9	3029.2	992.6			939.531	1364.87	2451.14	4181.15	2715.7	3735.41	1059.02	1636.21	3719.07
286	2314.62	1167.92	1792.1	2158.89	1131.51	1845.46	1784.58	3070.58	2031.97	3725.64	2979.75			2333.96	1115.83	2968.05	3434.6	3110.66	2623.14	3027.75	2724.21	1810.03			1601.3	1197.9	752.2	855.1	1247.4	766.9	1106.2	1898.5	726.2	2905.8	397			2333.96	1115.83	2968.05	3434.6	3110.66	2623.14	3027.75	2724.21	1810.03
287	1409.7	1053.23	1390.46	1093.11	2289.19	599.133	750.347	994.022	1744.45	1346.78	3455.87			2492.67	1581.55	4248.61	3541.12	919.3	3626.42	1749.01	2154.78	3876.04			1630.4	913.6	745.1	965.3	1771.8	1224.5	588.2	2051.6	672.6	2574.8	290.7			2492.67	1581.55	4248.61	3541.12	919.3	3626.42	1749.01	2154.78	3876.04
288	2341.29	916.237	1521.25	1098.97	1552.8	1787.15	2036.51	677.352	2367.72	1649.74	2459.46			788.915	813.192	2668.72	2592.83	2247.26	4459.84	1459.34	2110.1	3434.35			1965.8	1385.4	618.6	1376.1	1544.7	877.9	487.7	1124.2	711.3	2674.9	807.1			788.915	813.192	2668.72	2592.83	2247.26	4459.84	1459.34	2110.1	3434.35
289	3139.7	1139.52	988.407	1783.43	2335.93	1169.43	1521.75	1855.1	1765.09	2454.42	2294.97			3067.39	800.723	1366.19	4298.41	3390.17	1266.44	2792.25	2045.45	2390.11			1694.5	1827.6	525	821.5	1007.3	784.7	439	1300	1549.7	1845.4	1514.8			3067.39	800.723	1366.19	4298.41	3390.17	1266.44	2792.25	2045.45	2390.11
290	2698.01	1929	2564.82	3025.42	691.472	837.398	3043.5	2736.41	2239.56	1664.44	2705.61			2322.49	2553.03	2743.12	1946.03	2711	2495.23	2660.38	814.596	3544.01			1882.7	1221.4	949.8	861.6	1907.9	796.5	484	1899.6	1311.7	603.6	677.2			2322.49	2553.03	2743.12	1946.03	2711	2495.23	2660.38	814.596	3544.01
291	3041.19	1941.72	2243.86	1598.3	2331.72	891.652	1339.76	2782.57	1752.63	3089.58	2002.82			2564.1	1565.44	1769.57	2087.48	2962.85	3238.9	2782.34	993.947	1390.22			1263.2	3781	807.5	926.1	948.1	1329.9	828	1670.3	680.1	1248.5	1454.6			2564.1	1565.44	1769.57	2087.48	2962.85	3238.9	2782.34	993.947	1390.22
292	1696.56	620.541	1465.43	2579.85	2611.97	2100.28	3211.12	2851.02	1736.36	4299.11	2441.7			2239.58	1627.79	1659.99	4179.42	3473.16	1249.6	3483.65	1515.24	3093.4			2210.5	3232.5	757.5	962.1	1365.8	707.2	1264.5	172.8	651.8	1069.4	1756.2			2239.58	1627.79	1659.99	4179.42	3473.16	1249.6	3483.65	1515.24	3093.4
293	2418.5	1381.13	1934.12	1620.76	1330.18	614.939	3148.2	2726.99	2029.33	2868.2	2645.74			1513.26	2076.83	1162.89	1424.9	3853.41	3788.59	1950.65	2514.22	2612.82			1405	536.1	381.7	460	955	615.3	929.4	1499.7	1117.8	1629.8	1439			1513.26	2076.83	1162.89	1424.9	3853.41	3788.59	1950.65	2514.22	2612.82
294	1374.44	1139.02	1319.86	1863.11	2641.86	2244.45	2831.53	1452.64	490.157	3147.54	3637.04			1773.78	2907.53	4206.67	3055.75	3385.55	3552.51	1430.68	1914.98	2874.99			1029	1968	708.1	909.1	1500.9	546	691.1	2179.1	1005.5	450	1161.4			1773.78	2907.53	4206.67	3055.75	3385.55	3552.51	1430.68	1914.98	2874.99
295	2189.61	1077.59	2150.88	947.037	3212.78	2256.09	1336.45	3204.85	1613.16	2038.83	3637.04			1952.55	1365.45	2426.94	2037.11	2010.36	2671.45	2717.19	3195.21	1570.23			1432.2	776.9	708	1295	1416.4	1683.8	893	1291	983	1583.6	1312.2			1952.55	1365.45	2426.94	2037.11	2010.36	2671.45	2717.19	3195.21	1570.23
296	1543.71	955.955	858.105	1291.87	2506.61	815.505	2143.53	3404.43	2117.52	3016.75	1858.32			792.466	2552.04	1493.03	2402.09	3805.52	769.923	3404.79	919.217	1103.52			1812.7	1944.4	944.6	791.8	831.9	636.7	1129.1	899.4	838.5	1081	1950.1			792.466	2552.04	1493.03	2402.09	3805.52	769.923	3404.79	919.217	1103.52
297	1230.6	1002.61	1595.49	1905.72	1011.36	1775.72	1250.66	1202.19	2210.25	1605.97	2798.5			2475.25	833.753	2104.24	1778.4	3106.36	3694.21	1268.67	1355.05	2128.02			1174.1	1398.6	1043.6	766.2	1227.4	996.9	533.8	1693.3	1164.5	1101.9	1754.2			2475.25	833.753	2104.24	1778.4	3106.36	3694.21	1268.67	1355.05	2128.02
298	1839.82	748.53	899.64	3002.87	1448.84	1839.8	2627.58	3726.3	762.981	2899.24	2141.14			3157.97	2726.36	3160.04	1773.61	3401.82	2378.72	3182.17	3333.61	2929.16			1681.1	1958.1	663.6	1012.4	1693.6	894.4	1115	1132.1	658.5	2429.6	1093.9			3157.97	2726.36	3160.04	1773.61	3401.82	2378.72	3182.17	3333.61	2929.16
299	1492.52	1134.73	977.507	1401.61	597.586	720.028	1798.12	1310.36	1974.09	1119.86	2756.64			1296.09	1197.91	4026.08	3331.38	2878.05	2622.07	3720.47	1320.2	2500.6			1550.8	4006.1	666.4	980.4	1778.3	839.3	1005.5	1044.5	1485.7	942.2	109.4			1296.09	1197.91	4026.08	3331.38	2878.05	2622.07	3720.47	1320.2	2500.6
300	1456.43	2050.39	2022.89	3330.77	1285.92	2332.88	1327.21	1477.41	989.563	2321.23	3480.73			3555.9	1838.19	2455.51	1554.13	2792.66	3255.16	3264.33	2765.17	1275.86			1175.6	1917.4	1328.9	1016.6	1049	729.8	717.2	1760	1091.9	1110.5	1029.8			3555.9	1838.19	2455.51	1554.13	2792.66	3255.16	3264.33	2765.17	1275.86
301	1208.3	733.584	1589.3	2362.1	1212.92	999.197	1411.6	2965.55	1746.27	2332.38	2828.97			3153.1	2682.1	1033.91	2567.65	4047.88	1759.58	3422.54	847.378	2905.21			1558	1767	541.3	1268.6	1747.1	954.6	799.9	1383.8	1173	1360.2	1315.8			3153.1	2682.1	1033.91	2567.65	4047.88	1759.58	3422.54	847.378	2905.21
302	2236.34	1733.14	816.653	2002.74	777.761	1428.74	2929.8	1003.11	2364.99	1325.06	1687.97			1430.35	2183.18	1587.82	2203	1731.42	2625.53	3475.22	1410.29	1420.03			1961.9	1850.6	764.4	903.4	1512.2	881.4	1807	1727.8	1104.5	897.1	1578.1			1430.35	2183.18	1587.82	2203	1731.42	2625.53	3475.22	1410.29	1420.03
303	3160.09	961.983	940.101	1039.36	2006.62	1798.04	1225.31	1411.1	1395.58	2395.63	2962.58			2131.99	741.27	2979.61	1488.98	3007.44	4779.73	1250.09	3412.8	3811.47			1433	1213.1	380.7	1226.7	1651	943.7	809	1617.6	767.9	1134.2	1330.2			2131.99	741.27	2979.61	1488.98	3007.44	4779.73	1250.09	3412.8	3811.47
304	1131.84	990.223	2281.26	1201.36	1005.91	704.756	1487.23	3030.12	1562.05	1175.02	3117.82			4529.12	1972.12	2633.13	3951.02	2632.47	3021.48	3341.95	2121.91	2848.15			971.1	1505.2	441	1015.1	2527.7	542.9	1475.9	1520.3	1560.8	801.5	1577.8			4529.12	1972.12	2633.13	3951.02	2632.47	3021.48	3341.95	2121.91	2848.15
305	3079.25	850.013	1569.56	2784.38	730.694	1728.94	1426.79	2302.73	2174.16	1981.44	2559.7			1481.3	1165.7	1729.52	2521.49	4201.38	4303.36	3489.18	3464.65	3056.98			1320.6	918.9	480.3	698.9	1478.5	931.9	1986.4	975.9	219.4	1094.8	1867.9			1481.3	1165.7	1729.52	2521.49	4201.38	4303.36	3489.18	3464.65	3056.98
306	1646.27	989.728	1757.91	2732.03	1483.35	727.29	798.322	1991.68	2511.31	969.993	2433.86			1474.86	2640.07	1605.91	1263.55	2844.11	1649.26	3540.95	1742.57	2255.52			1535.8	506.8	709.3	844.5	1122.5	785.9	953.7	1700.4	1261.2	1553.5	1375			1474.86	2640.07	1605.91	1263.55	2844.11	1649.26	3540.95	1742.57	2255.52
307	2797.02	1900.6	762.898	1886.72	1243.23	1577.83	1338.85	1306.48	1279.31	1690.94	1933.96			1912.59	2220.75	2954.34	4164.47	4248.28	3094.31	1314.5	3483.81	2989.6			775.5	1435.5	742.2	935.9	939.8	1361.3	378.1	854.6	859.4	1135.1	1663.1			1912.59	2220.75	2954.34	4164.47	4248.28	3094.31	1314.5	3483.81	2989.6
308	2215.62	1457.59	2493.72	1114.17	1019.54	703.368	1395.33	3345.14	2840.53	2052.37	2653.59			3282.99	3197.44	3285.22	3057.15	3079.11	1775.27	3157.72	1436.13	4097.67			528.9	1558.2	501.8	709.1	1098.8	870.7	383.3	821.5	1439.7	1219	1585.1			3282.99	3197.44	3285.22	3057.15	3079.11	1775.27	3157.72	1436.13	4097.67
309	2646.73	1258.84	1498.3	2696.11	1930.24	870.506	1953.78	2841.19	1248.35	1279.81	2621.14			2354.61	2551.96	1438.36	4065.22	2331.16	2782.34	1596.24	1372.96	3401.15			934.8	921	691.2	934.9	1065.1	978.2	586.3	1162.3	826.3	1384.3	1063.8			2354.61	2551.96	1438.36	4065.22	2331.16	2782.34	1596.24	1372.96	3401.15
310	1497.8	2081.35	1648.17	2516.6	2549.79	970.468	1091.54	2502.31	2610.98	2217.6	3623.58			1732.16	1355.95	2081.7	3341.78	1107.73	3385.05	1395.26	860.259	2260.64			702.4	2061.9	961	1126.9	869.4	998.7	914.5	1251.6	1595.7	1230.6	1379.3			1732.16	1355.95	2081.7	3341.78	1107.73	3385.05	1395.26	860.259	2260.64
311	2856.55	692.958	2375.07	850.344	973.461	1776.36	1026.89	2133.87	3015.76	2392.74	3282.96			1163.47	1415.32	2831.23	1518.71	1293.69	874.297	739.205	1779.23	4076.36			2693.6	978.3	684.3	933.2	841.2	705.8	725.7	1715.8	1254.5	1023.4	2063			1163.47	1415.32	2831.23	1518.71	1293.69	874.297	739.205	1779.23	4076.36
312	2618.24	788.083	2756.72	1642.88	2542.36	425.588	534.582	1431.08	2045.35	1328.28	2318.83			2833.79	3426.67	3509.82	1239.11	2110.52	3251.94	3364.41	3345.09	3701.39			1253.9	955	893.4	1275.4	1022.1	850.6	557	1097.9	1201	2327.5	1387.1			2833.79	3426.67	3509.82	1239.11	2110.52	3251.94	3364.41	3345.09	3701.39
313	1756.01	1184.68	2125.28	2388.77	1074.78	1696.05	2387.62	1823.89	1940.73	1817.2	2902.88			2071.13	2577.31	2666.82	3802.63	1889.88	2451.72	1195.1	1817.71	2759.14			2871	1385.8	554.1	1698.7	836.1	1170.5	1077.5	2162.6	790.8	2403.3	1509			2071.13	2577.31	2666.82	3802.63	1889.88	2451.72	1195.1	1817.71	2759.14
314	1253.39	764.962	2767.29	2807.42	1513	605.007	1951.46	2622.79	1421.42	1396.73	3511.11			767.446	1538.19	1327.55	1548.52	1196.83	1587.16	3446.16	2327.85	2847.99			1957.2	1031.8	419.1	673.9	819.1	1481.3	669	1102.3	1625.1	2852.3	1061.2			767.446	1538.19	1327.55	1548.52	1196.83	1587.16	3446.16	2327.85	2847.99
315	3162.08	1096.58	1103.76	2162.69	2271.93	672.503	916.402	2695.53	1814.89	2711.72	2245.34			2902.32	836.891	1838.02	2608.36	1602.52	4114.84	3147.32	2753.19	2373.68			1479.1	1650.2	818.8	930.4	907.7	706	827.3	2104.2	1500.3	2737.6	2528.3			2902.32	836.891	1838.02	2608.36	1602.52	4114.84	3147.32	2753.19	2373.68
316	2840.2	2404.55	2790.08	3047.63	850.426	684.144	2542.44	1920.99	1550.9	2287.45	2901.97			1592.86	1233	3298.1	2248	1351.91	1541.41	1443.15	1625.72	3132.13			1927.6	945.8	601	882.2	1302.8	2185	426.8	1705.1	770.5	3052.5	2029.9			1592.86	1233	3298.1	2248	1351.91	1541.41	1443.15	1625.72	3132.13
317	2901.8	1345.87	1379.14	1827.93	1433.97	1287.02	1762.45	2161.12	1282.37	2561.02	3230.36			1048.36	2992.99	2047.1	2166.01	932.677	3877.2	2130.01	1696.9	2953.68			1544	928.1	738	1287.1	1107.6	2603.7	775.8	1546.7	1195.9	2840.3	1963.1			1048.36	2992.99	2047.1	2166.01	932.677	3877.2	2130.01	1696.9	2953.68
318	1910.84	1798.29	1186.91	3413.68	1126.14	897.205	687.343	2884.22	3033.43	862.069	2091.76			3399.83	1575.93	4654.47	2866.24	2960.95	1639.43	3516.1	1907.38	1195.51			715.4	850.6	669.4	1826.8	763.5	1125.1	857.7	2568.8	830.9	2157.4	2303.6			3399.83	1575.93	4654.47	2866.24	2960.95	1639.43	3516.1	1907.38	1195.51
319	3029.38	2339.06	1928.92	2618.24	765.623	988.09	2225.44	2019.09	1524.47	1167.59	2946.64			2847.33	2721.16	4269.84	2663.35	2847.41	4186.19	1696.33	3415.77	2483.75			1402.7	1773.4	592.2	2003.6	827.1	847.9	810.4	2517.7	995.1	1776.4	1602.8			2847.33	2721.16	4269.84	2663.35	2847.41	4186.19	1696.33	3415.77	2483.75
320	3094.78	1304.5	1928.76	1528.44	1816.95	1663.48	791.303	1757.25	3017.16	1867.16	3277.43			1440.43	1429.78	3630.3	1490.05	2409.68	4196.68	3681.49	1106.33	3205.54			1172.6	1825.9	820.5	1742.9	890.3	596.5	1109.7	1709.1	869	1310.4	1503.3			1440.43	1429.78	3630.3	1490.05	2409.68	4196.68	3681.49	1106.33	3205.54
321	1883.34	693.619	952.487	1919.67	2580.84	744.271	2825.09	1661.46	1322.09	1065.12	1480.79			2856.74	1410.87	1798.14	2878.13	1617.05	2390.94	1463.3	1923.24	3491.99			1485.7	1552.8	447	2093.2	963.5	1326.3	611.5	2113.1	1330.4	2025	1599.1			2856.74	1410.87	1798.14	2878.13	1617.05	2390.94	1463.3	1923.24	3491.99
322	1880.45	1006.08	2787.44	2629.64	826.232	2145.03	1294.92	3146.14	2105.13	2615.44	3105.18			2887.62	2150.65	4798.89	4030.62	2475.66	2689.61	2935.93	2402.5	2195.9			1154	620.5	694.5	1195.8	1145.6	1399.7	548.9	1604.3	458.5	2937.3	1836.5			2887.62	2150.65	4798.89	4030.62	2475.66	2689.61	2935.93	2402.5	2195.9
323	1573.11	550.271	2289.27	1334.06	706.996	1590.75	2739.13	2555.16	1613.82	2400.58	2448.39			1886.33	2490.77	1905.48	2105.23	2650.72	4207.57	3493.72	2477.72	3895.44			1179.1	1403.7	876	1957.9	821.9	1127	1064.4	2675.1	1238.9	1576.1	1685			1886.33	2490.77	1905.48	2105.23	2650.72	4207.57	3493.72	2477.72	3895.44
324	2402.07	869.335	2380.52	1196.82	946.79	1440.48	1512.91	2680.75	2346.58	1988.79	1610.43			1174.87	791.227	1008.4	3024.37	2396.97	2450.06	3140.47	2205.07	1689.64			1709.9	1213.7	845.2	1385.1	691	558.9	480.4	1896.2	2289.1	1475.8	2290.6			1174.87	791.227	1008.4	3024.37	2396.97	2450.06	3140.47	2205.07	1689.64
325	1858.98	889.401	1400.28	1827.6	1617.95	706.785	1110.78	2452.93	1692.35	2278.45	2311.32			2353.53	2113.74	3648.13	1389.31	1735.46	2803.32	2577.97	3344.34	3264.33			1462.4	1299.2	1142.5	1073.7	918.7	1164.7	1274.7	2619.4	1670.5	1189.1	2047.6			2353.53	2113.74	3648.13	1389.31	1735.46	2803.32	2577.97	3344.34	3264.33
326	2768.2	1311.02	2068.47	1810.59	1374.19	2066.64	1625.96	2189.69	2116.11	2277.71	2174.66			1053.32	1095.84	2864.75	2654.27	2471.28	2078.73	2071.95	1074.7	3609.41			1485.3	1033.6	879.5	1405.4	516.3	1437.4	1203.4	1681.9	2220.3	922.8	1789.9			1053.32	1095.84	2864.75	2654.27	2471.28	2078.73	2071.95	1074.7	3609.41
327	2786.03	855.38	1768.81	2821.62	1414.73	2494.47	1947.42	2829.06	1566.84	1382.61	2573.41			1443.56	860.259	1879.23	3864.4	3613.95	1793.1	1030.36	3783.31	3619.48			936.3	1011.6	947	1251.3	896.8	848.8	1024.2	1243.1	964	1753.5	1482			1443.56	860.259	1879.23	3864.4	3613.95	1793.1	1030.36	3783.31	3619.48
328	1710.76	1977.89	1481.62	1652.3	1248.1	2013.77	2628.73	2982.73	1061.82	1901.26	1683.51			2666.66	1803.09	1838.85	1372.8	2655.59	2816.53	2765.99	2908.43	1597.81			1418.3	1027.5	786.8	1204.7	739.9	1054.4	610.9	1572.1	1288.1	1067.3	1842			2666.66	1803.09	1838.85	1372.8	2655.59	2816.53	2765.99	2908.43	1597.81
329	956.864	1168.17	1857.91	2523.2	1677.24	2415.65	1196	2379.03	2011.08	768.183	1724.55			1427.55	1495.09	1292.95	2327.19	2025.22	2683.75	3922.28	2292.1	1547.86			858.3	817.3	478.4	1334.1	932.8	976.4	289.1	1589.5	1788.2	1478.9	1810.6			1427.55	1495.09	1292.95	2327.19	2025.22	2683.75	3922.28	2292.1	1547.86
330	2836.41	1679.55	1244.3	2468.7	1069.66	1463.23	757.448	2443.35	2092.58	1873.35	2485.72			1519.78	765.051	3493.89	3988.59	1700.29	1484.85	1668.08	1884.92	3029.41			1787.2	1436.5	759.5	3485.2	1070	1527.1	1225.1	1545.7	838.5	980.9	1368.6			1519.78	765.051	3493.89	3988.59	1700.29	1484.85	1668.08	1884.92	3029.41
331	1755.6	1500.12	1505.4	1752.63	882.465	880.545	1056.03	1452.31	1398.8	2726.91	1869.88			1743.81	1355.29	1918.78	1159.51	3482.16	2342.22	3128.91	1240.68	3050.63			1427.2	1149.3	1395.7	982.4	1290.9	870.3	847	1960.3	990.6	1166.3	1057.9			1743.81	1355.29	1918.78	1159.51	3482.16	2342.22	3128.91	1240.68	3050.63
332	819.791	2378.29	2427.58	3915.39	1313.99	1800.07	2619.9	2695.53	2201.83	2360.78	2309.26			796.264	1284.28	2549.24	2814.96	3015.2	1317.06	1570.07	2915.53	4323.01			497.3	809.1	1631.7	1032.5	718.4	815.2	940.1	1783.2	945.6	1322.7	1821.6			796.264	1284.28	2549.24	2814.96	3015.2	1317.06	1570.07	2915.53	4323.01
333	1247.36	917.724	1178.82	2707.59	1128.04	953.38	1713.49	3809.2	1824.3	985.021	2091.51			1947.93	1423.91	2858.14	3055.99	3225.93	3311.4	2583.01	1234.57	1885.17			795.4	1415.1	1288.6	1103.1	876.7	822.7	426.2	1865.6	787.5	1451.5	1300			1947.93	1423.91	2858.14	3055.99	3225.93	3311.4	2583.01	1234.57	1885.17
334	2793.22	1241.58	1474.27	2228.75	2762.42	1672.77	2096.3	2899.66	1316.39	1649.08	2046.92			1299.06	793.87	3035.27	1435.31	1292.7	1228.95	2570.95	2177.24	3618.66			640.8	1005.3	959.5	874.1	752.1	1433	775.4	1633.4	1708	1001.5	2556.6			1299.06	793.87	3035.27	1435.31	1292.7	1228.95	2570.95	2177.24	3618.66
335	1832.06	1209.54	2151.13	4062.62	1803.99	864.952	1632.73	1640.08	1664.11	1555.52	1667.24			2959.3	2268.89	1628.2	3833.51	1781.95	2612.32	1691.12	813.605	1829.52			1377.8	1349.7	835.4	892	970.4	1063.3	671.7	1203.1	1447.4	1578.8	242.2			2959.3	2268.89	1628.2	3833.51	1781.95	2612.32	1691.12	813.605	1829.52
336	2392.49	2230.31	1097.16	2134.69	734.162	1018.95	2488.44	2516.84	1486.82	2114.96	2719.81			1783.03	2306.88	1088.33	1184.03	3393.8	1648.02	4330.94	1638.61	2344.45			988	737.5	809.5	869.3	673.1	1462.4	872.9	2206.9	1480.9	1695.5	2367.6			1783.03	2306.88	1088.33	1184.03	3393.8	1648.02	4330.94	1638.61	2344.45
337	2883.8	1443.88	2103.89	1350.41	1568.9	1249.21	1123.83	1145.88	741.181	1813.23	1667			3454.33	1192.7	2702.57	2126.62	2799.11	4539.94	3485.55	942.256	3607.34			820.4	1639.6	930.2	646.2	892.4	1103.5	1252.3	1374.1	1296.2	2470.2	1280.8			3454.33	1192.7	2702.57	2126.62	2799.11	4539.94	3485.55	942.256	3607.34
338	2881.57	883.868	1233.65	2567.05	2211.57	1406.63	1138.44	1095.59	2324.45	1174.69	2787.36			3058.47	1262.64	2118.61	3527	3075.23	2782.51	3500.99	2429.17	4035.66			1156.9	1127	956.9	987.2	476.8	2099.4	784.7	1177.7	1443.4	1986.2	1716.4			3058.47	1262.64	2118.61	3527	3075.23	2782.51	3500.99	2429.17	4035.66
339	1787.22	953.313	1761.71	1083.28	1683.26	1037.64	1744.78	2095.72	1770.63	1902.25	1229.03			1688.23	1618.54	1320.53	1630.27	2345.19	2951.21	2440.9	1737.28	3913.28			1174	2328.9	1136.4	1106.4	959.8	955.2	586.8	1030.9	1519.4	1571.6	2566.5			1688.23	1618.54	1320.53	1630.27	2345.19	2951.21	2440.9	1737.28	3913.28
340	2355.66	1115.65	1137.78	1734.54	1970.37	509.958	2180.93	324.184	1113.26	2108.85	1932.31			2204.16	2079.8	3402.23	3069.87	2448.49	1489.72	3401.48	2015.64	4233.5			1642.8	1279.3	875.8	743.5	666.4	1698.5	985.1	643.6	984.9	1364.9	1813.8			2204.16	2079.8	3402.23	3069.87	2448.49	1489.72	3401.48	2015.64	4233.5
341	1483.44	1307.72	2156.25	3866.35	976.103	1468.46	972.553	3216.99	2182.84	2328.91	2491			3391.33	2378.47	2875.49	4034.09	1854.29	1943.06	3089.52	2121.17	2208.53			1692	859.9	1786.9	995.7	1342.2	910	609.2	1777	1041.3	1576.9	1561.4			3391.33	2378.47	2875.49	4034.09	1854.29	1943.06	3089.52	2121.17	2208.53
342	1168.91	1242.16	2327.92	1711.5	2253.85	1450.63	2163.26	2824.35	1307.88	1222.17	2466.14			841.515	2812.48	1851.73	1993.59	3512.46	3337.49	1622.5	1978.56	1764.28			1475.2	1535.7	1343.3	1226.9	838.7	1706	893.1	1263.2	1281.7	2024.1	1600.3			841.515	2812.48	1851.73	1993.59	3512.46	3337.49	1622.5	1978.56	1764.28
343	1322.91	2555.41	1067.43	1963.27	997.407	361.296	1651.39	3060.76	2330.23	1092.12	2195.72			2371.45	1780.96	2515.79	3642.44	1794.67	2248.75	1965.6	3377.29	3725.51			899.1	946.4	1415.3	1119.5	525.8	937.8	437.4	915.3	1376.3	1848.7	995.5			2371.45	1780.96	2515.79	3642.44	1794.67	2248.75	1965.6	3377.29	3725.51
344	841.095	795.019	877.923	2785.7	2504.13	339.189	1283.53	3257.2	2392.41	1735.53	2619.98			1254.88	3085.89	741.352	3730.63	3331.54	3370.02	2739.4	882.885	1765.6			1951.4	623.6	931	1113.7	691.2	1336.8	593.5	861.6	2056.2	2978.6	1338.3			1254.88	3085.89	741.352	3730.63	3331.54	3370.02	2739.4	882.885	1765.6
345	1490.87	2078.79	1333.32	1649.74	1401.77	829.923	2742.6	1311.93	1810.1	2272.92	1697.14			3291.33	1562.72	2998.52	2702.66	1572.3	671.247	1306.49	3582.65	3837.89			1041.9	1300	904	1244.9	697.3	886.5	746.1	1290.2	1165.7		2056.5			3291.33	1562.72	2998.52	2702.66	1572.3	671.247	1306.49	3582.65	3837.89
346	1304.75	869.335	1802.09	3220.45	860.748	898.273	2188.95	2858.62	2128.5	3280.07	1677.9			2294.33	2306.88	1501.61	1806.89	3209.09	2392.67	2889.36	1905.98	3435.42			1359.2	1045.2	521.9	1138.9	496.6	1024.2	579	1020.9	1211.5		1827.6			2294.33	2306.88	1501.61	1806.89	3209.09	2392.67	2889.36	1905.98	3435.42
347	2879.43	1479.64	2211.65	2935.58	601.136	585.25	1274.11	3245.31	2795.45	2914.52	2083.91			1027.56	3029.24	4083.63	3367.55	2812.07	2483.84	2574.67	1216.82	2776.81			1801	1214.7	1291.5	470	718.6	883.3	1733.3	638.9	1643		1497.8			1027.56	3029.24	4083.63	3367.55	2812.07	2483.84	2574.67	1216.82	2776.81
348	1633.47	1532.48	900.879	1434.22	1092.7	834.195	883.456	2387.86	1715.47	3200.55	2564.82			3058.55	2566.33	5138.52	1453.14	1463.38	1324.49	3380.01	2760.05	3766.22			2279	990.1	1146	853.3	1016.6	1555.9	896	1200.7	1399.4		2040.1			3058.55	2566.33	5138.52	1453.14	1463.38	1324.49	3380.01	2760.05	3766.22
349	1058.35	1133.24	2371.76	1719.76	2193.82	1056.55	1476.42	2893.55	1813.89	2002.74	1433.64			971.239	1067.36	1720.44	3821.05	2623.06	1700.87	3826	1435.72	3578.52			1228.8	1786.6	1063.3	1076.8	1182	752.5	608.1	1752.9	667.3		1346.7			971.239	1067.36	1720.44	3821.05	2623.06	1700.87	3826	1435.72	3578.52
350	2068.97	2249.22	1557.34	2511.97	1409.45	642.28	848.279	2245.51	2150.8	1926.77	1952.21			3432.28	1297.41	5184.18	3689.09	1722.42	1433.49	2672.93	3667.87	2911.24			1243.7	1254.4	698.3	1166.4	739.1	1359.2	529.8	1822.6	1365		1304.4			3432.28	1297.41	5184.18	3689.09	1722.42	1433.49	2672.93	3667.87	2911.24
351	1947.91	1925.62	1471.05	1122.67	2111.99	316.761	3730.68	3236.8	1082.95	2017.69	985.847			2301.26	2598.61	2526.11	2604.89	3024.78	1495.67	1224.08	1502.77	2433.63			1270.8	2660.1	1115.6	1382	576.6	908	724.3	699.6	693.9		606.3			2301.26	2598.61	2526.11	2604.89	3024.78	1495.67	1224.08	1502.77	2433.63
352	2695.2	795.762	1052.65	2191.26	1296.32	1270.46	2533.94	1800.6	1133.98	3706.98	2847.88			1841.16	3002.57	4003.95	1763.62	1255.38	1240.84	3338.23	1061.08	3963.32			1569.9	1503.1	896.8	1281.8	937.6	727.4	799.4	914.4	1690.2		1608.6			1841.16	3002.57	4003.95	1763.62	1255.38	1240.84	3338.23	1061.08	3963.32
353	2624.11	1434.06	2242.78	1992.59	767.192	1323.22	2914.93	2408.43	2582.41	1635.45	2564.9			1131.43	1955.19	1947.68	3178.7	3019.25	2595.31	1582.7	3410.98	2245.77			1597.7	1647.7	1655.1	1454	493.3	1071.2	516.7	844.1	1276.6		1461.6			1131.43	1955.19	1947.68	3178.7	3019.25	2595.31	1582.7	3410.98	2245.77
354	1374.11	882.465	652.745	1707.05	1526.21	2390.02	1462.05	2833.93	1350.82	1205.41	1832.89			2766.32	1229.28	2217.37	1111.45	2715.37	2295.98	4813.92	3524.11	1624.15			1473	1398.1	1089.8	1666.4	789	595.1	877	2032.1	795		1553.2			2766.32	1229.28	2217.37	1111.45	2715.37	2295.98	4813.92	3524.11	1624.15
355	2831.78	2101.99	2106.21	1307.8	884.281	1455.76	2115.54	1885.16	2269.87	4015.97	994.6			3282.91	3058.31	5041.33	1519.7	1625.56	2784.74	1285.85	2211.09	1724.98			1527.5	1449.8	927.8	1289.3	993.7	1155.9	802	1031.2	1081.6		2115.2			3282.91	3058.31	5041.33	1519.7	1625.56	2784.74	1285.85	2211.09	1724.98
356	1460.48	937.789	1411.6	1118.79	547.381	2515.29	1431.08	1719.27	917.476	797.083	2632.45			2786.06	1569.41	3965.3	3637.98	1746.69	3508.34	4091.64	3781.57	3318			1624.9	1319.4	450.4	1403.2	1106.1	647.5	1051.3	646.2	1254.6		2636.8			2786.06	1569.41	3965.3	3637.98	1746.69	3508.34	4091.64	3781.57	3318
357	818.14	1821.49	2825.59	886.428	1023.67	3338.49	2170.37	1793.42	1335.55	1060.41	3091.56			1522.42	2518.52	2172.78	3634.26	2715.04	918.639	997.002	1299.97	3386.95			1524.6	491.5	1038.9	1199.2	1166.8	902.7	680.7	2313.8	942.6		2779.7			1522.42	2518.52	2172.78	3634.26	2715.04	918.639	997.002	1299.97	3386.95
358	3284.53	1456.76	872.804	985.104	986.26	1933.46	1675.83	2272.34	2870.09	2052.04	2831.04			1134.98	1654.79	1199.81	1817.38	2036.37	1650.99	3781.57	2184.42	4224.75			1675.3	1070.9	246.9	908.1	1142.2	720.5	744.2	1058.9	855.5		1898.2			1134.98	1654.79	1199.81	1817.38	2036.37	1650.99	3781.57	2184.42	4224.75
359	2612.63	1374.77	2834.09	1079.57	589.411	2770.97	597.916	2089.11	975.525	2740.04	1865.67			1504.09	901.051	6822.29	2767.56	2929.74	3075.81	3436.99	1319.45	3014.38			2242.3	1300.8	699.9	974.5	1021.8	1380.1	597.6	1780	789.8		1260.5			1504.09	901.051	6822.29	2767.56	2929.74	3075.81	3436.99	1319.45	3014.38
360	3053.57	2564.9	1801.51	2282.09	1441.98	2443.63	1574.1	2708.5	2028.75	3341.84	2600.16			2556.5	1283.45	2639.49	3282	2419.51	1643.64	3543.35	2214.15	3320.56			1393	1597.4	1306.6	1018.4	915.6	705.1	817.6	2612	1034.5		1424.8			2556.5	1283.45	2639.49	3282	2419.51	1643.64	3543.35	2214.15	3320.56
361	2906.43	1395.49	1188.48	2925.91	1780.95	2782.29	992.866	2172.51	1899.52	3336.22	2756.72			2359.97	2491.02	5922.07	3537.82	1818.45	2501.92	1949.58	2887.71	4209.31			937.1	1857.3	1630.1	1324.3	689.3	1060.7	439	1793.1	442.6		2390.7			2359.97	2491.02	5922.07	3537.82	1818.45	2501.92	1949.58	2887.71	4209.31
362	2281.01	1382.2	1957.49	2115.21	917.063	2003.84	904.264	2888.01	2385.22	3765.52	2308.26			1716.64	948.284	1473.87	2128.68	2339.99	1561.07	3593.97	2405.06	2463.28			1379.2	1096.7	1075.9	2037.3	1074.6	1287.2	860.7	1246.3	989.1		1672.1			1716.64	948.284	1473.87	2128.68	2339.99	1561.07	3593.97	2405.06	2463.28
363	2520.64	1774.34	1496.65	2592.89	586.438	2151.97	1258.59	1546.93	2639.8	2631.95	2800.98			1290.22	2166.26	952.165	2059.16	2317.45	3252.03	1131.52	1522.84	3172.92			1340	654.6	797.5	1555.6	843.9	610.4	863.9	1408.9	1092.2		2848.4			1290.22	2166.26	952.165	2059.16	2317.45	3252.03	1131.52	1522.84	3172.92
364	2532.37	881.721	2431.46	2398.68	1527.53	808.99	1716.21	3197.66	2767.29	1941.06	2706.02			1338.78	777.685	2061.22	3288.44	1313.84	3121.47	1653.39	2818.59	3149.22			1586.8	988.8	1383.3	1082.4	802.1	923.9	1411.5	936.5	1614		1729.5			1338.78	777.685	2061.22	3288.44	1313.84	3121.47	1653.39	2818.59	3149.22
365	2434.02	2649.87	1197.73	3061.75	2604.37	1939.33	2545.75	2449.71	2454.75	2105.05	2296.37			1549.59	2093.42	1988.72	1396.5	2722.72	1611.03	3149.3	2681.35	3779.26			1443.7	2021.9	1088.2	1643.1	1043.7	1322.5	657.6	330.2	972.6		1787.1			1549.59	2093.42	1988.72	1396.5	2722.72	1611.03	3149.3	2681.35	3779.26
366	2931.7	2522.46	2743.59	931.431	1183.28	1437.49	878.666	1950.97	2487.78	3619.62	3068.27			2741.55	1079.99	1151.25	2241.56	2078.15	1466.68	2681.93	1366.44	3442.77			1468.2	1748.2	976.5	1900.5	396.4	852	629.8	1154.4	1239.2		1111.5			2741.55	1079.99	1151.25	2241.56	2078.15	1466.68	2681.93	1366.44	3442.77
367	1545.53	1467.66	2494.55	896.832	1088.16	2142.25	2308.1	3194.36	1445.87	1900.85	2429.32			3028.66	2334.54	1396.41	1267.19	1890.13	1624.24	3401.98	2160.89	3852.67			1463	2104.9	1261.6	2147.2	523.3	649	1116.1	1760.3	1166.2		716.5			3028.66	2334.54	1396.41	1267.19	1890.13	1624.24	3401.98	2160.89	3852.67
368	2447.15	833.746	1142.08	1413.25	2530.39	1896.62	670.994	2748.88	3311.62	3315.66	1309.54			1167.35	1757.84	4910.61	3790.24	1265.2	2210.18	2866.98	1228.38	3291.83			1067.5	1025.6	1609.8	707.5	1172.7	1395.8	652.7	1215.5	1135.3		383			1167.35	1757.84	4910.61	3790.24	1265.2	2210.18	2866.98	1228.38	3291.83
369	1836.11	1116.89	1052.81	2543.93	534.334	3835.2	1726.12	1438.68	2313.3	1779.55	1551.56			1745.62	1317.72	2938.9	3276.38	866.122	1347.28	1604.42	3496.45	3030.64			1550	1340.7	1536.6	1386.7	592.8	597.9	570.8	1112.4	669.7		1657.7			1745.62	1317.72	2938.9	3276.38	866.122	1347.28	1604.42	3496.45	3030.64
370	2912.54	2726.75	2515.11	2081.1	1517.62	1111.01	1299.46	1090.06	1481.54	2286.47	2609.24			812.284	771.822	5171.3	1331.18	1208.23	2946.42	1402.94	1215.66	3873.07			717.7	1678.6	1086.6	1065	839.7	1037.3	449	647.6	1828.8		3848.7			812.284	771.822	5171.3	1331.18	1208.23	2946.42	1402.94	1215.66	3873.07
371	1125.48	817.727	1408.62	1213.34	1591.77	623.163	1897.13	593.622	2495.29	1327.29	1836.44			3168.62	2209.69	1781.54	1226.89	2669.46	1810.44	1684.43	2930.81	3696.77			980.3	2227.3	922.8	1952.9	1064.5	1143.5	1261.3	956.3	967.8		1043.3			3168.62	2209.69	1781.54	1226.89	2669.46	1810.44	1684.43	2930.81	3696.77
372	2529.07	918.054	2417.1	907.402	1559.73	1814.81	1177.01	2053.52	2479.03	2115.87	2077.72			3258.63	2026.7	3291.91	1648.76	2410.68	936.393	2865.25	1524.49	2726.03			1433	1942	753.4	1511.8	788.5	704.5	620	1215.1	1364.9		558.4			3258.63	2026.7	3291.91	1648.76	2410.68	936.393	2865.25	1524.49	2726.03
373	2652.93	1876.49	1279.23	1310.11	1332.33	3666.78	701.05	2079.45	2184.9	1666.34	2043.2			3750.61	844.405	1285.52	3449.46	2488.96	2583.83	3692.15	2218.61	4354.39			1473.3	808.8	842.4	1443.2	812.4	1315.1	1072.5	786.8	1024.7		1558.1			3750.61	844.405	1285.52	3449.46	2488.96	2583.83	3692.15	2218.61	4354.39
374	2533.61	890.557	3107.25	1788.21	693.536	2469.37	1382.7	1588.96	2600.16	1918.76	2407.27			1545.71	1800.62	1532.66	2159.65	1021.2	2725.94	2006.8	3810.14	3519.24			1138.8	1163.9	1261.6	1067.3	700.9	759.4	842.3	699.2	1454.9		1645.5			1545.71	1800.62	1532.66	2159.65	1021.2	2725.94	2006.8	3810.14	3519.24
375	2297.2	2245.92	893.612	2961.17	1268.58	1783.84	2133.12	2183.25	1883.34	2306.45	3182.22			3775.05	1274.12	1898.47	2557.74	2874.49	1610.2	4016.25	2232.32	3525.26			1490.8	1374.4	1343.1	1958.9	994.8	938	1110	1307.8	2406.6		1175.4			3775.05	1274.12	1898.47	2557.74	2874.49	1610.2	4016.25	2232.32	3525.26
376	1577.65	1557.5	1451.4	1243.97	1066.69	2072.72	961.24	3120.62	1727.36	2391.33	1651.14			3801.89	1673.62	772.978	1299.56	2276.16	1262.15	1558.01	2321.49	3385.05			972.6	1842.8	977.9	1725	1019.5	1255	925.5	1635	1951.7		2366.7			3801.89	1673.62	772.978	1299.56	2276.16	1262.15	1558.01	2321.49	3385.05
377	1190.13	1010.54	1065.28	1817.94	1464.36	2133.92	3380.48	2799.82	1520.1	1922.15	1572.04			1117.23	979.827	1931.83	3439.55	2661.37	3404.7	2138.34	3695.12	3511.89			1234.8	1739.7	579.6	1950.8	911.4	1053.1	519.6	1559.3	1070.2		123.4			1117.23	979.827	1931.83	3439.55	2661.37	3404.7	2138.34	3695.12	3511.89
378	2849.7	2626.92	1283.03	2942.35	1135.47	2437.33	2101.99	1618.94	2970.42	1445.78	1973.43			3275.72	1144.64	1428.29	3405.03	1422.76	2211.18	3492.15	1271.07	2633.05			944.4	1315.6	1344	1131.1	600.6	910.9	804.4	1503.3	1103		1633.6			3275.72	1144.64	1428.29	3405.03	1422.76	2211.18	3492.15	1271.07	2633.05
379	2379.77	1557.5	2273.67	1781.03	914.503	1502.96	1068.34	2092.66	1943.37	2388.94	2399.01			3007.93	1673.29	2157.91	2963.51	2554.52	2395.48	4735.23	2648.41	1956.93			1577.4	2119.7	877	1468.2	926.1	1600.2	933.7	1661.5	1307.6		4279.7			3007.93	1673.29	2157.91	2963.51	2554.52	2395.48	4735.23	2648.41	1956.93
380	2149.8	2088.78	1772.77	1244.14	1795.65	1528.27	2158.89	2891.73	1887.63	1203.51	982.792			3485.71	2211.01	2852.7	1590.05	2121.42	2849.64	1399.8	2623.3	3595.53			1411.6	1322.4	1322.7	1154.5	837.9	751.8	458	1232.9	928.9		1844.6			3485.71	2211.01	2852.7	1590.05	2121.42	2849.64	1399.8	2623.3	3595.53
381	2181.1	1100.87	2068.8	1365.44	2804.28	1504.88	684.618	2450.7	1392.19	1828.68	2745.49			1644.8	1206.16	3036.09	3515.6	1361.49	2934.11	4277.6	1480.89	2838.24			1294.5	1253.5	1396.5	1511.7	1026.9	541.5	615.1	894.4	1363.5		1181.6			1644.8	1206.16	3036.09	3515.6	1361.49	2934.11	4277.6	1480.89	2838.24
382	950.01	2547.48	1145.88	1245.29	2815.1	2186.78	1438.6	1997.7	2105.22	2269.7	1214.99			2034.88	970.331	3179.94	3390.83	2787.38	1552.07	2904.88	2238.59	2976.72			1357.5	2179.8	833.7	1084.1	516.3	1245.6	1045.8	1497.7	873.8		1243.1			2034.88	970.331	3179.94	3390.83	2787.38	1552.07	2904.88	2238.59	2976.72
383	1130.93	2586.95	1968.97	2617.5	980.892	2225.55	875.116	2581.34	2200.26	1550.32	1386.91			712.451	1529.11	2667.07	1373.62	2767.07	2229.42	1491.87	1590.05	3204.3			1452.1	1632.6	1106.2	616.2	406	1127.7	714.5	1198.6	546.8		1359.9			712.451	1529.11	2667.07	1373.62	2767.07	2229.42	1491.87	1590.05	3204.3
384	2019.17	1215.98	941.505	1056.86	1533.47	2339.5	2726.66	2448.8	2693.39	2255.83	1925.95			1816.63	1945.7	1973.44	1979.97	2062.71	2877.55	2218.86	3894.78	1518.62			1696.4	1164.5	638.6	1572.6	656.7	702.9	892.4	1578.1	1218.3		920.5			1816.63	1945.7	1973.44	1979.97	2062.71	2877.55	2218.86	3894.78	1518.62
385	3149.28	2455.49	2604.62	2186.47	2673.74	2094.08	2271.93	527.811	1881.19	706.087	1204.75			1758.59	1851.07	3164.83	2329.92	3007.28	904.437	4010.64	1143.98	2652.29			1507.2	1084.1	1325.1	1545.6	459.5	844.2	674	1613.9	810.6		1182			1758.59	1851.07	3164.83	2329.92	3007.28	904.437	4010.64	1143.98	2652.29
386	2761.1	2333.12	1672.53	1245.62	1132.83	1102.47	1508.54	3020.21	2209.92	1366.02	2616.02			3697.76	1732.74	4778.41	2999.02	1436.79	3714.11	983.295	3671.83	2913.55			1364.9	813.7	1175.8	858.5	853.2	768.5	815.5	1077	950.5		1046			3697.76	1732.74	4778.41	2999.02	1436.79	3714.11	983.295	3671.83	2913.55
387	1427.62	2936.15	1911	3015.84	1507.38	2038.34	1264.2	2430.97	2129.49	1258.84	2568.04			2939.32	2507.29	910.299	1137.38	2483.34	1444.14	1804.83	1466.19	1575.35			1432.7	907.1	1033.3	1736.3	746.5	626.3	721.3	1505.9	932.3		1723.7			2939.32	2507.29	910.299	1137.38	2483.34	1444.14	1804.83	1466.19	1575.35
388	2876.45	1733.06	2306.94	1097.49	2813.95	1555.93	953.313	561.005	1272.3	2551.61	1880.29			1766.93	2823.96	2102.09	3127.01	2820.16	3364.24	3303.39	2117.45	2873.42			981.1	706.4	807.1	900.7	778.1	513.4	1039.4	1480.2	851.7		577.2			1766.93	2823.96	2102.09	3127.01	2820.16	3364.24	3303.39	2117.45	2873.42
389	2172.51	3125.66	1154.05	1295.5	2429.15	2421.84	2224.2	2682.57	3398.48	1234.89	2606.77			2328.1	1858.42	2387.06	3051.2	1670.23	2382.02	2385.49	2263.53	1631.75			1323.7	1140.8	1130	1036.1	570.7	604.8	911.4	1392.9	1569.7		1898.9			2328.1	1858.42	2387.06	3051.2	1670.23	2382.02	2385.49	2263.53	1631.75
390	1557.42	2937.81	1400.37	1112.18	1087.16	1073.1	440.53	3257.53	1718.52	2183.74	3002.13			843.497	1156.95	2134.88	3065.99	2431.15	2201.84	3688.59	4235.24	3090.18			1566.4	718.7	734.3	1068.1	681.8	499.1	877.2	977.3	989		1353			843.497	1156.95	2134.88	3065.99	2431.15	2201.84	3688.59	4235.24	3090.18
391	2822.28	1387.73	924.99	1908.11	3339.28	1634.21	765.458	3150.27	1486.99	1381.79	1143.07			1245.22	3167.14	1713.25	2370.21	2996.54	3439.63	4290.89	2663.85	3391.82			986.7	815.7	932.2	757.9	584	527	609.4	1126.3	974.5		413.3			1245.22	3167.14	1713.25	2370.21	2996.54	3439.63	4290.89	2663.85	3391.82
392	1528.77	2439.89	1719.02	1991.68	1119.86	2076.68	761.825	3835.71	2532.7	2975.95	1093.85			2301.1	1228.38	3066.89	3506.93	1072.06	2213.49	967.523	4244.07	1499.47			1406.6	1291.5	855.4	762	467.3	1103.2	785.1	751.6	1018.9		1077			2301.1	1228.38	3066.89	3506.93	1072.06	2213.49	967.523	4244.07	1499.47
393	1984.74	2367.3	1041.01	2715.02	1824.38	2317.29	2862.17	1900.35	2180.36	2427.01	1515.56			4055.31	2557.49	1818.54	1752.31	3196.29	3080.93	3203.06	2087.15	2230.17			1216.5	896.9	919.5	873.8	841.1	838.5	958.6	1760.6	825		799.8			4055.31	2557.49	1818.54	1752.31	3196.29	3080.93	3203.06	2087.15	2230.17
394	1999.19	1440.41	1152.73	1826.36	2542.44	2871.46	1137.95	1104.51	2051.54	1701.93	2260.21			2423.89	971.239	1887.07	3768.45	2905.71	2253.78	2005.65	1162.32	1833.15			1054.3	1238.9	1220.4	721.1	1052.6	836.8	887.8	1516.8	692		3048			2423.89	971.239	1887.07	3768.45	2905.71	2253.78	2005.65	1162.32	1833.15
395	2001.59	731.437	1106.98	2347.24	2095.39	1748.06	2151.21	2631.04	3095.03	2302.24	2560.86			4062.33	1228.46	1061	2001.19	3231.55	1767.83	4037.55	4106.75	3256.32			708.2	941.8	985.7	1231.8	828.7	817.2	604.2	1678.3	572.1		3111.8			4062.33	1228.46	1061	2001.19	3231.55	1767.83	4037.55	4106.75	3256.32
396	1560.23	2616.92	865.124	1466.1	3317.81	2221.28	1270.07	1574.27	2123.96	1697.22	2387.78			3162.1	2625.04	3367.71	2009.03	2464.02	3099.68	2707.78	3790.74	2892.08			653.3	565.4	1041	830.6	795.8	683.9	1104.3	917	1393.3		3364.9			3162.1	2625.04	3367.71	2009.03	2464.02	3099.68	2707.78	3790.74	2892.08
397	1108.14	1539.59	1752.38	872.226	1524.72	1535.32	2612.55	2441.29	1731.82	2181.84	3282.55			1880.05	2977.38	3266.64	2900.42	3117.26	2875.16	2044.54	1620.69	2956			1060.4	843.8	946.8	619.1	1723.4	1024.7	652.7	657	1093.2		1468.2			1880.05	2977.38	3266.64	2900.42	3117.26	2875.16	2044.54	1620.69	2956
398	2528.41	2986.36	1227.38	1238.03	720.951	1482.67	2367.88	2370.03	2833.6	813.598	2326.84			1611.69	1995.9	968.432	3712.71	1796.07	1214.09	3587.28	3124.78	1888.23			1012.2	1001.4	1072.1	981.8	979.1	469	805.5	691.1	639.2		724.5			1611.69	1995.9	968.432	3712.71	1796.07	1214.09	3587.28	3124.78	1888.23
399	770.164	2524.28	739.117	754.063	1611.42	2633.62	2352.77	2053.11	2852.59	2012.57	1929.91			2248.25	2308.2	3282.41	3226.1	2578.88	2438.01	4342.83	2387.55	1729.11			413.6	1210.4	1111.9	1173.8	713.8	984.8	785.2	582.4	761.3		816.1			2248.25	2308.2	3282.41	3226.1	2578.88	2438.01	4342.83	2387.55	1729.11
400	1500.12	1164.7	2224.86	1065.04	1122.92	2153.68	1280.8	2829.63	1751.47	2332.87	3027.32			3576.79	1814.49	879.912	2197.88	1165.29	2183.1	1302.94	4015.09	2926.76			881.5	1546.7	1393.2	658.4	1398.1	508.5	776.9	794.5	839.9		600			3576.79	1814.49	879.912	2197.88	1165.29	2183.1	1302.94	4015.09	2926.76
401	678.508	1167.34	1912.49	1135.88	2956.47	2440.11	788.744	1257.35	2595.37	2141.22	1153.64			1303.93	2798.53	1927.04	2779.04	3211.89	2770.53	1811.93	2357.25	1992.11			982	680.5	1153.6	1198	752.5	639.1	410.6	424.5	1270.8		1510.1			1303.93	2798.53	1927.04	2779.04	3211.89	2770.53	1811.93	2357.25	1992.11
402	1961.21	2852.84	978.498	2604.62	1858.24	845.942	2112.32	1571.21	1184.27	860.087	1494.25			1913.66	1234.57	2447.09	1592.03	1511.52	1671.96	1945.62	2862.93	3432.61			1012.7	885.1	858.5	820.9	674.4	743.8	692.8	1105.2	911		660			1913.66	1234.57	2447.09	1592.03	1511.52	1671.96	1945.62	2862.93	3432.61
403	886.428	3053.08	1656.67	1094.51	1315.23	3208.41	838.618	2877.44	1654.61	3076.61	2918.81			1400.3	1875.1	1116.24	4013.03	3301.57	1913.33	1108.89	1868.24	3258.8			1083.5	864.5	1295.6	779.9	1085.3	1594.4	785.3	788.6	672.8		908			1400.3	1875.1	1116.24	4013.03	3301.57	1913.33	1108.89	1868.24	3258.8
404	1249.51	1355.69	2373.66	779.33	1318.29	1732.47	2874.39	3198.49	2070.95	2857.46	3012.37			1074.29	2071.05	1460.74	2806.54	1497.9	1292.12	2856.16	2244.04	3222.22			798.7	1048.9	876.6	1199.5	1047.2	1585.9	479.8	1590.5	993.7		1602.4			1074.29	2071.05	1460.74	2806.54	1497.9	1292.12	2856.16	2244.04	3222.22
405	869.913	2562.92	1619.85	1898.53	1350.33	2605.11	1289.22	2799.16	2822.12	2652.02	1873.84			2045.04	726.572	1179.57	2501.59	3206.36	3379.19	2194.74	1156.78	1940.74			810.4	1035.5	1440.7	778	817.1	1362.5	863.6	1384.1	1000.8		1810.2			2045.04	726.572	1179.57	2501.59	3206.36	3379.19	2194.74	1156.78	1940.74
406	1432.57	3159.68	1196.41	746.301	3098	1033.37	893.86	1509.12	2297.7	1159.75	3078.68			2910.58	972.973	2465.92	1502.11	2675.24	3280.84	3189.43	2357.74	3143.77			1398.8	1642.1	985	889.4	624.2	899.3	767.2	1724.5	935.6		1181.7			2910.58	972.973	2465.92	1502.11	2675.24	3280.84	3189.43	2357.74	3143.77
407	2337.16	1437.86	1703.83	918.632	2661.27	2653.7	1940.4	1365.44	2969.18	879.74	2264.09			1701.2	1119.13	2576.57	3581.25	1461.15	1053.73	1745.29	1311.53	3102.07			1098.8	1092.4	624.3	753.3	2171.4	1131.5	703.8	2192.5	1225		1656.6			1701.2	1119.13	2576.57	3581.25	1461.15	1053.73	1745.29	1311.53	3102.07
408	2106.87	1416.63	2110.5	1563.7	956.451	2412.23	2639.55	2601.73	1319.03	2414.7	2327.92			1124	2283.92	1436.46	3196.95	2708.77	3382.16	3891.81	1123.51	1121.28			1108.9	984.7	1168.4	807.2	806.2	2405.9	968.8	1343.6	954.5		3173.5			1124	2283.92	1436.46	3196.95	2708.77	3382.16	3891.81	1123.51	1121.28
409	3099.49	2679.51	1950.06	1798.12	1349.34	635.551	1253.06	1910.67	2458.96	815.002	1270.23			3105.04	1985	1346.62	2381.2	3471.18	2464.76	1542.32	1760.32	2750.96			761.3	1139.1	989.8	1119	1210.4	1979	963.7	1099.9	1029.5		1818.7			3105.04	1985	1346.62	2381.2	3471.18	2464.76	1542.32	1760.32	2750.96
410	1304.83	1917.53	1372.46	1479.39	2021.4	2096.43	1258.34	1973.51	2613.62	2564.24	1183.12			1052.74	2937.75	1932.32	1807.39	2974.08	3470.85	1300.21	2900.01	1660.24			979.9	1847	1700.1	1055.9	984.5	871.6	1230	907.7	1079.2		2034.3			1052.74	2937.75	1932.32	1807.39	2974.08	3470.85	1300.21	2900.01	1660.24
411	1671.21	860.748	2425.11	2301.82	1223.99	2075.82	2841.36	3026.99	602.292	2371.51	1304.66			1237.54	1975.76	1424.08	2604.81	4515.74	2455.35	1479.32	2227.11	2475.74			1394.2	1423.1	1527	960.5	924.7	688.9	677.4	1916.5	833.1		2349.6			1237.54	1975.76	1424.08	2604.81	4515.74	2455.35	1479.32	2227.11	2475.74
412	2063.02	1477.49	1003.19	2753.58	1982.51	548.832	1880.12	1568.24	1747.01	2219.33	2662.75			2153.62	995.351	3179.86	1911.68	1945.04	2498.7	3065.66	1164.96	2920.49			1776.3	1917.9	1347.8	1217.1	595.4	948.3	840.6	1577.7	1337.9		1133.8			2153.62	995.351	3179.86	1911.68	1945.04	2498.7	3065.66	1164.96	2920.49
413	916.98	711.785	811.121	1910.59	2877.86	2753.56	883.125	1023.91	2523.95	2099.93	2268.63			3398.51	2616.53	2724.62	1513.67	2773.01	2186.82	1297.57	1789.96	2962.93			1104.3	1732.7	910.2	1595.6	482.1	672.8	681.2	1213.8	893.1		1700.9			3398.51	2616.53	2724.62	1513.67	2773.01	2186.82	1297.57	1789.96	2962.93
414	1101.45	1158.51	1324.81	2837.31	1127.46	1309.12	2461.11	3084.29	1270.15	1730.17	2893.05			1634.81	1231.27	2146.68	4280.32	5035.96	3598.76	2498.12	2574.17	1419.2			911.9	1985.4	956	1228.3	638.2	776	748.2	1338.5	965.1		1204.6			1634.81	1231.27	2146.68	4280.32	5035.96	3598.76	2498.12	2574.17	1419.2
415	1519.77	687.013	1227.87	818.14	3155.64	2474.92	1304.91	2860.43	928.541	1196.16	1912.24			251.687	1085.03	1169.91	4170.5	2252.88	1658.59	2107.13	1083.62	2354.44			1136	1151.7	1070.2	1572.2	628	924	676.9	1477.5	759.5		3136.3			251.687	1085.03	1169.91	4170.5	2252.88	1658.59	2107.13	1083.62	2354.44
416	1566.42	2360.53	2394.72	1459.57	2420.65	1302.93	994.104	2194.15	1646.44	1288.07	2801.06			1653.96	1983.35	1029.12	4683.2	3837.23	3940.12	1357.93	2119.11	1891.69			1459.7	1182.2	934.7	1405.4	808.6	992.3	716.5	624.8	1090.4		2594.9			1653.96	1983.35	1029.12	4683.2	3837.23	3940.12	1357.93	2119.11	1891.69
417	2407.35	1230.6	995.178	1112.68	1850.89	742.562	1932.06	2765.8	786.349	2304.63	1230.51			1060.59	2688.04	1355.21	1974.11	3718.82	2675.16	2270.3	2369.47	2678.46			1225.1	1388.1	1701.8	1809.1	1407.3	591	582.5	804.2	720.9		2798.3			1060.59	2688.04	1355.21	1974.11	3718.82	2675.16	2270.3	2369.47	2678.46
418	778.835	970.158	1812.16	1857.25	1352.39	1199.44	1833.55	3001.88	2276.72	896.502	1822.15			3152.11	1427.05	1471.89	3324.44	4132.76	1183.37	2176.25	912.859	2246.76			993.8	1397	1187.9	2075.1	1334	800.6	1076.8	1631.6	1148.8		1347			3152.11	1427.05	1471.89	3324.44	4132.76	1183.37	2176.25	912.859	2246.76
419	860.087	1796.22	1425.3	967.02	2316.44	1664.01	695.353	1322.09	2060.87	712.941	2236.18			3390.09	1645.95	1625.56	1688.73	1416.32	2049	3347.81	1687.49	1238.94			1623.6	2878.8	911.9	1521.8	1584.4	569.9	982	567.6	923		2484.6			3390.09	1645.95	1625.56	1688.73	1416.32	2049	3347.81	1687.49	1238.94
420	1541.4	2245.09	2271.68	1733.8	2274.16	2333.84	1211.19	2228.58	742.75	1634.79	1402.35			3766.96	1337.37	1675.18	3057.64	1962.54	2674.58	2029.76	3502.22	2024.72			1267.5	1369.7	1111	1793.3	1079.2	1014.9	893.8	272	745.4		2003.2			3766.96	1337.37	1675.18	3057.64	1962.54	2674.58	2029.76	3502.22	2024.72
421	699.977	507.167	1421.26	2748.63	2582.08	1332.72	886.758	3167.53	1212.59	2517.67	2712.46			1395.51	906.914	2114.98	2678.38	2642.05	2870.7	3189.93	2638.66	1098.9			1081.8	889.7	672.8	1179	1373.9	564.5	1259.3	1298.3	696.4		2503			1395.51	906.914	2114.98	2678.38	2642.05	2870.7	3189.93	2638.66	1098.9
422	1205.16	920.283	996.912	2557.8	1153.72	2110.21	1323.74	2600.91	1853.61	2135.19	1850.81			3298.93	2795.06	1171.65	2744.61	3644.42	3697.02	1470.98	1088.16	2588.13			1323.7	795.2	968.3	686.5	1274.4	719.5	625.7	2127.7	766		1486.2			3298.93	2795.06	1171.65	2744.61	3644.42	3697.02	1470.98	1088.16	2588.13
423	1243.15	954.221	614.761	1492.02	2765.56	1364.12	954.717	1317.71	2113.39	2232.63	1929.09			3274.98	869.921	2147.1	2685.4	2137.93	2076.58	3166.64	2147.59	3280.02			1155.2	951.6	652.7	1000.7	2049.3	692.6	852.1	1479.5	1118.2		967.9			3274.98	869.921	2147.1	2685.4	2137.93	2076.58	3166.64	2147.59	3280.02
424	752.824	1441.41	2060.3	2925.5	2137.67	1354.19	1885.57	1526.37	1326.79	902.282	3097.5			1374.62	1596.58	1093.37	3442.85	1476.43	4214.84	2455.84	1231.51	1654.54			1151.3	886.8	1192	909.4	3434.9	823.3	861.9	1693.8	972.5		1598.3			1374.62	1596.58	1093.37	3442.85	1476.43	4214.84	2455.84	1231.51	1654.54
425	822.268	2691.65	2493.72	2725.1	1463.62	2736.68	742.337	2862.83	2740.29	2639.96	2346.58			2535.94	2128.6	1169.25	3286.87	1830.59	2465.92	2773.84	2353.29	3229.15			1038	624.1	901.1	897.8	1632.2	436.1	1207	878.5	893		1610.7			2535.94	2128.6	1169.25	3286.87	1830.59	2465.92	2773.84	2353.29	3229.15
426	1019.45	2297.36	2139.24	970.818	2101.99	1592.03	1673.03	1728.43	2170.86	2089.69	2821.13			1196.91	2298.54	2543.87	3245.25	3797.43	3738.64	3357.06	2714.63	1073.71			881.8	739.3	889.2	1098.1	1805.6	792.5	372.1	1747	1036.6		1875.9			1196.91	2298.54	2543.87	3245.25	3797.43	3738.64	3357.06	2714.63	1073.71
427	905.172	884.199	1133.24	2375.81	1156.94	1833.61	1292.11	2480.1	1072.8	1146.37	2470.69			838.625	1283.2	640.529	2197.3	1601.69	2454.69	2700.26	734.416	2718.26			1165.9	970.2	1404.4	1186.2	1736.4	729.5	366.7	992.3	1122.5		1926.1			838.625	1283.2	640.529	2197.3	1601.69	2454.69	2700.26	734.416	2718.26
428	1801.92	1934.78	686.517	1292.28	2582.9	1642.76	854.72	1057.85	2116.36	2110.34	1551.48			2990.93	3500.16	2370.3	3438.73	3783.8	2215.22	2816.11	992.543	3536.66			1131.1	583.3	1118.1	697.9	1613.9	1901.4	830.7	1178.3	890		1273.4			2990.93	3500.16	2370.3	3438.73	3783.8	2215.22	2816.11	992.543	3536.66
429	2792.06	818.553	1462.55	1001.87	3140.94	1327.49	1005	2003.15	1118.96	2056.25	2281.84			2701.01	2946.58	2782.76	2300.03	1823.41	3560.19	1054.89	1248.11	2570.13			1082.8	842.5	924.8	802.1	1018.3	1554.9	1013.3	852.8	1420.3		1646.8			2701.01	2946.58	2782.76	2300.03	1823.41	3560.19	1054.89	1248.11	2570.13
430	1772.36	1052.57	1526.29	3229.12	1705.15	2293.05	1105.83	1828.68	1876.4	2207.11	1888.62			3444.01	2203	1055.8	3563.74	2447.75	1638.93	1550.09	3474.32	3328.08			906.5	842.4	927.1	1280.2	1555.7	1858.6	996.4	1611.3	1046		587.2			3444.01	2203	1055.8	3563.74	2447.75	1638.93	1550.09	3474.32	3328.08
431	2306.7	813.763	2251.04	2282.25	1666.25	2153.46	2362.84	984.113	840.682	666.204	2074.83			929.539	2449.24	1917.71	3495.87	2287.56	2245.28	1298.07	1952.47	2078.81			684.7	897.4	1108.3	673		735	1128.9	1214.8	672.1		1176.8			929.539	2449.24	1917.71	3495.87	2287.56	2245.28	1298.07	1952.47	2078.81
432	2903.37	2460.78	1635.87	1787.31	1917.53	1353.76	1960.3	2520.15	2307.77	1515.56	1468.08			2716.61	1761.72	704.607	4106.42	2697.37	3221.14	3079.11	844.818	1784.51			1482.5	686.3	702.5	846.5		1365.5	1045.5	248.4	533.2		1659.5			2716.61	1761.72	704.607	4106.42	2697.37	3221.14	3079.11	844.818	1784.51
433	1028.12	1309.87	2150.8	1199.8	1557.5	1963.36	905.42	2120.99	1686.32	1895.23	1835.78			980.488	1151.25	1352.9	3250.46	3316.52	1460.58	1770.72	3481.25	3188.77			487.1	1254.4	245.7	994		1726.1	683.5	2070.6	651.9		1457.3			980.488	1151.25	1352.9	3250.46	3316.52	1460.58	1770.72	3481.25	3188.77
434	1017.55	835.645	2117.6	824.828	1579.63	2357.87	893.282	1348.02	1218.37	2403.22	2855.4			1442.08	1183.87	2882.51	3730.3	4324.83	3794.79	2223.31	2874	2928			972.6	1022.6	848.1	897.7		711.7	1082.4	1935.8	881.2		560.8			1442.08	1183.87	2882.51	3730.3	4324.83	3794.79	2223.31	2874	2928
435	1116.31	1354.87	1697.8	1434.63	1213.5	834.835	1109.21	1779.88	1936.77	834.489	1486.74			2519.84	2306.47	1819.86	3405.45	1639.76	2166.59	3630.55	1514.83	1446.12			965.5	1107.1	1148.4	824.2		685.5	458	1422.3	827.1		1735.8			2519.84	2306.47	1819.86	3405.45	1639.76	2166.59	3630.55	1514.83	1446.12
436	1206.9	1355.2	2018.93	1426.79	1587.31	1157.04	1116.56	2605.28	2433.86	1071.31	2195.05			3190.26	820.624	1784.93	3682.82	2299.78	1351.08	3193.48	3891.15	2224.39			1049	830.4	1003	997.7		1274.9	911	1755.3	845.9		1229.5			3190.26	820.624	1784.93	3682.82	2299.78	1351.08	3193.48	3891.15	2224.39
437	931.679	597.998	1637.93	2606.93	1478.15	2197.57	2010.01	2379.61	2644.01	2065.09	1834.54			1023.92	1541.66	3237.24	1852.22	3270.6	3371.34	3492.98	1156.04	2925.28			1445.8	940.1	883.8	920.5		1984.2	903.1	1614.2	877		1151.6			1023.92	1541.66	3237.24	1852.22	3270.6	3371.34	3492.98	1156.04	2925.28
438	1076.18	2475.64	1712.83	2444.92	3181.32	1306.88	819.213	960.579	1775.58	1137.95	2864.98			2842.79	3028.08	3576.62	3307.84	4034.83	894.941	2517.61	1424.24	3378.45			423.6	797.5	509.8	1090.3		525.9	1028.1	1332.2	1178.2		1873.6			2842.79	3028.08	3576.62	3307.84	4034.83	894.941	2517.61	1424.24	3378.45
439	1250.58	1479.56	2057.98	3343.99	1117.55	670.367	1972.85	2480.76	1093.69	1871.37	2775.63			2371.62	2016.13	3815.68	3549.13	1056.13	3176.47	2682.26	2866.57	3218			1083.5	369.2	1032.3	1274.3		542.6	581.9	3410.1	885.1		1617.9			2371.62	2016.13	3815.68	3549.13	1056.13	3176.47	2682.26	2866.57	3218
440	3440.68	1648.01	1799.86	1557.17	2661.84	1185.24	1240.09	1390.38	2758.7	2340.22	2954.82			1015.33	1071.4	3513.21	3406.52	4511.28	3297.77	2779.62	2238.01	3477.62			1200.4	939.9	1128.7	901.2		744.7	830.9	1666.4	1247.6		581.2			1015.33	1071.4	3513.21	3406.52	4511.28	3297.77	2779.62	2238.01	3477.62
441	2336.59	975.277	786.184	1190.38	1362.3	2164.57	739.199	2312.31	2716.76	1646.77	2082.92			2062.05	1253.97	1575.77	3771.42	2600.43	2356.42	2883.41	919.878	1210.04			2154.2	817.1	1227.7	1679		605.9	1146.9	1715.6	951.4		1825			2062.05	1253.97	1575.77	3771.42	2600.43	2356.42	2883.41	919.878	1210.04
442	1167.67	1194.76	1327.45	1797.05	1445.29	895.817	747.952	766.201	2793.88	2146.91	2373.58			3250.54	915.502	877.765	1432.25	1496.25	3695.53	2073.19	3593.47	2867.39			1389.5	1217.5	1365.1	1698.9		1988	533.7	3500.9	1470.9		2119.1			3250.54	915.502	877.765	1432.25	1496.25	3695.53	2073.19	3593.47	2867.39
443	2396.53	1862.7	1888.29	784.037	2721.22	1195.06	1049.43	1329.27	1430.75	1745.19	3125.08			1973.36	1778.24	2335.61	3709.07	2359.48	4045.56	3126.1	3385.22	3342.53			1041.2	1033.2	1675.6	1117.1		1685.6	579.2	1998.6	852.6		817.3			1973.36	1778.24	2335.61	3709.07	2359.48	4045.56	3126.1	3385.22	3342.53
444	1045.05	858.271	1028.54	2441.37	2646.24	2277.56	594.53	2254.76	1159.33	1767.74	2260.12			1490.14	2533.96	2198.29	3591.57	2829.74	4372.15	1564.12	1191.71	2188.96			1133.9	680.3	2075.6	1469.6		1336.2	989.7	1661.5	1608.5		1825.3			1490.14	2533.96	2198.29	3591.57	2829.74	4372.15	1564.12	1191.71	2188.96
445	1409.04	1219.12	805.754	1738.42	2024.71	2053.71	777.844	1929.91	1505.65	2127.84	2463.01			1223.09	1172.89	1837.44	1056.13	4056.96	3112.39	3463.41	1747.85	1393.03			1141.5	923.7	797	1236.9		2433.7	687.3	2279.7	712.4		1803			1223.09	1172.89	1837.44	1056.13	4056.96	3112.39	3463.41	1747.85	1393.03
446	844.728	989.893	1591.28	1273.53	1608.45	1383.13	1123.91	1104.67	514.104	757.448	3625.15			3110.49	3241.37	810.963	2199.28	2631.89	4440.1	3748.05	855.883	1868.99			1069.6	844.1	1313.9	957.2		1322.7	891.1	1692.8	847.9		431.7			3110.49	3241.37	810.963	2199.28	2631.89	4440.1	3748.05	855.883	1868.99
447	2061.29	1101.86	1393.93	1727.94	1556.02	2232.49	2389.35	1176.92	2070.37	2084.57	1322.34			2992.82	1642.65	1397.49	1508.06	2716.2	3760.68	1325.65	1993.84	3400.49			950.1	887.9	1053.6	536.7		649.4	999.5	3124.3	1391.9		2330			2992.82	1642.65	1397.49	1508.06	2716.2	3760.68	1325.65	1993.84	3400.49
448	1455.44	736.474	1375.35	2106.78	776.77	1501.89	1413.91	3053.66	2156.66	2201	2637.65			1730.26	3036.84	3294.47	1440.59	1919.28	4006.92	2240.57	3595.7	3185.8			914.2	416.9	1226.8	967.6		1506.6	557.5	919.5	914.1		1456.4			1730.26	3036.84	3294.47	1440.59	1919.28	4006.92	2240.57	3595.7	3185.8
449	2003.9	2360.28	1495.9	1355.86	2281.26	1565.33	2262.85	2151.7	1862.86	2261.86	3498.65			2522.15	1033.66	1716.31	2069.31	2988.7	2633.63	2514.64	2222.24	1352.65			1198.7	474.1	964.8	1164.1		1298.7	990.7	1932.4	1476		1629.9			2522.15	1033.66	1716.31	2069.31	2988.7	2633.63	2514.64	2222.24	1352.65
450	1222.5	1985.32	1021.52	1061.32	1530.01	1973.94	817.314	1597.14	2354.09	1057.77	2740.37			1046.46	2302.34	1479.57	3282.08	2653.61	2223.15	3060.78	1901.03	1782.04			1522	1231.7	630.8	1031.8		1619.8	1301.7	1251.2	1408.5		1871.2			1046.46	2302.34	1479.57	3282.08	2653.61	2223.15	3060.78	1901.03	1782.04
451	861.574	701.628	2102.57	1407.38	1928.67	1154.59	1985.24	1901.34	1544.21	1892.75	2702.47			820.871	970.001	968.019	4593.77	2830.9	3299.92	3154.34	1197.24	1628.45			1557.3	849.2	1193.2	939.8		1606.6	372.6	962.9	1605.2		1892.9			820.871	970.001	968.019	4593.77	2830.9	3299.92	3154.34	1197.24	1628.45
452	2368.96	1451.89	2179.86	1517.79	1755.68	984.458	1341.16	2766.05	915.99	1030.68	3366.11			2320.26	1868.58	1270.57	3897.59	2533.71	3463.99	1526.06	1467.59	3318.74			907.7	887.7	1262	1320		3968.3	762.6	1575.3	928		2583.3			2320.26	1868.58	1270.57	3897.59	2533.71	3463.99	1526.06	1467.59	3318.74
453	1685.41	1247.61	1486.9	2387.29	1693.83	2332.88	1668.9	3007.17	2265.33	1871.12	2439.23			1443.98	2705.22	706.423	3273.41	818.394	2388.71	2878.46	2041.73	1657.52			1843.5	649.7	1048.7	1995.1		1224.8	779.2	805.6	1148.4		1448.5			1443.98	2705.22	706.423	3273.41	818.394	2388.71	2878.46	2041.73	1657.52
454	1332.99	1741.56	1019.21	1543.05	1756.76	623.91	622.11	2271.6	2056.5	1998.61	3700.29			947.706	2453.78	1248.19	1415.32	1536.79	4790.8	2207.95	1110.38	3906.76			1771.7	929	1070.1	1564		1565.8	870	999.6	914.4		182.6			947.706	2453.78	1248.19	1415.32	1536.79	4790.8	2207.95	1110.38	3906.76
455	1033.41	2024.71	1248.35	3085.94	1041.42	1816.84	1303.67	2566.22	1180.14	1435.3	2571.26			2112.66	1087.92	1494.76	1748.76	1229.37	4119.8	1487.91	1733.32	3258.3			1194.6	822.2	1116.1	1076.1		1061	1030.3	1599.7	1558		147.2			2112.66	1087.92	1494.76	1748.76	1229.37	4119.8	1487.91	1733.32	3258.3
456	953.726	1462.21	2026.69	1052.32	2151.79	2164.57	914.008	2595.12	1513.99	811.451	3053.66			2913.97	816.578	1607.97	2565.25	1720.52	2812.15	3200.5	4061.01	3065.49			1876.6	1006.3	625.7	2282.7		1058.9	1259.7	2135.8	982.5		1953.4			2913.97	816.578	1607.97	2565.25	1720.52	2812.15	3200.5	4061.01	3065.49
457	1636.36	778.009	1639.58	1049.92	1004.59	1676.18	741.511	1242.82	1119.29	2431.22	3513.67			2721.24	1316.4	3017.51	3718.74	2740.97	2160.14	2061.96	2145.61	2510.51			1828.5	776.4	920.3	1658.2		880	913.1	1455.9	1101.5		1767.2			2721.24	1316.4	3017.51	3718.74	2740.97	2160.14	2061.96	2145.61	2510.51
458	2625.76	1039.36	1571.29	1871.04	1336.29	1127.46	1954.93	1690.28	2678.11	1008.31	3303.52			2820.57	2196.89	2307.38	1692.69	1790.87	2886.14	3322.3	996.012	1587			1705.9	1174.7	824.2	1296		702.9	678.8	1710.8	2536.3		1734.1			2820.57	2196.89	2307.38	1692.69	1790.87	2886.14	3322.3	996.012	1587
459	2679.93	2304.47	868.179	2922.45	1778.64	1589.25	958.598	1887.88	2290.68	1106.16	2789.17			1503.51	2723.14	1558.84	3004.39	1166.61	4654.96	3428.07	1139.36	3538.31			1467.2	1088.9	1066.5	1220		960	996	1689.3	1103		1612.3			1503.51	2723.14	1558.84	3004.39	1166.61	4654.96	3428.07	1139.36	3538.31
460	2365.07	1160.33	1437.11	1887.14	2047	789.019	783.376	2809.4	2496.04	1060.41	1355.78			2597.46	1799.95	1553.64	1380.23	1369.58	2363.03	3283.49	3081.84	3679.51			1109.1	1228.3	796.9	1187.3		1352.1	941.4	788.5	822.3		1603			2597.46	1799.95	1553.64	1380.23	1369.58	2363.03	3283.49	3081.84	3679.51
461	1031.18	1485.58	1264.62	1297.64	1431	1089.44	1877.31	1747.42	1734.62	2152.7	2412.39			1172.14	1149.93	1354.96	1717.13	3460.94	3391.49	1538.61	1897.72	3064			1943.3	1092.2	914.2	1842.6		1359.6	1341.7	817.1	1180.3		1696.1			1172.14	1149.93	1354.96	1717.13	3460.94	3391.49	1538.61	1897.72	3064
462	2299.26	2278.62	2072.27	2307.44	2412.06	703.902	1392.36	989.976	1687.23	1839.08	1915.71			2328.76	1899.46	700.808	2482.84	2738.58	5741.48	3087.45	2077.41	2125.71			1918.3	1161.1	624.8	990.7		1334.2	761.7	1420.2	1752.9		311.8			2328.76	1899.46	700.808	2482.84	2738.58	5741.48	3087.45	2077.41	2125.71
463	2709.24	971.479	1081.3	1334.64	1399.87	2194.79	797.496	2575.97	1235.96	2401.49	3175.78			3168.71	2766.65	3407.59	2910.41	2901.08	4829.61	1878.81	1241.01	1468.34			1918.3	1057.2	1113.9	1310.8		3323.3	866.7	1246.4	796.1		1743.5			3168.71	2766.65	3407.59	2910.41	2901.08	4829.61	1878.81	1241.01	1468.34
464	1473.94	1925.12	1849.98	1456.76	2210.58	893.36	945.221	2326.43	2177.72	887.089	2642.03			2639.32	1070.25	1595.91	3288.28	3998.17	4323.1	1424.08	1640.84	2045.28			1451.5	723.3	996.7	1494.9		2431.4	969.5	576.6	1299		1484.8			2639.32	1070.25	1595.91	3288.28	3998.17	4323.1	1424.08	1640.84	2045.28
465	2622.37	2043.86	934.238	1158.18	721.116	2450.04	755.714	1355.78	2412.97	1600.77	3003.86			3454.33	1287.66	2293.83	2238.84	3472.42	2541.97	1950.57	1751.57	3020.98			1044	881	755.4	932.6		1136.2	665.3	800.9	1821.5		1573.9			3454.33	1287.66	2293.83	2238.84	3472.42	2541.97	1950.57	1751.57	3020.98
466	1007.4	856.702	1639.58	1122.26	2018.18	2056.28	1218.04	2547.97	1704.57	1477.33	3602.94			2228.02	1353.48	1693.85	1634.39	1182.88	5496.15	2902.24	1028.88	1719.03			1379.1	939.1	1134	663.6		456.1	606.2	1522.2	1258.5		1250.5			2228.02	1353.48	1693.85	1634.39	1182.88	5496.15	2902.24	1028.88	1719.03
467	1514.73	1993.08	1756.26	1456.93	1763.53	632.454	2171.11	1087.74	1725.29	1981.6	3577.83			3245.17	811.458	810.302	3560.94	1384.36	4524.33	3266.23	1711.93	3571.84			1599	759.8	1037.1	1061.7		1047.4	976.5	1581	2143.7		1420.2			3245.17	811.458	810.302	3560.94	1384.36	4524.33	3266.23	1711.93	3571.84
468	2383.16	899.062	925.816	2769.19	1528.03	1939.01	1519.93	1952.37	881.969	674.379	2617.75			2287.89	1922.91	2013.41	1307.07	2512.24	3170.11	885.114	1053.98	3459.37			2339.3	1102.9	690.2	991.6		714.2	1424.6	1700	1451.6		1289.9			2287.89	1922.91	2013.41	1307.07	2512.24	3170.11	885.114	1053.98	3459.37
469	2457.23	1123.33	1094.27	1231.01	1169.41	1296.63	733.75	2926.91	2437.49	1765.84	1982.1			2235.45	1033.91	1412.1	2805.46	1794.17	4401.95	1738.19	2273.85	1970.22			1770	723.7	623.4	1622.7		880.1	941.3	1925.8	1626.5		2344			2235.45	1033.91	1412.1	2805.46	1794.17	4401.95	1738.19	2273.85	1970.22
470	1870.54	1520.35	1532.98	2013.39	1427.04	882.253	2726.91	937.954	1332.99	2441.45	3319.63			1904.33	1932.57	2693.41	2515.63	1830.34	4503.44	3127.75	3473.99	2937.25			1155.3	2300.5	831	1177.3		1433.8	907.3	1124.2	1683.7		1730.1			1904.33	1932.57	2693.41	2515.63	1830.34	4503.44	3127.75	3473.99	2937.25
471	1847.5	782.633	1778.06	1429.52	2067.48	1318.73	1170.32	2609.33	1576.17	1619.27	2894.04			1885.34	2451.3	849.442	1416.48	4116.41	4706.08	1535.06	2079.8	2455.1			1641.9	1592.8	1260.7	1258.3		1113.5	1064.6	1015.8	1946.4		1587.2			1885.34	2451.3	849.442	1416.48	4116.41	4706.08	1535.06	2079.8	2455.1
472	1311.93	1291.87	1397.15	2468.62	1585.25	2367.06	2315.36	1395.33	724.832	1299.46	2378.95			1191.13	1269.83	841.02	1476.68	3326.92	2113.16	2603.32	1809.04	3670.1			925.2	911	713.4	1194.6		546.6	984.4	692.8	2454.7		2547.7			1191.13	1269.83	841.02	1476.68	3326.92	2113.16	2603.32	1809.04	3670.1
473	938.284	976.021	1885.57	3421.44	863.72	435.52	773.137	853.894	2522.46	1784.25	2374.41			2618.43	3277.71	2486.73	1959.82	4251.26	2801.58	1906.31	1999.12	1179.66			1183.3	759.6	733.9	883.3		860.6	519.8	1649.5	1636.2		2044.7			2618.43	3277.71	2486.73	1959.82	4251.26	2801.58	1906.31	1999.12	1179.66
474	782.138	2234.53	875.859	1093.52	936.633	2575.21	1093.03	2987.51	1009.71	804.763	1032.5			2957.48	1911.43	3157.31	2718.59	1969.15	4221.53	3559.28	764.143	2156.51			652.2	927.1	878.7	1485.4		672.6	1156.4	1960.5	1405.7		1888.2			2957.48	1911.43	3157.31	2718.59	1969.15	4221.53	3559.28	764.143	2156.51
475	817.975	1125.89	2450.46	2349.14	1753.2	1078.23	2606.44	2102.08	2311.4	1143.56	2243.11			1989.63	1177.92	2744.69	1874.11	3216.52	4834.98	2606.95	1225.57	3730.13			914.5	966.1	1087.4	1471.8		668.8	620.5	1233.5	856.5		1435			1989.63	1177.92	2744.69	1874.11	3216.52	4834.98	2606.95	1225.57	3730.13
476	907.319	2509.66	1248.68	941.175	1292.11	1473.91	1204.67	2575.64	1797.55	2186.05	3191.89			969.34	1778.98	3818.32	3419.07	1735.71	4568.84	3219.49	1371.23	1597.4			1238.5	1150.4	832.5	938		1919.1	873	579.8	1083.4		1975.4			969.34	1778.98	3818.32	3419.07	1735.71	4568.84	3219.49	1371.23	1597.4
477	1166.77	1909.02	1504.74	1671.87	2696.03	530.036	1422.33	1063.71	1250	951.083	1538.76			1469.33	2698.45	1400.87	3603.96	2661.87	3948.46	1162.4	3618.24	1651.07			2472.5	1798.5	1416.3	1222.8		1022.6	826.9	840.8	2162.4		1075.4			1469.33	2698.45	1400.87	3603.96	2661.87	3948.46	1162.4	3618.24	1651.07
478	1713.57	760.008	1559.16	1676.41	2180.77	1746.14	2009.18	1947	2061.86	830.608	1454.12			1348.77	1910.77	3095.3	1895.08	3095.13	3113.14	3643.26	2977.47	1016.08			1015.3	2140.2	1242.7	1008.7		1132.2	715.4	928.9	991.6		1904.6			1348.77	1910.77	3095.3	1895.08	3095.13	3113.14	3643.26	2977.47	1016.08
479	2005.38	2295.05	1606.47	1053.14	2333.78	679.872	860.5	1553.05	2258.55	1403.59	2447.07			1235.06	1369.66	2143.05	1901.44	3020.24	5285.75	1175.53	2312.41	3001.25			1723.1	768.8	897.5	1033.9		1691.4	464.2	955.3	801.8		2183.8			1235.06	1369.66	2143.05	1901.44	3020.24	5285.75	1175.53	2312.41	3001.25
480	2767.37	1627.94	2002.91	2531.79	1296.74	949.536	1061.32	877.675	960.084	2194.89	1402.84			2287.64	1413.51	830.45	1217.15	2538.75	1680.55	1143.49	3580.84	3371.1			1364.5	542	870.5	1487.8		2526.4	509.6	530	1097.2		2194.5			2287.64	1413.51	830.45	1217.15	2538.75	1680.55	1143.49	3580.84	3371.1
481	1416.96	1064.13	896.75	2637.57	1841.97	1960.59	1226.96	1632.73	2289.93	1696.56	2667.05			1391.96	2842.04	1392.2	3353.67	4373.47	5888.62	2360.22	2295.24	2714.55			721.4	1359.8	932.3	1306.8		1628.4	1057.2	388.8	1149		2058.2			1391.96	2842.04	1392.2	3353.67	4373.47	5888.62	2360.22	2295.24	2714.55
482	1688.8	1693.67	2137.67	1366.59	1674.43	1075.66	953.148	2893.88	2362.1	969.828	2100.76			1717.22	1627.54	1670.97	2527.68	2494.82	4665.37	2458.57	1428.54	1708.88			1273.9	806.7	716.8	974.8		1140.3	905	1663.7	1686.6		938.8			1717.22	1627.54	1670.97	2527.68	2494.82	4665.37	2458.57	1428.54	1708.88
483	1688.8	1760.88	1098.72	1536.12	1778.64	1336.14	1848.25	1063.63	1970.12	2014.55	3250.43			2285.33	3046.83	2104.9	1733.81	1905.73	2435.94	2075.34	2052.14	2673.26			745.1	1354.8	871.5	581.6		1827.4	886.2	1572.8	1159.1		1316.9			2285.33	3046.83	2104.9	1733.81	1905.73	2435.94	2075.34	2052.14	2673.26
484	3043.42	3003.7	986.755	2287.79	1408.13	2635.55	694.857	2584.22	1340.17	847.206	3234.91			2802.41	1677.66	2586.97	1441.5	1582.04	2745.93	2115.97	2878.38	1649.75			1523.7	793.5	948	737.3		1109.4	824.7	1472.8	1098.7		1504.8			2802.41	1677.66	2586.97	1441.5	1582.04	2745.93	2115.97	2878.38	1649.75
485	280.172	1056.94	1419.19	1184.6	946.212	1300.69	929.366	1494.17	1245.21	2086.22	1934.54			3059.38	3225.68	1673.86	3601.07	1942.89	4410.96	2741.96	3007.85	1605.82			1648.5	1693.2	773.4	958.1		1195.5	714.2	1622.6	1529.8		1073			3059.38	3225.68	1673.86	3601.07	1942.89	4410.96	2741.96	3007.85	1605.82
486	1148.27	2635.09	1639.91	937.872	1709.52	759.97	2084.24	974.782	2429.23	1192.78	2035.19			761.17	1063.39	1088.99	2108.12	4026.57	3170.61	4062.24	1068.35	3929.71			1162.1	925.7	962.1	1008		1633.1	875.2	701	1487.8		1830			761.17	1063.39	1088.99	2108.12	4026.57	3170.61	4062.24	1068.35	3929.71
487	2301.66	3338.7	1765.59	1809.35	980.232	2958.29	1702.67	2560.44	2453.76	1331.66	2820.39			2060.23	2618.51	1718.04	2863.84	4694.6	2384.91	1495.59	2112	2107.05			1278	670.5	1053.1	980.8		1737.4	1573.7	1254.3	1023.3		1304.9			2060.23	2618.51	1718.04	2863.84	4694.6	2384.91	1495.59	2112	2107.05
488	2798.92	2749.95	910.705	1659.73	2283.16	1656	792.79	2165.25	1058.92	2095.31	3171.82			1252.08	1009.55	2739.65	3548.14	3154.51	4356.54	3154.84	897.253	3492.15			1033.7	467	892.7	530.2		1495.5	1279.7	853.6	1405.9		1671.4			1252.08	1009.55	2739.65	3548.14	3154.51	4356.54	3154.84	897.253	3492.15
489	1496.07	966.69	1278.4	1983.5	1864.35	2234.41	1032.5	2174.08	1833.96	949.514	1814.56			1069.67	2269.39	2292.84	1372.14	1811.35	4726.64	1501.12	1199.31	3155.99			1261.8	1281.9	1237.9	841.6		1197.2	1214.7	846.2	1385		1251.1			1069.67	2269.39	2292.84	1372.14	1811.35	4726.64	1501.12	1199.31	3155.99
490	2870.67	1524.47	1902.66	3442.91	2269.37	2696.1	2033.54	2705.03	1532.82	1796.97	2939.21			1730.1	1625.39	1575.85	3153.1	2690.77	5246.44	3244.35	1646.28	1501.86			975.1	857.7	818.1	1236.8		1295.9	971.7	963.3	1462.8		1549.6			1730.1	1625.39	1575.85	3153.1	2690.77	5246.44	3244.35	1646.28	1501.86
491	2634.02	950.01	869.583	2944.41	1874.34	3151.59	2992.06	2086.88	2187.79	1530.17	1548.5			1425.48	1676.18	1968.16	3648.46	3053.76	3350.87	3456.64	2295.73	1167.93			1119.4	1336.1	1063.8	1748.2		2383.8	814	1193.5	683.5		1321.5			1425.48	1676.18	1968.16	3648.46	3053.76	3350.87	3456.64	2295.73	1167.93
492	2768.28	1268.17	1705.64	1893.33	1976.57	1309.98	2005.63	1277.17	712.693	2126.11	2668.95			1304.76	2221.25	1126.31	3264.33	2779.29	2498.04	1563.21	1538.53	3934.25			1203.5	898.9	630.7	1037.9		1714.1	1474.7	1503.3	1148.4		688.9			1304.76	2221.25	1126.31	3264.33	2779.29	2498.04	1563.21	1538.53	3934.25
493	1795.48	1446.36	1948.82	941.587	1542.97	849.68	1817.53	2730.46	1037.62	1170.23	1567.74			2875.73	2064.28	1789.63	1256.62	3835.66	4305.51	1636.46	2688.54	4664.54			945.6	780.2	873.8	1099.2		1302.8	1018.3	952.4	937.9		2044.6			2875.73	2064.28	1789.63	1256.62	3835.66	4305.51	1636.46	2688.54	4664.54
494	3033.76	2462.18	1345.29	1570.39	1333.65	2300.95	957.194	1229.77	1804.23	2244.1	1293.93			2579.95	2320.42	1928.11	1811.43	1801.86	5826.86	2455.18	1250.26	2378.47			915.7	1003.5	1280.4	1191.4		1845.3	1046.3	665.1	1451.1		1718.5			2579.95	2320.42	1928.11	1811.43	1801.86	5826.86	2455.18	1250.26	2378.47
495	1376.83	817.727	969.002	2699.99	2276.72	2824.04	1030.19	1905.63	2292.66	2325.52	1161.23			1031.77	2001.93	2410.43	2500.1	4107.66	3694.05	1449.1	1127.47	3825.42			850	997.4	939.5	1193.6		1250.8	1300.9	2994	1113.4		1746.1			1031.77	2001.93	2410.43	2500.1	4107.66	3694.05	1449.1	1127.47	3825.42
496	1507.3	966.029	2469.94	2711.55	1909.85	2355.95	2448.56	1504.82	2469.28	2157.24	3551.66			3291.49	1031.35	1944.46	2114.89	3503.13	4459.43	2995.47	605.765	3079.45			686.8	1467.5	1125.6	885.7		1123	1126.2	852.7	1640.8		1376.9			3291.49	1031.35	1944.46	2114.89	3503.13	4459.43	2995.47	605.765	3079.45
497	1040.84	2468.29	2594.3	3091.23	1032.83	1515.24	961.901	1072.05	1404.16	1625.96	2300.25			1335.97	3503.79	2503.49	1387.58	2097.06	2986.38	3380.01	1099.56	1735.22			1380.5	1341.2	890.5	1236.6		1138.7	1110	2564.4	820		1942.4			1335.97	3503.79	2503.49	1387.58	2097.06	2986.38	3380.01	1099.56	1735.22
498	2895.94	1274.44	1765.18	1805.22	2232.21	2101.99	1001.7	3483.78	2205.79	1300.12	1477.49			1040.19	3627.74	1323.09	2489.12	2694.73	4831.01	1666.43	447.883	3366.56			2047.7	531.9	903.7	897		1712.2	2387.6	1332.2	1282.9		2123.3			1040.19	3627.74	1323.09	2489.12	2694.73	4831.01	1666.43	447.883	3366.56
499	2795.2	1321.43	1335.3	3260.09	1641.07	1611.25	1719.6	2024.38	1324.65	1229.85	3075.21			2398.37	2119.52	901.794	1589.06	2837.5	4210.47	1635.3	1892.11	2769.87			1651.9	813.4	613.9	776.4		901	641.4	1294.7	1686.6		2901.8			2398.37	2119.52	901.794	1589.06	2837.5	4210.47	1635.3	1892.11	2769.87
500	1601.43	1671.29	2675.8	1194.51	3032.85	1780.31	766.779	3124.67	2314.87	1059.75	2023.22			3368.78	2056.18	1108.39	1723.66	2322.07	5760.22	921.53	2815.87	2072.53			1440.2	698.4	1109.6	1289.3		1096.2	746.2	890.3	1515.4		882.5			3368.78	2056.18	1108.39	1723.66	2322.07	5760.22	921.53	2815.87	2072.53
501	1236.95	2327.92	1796.88	2720.64	2089.77	2289.95	1321.92	1178.24	1130.68	1185.67	2470.11			3486.95	1328.46	1049.68	3026.6	2259.4	3124.45	3317.34	1298.81	2555.1			442.2	740.5	465.6	1138.9		1215.7	467.4	1110	1113.9		882.5			3486.95	1328.46	1049.68	3026.6	2259.4	3124.45	3317.34	1298.81	2555.1
502	2064.59	1397.39	1349.01	1519.52	1607.87	1473.8	1060.82	2373.74	1905.63	837.545	2378.04			2102.09	2526.36	1042.09	1226.06	2150.98	4987.41	2220.67	2844.19	2947.08			1084.6	791.9	1248.8	831.1		1211.9	601.5	794.8	1239		1022.6			2102.09	2526.36	1042.09	1226.06	2150.98	4987.41	2220.67	2844.19	2947.08
503	2194.15	887.337	1412.09	815.085	2327.26	1845.14	921.605	1418.37	1356.93	2620.97	3392.87			1728.03	2656.83	918.144	3304.21	2254.36	3732.86	1372.06	1157.28	4098.33			975.3	562	1509.2	900.2		1907.8	906.2	1949.7	1395.5		1346.8			1728.03	2656.83	918.144	3304.21	2254.36	3732.86	1372.06	1157.28	4098.33
504	1820.17	865.785	2315.7	1842.05	1995.89	1015.96	1321.92	1587.07	2610.73	2017.03	2739.88			647.878	1652.72	2131	837.221	2857.65	1625.81	3204.55	2086.41	1412.68			896.3	736.2	1963.4	869.1		2205.5	797	2394.8	563.6		1214.4			647.878	1652.72	2131	837.221	2857.65	1625.81	3204.55	2086.41	1412.68
505	2624.6	1693.42	1503.01	1503.25	806.662	844.02	1672.78	2990.24	2535.01	2237.17	1356.6			2829.41	771.327	1992.52	1423.33	3352.6	2304.82	3180.52	2608.03	1576.92			954.5	822.5	2442.1	1043.7		1846.2	911.4	1751.5	1037.3		1693.8			2829.41	771.327	1992.52	1423.33	3352.6	2304.82	3180.52	2608.03	1576.92
506	1053.31	887.089	1458.83	1688.8	1752.05	3007.31	2424.86	2612.88	1635.95	855.793	2549.96			1009.8	1247.37	2537.1	3112.23	3166.48	3874.97	3551.77	4222.85	1924.89			930.4	1141	2393.2	898.6		1440.7	850.2	2014	1068.2		1077.8			1009.8	1247.37	2537.1	3112.23	3166.48	3874.97	3551.77	4222.85	1924.89
507	2819.07	2083.25	1814.89	2861.09	2450.62	2216.58	1251.73	2658.79	1788.79	2008.11	1557.67			815.669	1490.22	1768.25	1601.28	3455.24	3441.2	2284.75	4412.44	4385.94			554.6	535.5	2016.7	875.7		2203.1	785.4	1353.5	1696		1933.8			815.669	1490.22	1768.25	1601.28	3455.24	3441.2	2284.75	4412.44	4385.94
508	2527.66	1201.94	987.498	1657.25	1298.8	2315.15	1765.26	2233.37	2611.97	3046.22	2283.41			3026.1	2740.72	1039.94	2147.26	2412.41	3132.38	1502.52	3218.34	1622.34			1326.3	1685.4	2565.6	820.9		1149.9	959.8		1274		1604			3026.1	2740.72	1039.94	2147.26	2412.41	3132.38	1502.52	3218.34	1622.34
509	2674.4	896.089	2129.49	2887.44	1294.18	1715.17	1828.51	1191.04	1749.08	1933.38	1021.27			1410.95	3199.01	963.973	1446.04	2412.99	3826.82	2404.89	2055.69	2375			1233	1143.7	2152.4	1107.7		712.4	609.4		1363.5		1889.9			1410.95	3199.01	963.973	1446.04	2412.99	3826.82	2404.89	2055.69	2375
510	1305.16	1536.37	1869.3	2806.76	2012.73	756.66	1420.35	1315.98	2224.29	736.474	1023.09			3496.61	754.482	1701.77	2633.96	4290.31	4068.6	2219.76	3029.65	3869.52			988.7	1022.8	598.7	677.8		2830	680.6		1081.5		1342.9			3496.61	754.482	1701.77	2633.96	4290.31	4068.6	2219.76	3029.65	3869.52
511	2692.81	2323.87	2726.83	2119.01	2086.88	1788.86	822.764	1013.26	1192.78	1170.73	2876.37			3194.64	1311.45	1382.05	2055.52	2175.26	2142.31	3323.2	2566.99	1843.14			906.8	830.3	1782.6	684.1		1849.5	901		1676.1		848.5			3194.64	1311.45	1382.05	2055.52	2175.26	2142.31	3323.2	2566.99	1843.14
512	2973.64	2511.89	1676.24	1103.6	2161.2	1726.49	1503.67	3197.5	2769.6	2157.65	2907.25			3049.64	2917.85	1934.47	3530.55	3535.01	3674.14	1400.63	4394.03	3149.14			958.5	742	850.3	779.3		1119.9	856.5		1239.8		1203			3049.64	2917.85	1934.47	3530.55	3535.01	3674.14	1400.63	4394.03	3149.14
513	1152.48	1505.57	2282.5	1725.29	1683.76	1248.46	840.022	2603.96	706.5	2307.27	2051.46			2801.09	1846.69	2196.81	1142.09	1809.78	4497.99	1052.99	1312.19	1857.26			1385.2	1010.9	965.4	632.3		2195.3	353		743.7		1400.5			2801.09	1846.69	2196.81	1142.09	1809.78	4497.99	1052.99	1312.19	1857.26
514	2582.99	763.806	854.72	2776.46	1615.31	677.309	1030.6	2588.68	2296.62	1248.35	2642.27			1672.21	1253.56	3736.65	2524.3	2822.64	3658.29	3247.4	2457.33	3228.99			1300.9	1244.8	1026.9	856.6		1132.5	691.2		478.3		1114.1			1672.21	1253.56	3736.65	2524.3	2822.64	3658.29	3247.4	2457.33	3228.99
515	2753.75	1055.04	1889.29	2126.11	672.81	1914.02	1889.45	1433.48	1936.27	713.189	1348.1			2493.33	3111.07	759.023	3018.26	1344.89	3697.84	3577.2	1714.16	1959.57			909.3	419.2	884	852.8		1207.1	732.8		898.4		1747.2			2493.33	3111.07	759.023	3018.26	1344.89	3697.84	3577.2	1714.16	1959.57
516	1509.2	2009.6	1543.05	1634.88	1988.37	1613.07	1878.14	840.848	2078.71	771.568	2451.28			675.293	3083.99	1980.13	2102.84	2669.22	2910.83	1102.78	1944.13	3968.85			1520.8	1028	935.1	915.6		679.1	1003.6		1113.8		788.3			675.293	3083.99	1980.13	2102.84	2669.22	2910.83	1102.78	1944.13	3968.85
517	2075.57	1210.86	912.687	874.785	1971.12	2917.39	829.865	2876.04	1728.35	1719.84	1157.68			2261.13	1729.35	1937.94	1097.41	2151.8	2534.12	1596.41	1189.81	592.058			1682.2	920.3	2097.6	1071.1		379	819.5		724.8		1010.9			2261.13	1729.35	1937.94	1097.41	2151.8	2534.12	1596.41	1189.81	592.058
518	2944.33	862.812	1150.09	1592.93	1837.76	1076.62	2074.5	1912.41	633.753	823.424	2640.54			1233.58	1133.5	1472.47	3046.33	1182.46	2899.93	659.604	3766.13	1670.23			2246.7	1632.5	1949.6	950.7		671.2	787.4		830.8		2101			1233.58	1133.5	1472.47	3046.33	1182.46	2899.93	659.604	3766.13	1670.23
519	1176.18	1596.07	864.381	2938.14	1523.9	2666.3	1306.56	659.103	1330.51	1408.95	1240.09			3154.59	2583.83	3466.14	3332.45	2831.89	2356.75	1516.31	1509.71	3081.34			1258.3	882.4	2174.9	1335.5		741.3	749.8		1167.8		2111			3154.59	2583.83	3466.14	3332.45	2831.89	2356.75	1516.31	1509.71	3081.34
520	1817.28	2304.3	1589.13	2501.98	2020.74	992.895	1995.39	1386.66	2549.79	1728.27	3249.19			1707.64	1438.69	1170.66	2163.12	2716.36	3422.62	1884.76	1630.84	3505.11			1123.8	662.3	845.8	1457.3		1889.3	820.4		663		2349.7			1707.64	1438.69	1170.66	2163.12	2716.36	3422.62	1884.76	1630.84	3505.11
521	2896.6	1409.45	2332.21	2342.95	1435.79	2057.13	2306.86	948.441	1114.33	706.83	1915.05			1533.32	650.438	881.564	3414.37	2592.09	3985.95	3790.74	3629.72	3596.44			1127.8	527.2	1393.3	1800.2		416.6	910.9		511.5		1484.3			1533.32	650.438	881.564	3414.37	2592.09	3985.95	3790.74	3629.72	3596.44
522	4689.61	957.772	1592.76	3338.78	1999.19	1210.55	1093.44	2036.84	2084.74	2160.7	2535.92			2901.83	3055.33	3282.66	1400.79	2319.93	4193.04	2365.92	2338.42	4291.72			488.6	701.2	687.3	900		1694	763.6		606.3		859.9			2901.83	3055.33	3282.66	1400.79	2319.93	4193.04	2365.92	2338.42	4291.72
523	1113.51	885.85	2225.94	2021.07	1820.34	2165.53	1598.87	1044.72	1120.61	772.642	3086.69			1928.03	2081.78	528.889	2600.1	3126.26	2716.36	1709.12	1068.59	3053.1			933	1118.9	914.7	1241.4		953.5	432		1093		2263.7			1928.03	2081.78	528.889	2600.1	3126.26	2716.36	1709.12	1068.59	3053.1
524	2384.07	1259.99	1188.4	2899.33	2308.68	1955.25	2493.81	1224.98	2681.83	1158.43	1358.34			3722.04	2370.54	2088.14	3681.25	3642.52	4169.76	2096.56	1999.21	1818.54			1098.8	849.8	590.7	1067.3		2465.1	458.6		798		1883.9			3722.04	2370.54	2088.14	3681.25	3642.52	4169.76	2096.56	1999.21	1818.54
525	992.866	1360.15	2149.06	992.453	1918.1	1620.65	2736.9	2612.47	1337.28	2121.98	3261.25			3156.98	2598.28	2507.7	1951.48	3016.28	3949.94	3232.54	2160.39	1420.44			569.3	720	466	750.1		3134.5	598.1		601		2041.6			3156.98	2598.28	2507.7	1951.48	3016.28	3949.94	3232.54	2160.39	1420.44
526	1495.33	873.712	1341	2950.52	2057.24	732.737	1359.24	2101.83	1600.03	1372.7	1177.25			1675.43	2391.52	1036.56	1649.67	3749.95	3623.44	1410.45	1186.59	3717.33			532.2	896.1	1094.1	509.5		3727.6	811.8		1084.2		1811.6			1675.43	2391.52	1036.56	1649.67	3749.95	3623.44	1410.45	1186.59	3717.33
527	1797.38	1318.12	779.165	1019.62	1453.05	876.486	1364.37	2421.31	2000.6	1998.04	2035.19			1096.67	854.644	1571.39	3194.55	2443.46	2180.87	2326.12	2768.39	1325.98			1562.6	806	1125.1	1006.2		2505.2	535.7		747		1466			1096.67	854.644	1571.39	3194.55	2443.46	2180.87	2326.12	2768.39	1325.98
528	3112.86	2245.67	1587.73	1908.03	741.346	2364.82	1030.52	1370.81	2071.36	750.264	2505.12			3029.65	2654.1	1554.13	1876.17	3167.3	3839.38	974.873	3511.06	3844.66			1533.1	1051.9	1672.4	1044.7		1710	226.3		558.4		2014.5			3029.65	2654.1	1554.13	1876.17	3167.3	3839.38	974.873	3511.06	3844.66
529	3494.02	1686.73	909.549	2173.75	1034.4	2526.51	1146.2	2227.67	1209.21	1448.84	2371.43			1092.21	1275.69	1554.71	3596.77	2086.57	1932.49	3297.61	1638.77	2029.43			1406	746.3	1902.5	768.7		1748	1267.9		397.5		1274.6			1092.21	1275.69	1554.71	3596.77	2086.57	1932.49	3297.61	1638.77	2029.43
530	2203.07	2490.92	1254.95	2880.5	1544.87	967.478	773.633	973.296	2568.45	2267.14	2733.19			1441.01	939.531	2337.6	1206.82	2613.64	2276.08	1312.93	2702.66	2674.09			1235.6	1253	1558.2	928.9		1501.8	935		591.7		1828.1			1441.01	939.531	2337.6	1206.82	2613.64	2276.08	1312.93	2702.66	2674.09
531	2017.36	1387.32	1141.33	2659.61	1750.48	2251.82	1949.48	1561.3	1107.31	2430.97	2557.39			1722.75	1793.18	620.629	1275.94	2201.68	2282.68	3220.23	1927.86	2779.29			850.4	924.1	1834.5	1056.9		1585.7	857.9		1236.2		2205.2			1722.75	1793.18	620.629	1275.94	2201.68	2282.68	3220.23	1927.86	2779.29
532	2857.87	791.716	762.65	2080.61	1108.88	664.28	2708.09	534.664	2531.38	1755.27	3062			3040.14	2644.61	1400.87	2051.39	1149.27	4334.57	3617.42	2526.94	2855.75			811.6	1036.8	1662.8	989.4		1763.2	1278.6		753.5		1086.4			3040.14	2644.61	1400.87	2051.39	1149.27	4334.57	3617.42	2526.94	2855.75
533	2999.74	2126.44	1863.19	971.396	2586.7	1229.66	1322.17	1061.98	2207.36	758.026	2750.86			1791.62	1919.28	3789.91	3770.34	2538.34	3722.45	1882.36	1375.94	2365.01			899.2	936.1	1392.9	756.5		1752.6	774		1175.7		1676.6			1791.62	1919.28	3789.91	3770.34	2538.34	3722.45	1882.36	1375.94	2365.01
534	2608.83	2556.32	2377.63	1031.26	2511.48	2280.02	2048.98	2209.84	2384.89	1935.2	1553.46			1780.63	2998.85	1062.24	2505.8	2256.01	3187.86	2575.99	2032.15	1433.49			1537.4	850.2	1124.2	823.8		1465.6	788.2		753.2		1633.9			1780.63	2998.85	1062.24	2505.8	2256.01	3187.86	2575.99	2032.15	1433.49
535	1929.66	1086.5	1506.31	3259.02	1645.94	1203.82	1444.54	1807.12	1879.71	1366.84	1803.41			1567.51	1369.16	1665.19	1818.54	2440.48	4233.75	981.644	2720.41	3326.34			1162.4	1131.8	855.8	1153.6		748.4	462.7		883.9		1915.8			1567.51	1369.16	1665.19	1818.54	2440.48	4233.75	981.644	2720.41	3326.34
536	2907.83	893.942	1313.99	1807.04	2164.26	933.303	996.499	2177.14	2541.7	1549.58	2761.92			3254.34	3367.71	1027.31	1217.06	1147.2	3977.44	977.598	2631.97	3536.08			2148.1	1165.4	947.6	968.1		225.8	852.1		752.4		1187.8			3254.34	3367.71	1027.31	1217.06	1147.2	3977.44	977.598	2631.97	3536.08
537	3643.56	1351.48	2050.47	1725.79	1222.09	2314.73	2577.78	936.055	2780.26	2592.24	1668.81			2271.95	3542.77	3587.19	1749.83	2758.4	2364.35	2024.14	2337.76	3262.43			1779.6	751.9	751.3	665.1		1576.7	751.8		1162		1375.4			2271.95	3542.77	3587.19	1749.83	2758.4	2364.35	2024.14	2337.76	3262.43
538	2936.48	1170.56	1211.36	1015.49	2171.85	1142.52	1355.61	2410.57	1371.05	2345.59	1333.57			1171.15	2804.55	1117.56	910.63	1421.52	3755.15	1571.97	4355.14	2399.61			1359	812.5	810	867.1		2444.6	258		1148.4		1081.4			1171.15	2804.55	1117.56	910.63	1421.52	3755.15	1571.97	4355.14	2399.61
539	2788.18	1435.79	1781.53	1729.59	2051.46	1602.39	2092.5	852.408	1973.68	2246.5	2582.41			1993.26	1502.19	2874.91	3377.95	1171.4	4183.38	3136.67	3724.76	1517.3			893.6	1004.8	1450.5	1886.6		1852	1183		496.4		1879.8			1993.26	1502.19	2874.91	3377.95	1171.4	4183.38	3136.67	3724.76	1517.3
540	1972.44	914.008	1015.82	2662.92	1651.47	2465.42	2419.82	2248.73	1573.11	1414.82	2310.33			3186.71	1779.72	1844.38	1978.4	2928	2314.48	1471.31	3007.36	3254.91			1105.7	1021.7	833.7	1076.3		847.5	259.4		715.6		307.5			3186.71	1779.72	1844.38	1978.4	2928	2314.48	1471.31	3007.36	3254.91
541	2450.54	1204.17	1308.46	1224.24	2582.99	925.506	2922.86	1199.3	1881.11	3044.57	2828.39			2310.35	1231.68	2756.17	2701.83	1423.42	2009.69	3179.86	3940.78	3782.65			3518.3	734.3	1072.3	1509.2		1711.8	1628.6		665.5		1324.8			2310.35	1231.68	2756.17	2701.83	1423.42	2009.69	3179.86	3940.78	3782.65
542	2400.91	1940.4	847.784	1945.6	1180.31	2289.84	1832.97	627.064	1305.32	1949.73	2304.55			2862.52	1782.62	1462.06	1414.58	3296.37	2838.08	2313.07	2696.05	4148.62			1798.5	944	1164.1	738.5		1578.3	1223.2		758.5		1598.5			2862.52	1782.62	1462.06	1414.58	3296.37	2838.08	2313.07	2696.05	4148.62
543	2982.23	1071.97	1153.14	910.127	2467.22	488.491	815.663	1705.81	2625.68	885.355	2981.49			956.046	1836.37	831.524	1913.83	3415.77	3475.14	3650.86	4061.5	2149.57			1147.9	725.3	1277.2	1143.2		1404.9	592		780.5		1724			956.046	1836.37	831.524	1913.83	3415.77	3475.14	3650.86	4061.5	2149.57
544	2658.29	899.392	977.59	2391.42	2023.88	1875.58	2257.32	2174.33	1181.96	1194.92	2223.3			1436.55	2576.15	2159.65	1383.45	2505.8	5132.24	3732.53	1090.23	3903.62			1185.6	657.6	1853.2	1693.6		1021.8	886.6		641.9		1442.9			1436.55	2576.15	2159.65	1383.45	2505.8	5132.24	3732.53	1090.23	3903.62
545	3252.25	846.463	1647.01	2985.86	2377.54	730.174	1427.62	821.36	1349.91	2220.82	2623.28			1058.69	1963.54	1454.38	3147.82	1764.53	3520.39	1816.55	3529.23	3507.18			1150.1	848.2	1280	1189.6		1744.2	358.9		797.2		2061.1			1058.69	1963.54	1454.38	3147.82	1764.53	3520.39	1816.55	3529.23	3507.18
546	1523.48	1492.6	620.046	2784.88	1737.52	1307.41	1602.84	2462.1	2855.73	2852.51	899.475			1739.35	1420.86	999.067	1460.82	3902.38	3386.37	1455.37	3584.72	3684.14			1360.2	928.5	1991.6	829.4		1688.7	866.3		502.2		2029			1739.35	1420.86	999.067	1460.82	3902.38	3386.37	1455.37	3584.72	3684.14
547	2327.83	1961.12	910.044	3049.36	1493.26	2253.11	538.133	2260.37	2248.98	2008.36	2597.44			1283.12	2325.54	3850.36	1724.15	2837.09	3565.06	2122.33	1381.47	1575.02			1015.6	826.4	2029.4	989		3059.4	766.9		509.6		217.9			1283.12	2325.54	3850.36	1724.15	2837.09	3565.06	2122.33	1381.47	1575.02
548	1628.93	1672.86	2087.46	2852.09	1289.8	2586.95	1702.17	2004.23	2044.77	2478.7	1307.64			1705.65	1023.59	2365.42	2224.64	3178.37	2206.55	3466.14	3675.22	1907.14			1752.5	598.8	881.6	1628.8		1870.2	638.5		654.9		1548.1			1705.65	1023.59	2365.42	2224.64	3178.37	2206.55	3466.14	3675.22	1907.14
549	2062.77	946.129	712.198	1862.45	1824.71	1210.87	1140.26	2706.76	1383.03	887.254	2475.23			1572.79	2807.69	3077.46	1919.94	1461.73	1850.99	3722.29	4209.39	4025.58			2005.1	755.1	1976	1177.1		1815.1	776.6		910		2108.4			1572.79	2807.69	3077.46	1919.94	1461.73	1850.99	3722.29	4209.39	4025.58
550	2821.29	1735.53	860.665	1969.38	2711.06	2419.71	2114.38	1698.05	1997.29	1632.15	1672.86			1047.62	2373.02	1002.37	3263.09	2828.83	3401.65	2395.15	1167.11	1522.84			691.1	661.8	1277.3	1193.9		1737.3	395.2		807.3		1377.8			1047.62	2373.02	1002.37	3263.09	2828.83	3401.65	2395.15	1167.11	1522.84
551	2305.95	1234.97	1236.79	3168.02	2036.35	827.146	1485.17	2241.05	1181.71	1346.61	2965.72			3762.83	1149.1	1520.52	3143.44	2145.94	5383.68	3852.09	2070.47	1254.22			1209.7	556.8	932.4	1583.7		3523	689.5		435.9		2148			3762.83	1149.1	1520.52	3143.44	2145.94	5383.68	3852.09	2070.47	1254.22
552	1134.15	1199.46	2456.24	1929.58	1947.75	1752.01	2563.91	2597.11	2255.91	2564.57	2307.52			2314.89	862.984	3120.98	1961.31	2177.57	4084.7	1580.56	2717.85	3767.04			1398.8	443.5	2056.3	921.9		3622	694.6		441.9		2097.3			2314.89	862.984	3120.98	1961.31	2177.57	4084.7	1580.56	2717.85	3767.04
553	2419.41	2421.39	1665.1	1915.3	2019.75	1912.63	1647.67	1528.93	1987.55	1383.77	1288.23			1659.08	1599.46	841.432	2047.84	2956.99	4645.14	4429.29	2892.83	3145.92			1015.9	608.2	1777.4	1290.7		2301.8	507.8		1297		1380.7			1659.08	1599.46	841.432	2047.84	2956.99	4645.14	4429.29	2892.83	3145.92
554	1891.93	886.593	1765.42	3066.87	2185.06	1994.12	2119.25	1562.62	1090.06	3006.76	2172.68			3394.8	1065.29	1983.11	1069.42	1339.85	4430.11	1584.02	2075.42	2351.47			635	1399.1	1770.8	1051.3		1532.5	437.7		788.7		1391.6			3394.8	1065.29	1983.11	1069.42	1339.85	4430.11	1584.02	2075.42	2351.47
555	2593.64	1000.79	2173.59	2517.67	2477.95	1012.87	1204.83	2413.71	2367.3	1877.97	2497.85			1924.31	893.785	1275.61	1798.14	3252.03	3633.11	3802.22	1793.6	3529.89			1028.7	1118	2533	603.6		893.5	403.4		1377.9		1496.5			1924.31	893.785	1275.61	1798.14	3252.03	3633.11	3802.22	1793.6	3529.89
556	2466.06	1260.65	1080.23	2408.26	1107.73	2202.16	904.016	1630.91	1774.59	2546.57	2960.93			3432.78	1780.22	2937.58	2976.8	718.892	3213.3	2299.03	2386.23	3331.87			789.7	548.1	1482.9	1770.7		1827.6	1008.5		953.5		2205.9			3432.78	1780.22	2937.58	2976.8	718.892	3213.3	2299.03	2386.23	3331.87
557	1774.67	2116.69	634.744	3341.67	2037.92	681.581	1375.51	1232.49	1985.98	2811.96	969.662			1095.84	1872.37	3311.48	2106.06	1681.54	2498.37	4004.69	2846.75	3902.71			917.8	852.9	1531.8	828.2		2155.4	1383.9		1281.1		1558.9			1095.84	1872.37	3311.48	2106.06	1681.54	2498.37	4004.69	2846.75	3902.71
558	2319.25	2171.52	1016.15	2758.12	1477.57	1757.14	3350.51	2846.81	2337.82	1710.43	1587.81			2659.8	1819.86	3021.48	3459.37	2318.03	3870.59	3922.69	784.952	1919.03			412.7	874.9	1080.7	1277.7		1963.1	2290.8		825		1463.2			2659.8	1819.86	3021.48	3459.37	2318.03	3870.59	3922.69	784.952	1919.03
559	1410.52	969.91	1408.38	2256.66	1773.35	1175.95	1307.8	1497.89	1830.82	1837.59	1513.82			308.415	933.751	3071.85	2411.91	1778.49	3679.93	3038.57	1064.22	3677.03			692.1	566.2	834.7	1496.2		1518.9	1294.2		1643.1		1137.4			308.415	933.751	3071.85	2411.91	1778.49	3679.93	3038.57	1064.22	3677.03
560	2976.86	1121.68	2771.25	2766.96	1252.89	1713.24	3251.09	2382.83	1072.47	2113.55	2651.03			1159.43	2800.26	1683.36	3421.3	3127.75	2972.43	3964.56	3881.82	1913.41			750.7	1060.2	851.2	1046.1		1624.1	3982.9		1776.9		1485			1159.43	2800.26	1683.36	3421.3	3127.75	2972.43	3964.56	3881.82	1913.41
561	2155.26	2548.14	730.281	2332.38	2060.46	2729.1	3204.93	2605.2	1512.17	1628.35	739.117			990.066	2561.13	2824.7	1740.17	2054.53	2625.7	4172.56	2986.38	1061.82			1086.4	1651.6	1187.5	1430.3		1547.2	1593		1084.5		2006.2			990.066	2561.13	2824.7	1740.17	2054.53	2625.7	4172.56	2986.38	1061.82
562	2502.56	1211.52	875.198	2003.4	1344.13	1086.02	3139.37	1282.53	1119.53	2989.99	2346			1682.04	1178.75	3691.32	2721.16	2494.9	3153.43	3832.44	3837.64	1490.22			644.3	2425.4	654.1	1176		2228.1	1501.1		1535.6		1802			1682.04	1178.75	3691.32	2721.16	2494.9	3153.43	3832.44	3837.64	1490.22
563	2827.41	922.926	2374.16	1752.63	1190.22	1534.14	2723.78	1188.57	2603.8	1729.51	781.807			1315.08	1501.86	2324.05	1499.38	2515.38	3140.47	2395.32	3276.63	2403.33			1055.4	779.7	1240.5	1284.6		1497.2	1152.6		1450.3		1628			1315.08	1501.86	2324.05	1499.38	2515.38	3140.47	2395.32	3276.63	2403.33
564	1247.11	1562.38	2864.89	3015.92	2276.72	2208.04	2953.99	2648.72	1760.88	2778.52	2609.91			1402.28	741.683	1389.64	3560.61	1438.12	3998.58	3626.25	2207.71	3794.29			2083.4	599.2	1221.8	1068.9		1555.5	792.5		566.1		2294.3			1402.28	741.683	1389.64	3560.61	1438.12	3998.58	3626.25	2207.71	3794.29
565	3279.41	1030.02	1883.59	1980.28	1350.41	2365.14	2016.94	1407.3	894.19	1799.03	2629.64			1014.34	1614.49	2582.35	2450.81	2671.28	4508.15	1811.02	1574.03	816.908			1237.4	917.3	1141.7	1295.7		2193.8	374.9		979.2		1894.5			1014.34	1614.49	2582.35	2450.81	2671.28	4508.15	1811.02	1574.03	816.908
566	1516.88	1099.8	1385.34	983.617	817.397	1028.67	1915.21	2323.29	2360.7	1079.07	851.747			3121.89	1424.98	1738.36	1461.32	3193.48	3450.86	4306.83	3289.35	3956.88			1155.1	1140.1	619.9	1408.8		1681.3	1208.5		1266.8		1596.1			3121.89	1424.98	1738.36	1461.32	3193.48	3450.86	4306.83	3289.35	3956.88
567	3247.95	1969.22	1334.06	1125.56	2520.64	1508.19	1267.51	1687.56	1320.85	1105.08	1671.37			1777.91	1365.2	822.44	2079.88	2940.55	2323.31	4424.91	1636.87	1489.56			814.3	1430.4	895.8	1160.8		1080.7	975.9		880.3		1981.8			1777.91	1365.2	822.44	2079.88	2940.55	2323.31	4424.91	1636.87	1489.56
568	2406.77	887.667	2438.57	2952.09	1612.5	1243.44	2162.03	1299.05	2355.25	1988.29	3232.59			4061.67	1045.39	3344.76	1886.08	2332.89	4497.74	1984.18	2015.23	1873.78			1615.8	1362.3	760.1	1002.5		1532.9	926.3		1067.4		2211.3			4061.67	1045.39	3344.76	1886.08	2332.89	4497.74	1984.18	2015.23	1873.78
569	2483.82	1497.8	1915.63	3102.13	1565.6	2612.05	2846.31	2647.15	1157.6	1344.38	1782.68			2523.47	2271.7	1989.79	1043.9	3851.76	4750.09	5229.19	4271.07	1687.74			1043.8	816.5	1572	1310.7		1356.1	1451.6		758		767.5			2523.47	2271.7	1989.79	1043.9	3851.76	4750.09	5229.19	4271.07	1687.74
570	3339.36	1712.08	688.747	2684.47	2192.83	2495.64	906.741	1032.17	2367.97	2131.47	3108.65			3120.81	1370.65	1812.26	2304.9	5016.06	5050.74	1631.83	2941.79	3673.82			1046.2	656.8	1781	1308.3		1296	741.6		1240.8		1852.7			3120.81	1370.65	1812.26	2304.9	5016.06	5050.74	1631.83	2941.79	3673.82
571	1354.04	1898.7	1165.94	1811.42	1707.71	1906.87	153.504	1619.02	1440.91	833.168	1615.8			3247.73	2312.49	1177.51	1810.19	1969.23	4809.46	5173.03	1172.64	2921.48			1127	854	1315	1428.8		1727	815.9		1644.4		2059.9			3247.73	2312.49	1177.51	1810.19	1969.23	4809.46	5173.03	1172.64	2921.48
572	2943.83	1611.76	2254.43	3286.93	1641.15	819.99	1621.99	885.437	912.687	2059.47	1229.52			3191.17	2253.87	1141.26	1207.73	5134.72	3261.77	1961.39	4630.77	3992.47			1157.8	754.6	1674.5	1488.5		1743.6	423.1		1242.4		1248.3			3191.17	2253.87	1141.26	1207.73	5134.72	3261.77	1961.39	4630.77	3992.47
573	1141.09	2177.3	1847.5	1198.56	2149.89	1377.37	2987.6	2098.11	2050.8	2018.93	3150.85			3173.66	1836.04	3334.1	831.606	3707.67	4032.11	3519.15	1961.31	3534.68			1054.3	1083.2	1246.4	2170.4		1155.1	1116.7		829.9		1694.1			3173.66	1836.04	3334.1	831.606	3707.67	4032.11	3519.15	1961.31	3534.68
574	1591.19	1014.75	1317.71	3032.6	2030.73	1857.31	1325.8	1011.11	1467.99	840.93	3196.51			1866.76	1566.77	2874.74	2676.89	1486.17	3384.97	2087.07	3775.38	1098.65			932.8	1103.4	1629.8	2157.4		959.3	606.2		1407.9		356.7			1866.76	1566.77	2874.74	2676.89	1486.17	3384.97	2087.07	3775.38	1098.65
575	2608.83	1686.15	2397.11	3305.51	1470.8	676.348	2740.12	1136.38	1053.72	2080.11	1245.13			960.505	1201.54	3937.47	4068.27	3024.53	2391.19	3935.74	3074.66	1865.93			1628.9	898.9	1276.7	1336.6		1378.7	534.5		964.8		1056.2			960.505	1201.54	3937.47	4068.27	3024.53	2391.19	3935.74	3074.66	1865.93
576	2904.28	1318.7	1424.56	1195.25	1590.12	532.171	932.257	2095.55	2084.99	2357.73	2219.33			1174.29	1460.82	824.505	4622.59	1896.9	2801.83	1660.24	2977.88	2928.66			886.8	750.2	1343.4	1259.6		1546.4	382.6		806.5		2731.3			1174.29	1460.82	824.505	4622.59	1896.9	2801.83	1660.24	2977.88	2928.66
577	2451.12	2225.36	1818.27	2555.57	2660.69	681.901	1192.61	1634.05	1534.96	3219.55	1076.51			2835.36	1946.86	2551.22	1438.2	1802.85	2867.48	3684.63	3132.38	3351.11			824.3	1273.4	1347.2	1531.7		1667.7	414.3		1807.2		2473.1			2835.36	1946.86	2551.22	1438.2	1802.85	2867.48	3684.63	3132.38	3351.11
578	1877.56	1055.7	1186.25	3384.28	3521.19	401.131	2242.12	1570.8	2355.91	1742.8	2968.11			3300.99	1753.22	1619.94	3109.01	4143.09	2596.05	5006.48	4948.1	3350.62			887.7	755.1	739.7	1607		217.2	1277.5		1010		1854.5			3300.99	1753.22	1619.94	3109.01	4143.09	2596.05	5006.48	4948.1	3350.62
579	3135.16	2156.99	2341.54	3298.9	2443.93	1112.62	1536.04	2522.95	1195.83	3172.97	2402.98			2719.42	1756.36	1953.05	2235.37	3603.71	2504.56	2699.68	2393.66	2023.73			1737.6	541.6	1338.8	1652.4		1183.6	948.9		1238.4		433.6			2719.42	1756.36	1953.05	2235.37	3603.71	2504.56	2699.68	2393.66	2023.73
580	1400.86	947.946	1181.96	1809.35	2744.67	960.215	2722.95	1125.15	1345.54	2501.98	779.743			1259.59	2492.09	1161.99	4315.66	3131.55	2567.81	1898.05	3420.39	2042.89			847	1080.7	1165	2876.6		893	936.6		878		2095.8			1259.59	2492.09	1161.99	4315.66	3131.55	2567.81	1898.05	3420.39	2042.89
581	2144.93	1302.35	1812.74	2891.48	2009.6	412.238	1253.06	2311.82	1237.94	2033.79	1489.13			1638.28	708.24	848.451	2719.59	3084.56	2278.97	3378.2	1891.28	3895.11			1153.1	751.8	1298.1	1040.4		952	644.5		1337.4		500.8			1638.28	708.24	848.451	2719.59	3084.56	2278.97	3378.2	1891.28	3895.11
582	3245.39	2708.17	1600.61	1471.13	872.391	1472.95	789.9	861.078	1171.14	1945.19	1175.93			2807.2	756.794	2318.27	1093.7	3948.37	2824.54	4547.86	2856.25	4289.16			721	1197.1	789.9	788.7		1586.1	692.8		1106.7		430.6			2807.2	756.794	2318.27	1093.7	3948.37	2824.54	4547.86	2856.25	4289.16
583	1739.83	1503.67	2366.73	3070.75	1849.07	881.185	2617.26	1076.18	1651.47	1248.6	978.168			1524.98	2365.84	1715.4	2833.95	3223.29	1765.93	709.561	3010.49	1865.52			1608.7	1042.1	806.5	1297.6		1130	737.8		856.4		1166.5			1524.98	2365.84	1715.4	2833.95	3223.29	1765.93	709.561	3010.49	1865.52
584	3211.37	936.881	1030.02	928.376	3275.04	459.87	2780.09	814.424	1957.24	2205.79	1022.26			3803.79	1153.48	2402.75	2691.34	1888.39	1632.41	4597.33	2615.38	3911.55			1062.9	1066.1	613.5	1192.7		989.9	747.2		768.3		2177.5			3803.79	1153.48	2402.75	2691.34	1888.39	1632.41	4597.33	2615.38	3911.55
585	2755.65	1033.49	1762.87	2709.82	2006.13	1114.22	944.973	2506.28	2309.83	1862.94	2208.18			1272.39	1569.41	1331.35	1339.69	3217.84	2133.8	2440.4	2101.76	3092.9			1861.9	574.2	796.2	1536.6		1666.3	756.3		676.4		1570.6			1272.39	1569.41	1331.35	1339.69	3217.84	2133.8	2440.4	2101.76	3092.9
586	3389.57	2028.67	1319.69	1460.07	2563.91	647.299	1327.78	1909.6	971.892	1117.63	2107.61			3446.49	2101.27	3259.29	1697.48	2546.51	1506.24	3175.97	3752.09	3876.7			1802.2	1316.9	930.7	1381.7		725	1324.5		881.1		876.8			3446.49	2101.27	3259.29	1697.48	2546.51	1506.24	3175.97	3752.09	3876.7
587	2725.1	884.694	2822.37	1153.72	1941.55	529.715	1384.35	1283.44	2115.7	2047.5	858.683			1404.09	1884.02	932.099	2643.45	4804.92	3063.01	4428.38	2485.41	3280.76			1026.4	973.4	1068.4	966.3		1373.1	800.9		591.1		1385.6			1404.09	1884.02	932.099	2643.45	4804.92	3063.01	4428.38	2485.41	3280.76
588	1336.54	956.451	1424.73	719.464	1968.72	1551.45	3280.9	2123.13	1927.02	1223.66	2370.44			3015.95	657.457	1824.97	2679.04	3346.49	2360.88	4260.34	4741.75	4035.82			1009.2	454.2	890.1	1078.9		1327.5	852		958.9		524.4			3015.95	657.457	1824.97	2679.04	3346.49	2360.88	4260.34	4741.75	4035.82
589	2477.62	1795.32	1107.81	2266.98	2451.53	1128.63	1417.29	682.802	2363.18	2112.15	3011.71			1736.7	2201.84	3981.49	4265.54	1489.72	2678.79	1703.18	4671.56	3480.67			1109.5	930.9	1019.2	1628.6		1790.4	847		1693.9		1047.9			1736.7	2201.84	3981.49	4265.54	1489.72	2678.79	1703.18	4671.56	3480.67
590	2668.53	1811.09	2119.83	2892.06	2555.66	931.38	1195.83	2630.63	1347.52	832.508	2595.29			2853.36	2673.84	1691.54	2120.76	3538.39	3056.41	2730.32	3031.39	1134.74			643.2	1166.4	1557.2	2241		1384.1	780.9		1032.5		1342.8			2853.36	2673.84	1691.54	2120.76	3538.39	3056.41	2730.32	3031.39	1134.74
591	3065.38	664.635	857.197	2016.78	1721.83	534.307	967.516	1120.77	1215.98	2145.68	1668.81			1646.12	2442.22	1057.36	1535.14	2482.27	3352.43	3739.87	3498.34	3989.99			1277.4	312.8	1073	1270.3		1153.4	984.2		793.6		2581.6			1646.12	2442.22	1057.36	1535.14	2482.27	3352.43	3739.87	3498.34	3989.99
592	2870.76	1374.27	2114.79	1939.9	2429.15	1001.97	2639.96	799.808	1382.04	1084.61	524.673			1196.17	1115.66	1695.66	3989.33	4068.93	2294.99	1536.87	1981.29	1892.77			2082.3	816.3	1340.7	1405.3		994.8	1168.3		1191.2		1795.8			1196.17	1115.66	1695.66	3989.33	4068.93	2294.99	1536.87	1981.29	1892.77
593	1946.51	1334.89	2733.52	2715.27	2706.35	2354.14	1903.82	2137.5	2504.87	1762.78	2444.18			3821.21	803.613	2038.02	3432.53	2238.09	4219.96	4096.84	1592.36	3611.22			1766.4		985.5	943.2		776.8	1374.9		793.9		1245.9			3821.21	803.613	2038.02	3432.53	2238.09	4219.96	4096.84	1592.36	3611.22
594	3248.78	2412.47	1595.57	1909.93	1322.91	1073.31	1181.05	2069.79	923.339	1900.52	3205.1			1947.76	1510.78	974.955	1607.14	4010.47	2232.89	1990.12	3477.04	2985.14			1522.9		827.3	1108.8		1412	1732.7		759.8		218.5			1947.76	1510.78	974.955	1607.14	4010.47	2232.89	1990.12	3477.04	2985.14
595	1791.11	1690.12	2082.76	673.471	2519.24	856.836	2667.13	1429.02	1478.4	2219.66	2253.27			3186.79	1900.94	2062.46	3299.09	4018.32	3522.62	2868.63	2522.15	3536.82			1053.6		1080.8	1262.5		1039.5	1467.7		984.4		2233.8			3186.79	1900.94	2062.46	3299.09	4018.32	3522.62	2868.63	2522.15	3536.82
596	3006.84	2162.69	2194.97	1249.26	2847.97	1498.69	2564.32	1951.79	2398.43	1999.36	1808.78			1345.88	2273.35	2062.54	1779.23	3843.67	3674.64	3652.92	1740.09	2675.16			1700.4		754.3	1282.9		1400.2	3928.9		1262		443.2			1345.88	2273.35	2062.54	1779.23	3843.67	3674.64	3652.92	1740.09	2675.16
597	1738.75	800.056	941.918	1144.31	1970.45	789.126	1652.63	2232.54	1741.64	1451.23	2604.21			1089.57	2313.07	3054.01	3077.22	2229.34	3184.81	2128.6	1637.78	4284.78			1454.4		1138.5	1495.6		717	1387.8		735.6		305.7			1089.57	2313.07	3054.01	3077.22	2229.34	3184.81	2128.6	1637.78	4284.78
598	3259.93	673.058	1654.94	2430.8	2824.27	2065.89	1880.86	2318.67	2021.07	1680.87	1616.46			3104.47	877.105	1194.19	2868.05	3645.41	1140.35	2519.34	3546.82	2346.18			429.2		1036.5	1048.6		1804.7	572.7		1134		2250.5			3104.47	877.105	1194.19	2868.05	3645.41	1140.35	2519.34	3546.82	2346.18
599	2002.16	925.898	2276.39	957.854	2802.22	1991.88	770.33	1544.79	2632.78	1673.03	3555.13			1707.47	2251.14	910.877	1633.48	3563.16	4006.18	3203.97	2056.76	1792.52			1107.9		873.4	990.3		946	1419.9		1474.8		2897			1707.47	2251.14	910.877	1633.48	3563.16	4006.18	3203.97	2056.76	1792.52
600	1463.12	1355.2	2015.79	1224.9	1413.83	784.213	2918.32	992.618	1301.28	1966.82	2351.28			1837.11	1736.87	3114.37	1633.48	3485.22	2476.74	1263.96	4108.4	1724.57			1155.5		1282.8	889		667.6	1971.8		1032.4		1755.7			1837.11	1736.87	3114.37	1633.48	3485.22	2476.74	1263.96	4108.4	1724.57
601	2617.26	2277.13	1407.88	2641.2	2514.78	1321.51	1118.3	1942.13	1820.25	845.307	1602.09			3875.21	1035.32	3923.93	2071.38	2974.33	3135.93	3030.97	2024.72	2462.86			883.8		935.1	983.2		1241.7	643.7		894		975.6			3875.21	1035.32	3923.93	2071.38	2974.33	3135.93	3030.97	2024.72	2462.86
602	2728.89	1848.41	1476	2489.26	1895.31	990.866	1581.86	2608.42	2606.52	1731.32	3029.55			1190.72	2690.35	1004.35	3250.62	4233.17	1932.24	3518.57	1106	3702.8			1205.8		865.4	1415.6		694.4	1787.9		875.5		1715.9			1190.72	2690.35	1004.35	3250.62	4233.17	1932.24	3518.57	1106	3702.8
603	1459.08	2186.47	665.791	908.475	2598.43	1544.82	1640.9	1947.42	2771.75	883.868	1432.16			2833.04	2284.75	1753.55	1220.53	4301.55	2754.27	3310.16	2684.66	4426.89			1412.6		1039.4	1236.1		1229.5	1331.7		1518.5		1319.9			2833.04	2284.75	1753.55	1220.53	4301.55	2754.27	3310.16	2684.66	4426.89
604	2429.32	1936.35	1606.97	1437.28	2184.57	2167.99	1330.67	1074.61	1341.16	1003.35	3107.33			1292.21	3033.7	1779.72	3237.49	3636.99	3310.57	3282.16	1744.13	4976.26			1846.8		975.6	1294.4		877.3	699.7		1177.8		1704.8			1292.21	3033.7	1779.72	3237.49	3636.99	3310.57	3282.16	1744.13	4976.26
605	1618.53	1021.44	2565.4	1836.6	1317.3	2018.9	622.853	3206.5	2313.63	2079.95	1099.88			2837.01	1728.69	941.43	3130.14	3834.75	2359.48	4445.39	3556.81	856.461			1015		765.3	927		1125.9	1861.9		2078.6		2350.4			2837.01	1728.69	941.43	3130.14	3834.75	2359.48	4445.39	3556.81	856.461
606	983.37	1078.83	2106.95	1313.25	1663.28	1881.66	1980.86	2934.83	1835.86	1286.99	2431.55			3256.65	1250.67	1714.24	1608.22	1326.39	3801.31	3287.61	4326.32	3691.98			1413.7		1342.1	1200.8		1121.7	753.1		1036.5		853.5			3256.65	1250.67	1714.24	1608.22	1326.39	3801.31	3287.61	4326.32	3691.98
607	2814.36	2671.92	2120	1619.35	1801.92	762.106	2548.39	2804.2	1076.84	1461.8	1868.31			2778.3	3228.41	2317.78	3852.01	3650.69	1645.71	3364.41	2433.47	2461.13			965.4		1100.4	1146.7		366.4	733.4		947		1619.6			2778.3	3228.41	2317.78	3852.01	3650.69	1645.71	3364.41	2433.47	2461.13
608	1594.41	749.026	2037.34	1829.34	1718.94	714.047	972.553	684.288	1698.7	1339.59	1142.08			1063.89	1249.18	845.726	3369.11	2133.72	2086.74	2669.46	1346.21	3269.37			896.8		1124.6	1063.1		749.7	739		431.3		1613.7			1063.89	1249.18	845.726	3369.11	2133.72	2086.74	2669.46	1346.21	3269.37
609	3089.66	1186.83	1614.89	1122.26	1888.87	2459.65	2081.85	1310.77	2352.44	1170.48	2804.2			2131.74	1949.33	1137.05	3329.48	1770.97	2991.01	1975.51	3038.57	2070.22			807.6		682.2	1251.6		914.7	594.8		873.6		922.8			2131.74	1949.33	1137.05	3329.48	1770.97	2991.01	1975.51	3038.57	2070.22
610	2714.2	900.301	622.192	2340.05	1700.77	1544.93	1630.25	2199.43	2952.01	809.8	2398.85			2372.69	2928.83	892.629	2014.73	3411.89	2350.48	1776.83	1458.76	1945.37			1158.8		1046	1186.8		748.9	521		777.6		1407.5			2372.69	2928.83	892.629	2014.73	3411.89	2350.48	1776.83	1458.76	1945.37
611	2793.3	1307.47	2246	1676.08	1916.54	723.125	843.655	1824.46	924.577	1366.43	2970.26			2632.47	1487.25	2006.8	3575.47	2063.12	3753.66	3005.87	2684.74	3687.93			1076.2		817.1	1045.1		827.6	1023.4		991.2		893.5			2632.47	1487.25	2006.8	3575.47	2063.12	3753.66	3005.87	2684.74	3687.93
612	2948.21	885.107	1211.03	2812.79	1721.83	1077.48	713.602	2183.16	1309.95	2128.34	1134.23			3518.24	622.28	1656.77	2009.86	3406.19	3684.14	3339.55	3544.34	2018.03			1238.3		1110.8	933.3		822.1	884		805.2		1462.5			3518.24	622.28	1656.77	2009.86	3406.19	3684.14	3339.55	3544.34	2018.03
613	2739.71	2099.27	1983.17	996.169	845.967	1458.53	1785.24	1285.42	3029.55	1839.82	3378.42			1096.51	2905.71	848.038	3159.46	1319.45	5419.19	3026.27	3814.44	4299.81			1233.9		995	1067.2		700	859.3		1148.4		1560.7			1096.51	2905.71	848.038	3159.46	1319.45	5419.19	3026.27	3814.44	4299.81
614	2671.18	2232.96	1741.07	1433.73	2551.03	1023.87	1410.94	1152.56	2155.01	980.975	2994.45			3619.89	1972.04	889.904	3089.02	2446.35	3130.14	3945.81	2413.32	1293.03			829.2		432.8	948.4		763.5	565.8		519.4		1007.2			3619.89	1972.04	889.904	3089.02	2446.35	3130.14	3945.81	2413.32	1293.03
615	2988.84	2212.73	2777.61	1685.66	2317.84	997.488	1677.9	1028.37	1105.91	1870.46	1659.48			4047.05	1700.62	3132.62	3213.79	2454.19	4193.37	3150.62	1385.85	2922.39			1485.7		989.2	1384.6		539.7	704.8		694.9		1846.7			4047.05	1700.62	3132.62	3213.79	2454.19	4193.37	3150.62	1385.85	2922.39
616	1454.2	921.687	1431.33	3004.61	2304.38	1486.19	1948.82	1053.06	2266.65	1921.08	2506.69			1072.06	2071.21	2134.96	1839.67	2013.74	2639.74	3171.93	2963.92	4174.88			899.5		876.4	1290.5		839	739.8		1044.9		1265.1			1072.06	2071.21	2134.96	1839.67	2013.74	2639.74	3171.93	2963.92	4174.88
617	2871	951.909	2050.3	2770.26	2728.73	734.125	1487.81	2222.39	1402.84	722.932	1419.03			1637.12	1397.24	1017.32	3816.09	2370.96	2494.41	1360.49	2437.59	2908.1			218.7		872.5	1566.8		831.3	1056.9		629.8		2149.5			1637.12	1397.24	1017.32	3816.09	2370.96	2494.41	1360.49	2437.59	2908.1
618	2171.85	1356.77	1074.53	1791.6	2318.5	967.051	1956.01	1459.57	1708.78	1376.92	1970.21			4566.11	1746.45	1006.25	2516.37	3395.54	6943.26	2794.23	932.76	3752.09			799.7		1148.3	1065.4		623.9	660		521.7		1578.2			4566.11	1746.45	1006.25	2516.37	3395.54	6943.26	2794.23	932.76	3752.09
619	2972.98	705.179	2613.29	1829.25	1547.68	996.313	1117.72	1029.86	2085.48	1125.89	2690.83			1419.12	2631.81	1994.34	1535.55	4631.51	2656.99	4224.34	3485.22	4287.43			998.9		1070.3	628.3		862.3	556.3		675.1		1624.8			1419.12	2631.81	1994.34	1535.55	4631.51	2656.99	4224.34	3485.22	4287.43
620	2428.82	785.606	2007.94	1028.54	1265.44	1225.39	2438.32	2435.18	1217.3	1690.78	928.458			3929.13	3281.92	1123.34	3574.97	3717.74	2989.85	2888.61	3578.69	2296.64			1232.1		1132.9	1094.2		605.8	617.4		1131.2		3279.4			3929.13	3281.92	1123.34	3574.97	3717.74	2989.85	2888.61	3578.69	2296.64
621	1091.95	1719.02	2094.98	2698.67	1618.94	1158.22	1756.26	2667.46	2279.69	977.92	2648.05			1290.72	809.146	1740.17	3501.23	3074.49	7203.7	1315.33	5112.84	1671.06			1207.3		985.1	1116.9		733.2	947.5		718.6		1418.3			1290.72	809.146	1740.17	3501.23	3074.49	7203.7	1315.33	5112.84	1671.06
622	2959.19	1118.96	2478.28	2107.94	2497.77	971.002	997.242	1021.19	1993.24	1105.08	3033.43			2250.48	3068.79	2965.08	1188.74	3532.2	4039.62	3075.89	2314.31	2651.96			1213.1		1474.9	1357.2		1054.1	606.6		1166.6		2887.1			2250.48	3068.79	2965.08	1188.74	3532.2	4039.62	3075.89	2314.31	2651.96
623	2976.28	1379.72	1032.91	1107.07	855.298	1001.97	2362.84	1364.03	1551.39	681.646	1211.69			3561.51	3139.48	2751.05	2960.62	3547.23	3137.58	1541.99	1363.88	1178.5			1006.9		1148.8	793.3		755.9	578.8		1430.8		1790			3561.51	3139.48	2751.05	2960.62	3547.23	3137.58	1541.99	1363.88	1178.5
624	3480.89	1749.9	1568.4	815.415	2807.5	557.482	1172.71	2194.39	1245.13	1839.58	2560.11			2081.29	1115.83	1259.67	2528.92	3082.75	2422.81	3748.63	2846.75	3025.61			884.2		1166.2	941.6		784.3	1119.9		1356.4		2781.7			2081.29	1115.83	1259.67	2528.92	3082.75	2422.81	3748.63	2846.75	3025.61
625	3459.67	2501.65	1593.84	1595.65	1778.8	1268.22	2791.9	2142.79	2380.02	1232.25	2777.53			1207.82	850.516	3554.08	3069.62	1841.49	2109.28	2298.95	4334.49	1562.64			2082.7		1868.6	858.9		735.5	1555.9		883.5		3091.4			1207.82	850.516	3554.08	3069.62	1841.49	2109.28	2298.95	4334.49	1562.64
626	2554	2134.86	1595.08	2542.2	1984.99	1624.49	2334.77	2308.84	1018.13	641.597	845.637			4067.61	2539.82	1730.92	3851.68	2119.11	741.435	1602.36	2135.29	3954.4			1374.4		862.6	863.7		1197.6	633.3		1202.4		2619.1			4067.61	2539.82	1730.92	3851.68	2119.11	741.435	1602.36	2135.29	3954.4
627	2172.76	1269.82	1250	2932.44	1540.16	928.497	3124.92	3128.47	2236.67	654.974	1967.89			1022.43	1308.31	2588.54	1856.52	2354.44	4013.44	2068.74	1189.9	1344.64			679.7		925.7	1028.3		891	424.2		379.8		2151.7			1022.43	1308.31	2588.54	1856.52	2354.44	4013.44	2068.74	1189.9	1344.64
628	994.352	2480.35	1469.48	2985.53	629.046	769.262	1178	3650.42	1717.45	2013.23	1817.2			4485.69	1778.16	2063.04	2430.49	2557.82	1528.86	2229.26	4115.59	4281.48			951.7		684.3	865		451.1	804.7		720.1		2452.2			4485.69	1778.16	2063.04	2430.49	2557.82	1528.86	2229.26	4115.59	4281.48
629	3222.6	1095.42	2199.84	2056.58	2443.68	1466.01	1318.45	1451.56	2520.48	1658.66	1433.56			1383.37	1222.02	3566.8	1633.57	3470.52	2178.23	2857.57	1547.94	1236.96			748.9		1220.1	663.8		641.5	1312.8		581.2		2502.1			1383.37	1222.02	3566.8	1633.57	3470.52	2178.23	2857.57	1547.94	1236.96
630	3306.33	1663.45	2093.32	1124.49	1254.38	1338.7	1659.9	3669.24	716.657	1548.75	2596.86			1576.92	2691.68	1109.63	2074.51	2151.39	4082.06	4223.84	2221.08	4222.19			1063.1		1558.1	1807.5		867	754.1		1321.8		2666.1			1576.92	2691.68	1109.63	2074.51	2151.39	4082.06	4223.84	2221.08	4222.19
631	1784.09	1637.02	2325.44	1724.8	1149.01	1840.12	2871.5	1225.81	2170.2	546.06	2692.81			2211.01	564.478	2518.43	2722.97	2659.47	2081.78	3379.19	4385.77	2169.23			1121.8		1122.3	842.2		636.5	1607.2		910.7		2449.8			2211.01	564.478	2518.43	2722.97	2659.47	2081.78	3379.19	4385.77	2169.23
632	2338.32	1037.21	2475.48	2846.4	1512.42	521.171	1089.23	797.992	2415.11	1821.9	2063.18			1379.4	1961.47	2697.7	1286.43	3973.31	2511.83	790.897	2862.44	2429.25			923.3		594.4	875		451.6	1004.1		548.6		2978.9			1379.4	1961.47	2697.7	1286.43	3973.31	2511.83	790.897	2862.44	2429.25
633	1328.78	959.588	2187.87	1121.18	1746.02	394.296	2357.97	2352.11	1149.42	1747.26	1110.37			3801.56	2850.22	1119.05	2372.94	3107.68	2319.68	1495.17	3766.38	4710.62			1069.5		987.7	1215.8		671.6	2227.2		768.1		2677.3			3801.56	2850.22	1119.05	2372.94	3107.68	2319.68	1495.17	3766.38	4710.62
634	3221.28	1920.42	1080.48	2193.73	1923.22	1573.45	1808.78	1626.54	435.576	458.532	2124.45			3317.75	1043.57	1706.23	3143.61	2593	904.602	3780.67	4716.15	2675.49			1373.4		779.9	524.6		548.5	1225.6		777.4		1927.1			3317.75	1043.57	1706.23	3143.61	2593	904.602	3780.67	4716.15	2675.49
635	2212.97	1260.4	2061.78	3075.13	1150.09	824.262	1078.08	2397.03	1035.72	552.17	2243.44			1542.9	2405.22	1535.06	3177.79	2607.95	5496.81	3830.79	2932.38	3824.51			1662		906.2	990.7		584	3154.5		471.3		2401.3			1542.9	2405.22	1535.06	3177.79	2607.95	5496.81	3830.79	2932.38	3824.51
636	2752.18	1908.69	770.33	2240.31	2233.2	1842.15	2989.41	1248.1	1555.69	946.459	1627.03			4181.56	2668.06	903.693	3602.06	3172.18	4847.03	3967.04	1280.98	2929.82			906.5		1022.8	987		371.7	880.8		427.6		3196.5			4181.56	2668.06	903.693	3602.06	3172.18	4847.03	3967.04	1280.98	2929.82
637	2290.76	2335.68	2425.11	3077.77	768.596	725.475	990.388	3176.86	2054.1	1026.06	2302.24			1876.34	2692.01	1273.13	1368.26	2205.56	2002.67	3058.55	1388.98	2480.78			777.6		554	1080.5		778.8	460.5		962.9		3158.9			1876.34	2692.01	1273.13	1368.26	2205.56	2002.67	3058.55	1388.98	2480.78
638	3761.97	1695.9	1835.28	1293.02	1413.91	1890.53	3344.89	3156.05	2036.43	1837.76	2013.81			3045.18	2423.39	1230.52	3137	4165.13	3204.46	3179.53	1975.51	4136.31			1386.9		1025.3	958.7		387.9	1133.9		480.4		2514.5			3045.18	2423.39	1230.52	3137	4165.13	3204.46	3179.53	1975.51	4136.31
639	2919.89	1490.54	1224.98	2632.45	3116.41	958.507	1654.12	3084.37	1561.14	1297.23	3019.39			1458.26	690.982	880.49	2570.21	2244.12	1782.2	1389.4	4268.52	2873.42			755.3		1360.2	505.4		439	936.6		1631.9		2371			1458.26	690.982	880.49	2570.21	2244.12	1782.2	1389.4	4268.52	2873.42
640	1213.91	743.576	1664.02	1383.11	3152.33	1515.13	1225.39	2692.89	1086.26	1196.99	845.885			3237.08	1623.49	2246.43	2351.14	2781.52	3208.26	3829.8	2890.6	3140.8			889.5		1148	1595.1		771.6	1167.8		1028.9		570.8			3237.08	1623.49	2246.43	2351.14	2781.52	3208.26	3829.8	2890.6	3140.8
641	1984.08	1811.58	2211.24	2662.26	2394.39	875.525	2369.53	834.242	1518.45	502.461	1431.83			1873.45	881.481	2351.88	2089.38	2987.46	1543.31	2776.23	1395.51	4025.91			1301.9		1140.6	1162.5		494.5	907.4		1001.7		1214.8			1873.45	881.481	2351.88	2089.38	2987.46	1543.31	2776.23	1395.51	4025.91
642	2412.55	1586.08	2059.88	1140.84	1126.8	1824.95	2170.45	1559.65	2061.62	1689.62	2099.27			3555.9	2524.22	1777.16	1906.56	2556.91	3366.64	3042.78	1251.08	1384.61			1088.2		1238.3	1096.6		581.8	2704		2045.4		1998.2			3555.9	2524.22	1777.16	1906.56	2556.91	3366.64	3042.78	1251.08	1384.61
643	3880.05	1857.08	1137.87	1698.62	2426.59	2096.11	1287.41	700.555	985.186	1772.77	1187.16			2845.59	2765.17	1854.7	3598.59	2847.66	1486.75	3145.09	2276.33	3838.88			2109.6		1443.2	1079.2		1048.4	937.5		2767.4		420.7			2845.59	2765.17	1854.7	3598.59	2847.66	1486.75	3145.09	2276.33	3838.88
644	1944.2	846.958	1180.22	2659.7	3690.88	1058.79	3121.61	1814.97	1789.29	1495.9	2500.41			1503.35	2442.55	2223.64	3007.85	4456.37	1811.1	4072.32	2296.31	1816.39			1482		1107.9	1468.9		643	511.8		2532.4		1196.7			1503.35	2442.55	2223.64	3007.85	4456.37	1811.1	4072.32	2296.31	1816.39
645	2737.4	2718.57	2265.74	1486.33	2828.97	1510.76	1915.63	1582.61	2239.4	994.269	1117.55			3554.41	1954.29	1425.89	2036.04	2802.99	3145.67	2260.72	2424.63	3890.08			1207.3		860.3	1396.7		360.3	751.8		1278		2039.6			3554.41	1954.29	1425.89	2036.04	2802.99	3145.67	2260.72	2424.63	3890.08
646	3532.34	2279.69	1292.86	3799.05	1748.41	1535.21	3288	3983.27	1875	716.822	3282.05			1204.26	2566.57	851.589	1145.64	3633.44	3744.66	2740.97	4197.34	1576.59			1986.1		1623.8	1105.8		530.5	1255.6		1695.8		1418.4			1204.26	2566.57	851.589	1145.64	3633.44	3744.66	2740.97	4197.34	1576.59
647	2880.09	1077.17	1334.14	2174.91	1072.3	792.971	2753.83	1765.67	1718.03	2206.29	2725.92			4375.12	2964.09	1103.52	3193.56	3845.32	2552.45	4454.64	2992.08	2158			1424.1		1051.3	871.8		692.2	1056.5		1036		1398.8			4375.12	2964.09	1103.52	3193.56	3845.32	2552.45	4454.64	2992.08	2158
648	1916.95	822.846	1294.42	2943.59	2435.84	1262.03	1368.41	1642.47	1269.73	959.341	2570.43			3887.02	1781.46	2752.86	1470.65	3044.85	3616.09	3632.03	1958.33	1221.77			1570.8		1318.5	909.1		695.5	713.4		3964.4		2054.3			3887.02	1781.46	2752.86	1470.65	3044.85	3616.09	3632.03	1958.33	1221.77
649	3712.84	2493.64	1027.3	3455.95	2255.75	479.948	1229.77	2966.29	1702.5	832.59	1353.71			2151.06	2936.84	1905.57	3612.54	4035.08	4869	1378.74	3257.47	1393.86			1380		1259.2	823.9		587.9	1318.4		1116.7		2186.3			2151.06	2936.84	1905.57	3612.54	4035.08	4869	1378.74	3257.47	1393.86
650	1061.65	1331.58	1690.28	1516.96	2169.29	977.837	2341.54	1120.94	909.631	562.987	1340.09			1598.8	1410.87	2696.22	2082.77	3418.74	2442.88	4533.33	3465.4	3260.28			1939.2		1194.3	713.9		833	1354.7		1400.5		2499.3			1598.8	1410.87	2696.22	2082.77	3418.74	2442.88	4533.33	3465.4	3260.28
651	2782.48	2952.75	2148.4	3136.81	1264.29	1503.07	1767.32	1590.04	2595.54	1405.24	2856.47			1617.22	1344.23	1012.86	3433.03	3094.39	3954.82	3680.75	4156.87	1626.14			1287.1		704.5	1441.2		609.4	1318.2		1998.4		2978.7			1617.22	1344.23	1012.86	3433.03	3094.39	3954.82	3680.75	4156.87	1626.14
652	1880.45	964.213	1796.56	3425.16	1629.76	1668.28	3005.68	1886.56	1339.01	1248.84	2380.85			3959.6	1052.9	2434.46	3439.88	4216.99	2036.94	4814.17	3130.64	1159.18			1470.8		1590.9	1646		452.9	998.6		1098.7		3456.1			3959.6	1052.9	2434.46	3439.88	4216.99	2036.94	4814.17	3130.64	1159.18
653	2917.57	1007.65	2288.28	1871.12	2417.59	1587.76	1094.6	1032.58	630.698	1425.06	1512.83			3369.94	2839.32	3557.96	2452.29	3706.6	2957.57	1985.99	1480.72	3288.11			1256.8		1221.2	1584.5		656	2312.9		1558.7		2970.2			3369.94	2839.32	3557.96	2452.29	3706.6	2957.57	1985.99	1480.72	3288.11
654	2089.36	1077.01	1136.38	3068.35	2341.95	1883.05	2515.77	1785.57	1251.49	1133.32	2086.47			2793.24	3161.77	1764.78	3925.83	3271.76	3796.77	2910.41	2585.16	2673.26			2434.4		822.3	1331.3		1212.2	711		845.2		2430.3			2793.24	3161.77	1764.78	3925.83	3271.76	3796.77	2910.41	2585.16	2673.26
655	2837.73	979.324	1769.31	2847.47	1253.88	1793.56	3101.3	2361.69	2837.31	933.082	1636.61			4333.25	2037.36	979.744	3048.64	3812.13	3572.41	4436.88	3438.23	1371.89			1156.5		601.5	1309.1		1032.5	2166.1		1188.3		2620.9			4333.25	2037.36	979.744	3048.64	3812.13	3572.41	4436.88	3438.23	1371.89
656	3304.1	2252.77	719.299	2866.38	1037.95	1332.72	4318.85	3055.31	1257.76	1919.18	894.851			4781.38	3334.68	843.579	2059.65	3917.33	2339	2342.55	2562.53	3158.05			1420.4		683	1490.3		762	1211.5		1167		2958.4			4781.38	3334.68	843.579	2059.65	3917.33	2339	2342.55	2562.53	3158.05
657	1777.73	2431.05	2086.97	2403.31	1591.53	856.408	1273.12	1069.25	1995.89	560.84	1741.31			3098.68	1807.47	778.181	4213.35	1473.37	4279.08	4672.63	4672.06	2220.34			1147.2		1110.3	1013.5		556	1687.2		1503.1		2544.4			3098.68	1807.47	778.181	4213.35	1473.37	4279.08	4672.63	4672.06	2220.34
658	2499.09	1680.21	1805.64	2529.07	1080.06	1887.54	1389.05	1766.25	1025.23	585.365	949.68			1339.19	2473.51	4236.81	3046.91	3386.46	3082.66	3812.13	1535.8	3098.35			1281.3		789.7	954.5		836.9	1940.1		2134.5		2626.4			1339.19	2473.51	4236.81	3046.91	3386.46	3082.66	3812.13	1535.8	3098.35
659	3481.64	1319.11	1631.41	1249.01	1736.77	648.047	2336.34	2428.57	1302.6	1685.99	1803.74			4559.84	2895.63	3127.26	3247.57	3220.4	2252.22	3284.97	4483.62	3925.83			1094.8		914.2	886.6		1673.4	1347.9		1399.5		2177.7			4559.84	2895.63	3127.26	3247.57	3220.4	2252.22	3284.97	4483.62	3925.83
660	899.392	1672.12	1543.55	904.925	2728.89	1086.45	3457.94	678.177	1622.9	579.006	1269.57			1315.49	1825.8	964.055	3901.64	1912.92	5037.2	2244.62	3552.35	3475.47			1845.1		1158.7	855.1		1363	639.6		1670.1		397.1			1315.49	1825.8	964.055	3901.64	1912.92	5037.2	2244.62	3552.35	3475.47
661	3490.97	1575.42	1653.7	1472.21	1925.78	1121.16	2556.81	1250.66	1069.66	577.107	4004.16			1449.35	1053.98	3129.82	1767.09	4065.55	2924.53	1899.79	1918.28	2633.71			1170.5		916.8	855.1		1265.9	1917.1		942.2		3462.6			1449.35	1053.98	3129.82	1767.09	4065.55	2924.53	1899.79	1918.28	2633.71
662	1940.65	1011.77	1412.34	1409.53	2045.85	914.613	1261.15	2148.98	1089.39	892.208	2125.12			1715.15	2719.5	2672.6	3518.57	2312.25	3621.38	3078.95	937.219	2426.69			1327.2		805	2334.4		768.8	1619.6		1212.4		3951.3			1715.15	2719.5	2672.6	3518.57	2312.25	3621.38	3078.95	937.219	2426.69
663	2654.99	1006.24	1693.92	1076.18	2763.08	341.752	2720.14	449.779	2278.37	615.752	2123.38			4958.34	1759.58	2506.46	3645.82	3100.34	3132.54	4505.83	2673.59	1853.63			1379.5		1218.2	1693.7		1326	1382.4		1057.3		1013.2			4958.34	1759.58	2506.46	3645.82	3100.34	3132.54	4505.83	2673.59	1853.63
664	2729.8	1262.47	2692.89	1323.41	1355.03	954.876	2670.51	2038.99	1971.53	1259.83	1249.26			2357.58	3422.21	3553.09	3207.52	2784.32	1559.09	2475.25	2041.48	1305.25			1416.3		1557.7	1575		995	1447.5		1275.8		766.5			2357.58	3422.21	3553.09	3207.52	2784.32	1559.09	2475.25	2041.48	1305.25
665	1478.07	1899.52	1868.64	2535.42	2262.93	1559.99	3138.62	716.326	1661.71	771.486	1361.89			4084.95	1258.52	840.607	1606.32	1737.53	3184.89	4315.42	1099.06	861.333			747.3		1239.3	1130.1		2388.9	1477.9		1073.2		933.9			4084.95	1258.52	840.607	1606.32	1737.53	3184.89	4315.42	1099.06	861.333
666	1708.2	745.97	2435.1	2036.6	1634.79	1508.3	1331.58	1349.67	1061.73	1442.81	1602.76			2411.01	1401.29	2561.62	3843.67	3841.44	4003.95	4531.02	2214.4	2199.2			969.1		1603.8	672		2168.7	1523.6		917.4		1796.1			2411.01	1401.29	2561.62	3843.67	3841.44	4003.95	4531.02	2214.4	2199.2
667	1296.98	2143.45	1421.59	1635.04	1616.63	930.953	1930.74	1410.11	1268.08	601.632	2104.47			4818.95	2861.28	2743.61	3642.19	4472.64	4872.96	5028.03	3365.89	2380.2			1581.9		1091.6	1240.1		925.5	1525		908.3		1197.6			4818.95	2861.28	2743.61	3642.19	4472.64	4872.96	5028.03	3365.89	2380.2
668	3250.68	787.257	1030.35	2085.89	1197.81	964.594	1937.59	1183.86	1598.71	998.646	857.527			2842.54	1946.86	2656.25	2231.08	2958.06	2470.46	1847.27	3734.34	2322.65			1097.7		873.5	550.5		2232.3	604.9		727.2		1749.8			2842.54	1946.86	2656.25	2231.08	2958.06	2470.46	1847.27	3734.34	2322.65
669	2790.66	2612.55	2215.95	3107.16	2727.32	760.611	1610.85	2370.03	849.6	670.416	2268.05			2251.22	3033.29	2096.73	3664.4	3812.54	4811.44	4445.14	2611.08	2950.38			1533.4		820.9	1172.4		1695	752.5		1348.8		1532.2			2251.22	3033.29	2096.73	3664.4	3812.54	4811.44	4445.14	2611.08	2950.38
670	3513.43	2117.02	2386.96	2767.29	2197.12	1847.81	1144.31	1524.56	2198.77	1606.22	1628.02			3693.22	1799.46	1479.82	3912.29	4515.58	1733.98	1564.78	2922.47	3014.87			1246.8		706.2	799.4		1753	886.8		866.5		1586.2			3693.22	1799.46	1479.82	3912.29	4515.58	1733.98	1564.78	2922.47	3014.87
671	3397.16	1364.94	1142.74	1798.54	1228.28	1019.6	2623.7	1636.11	859.674	1634.63	3620.11			1986.9	3649.21	2885.15	4169.51	2322.32	3382.57	3726.83	2134.38	2334.05			1348.2		1400	1012.7		2164.6	944.4		1362.3		1656.4			1986.9	3649.21	2885.15	4169.51	2322.32	3382.57	3726.83	2134.38	2334.05
672	1099.39	1290.63	837.875	2602.89	2796.52	1674.16	2787.6	1876.82	1242.49	1834.95	1710.93			980.818	1293.11	1754.7	1718.45	4439.77	2415.55	3135.68	5532.73	1240.68			1342.8		1261.3	1533.3		913.3	1298		777.9		2055.6			980.818	1293.11	1754.7	1718.45	4439.77	2415.55	3135.68	5532.73	1240.68
673	1659.15	2109.26	1313.75	2958.2	1643.88	1537.03	2900.4	1090.71	1505.81	1132	2860.76			1527.95	2730.82	4163.98	2269.97	3552.84	4047.96	3709.07	1594.02	1461.98			904.9		1540	1561		434.1	1530.5		770.9		2133.4			1527.95	2730.82	4163.98	2269.97	3552.84	4047.96	3709.07	1594.02	1461.98
674	2216.86	1540.66	735.731	1139.35	1824.46	1154.16	1515.47	1570.14	1934.87	1180.97	2807.42			1751.4	3748.63	1493.69	3378.12	2547.25	3152.19	3998.17	3632.36	1394.18			1971.6		1725.5	1840.2		731.4	1026.6		1363.6		2035.9			1751.4	3748.63	1493.69	3378.12	2547.25	3152.19	3998.17	3632.36	1394.18
675	2162.77	871.482	999.719	2497.28	1244.96	2009.93	2004.39	2440.88	1306.98	1856.92	2311.07			1946.94	2783.09	915.419	1694.01	3206.44	5228.61	3909.65	2114.89	1720.6			1322.3		1579.6	1752.5		567.7	1017.8		1485.4		2035.6			1946.94	2783.09	915.419	1694.01	3206.44	5228.61	3909.65	2114.89	1720.6
676	2681.17	816.241	2249.97	1617.62	1919.92	1313.71	2861.76	1148.93	961.488	906.989	3133.34			3415.03	1309.13	2742.13	3769.19	2585.57	1724.32	2446.18	4593.61	1347.2			1163.8		1504.8	1314.1		1041.4	1299		1408.5		1767.9			3415.03	1309.13	2742.13	3769.19	2585.57	1724.32	2446.18	4593.61	1347.2
677	4573.26	1007.23	1386.74	1535.46	2652.84	558.337	1211.44	1488.8	1660.14	599.32	2581.25			3914.02	1272.64	1765.69	2923.71	2602.33	1977.99	2817.6	1614	911.208			1402.3		1091.2	1070.7		1001.3	1041.4		1513.6		1852.4			3914.02	1272.64	1765.69	2923.71	2602.33	1977.99	2817.6	1614	911.208
678	1634.96	1814.31	2054.51	2370.19	940.844	2064.93	2198.19	2177.14	1344.88	1555.61	1815.46			2078.15	1403.1	2383.59	3364.82	5183.19	4545.55	3607.18	4039.87	1513.51			1331.3		1334.5	1178.3		953	859.3		1034.3		959.9			2078.15	1403.1	2383.59	3364.82	5183.19	4545.55	3607.18	4039.87	1513.51
679	890.144	1069.41	1957.08	3038.55	2557.47	1721.04	3382.05	2702.88	944.147	1620.51	907.154			2090.7	3266.31	2476.57	1822.75	3124.28	3584.88	3825.42	1277.92	2708.52			1286.8		1259.5	988.2		704.4	1034.2		1922.2		959.9			2090.7	3266.31	2476.57	1822.75	3124.28	3584.88	3825.42	1277.92	2708.52
680	3940.58	1013.59	2047	1572.45	3164.39	1059.43	1246.7	1465.35	1835.86	1932.31	1887.8			1600.46	1523.83	3501.07	4025.83	3316.35	2582.51	2646.26	3239.89	1333.91			1641.7		1258.7	1275		888.2	314.1		591		878.3			1600.46	1523.83	3501.07	4025.83	3316.35	2582.51	2646.26	3239.89	1333.91
681	1715.8	1495.16	2350.71	2869.76	1385.17	762.747	2083.91	2126.44	1593.18	1152.81	714.758			3199.43	3077.3	1331.18	2818.51	3886.44	5424.47	3787.6	2594.73	2309.69			1807.2		1101	1481.8		988.7	990.8		578.7		1654.8			3199.43	3077.3	1331.18	2818.51	3886.44	5424.47	3787.6	2594.73	2309.69
682	1050.59	815.828	2196.54	4061.47	1807.04	730.067	2581.17	1045.3	1369.07	1072.14	2810.06			1309.46	3494.63	1893.18	1974.35	3473.41	4163.56	4232.18	3592.81	3335.26			1318.8		1350.6	1852.8		1119.9	1047		1476.7		589.9			1309.46	3494.63	1893.18	1974.35	3473.41	4163.56	4232.18	3592.81	3335.26
683	1167.43	1041.09	2433.28	3303.28	1153.47	1894.8	1178.74	1421.17	2050.47	786.101	1540.08			3074.24	2919.83	1229.37	3443.35	3060.04	2266.09	3638.97	1147.45	1314.17			1851.1		1478.5	1059.8		530.1	777.6		1619.6		1581.1			3074.24	2919.83	1229.37	3443.35	3060.04	2266.09	3638.97	1147.45	1314.17
684	1920.58	1463.78	3338.45	1596.31	2923.68	2023.7	2716.34	3410.46	711.455	1587.97	5168.7			4157.86	2440.15	1905.15	4663.88	4148.53	1246.71	2549.73	2250.4	1382.71			817.7		1879.3	1264		889.9	1187		938		1689.6			4157.86	2440.15	1905.15	4663.88	4148.53	1246.71	2549.73	2250.4	1382.71
685	1672.61	867.849	2847.72	1807.12	1066.85	822.126	1124.74	1204.91	1214.74	680.324	1960.88			4464.3	3742.76	1668.74	2649.73	5442.47	3696.93	3294.47	3000.01	2852.2			1670.2		1307.6	1158.4		583.1	1106.3		471		1932.6			4464.3	3742.76	1668.74	2649.73	5442.47	3696.93	3294.47	3000.01	2852.2
686	1312.59	1846.6	2286.96	4002.76	2996.68	631.813	2555.41	2353.27	2147.41	1373.78	1297.56			1502.19	3669.19	821.78	3050.96	2376.74	2405.55	3028.58	1380.39	836.561			1317.9		1289.7	1229.2		799.6	775.5		1202.9		1080.8			1502.19	3669.19	821.78	3050.96	2376.74	2405.55	3028.58	1380.39	836.561
687	3339.94	1619.85	3331.19	1381.79	1306.32	1726.17	2359.95	802.533	1722.82	2077.3	3034.66			1356.78	2320.75	1077.51	3373.66	3630.05	4796	4549.68	3520.56	1193.78			1092		1636.4	1082.9		1222.3	828.4		428.2		559.6			1356.78	2320.75	1077.51	3373.66	3630.05	4796	4549.68	3520.56	1193.78
688	2259.63	1035.64	3665.86	3327.39	2179.53	362.47	1391.7	2750.78	1508.87	439.127	5312.71			2615.21	1154.31	1880.13	2490.36	4619.13	4219.88	4188.01	2665.99	2111.67			1183.5		1889.7	727.9		1122.4	1158.3		1297.6		2263.2			2615.21	1154.31	1880.13	2490.36	4619.13	4219.88	4188.01	2665.99	2111.67
689	1226.63	976.516	1609.53	2642.36	2849.04	1449.78	972.305	1316.22	1854.52	1672.28	3246.8			1656.94	1624.4	2735.52	2365.92	5010.94	2056.51	3771.17	3522.13	2808.85			1914.8		1155	954.9		623.7	750		726.7		1557.6			1656.94	1624.4	2735.52	2365.92	5010.94	2056.51	3771.17	3522.13	2808.85
690	2790.16	831.599	1678.89	4823.7	1257.76	853.204	953.808	2271.85	1267.34	1716.87	2317.26			4259.18	3867.37	1793.68	1539.68	4616.57	2922.47	3430.47	4128.22	1797.07			1290		1168.7	1258.1		515.9	816.7		902.6		1149			4259.18	3867.37	1793.68	1539.68	4616.57	2922.47	3430.47	4128.22	1797.07
691	1712.99	2348.31	1890.19	1767.82	2239.98	783.039	2258.64	1703.58	942	1307.55	1748.74			2807.86	4216.16	1103.61	3499.34	4753.39	1663.87	4087.26	3700.98	1878.73			2188.8		1214.7	1254.6		737.9	845.4		1230.8		1515			2807.86	4216.16	1103.61	3499.34	4753.39	1663.87	4087.26	3700.98	1878.73
692	707.326	2497.61	1629.92	1751.22	913.843	508.249	1404.16	2279.2	2033.21	1656.92	3480.89			4761.81	911.951	2605.3	3477.45	3809.65	2726.52	3860.27	2307.38	958.275			1868.8		1627	1184.4		809.1	995		2182.1		1021			4761.81	911.951	2605.3	3477.45	3809.65	2726.52	3860.27	2307.38	958.275
693	2462.68	1396.4	1543.8	2001.67	2861.09	1600.15	3223.76	1240.09	2201.41	1389.14	3154.4			3441.37	2393.58	1103.69	3229.89	3313.71	4320.78	3337.57	1408.47	1381.88			1313.9		1763.5	1035.3		530.5	970.3		1445.2		803			3441.37	2393.58	1103.69	3229.89	3313.71	4320.78	3337.57	1408.47	1381.88
694	901.952	701.463	1941.14	1463.12	1281.21	1259.04	1829.34	1445.45	1492.27	940.184	1966			1857.34	1638.36	2823.63	3371.43	2855.09	4264.63	1816.97	3378.28	1569.9			973.6		1341.1	1723.2		927.5	1736.4		2256.4		1315.3			1857.34	1638.36	2823.63	3371.43	2855.09	4264.63	1816.97	3378.28	1569.9
695	1976.4	1040.76	2144.77	1592.93	1533.23	1633.47	1162.22	2547.07	825.076	1306.32	2067.15			2156.02	3721.13	4036.81	3648.8	1813.74	4495.93	4552.82	2774.17	2635.03			1214.7		1228	1560.8		632	1132		2064.3		1176.2			2156.02	3721.13	4036.81	3648.8	1813.74	4495.93	4552.82	2774.17	2635.03
696	763.476	831.517	1857.66	3845.87	1873.76	1859.45	908.31	2285.97	1232.58	1210.45	3310.63			2893.49	2858.06	1684.43	4111.05	2399.61	3246.66	3583.4	4519.79	1226.23			1368.4		1286.9	1169.8		993.4	548.1		1181.4		1128.4			2893.49	2858.06	1684.43	4111.05	2399.61	3246.66	3583.4	4519.79	1226.23
697	862.152	1386.25	3106.83	3319.13	2134.53	1549.42	3490.06	2782.65	1458.17	1737.27	1071.56			1858.58	1523.91	1242.33	2676.4	2189.62	2459.48	2002.35	2868.88	1477.67			1709.6		2342.4	1553.3		709	1686.4		1169.2		1343.1			1858.58	1523.91	1242.33	2676.4	2189.62	2459.48	2002.35	2868.88	1477.67
698	1086.42	892.373	1928.01	4064.52	3017.16	547.23	2374.49	2609.99	2267.97	653.24	1918.93			4351.34	2030.75	3237.16	2732.63	1638.52	4135.24	1794.75	2300.36	2865.25			941.8		1515	1795.1		884.8	863		1469		397.9			4351.34	2030.75	3237.16	2732.63	1638.52	4135.24	1794.75	2300.36	2865.25
699	1633.88	1031.92	1867.82	4250.48	1038.2	2398.88	3442.33	1711.75	846.545	1788.13	2369.2			2667.81	2866.57	1020.04	2889.36	1803.75	4396.42	2630.49	1109.39	2787.88			1338		2047	1377.9		666.4	1436		1375.8		479.8			2667.81	2866.57	1020.04	2889.36	1803.75	4396.42	2630.49	1109.39	2787.88
700	2408.01	1214.25	3767.67	3317.31	975.69	924.438	2122.97	3025.17	2067.4	717.235	2579.44			1699.05	3159.46	1755.45	2481.03	1326.64	4161.91	3138.07	5101.03	1930.01			595.7		1785.4	1537.4		1851.1	2053.2		990.9		1078.8			1699.05	3159.46	1755.45	2481.03	1326.64	4161.91	3138.07	5101.03	1930.01
701	1207.97	850.261	2592.57	2575.14	1978.05	723.232	3107.08	1516.3	1653.54	906.824	1492.19			1826.05	1009.39	1912.92	3281.09	2015.56	1973.94	4269.18	3842.68	3106.69			1159.2		1629	1128.7		1482.8	2496		912.9		1655.3			1826.05	1009.39	1912.92	3281.09	2015.56	1973.94	4269.18	3842.68	3106.69
702	1233.57	1526.87	1087.08	2997.59	1344.3	1760.13	2576.63	948.441	639.616	2478.86	1351.32			4313.93	2821.32	1034.9	2827.43	1809.95	3914.85	3228.9	3027.51	3330.64			878.1		841.9	1031.7		783.9	910.7		422.2		1341.8			4313.93	2821.32	1034.9	2827.43	1809.95	3914.85	3228.9	3027.51	3330.64
703	1968.06	901.374	1580.62	2471.1	2963.4	581.832	3268.6	1838.75	673.553	1876.16	1328.53			2827.43	2386.07	1919.69	3721.54	951.339	2836.76	1543.48	1216.48	2012.34			1003.9		1032.4	1288.1		1121.4	960.7		310.6		851.5			2827.43	2386.07	1919.69	3721.54	951.339	2836.76	1543.48	1216.48	2012.34
704	1199.63	2140.89	2647.31	3018.32	2409.5	1880.92	1533.39	3424.99	1699.61	1384.51	650.763			4999.13	3658.95	4309.8	2609.93	1641.25	1859.08	3714.11	2270.96	1505.74			1090.3		1325	1336.4		1296.6	757.9		1263.9		877.3			4999.13	3658.95	4309.8	2609.93	1641.25	1859.08	3714.11	2270.96	1505.74
705	929.862	1311.68	2779.76	3197.75	804.102	830.67	2008.6	3135.82	1347.77	717.895	2628.24			3070.94	2963.43	977.185	3929.63	2212.41	1774.85	3100.67	1701.03	2087.64			1064.5		1354	601.1		804.8	582.8		997.8		901.1			3070.94	2963.43	977.185	3929.63	2212.41	1774.85	3100.67	1701.03	2087.64
706	1388.81	833.664	2172.93	1703.74	1391.37	1136.75	2346.58	1541.57	1084.61	2106.87	2432.87			4319.46	967.193	3389.84	2431.57	2892	4001.14	3900.89	1510.12	1150.84			1085.1		1024	1164		1277.7	306.4		1198.1		602.8			4319.46	967.193	3389.84	2431.57	2892	4001.14	3900.89	1510.12	1150.84
707	1144.06	1388.81	3267.93	3627.96	3126.65	1549.42	1285.51	2879.92	2158.81	1557.01	2088.53			3784.71	3679.84	1586.09	1824.73	686.606	4057.54	3081.43	3840.45	2685.32			1100.6		2134.9	1160.7		886.4	481.8		1134.2		1153.6			3784.71	3679.84	1586.09	1824.73	686.606	4057.54	3081.43	3840.45	2685.32
708	1246.53	817.066	1926.77	1565.51	2299.51	506.86	2447.81	1038.45	1025.07	1036.38	1212.43			2535.78	2854.68	871.902	3505.28	2695.56	5175.43	4097.17	2037.27	768.272			1087.7		1296.8	2329.5		972.6	1059.9		638.4		911.7			2535.78	2854.68	871.902	3505.28	2695.56	5175.43	4097.17	2037.27	768.272
709	1736.77	2156.91	2479.11	3239.36	1181.71	1287.23	3229.46	929.862	950.918	1239.68	2979.51			4342.75	4318.72	2211.01	4068.19	1481.22	4729.03	3679.84	4127.48	1793.02			832.2		2053.4	2264.7		688.6	944.5		1798.9		423.1			4342.75	4318.72	2211.01	4068.19	1481.22	4729.03	3679.84	4127.48	1793.02
710	2262.68	970.323	1326.3	3377.26	2765.47	1994.12	1319.78	1149.1	2174.82	1687.14	2046.42			2170.55	3001.41	1361.24	3892.14	1680.55	2570.21	3398.84	1720.11	2863.18			1166.4		1524	1099.6		1861	859.5		1250.3		1028.5			2170.55	3001.41	1361.24	3892.14	1680.55	2570.21	3398.84	1720.11	2863.18
711	903.934	1439.75	2526.67	1819.51	2461.6	1370.21	3470.82	1917.94	673.553	957.111	713.519			1762.71	1166.36	2169.89	3510.65	1715.07	3994.2	2045.37	1158.43	2415.96			1583.2		1559	1052.2		774.9	606.8		1224.7		1430.2			1762.71	1166.36	2169.89	3510.65	1715.07	3994.2	2045.37	1158.43	2415.96
712	2339.64	982.957	1848.41	4272.69	1773.77	1369.25	3048.87	2540.21	1129.61	1737.6	2943.75			1826.54	3511.31	997.498	3477.29	2217.53	1557.52	3787.27	2925.53	2277.65			927.6		988.6	1660.7		835.7	1163.5		2634.2		823			1826.54	3511.31	997.498	3477.29	2217.53	1557.52	3787.27	2925.53	2277.65
713	1398.88	1835.12	2960.35	1287.08	1370.06	1367.75	1605.31	2720.39	1050.83	1764.68	2923.11			1861.39	4110.8	1364.38	3718.32	2594.16	3531.04	2640.31	2225.71	2327.19			1223.9		856.9	951.2		841.8	1033		1027.5		862.6			1861.39	4110.8	1364.38	3718.32	2594.16	3531.04	2640.31	2225.71	2327.19
714	1578.56	2258.14	2424.61	1820.17	1016.23	754.31	2437.82	1482.53	1682.44	1049.02	1571.46			1416.73	1330.77	751.757	3939.04	2794.4	3184.73	1930.26	2792.58	1825.22			1033.4		1337	1607.2		485	486.9		890.6		961.3			1416.73	1330.77	751.757	3939.04	2794.4	3184.73	1930.26	2792.58	1825.22
715	1701.76	927.137	2304.05	3744.8	1406.97	2648.68	2655.9	2990.9	1629.26	1483.52	4168.24			3297.19	4342.75	2995.96	2143.63	2846.26	1816.55	1826.46	3701.56	1334.07			1397.2		1741.3	1633.8		506.3	843.4		1669.1		1263.8			3297.19	4342.75	2995.96	2143.63	2846.26	1816.55	1826.46	3701.56	1334.07
716	1699.37	1959.06	1985.24	1680.21	914.999	1835.63	839.196	2340.22	1142.16	832.342	3486.01			4659.09	3854.57	915.254	3703.05	2436.52	3553.59	1688.32	2034.14	3174.74			1211		4421.9	764.1		442.5	1093.2		824.8		1648.8			4659.09	3854.57	915.254	3703.05	2436.52	3553.59	1688.32	2034.14	3174.74
717	805.919	1827.68	2192.66	1999.11	1174.2	741.708	2703.79	1471.63	1107.48	1110.37	1449.66			3260.78	2486.73	3140.22	2385.57	2325.62	2867.48	1580.39	4669.5	3153.1			1193.9		1744.3	1271.6		650.1	1303		1039.8		2041.4			3260.78	2486.73	3140.22	2385.57	2325.62	2867.48	1580.39	4669.5	3153.1
718	1257.02	1033.66	2724.68	2249.22	1775.91	1180.01	763.724	1775.5	684.536	1319.36	3531.76			4582.88	1439.19	2903.15	4125	1134.74	1586.75	2871.77	2970.94	3029.98			1208.2		2750.9	2098.5		715.9	687		1004.5		1151.9			4582.88	1439.19	2903.15	4125	1134.74	1586.75	2871.77	2970.94	3029.98
719	1438.02	2228.66	1255.94	1598.96	2405.7	496.715	1836.52	1755.27	914.421	519.388	3871.96			4995	3935.49	958.44	3226.84	1502.69	3226.1	3643.01	3194.72	1944.63			846.6		1947.8	812		757	954.4		1318		2042			4995	3935.49	958.44	3226.84	1502.69	3226.1	3643.01	3194.72	1944.63
720	1024	1029.53	1689.7	3025.66	1252.48	762.533	1906.87	3368.76	1174.28	2004.31	1593.42			2127.61	3024.04	1872.12	1890.62	2335.95	4170.42	2526.78	3855.4	3028.74			1235.9		1928.3	2703.5		1304	842.5		1126.8		1207.8			2127.61	3024.04	1872.12	1890.62	2335.95	4170.42	2526.78	3855.4	3028.74
721	1456.68	1392.93	2685.05	2785.46	530.536	1117.21	2835.58	1592.1	740.851	677.021	1412.67			1107.24	3639.13	3193.73	2774.83	947.623	3302.89	2732.39	2783.75	1767.01			1168.9		2105.7	2122.4		833.8	668.4		1166.5		1416.3			1107.24	3639.13	3193.73	2774.83	947.623	3302.89	2732.39	2783.75	1767.01
722	2327.26	2608.42	2296.37	1131.26	1647.84	1592.14	992.04	2404.79	1394.42	538.958	2044.44			2057.34	3338.89	3917.82	1641.25	2137.35	1800.7	1820.19	1090.81	2622.89			1353.5		2632.6	964.8		462.5	1031.3		932.8		1387.7			2057.34	3338.89	3917.82	1641.25	2137.35	1800.7	1820.19	1090.81	2622.89
723	2675.63	1015.99	1337.94	2945.4	1042.33	1198.27	1723.39	1267.09	973.213	2156.99	1555.44			1721.59	1632.99	1626.8	3319.16	3345.09	2406.96	1099.39	3055.91	3029.65			1353.5		2194.1	1265.9		385.2	644.1		1915		1879.6			1721.59	1632.99	1626.8	3319.16	3345.09	2406.96	1099.39	3055.91	3029.65
724	2960.18	1144.06	2676.87	3171.32	1445.62	2528.43	2162.69	1310.53	1668.48	1114.25	3631.51			1048.03	4422.27	2809.18	1579.07	3080.68	2188.3	2828.83	3327.33	1742.98			1353.5		1596.3	1240.1		407.9	435.7		1725.7		2080.7			1048.03	4422.27	2809.18	1579.07	3080.68	2188.3	2828.83	3327.33	1742.98
725	966.359	951.827	1595.24	1118.46	744.814	1934.21	1583.27	2433.53	969.662	1110.37	3662.39			2035.46	1020.87	2606.13	4031.36	1230.44	3498.84	464.315	1837.77	1154.55			3431.8		1757	1854.6		853.6	458		2568.3		1065.5			2035.46	1020.87	2606.13	4031.36	1230.44	3498.84	464.315	1837.77	1154.55
726	1570.47	958.68	2641.37	2451.36	1788.71	1118.92	805.341	1611.1	1430.59	1486.24	1720.84			1453.39	1338.2	1801.03	3207.93	1008.32	2397.71	3086.05	1615.32	2690.68			2293.2		2099.4	1309.9		953.6	1325.8		1599.6		2361.8			1453.39	1338.2	1801.03	3207.93	1008.32	2397.71	3086.05	1615.32	2690.68
727	1428.28	1117.3	1441.98	3346.55	1433.23	2127.4	1049.51	2380.19	656.626	1531.41	1638.76			2091.36	3068.55	2908.85	3596.2	1748.92	1664.12	3174.65	1937.69	2498.95			2403.8		1425.5	1196.7		941.8	1164.6		718.1		1739.5			2091.36	3068.55	2908.85	3596.2	1748.92	1664.12	3174.65	1937.69	2498.95
728	1845.11	2600.16	1244.38	1750.56	1097.16	3173.49	1975.74	1892.67	1227.38	2056.83	1840.07			1297.66	1977.57	1532.91	1907.47	2976.56	3448.8	2731.72	2610.34	1169.5			1629.5		1511.9	2031.9		599.9	1079.3		645.1		1834.4			1297.66	1977.57	1532.91	1907.47	2976.56	3448.8	2731.72	2610.34	1169.5
729	861.408	3551.16	2737.15	2701.97	2493.15	2274.78	2257.15	963.717	582.062	908.723	2804.7			1682.04	1235.56	4298.9	1947.52	1225.24	2515.13	1464.95	3253.1	2793.57			1467.8		1908.1	1474		818	1975.2		2136.3		1480.5			1682.04	1235.56	4298.9	1947.52	1225.24	2515.13	1464.95	3253.1	2793.57
730	1101.7	2344.27	2616.1	1477.82	2380.43	2571.68	2565.89	1460.73	1628.77	716.079	1296.49			1966.34	1324	1892.6	3843.51	1758.67	4031.03	3095.63	1713.17	1568.66			1435.9		1305.6	730.1		641.6	2523.8		1939.8		2581.3			1966.34	1324	1892.6	3843.51	1758.67	4031.03	3095.63	1713.17	1568.66
731	2300.42	995.591	844.811	3108.16	1056.53	1888.39	2042.87	954.634	731.19	1443.14	2086.8			1310.79	2914.54	1074.87	1884.26	1663.3	1651.49	1733.32	3663.57	903.859			1289.9		1336.9	1084.7		1058.3	2129.9		2315.4		1062.1			1310.79	2914.54	1074.87	1884.26	1663.3	1651.49	1733.32	3663.57	903.859
732	2414.54	1321.67	1810.1	2521.88	1806.05	2129.22	2896.02	864.629	848.857	1309.78	2660.61			2019.77	1249.76	3655.9	3177.54	2533.46	2139.91	2498.04	4072.4	3831.37			1953.9		2356.3	1321.2		564.1	1935.4		1810.5		1385.3			2019.77	1249.76	3655.9	3177.54	2533.46	2139.91	2498.04	4072.4	3831.37
733	1105.17	2558.46	1838.42	2365.9	2672.33	2484.64	2272.1	1536.7	1630.83	570.501	2422.63			1631.83	2398.37	2907.44	2574.59	1270.74	4164.64	3545.25	4084.79	3054.09			1713.2		2733.1	1311.9		540.6	2020.8		1051.7		1722.6			1631.83	2398.37	2907.44	2574.59	1270.74	4164.64	3545.25	4084.79	3054.09
734	2133.87	2103.32	2985.53	3279.49	1122.42	1051.1	2957.54	2125.78	1126.14	1221.51	1208.05			2106.72	4265.13	899.647	1461.48	2785.48	2401.51	1418.71	2437.35	1333.24			2237.4		1368.1	1534.6		958.4	1358.5		402.3		1960.5			2106.72	4265.13	899.647	1461.48	2785.48	2401.51	1418.71	2437.35	1333.24
735	2124.12	2401.32	1851.88	2703.38	1273.53	1389.33	2605.36	1103.6	555.556	991.379	1976.98			2572.19	2409.02	1449.1	2576.65	1643.23	3469.53	2233.97	2714.22	2695.14			1094.9		846.4	2532.2		482.8	1674.3		351		1945.3			2572.19	2409.02	1449.1	2576.65	1643.23	3469.53	2233.97	2714.22	2695.14
736	2274.74	1907.29	2323.7	2482.99	2304.22	576.386	2153.19	1518.2	840.435	701.298	2701.89			1934.06	1323.09	1152.82	3814.52	3175.31	3299.92	2528.43	3062.02	4021.04			1154.6		1391.9	1366.2		1338.7	1382.8		1459.2		2164.1			1934.06	1323.09	1152.82	3814.52	3175.31	3299.92	2528.43	3062.02	4021.04
737	1187.33	1205.08	1401.52	2764.15	2305.62	1876.32	1392.85	913.76	1813.32	1463.37	242.849			1474.94	2363.28	2103.25	3099.34	1862.88	2201.02	3809.65	1503.27	1298.73			518.2		868.3	1170.6		667.7	1687.1		1909.3		1824.2			1474.94	2363.28	2103.25	3099.34	1862.88	2201.02	3809.65	1503.27	1298.73
738	1441.41	808.561	2377.13	2814.28	1070.4	1075.24	716.492	813.516	1739.91	1776.82	2204.39			3341.7	3700.9	3490.58	1045.89	1590.96	1298.48	1360.74	1621.76	1263.63			1093.6		1051.7	545.9		853.9	1640.7		1560.2		2079.5			3341.7	3700.9	3490.58	1045.89	1590.96	1298.48	1360.74	1621.76	1263.63
739	818.47	1497.47	2979.09	2852.59	1300.62	2422.27	3033.76	2350.87	882.217	633.257	1761.79			2604.15	1432.17	1080.9	3970.5	3115.2	2690.44	2832.38	1619.7	3997.75			882.9		1228.5	1067.9		365	2689.9		1667.7		1440.9			2604.15	1432.17	1080.9	3970.5	3115.2	2690.44	2832.38	1619.7	3997.75
740	1472.12	944.147	2192.08	1825.79	2032.88	2540.07	2839.3	1628.52	1246.94	571.657	1153.31			1336.71	3351.94	959.927	1479.48	1179.24	2947.57	2818.1	1723.57	1625.89			1398.6		1098.1	1358.8		657.3	1141.8		1849.6		610.2			1336.71	3351.94	959.927	1479.48	1179.24	2947.57	2818.1	1723.57	1625.89
741	1126.8	942.083	2049.81	2118.68	974.782	2290.91	1512.5	1059.67	1161.81	781.312	1642.64			3036.42	2534.12	4112.78	3052.11	1563.05	1657.43	1777.99	2512.99	3300.91			1572.4		710.3	1259.3		698.6	1843.1		634.9		2074.4			3036.42	2534.12	4112.78	3052.11	1563.05	1657.43	1777.99	2512.99	3300.91
742	2863.99	2258.64	2595.45	2670.93	2495.79	1115.71	904.016	1297.56	806.414	841.921	3135.74			3197.11	2886.39	1125.82	1203.11	841.267	2333.22	1450.67	4128.96	2330			1136		1136	1533.4		1286.7	1719.4		1536.7		3152.7			3197.11	2886.39	1125.82	1203.11	841.267	2333.22	1450.67	4128.96	2330
743	1726.37	885.19	2338.65	1450.16	1521.09	1751.37	3687.57	1865.34	1466.1	1538.02	1765.84			2160.89	4674.86	2654.52	3619.56	2035.29	3978.1	4301.88	3007.77	1789.55			1235.6		1549.1	1490.6		785.4	2097.4		1142.4		1643.3			2160.89	4674.86	2654.52	3619.56	2035.29	3978.1	4301.88	3007.77	1789.55
744	2698.26	930.192	1326.21	1405.65	2328	1248.89	2008.6	761.494	1930.24	993.444	1459.74			953.486	1018.06	3189.02	3200.83	1568.83	1846.28	1576.01	2993.07	2519.01			764.3		934.5	1585.7		772.4	1792.5		1642.3		2002.5			953.486	1018.06	3189.02	3200.83	1568.83	1846.28	1576.01	2993.07	2519.01
745	459.853	2356.32	2386.79	3393.78	2720.89	1449.45	2728.4	1375.43	577.025	900.218	1620.1			1282.79	3568.2	1979.14	2274.92	3035.27	3582.16	2852.86	2600.93	3578.52			289.7		1545.8	1633.8		882.7	1635.5		2040.5		2914.3			1282.79	3568.2	1979.14	2274.92	3035.27	3582.16	2852.86	2600.93	3578.52
746	1180.14	1900.52	2552.68	2718.66	828.461	850.001	550.931	1662.7	1228.37	1388.48	3002.38			2068.98	4197.67	841.515	4008.24	3095.55	2551.13	2848.07	2566.74	4065.88			1343.1		1343	2324		1140.8	1199.7		1531.7		850.4			2068.98	4197.67	841.515	4008.24	3095.55	2551.13	2848.07	2566.74	4065.88
747	1542.31	817.809	2148.32	1694.41	895.759	2845.3	1744.53	1425.96	2389.02	2249.55	1340.83			1453.31	2907.94	2720.82	3583.4	3277.05	3166.73	3131.38	1544.97	1640.59			1459.6		1463.2	2112.1		623.1	798.5		1526.3		1441.5			1453.31	2907.94	2720.82	3583.4	3277.05	3166.73	3131.38	1544.97	1640.59
748	954.221	1180.64	2583.48	2993.13	841.013	1177.34	2320.73	642.258	1651.47	810.378	901.291			2882.26	2848.4	3736.57	3298.93	1680.14	1965.35	1843.97	3506.68	2878.79			717.9		1377.1	1156.1		931.3	682.7		1330.2		2229.4			2882.26	2848.4	3736.57	3298.93	1680.14	1965.35	1843.97	3506.68	2878.79
749	1333.57	1787.8	1671.95	1753.7	1307.47	1682.59	856.867	1068.92	907.319	871.813	2868.94			2414.39	4139.62	741.352	1393.94	1780.22	4187.26	3144.35	1563.05	4236.39			963.9		1663.1	1229.4		1080.8	1266.5		832.7		2162.5			2414.39	4139.62	741.352	1393.94	1780.22	4187.26	3144.35	1563.05	4236.39
750	1459.65	2304.22	1538.51	2601.24	1424.56	2865.48	2645.74	1370.31	681.893	2724.35	2764.15			3012.06	3320.89	4608.14	3141.95	1122.02	1931.99	2789.53	2566.57	5050.49			963.6		1810.8	268.5		699	651.6		969.7		2732.4			3012.06	3320.89	4608.14	3141.95	1122.02	1931.99	2789.53	2566.57	5050.49
751	919.623	1022.26	2497.03	1682.85	1663.36	611.949	2169.79	653.24	1247.69	754.228	1083.7			2367.49	2109.86	2162.7	1494.43	1744.71	2295.9	2304.48	3434.02	1487.16			1210.9		1957.9	1488.3		1175.9	744.6		1593		1460.8			2367.49	2109.86	2162.7	1494.43	1744.71	2295.9	2304.48	3434.02	1487.16
752	1420.02	937.459	1484.51	3124.42	571.74	1449.35	2525.68	851.169	2000.02	526.324	1003.85			1996.4	4417.64	3431.05	2154.94	957.697	2797.62	3143.77	2447.01	4388			1343.1		2467.7			650.8	2357.3		789.2		986.9			1996.4	4417.64	3431.05	2154.94	957.697	2797.62	3143.77	2447.01	4388
753	2411.32	2336.59	2338.16	1053.23	2324.37	940.458	1839.08	1029.69	624.752	778.092	1512.25			1599.38	3402.23	1799.3	1656.19	3559.04	3202.64	1321.6	2599.03	3719.07			1027.5		1069.7			1493.3	1903.4		1201.3		1192.4			1599.38	3402.23	1799.3	1656.19	3559.04	3202.64	1321.6	2599.03	3719.07
754	1303.67	1083.78	1517.13	1692.1	2010.09	1611.79	2694.71	821.278	1062.06	1195.09	2610.07			915.584	1665.52	1977.33	2960.21	1085.93	1371.39	1986.16	1523.74	3033.37			656.5		858.7			1063.7	1265.7		1894.3		2101.3			915.584	1665.52	1977.33	2960.21	1085.93	1371.39	1986.16	1523.74	3033.37
755	1014.17	1814.14	2047	2861.59	651.258	1085.81	2613.7	801.377	474.551	2226.19	2592.4			2304.65	3214.29	2880.44	3485.71	2210.27	3542.11	2925.61	3148.64	4479.74			996.2		835.6			1033.6	1014.3		2622.9		873.6			2304.65	3214.29	2880.44	3485.71	2210.27	3542.11	2925.61	3148.64	4479.74
756	2934.34	1544.13	2785.54	2221.48	590.402	2389.59	895.098	1881.44	1231.17	2067.15	1613.32			4062	4117.57	3811.05	1437.37	3363.58	3928.97	1615.24	3805.44	4510.54			941.4		1197.2			798.1	1377.8		2168.4		1410			4062	4117.57	3811.05	1437.37	3363.58	3928.97	1615.24	3805.44	4510.54
757	1424.31	905.09	1015.74	1208.13	1541.57	2182.62	1639.25	1394.92	1760.63	1874.75	1542.64			3236.91	2280.54	794.778	2970.61	1569.74	3505.2	1709.95	1975.84	2027.37			1479.9		974.2			1263.7	1205.7		1114.9		2245.5			3236.91	2280.54	794.778	2970.61	1569.74	3505.2	1709.95	1975.84	2027.37
758	1901.34	1054.3	1588.63	1968.97	849.683	885.03	1524.97	2465.9	1002.77	2202.9	2257.32			1708.79	1365.2	2306.96	2099.95	1818.2	1540.34	1326.39	1640.34	2516.29			1218.6		1537.5			966.6	1373.2		1729.7		1951			1708.79	1365.2	2306.96	2099.95	1818.2	1540.34	1326.39	1640.34	2516.29
759	934.651	2265.66	2529.48	2063.6	791.716	2688.84	3032.93	1198.8	899.557	826.397	1877.06			1758.34	2431.24	1130.36	1309.79	998.654	3495.21	1137.54	1582.04	3565.06			1713.5		821.5			1413.7	1921.5		1025.3		1732.1			1758.34	2431.24	1130.36	1309.79	998.654	3495.21	1137.54	1582.04	3565.06
760	1525.38	1508.46	2826.74	3333.99	855.959	875.418	814.424	922.513	776.11	2049.48	2442.69			3075.89	5343.39	2151.72	2068.32	3000.17	3777.2	2493	4028.47	2413.4			766.4		1212.8			888.8	1403.3		443.1		1723.4			3075.89	5343.39	2151.72	2068.32	3000.17	3777.2	2493	4028.47	2413.4
761	1921.82	2174.82	2059.22	1312.1	1189.8	1463.44	1988.62	1904.73	1355.69	2487.86	2780.09			1398.07	1931.91	1336.96	2673.84	2458.32	2965.24	3381.09	2838.16	4469.91			1758.2		1929.3			466.7	1250.2		1109.8		2669.7			1398.07	1931.91	1336.96	2673.84	2458.32	2965.24	3381.09	2838.16	4469.91
762	895.924	1430.67	2024.79	1236.21	1041.17	621.454	2820.63	556.464	1211.03	706.418	1136.87			3340.05	3002.4	1158.6	3047.16	1405.91	4316.74	2046.85	4168.02	4053.33			1347.9		2147.1			850	1127		525.7		2848.3			3340.05	3002.4	1158.6	3047.16	1405.91	4316.74	2046.85	4168.02	4053.33
763	1772.44	1458.99	2669.69	1659.48	1244.22	2101.24	1144.72	1123.08	2199.68	1093.03	2658.62			3259.95	3998.33	992.296	920.786	1416.15	2024.47	3462.18	1422.26	3817.74			860.3		2227.4			1194.9	820.9		819.3		1773.1			3259.95	3998.33	992.296	920.786	1416.15	2024.47	3462.18	1422.26	3817.74
764	2173.92	758.356	3034.33	1091.13	1487.73	830.67	2462.43	2159.14	1259.33	744.567	2252.11			1901.77	4288.5	2730.49	2994.81	1101.54	3057.89	3357.64	3218.83	4131.61			1446.7		1723.1			980.1	692.1		702.4		2154.3			1901.77	4288.5	2730.49	2994.81	1101.54	3057.89	3357.64	3218.83	4131.61
765	1219.78	1440.33	2519.74	2661.35	1029.12	864.845	1027.05	943.569	1145.21	1519.11	2663.08			3600.16	1924.07	1026.98	1183.54	1275.77	1568.66	1887.57	1992.68	3432.45			415.9		756.1			976.4	1081.8		699.9		1960.7			3600.16	1924.07	1026.98	1183.54	1275.77	1568.66	1887.57	1992.68	3432.45
766	1486.41	2012.48	1260.98	2682.57	602.375	1873.76	2594.38	1511.59	1277.41	987.085	270.842			1378.17	1223.42	814.431	3405.78	1007.65	4268.93	1478.82	4581.89	2821.07			1514.2		738			1332.8	1152.4		1054.9		2075.2			1378.17	1223.42	814.431	3405.78	1007.65	4268.93	1478.82	4581.89	2821.07
767	1096.58	2276.8	2956.05	1365.11	710.711	1400.11	1038.69	1135.06	808.809	1759.89	1569.72			3187.12	3777.53	757.454	2227.11	2030.26	3938.63	3161.94	2370.87	2927.59			1421.5		541.4			2172.5	699.5		559.7		1207.3			3187.12	3777.53	757.454	2227.11	2030.26	3938.63	3161.94	2370.87	2927.59
768	1222.42	1050.01	1648.5	1685.16	1076.1	869.331	3475.03	1447.52	1021.11	863.968	3229.12			2797.21	2945.84	2633.46	3808.33	1128.13	3432.12	1981.7	2898.94	3533.11			1254.1		505.5			1050.2	876.7		944		1668.7			2797.21	2945.84	2633.46	3808.33	1128.13	3432.12	1981.7	2898.94	3533.11
769	1120.03	686.93	3565.12	3944.87	640.111	2125.05	3011.21	2114.3	1358.58	1145.3	1677.81			1656.28	4713.1	1370.82	3451.11	2885.72	3016.44	1953.38	1900.45	1266.53			711.5		2339.9			669.9	572.9		719.3		1894.7			1656.28	4713.1	1370.82	3451.11	2885.72	3016.44	1953.38	1900.45	1266.53
770	1358.75	2099.6	1985.57	1962.53	2204.14	1929.08	1556.02	688.004	1290.13	1079.15	2490.34			3108.59	1559.66	2401.18	3175.07	791.062	3796.19	2540.65	1786.16	1818.7			1372		1327.5			1729.5	1411		820.3		1772.7			3108.59	1559.66	2401.18	3175.07	791.062	3796.19	2540.65	1786.16	1818.7
771	908.723	818.883	1169.49	2552.1	1724.88	2128.37	1500.78	1120.11	988.407	1592.93	1066.27			2450.06	3250.04	1910.03	4005.18	2905.79	2511.99	3443.1	2638.33	3045.34			874.8		1595.9			1158.8	491.6		1065		1214			2450.06	3250.04	1910.03	4005.18	2905.79	2511.99	3443.1	2638.33	3045.34
772	1443.06	2406.94	3198.08	2769.69	1903.4	1069.47	2665.64	1388.81	1545.28	609.724	1787.14			2805.46	2140	2854.18	2819.67	1088.91	5081.21	2524.05	3567.21	3771.09			1229.2		1734.9			1189.1	881.1		724.7		1392.6			2805.46	2140	2854.18	2819.67	1088.91	5081.21	2524.05	3567.21	3771.09
773	1653.45	2039.16	1852.46	1599.37	1885.24	2419.07	2826.83	2012.9	902.943	802.699	2880.66			3192.16	4227.39	1310.62	2115.97	2784.74	4537.46	3207.52	2394.24	3499.75			997.4		1932.5			1186.1	569.5		1000.5		576.1			3192.16	4227.39	1310.62	2115.97	2784.74	4537.46	3207.52	2394.24	3499.75
774	1173.95	2753.01	851.582	2926.82	2461.27	2579.26	1788.88	1920.66	1971.12	1476.75	3062.82			1748.84	2518.1	1528.86	1654.13	987.176	2277.81	1117.97	1311.2	1783.11			1170.8		1880.8			964.9	647		1037.5		845.8			1748.84	2518.1	1528.86	1654.13	987.176	2277.81	1117.97	1311.2	1783.11
775	1047.45	1977.14	1278.16	3116.74	1734.79	2572.86	2494.8	1965.5	1489.55	486.524	1191.79			2860.87	2242.55	865.957	3372.42	1478.25	4756.28	2696.05	4823.08	4089.58			951.2		1678.3			1062.5	634.6		1853.7		700.1			2860.87	2242.55	865.957	3372.42	1478.25	4756.28	2696.05	4823.08	4089.58
776	2012.32	944.23	2249.47	1915.3	1262.22	1038.71	1272.38	1057.11	1618.61	913.017	2407.35			1186.02	4405.26	1028.79	2456.09	1105.42	3126.43	1911.76	1664.2	2525.21			1114.2		1342.7			963.1	952.2		784.6		997.5			1186.02	4405.26	1028.79	2456.09	1105.42	3126.43	1911.76	1664.2	2525.21
777	1314.98	1816.54	2605.86	1917.19	1782.02	2729.32	2994.12	1074.2	2116.36	719.217	1859.06			3793.3	4949.42	2738.33	1416.23	2720.08	2022.82	2938.16	2747.58	3716.67			1803.4		606.6			1047.7	744.7		851.6		808.7			3793.3	4949.42	2738.33	1416.23	2720.08	2022.82	2938.16	2747.58	3716.67
778	2814.28	1288.56	1213.59	1645.53	1159.17	2905.42	2072.6	1428.86	750.76	976.599	2729.97			3004.47	1594.18	2058	3258.14	1465.28	4414.42	2100.77	4438.12	1753.71			1753.7		1454.9			1155.5	714.5		1032.6		1432			3004.47	1594.18	2058	3258.14	1465.28	4414.42	2100.77	4438.12	1753.71
779	763.724	695.022	2515.03	3225.82	581.649	2118.86	1235.05	2034.37	2030.73	761.247	964.956			3348.89	3187.29	2281.36	4568.26	1523.91	3114.79	2000.03	6233.12	4295.35			2845.2		771.8			1655.3	479.3		2267.5		1386.8			3348.89	3187.29	2281.36	4568.26	1523.91	3114.79	2000.03	6233.12	4295.35
780	1065.45	1758.74	2115.78	1373.86	803.524	1735.67	2323.46	1048.11	1652.05	803.029	2509.74			2902.65	1787.9	2388.88	1516.64	3172.51	4003.37	2337.02	5676.57	3444.84			686.4		1344.3			1273.1	934.7		2470		1804.2			2902.65	1787.9	2388.88	1516.64	3172.51	4003.37	2337.02	5676.57	3444.84
781	1772.28	1452.14	1565.43	1473.94	1393.1	2826.18	1935.44	731.685	1573.61	789.569	1033.41			2124.55	4525.07	2237.52	616.913	1187.42	2563.27	3004.3	3900.48	3142.04			1195.3		2564.8			1741.1	547.8		767		945.3			2124.55	4525.07	2237.52	616.913	1187.42	2563.27	3004.3	3900.48	3142.04
782	2174.08	1040.18	1010.21	1645.12	815.745	940.885	2689.42	1982.26	1940.07	1855.27	1650.81			3972.32	2428.68	1843.64	4674.2	1692.36	3125.93	3037.66	3821.46	3328.32			2098.4		1662.4			711.6	791.1		1707.8		1605.8			3972.32	2428.68	1843.64	4674.2	1692.36	3125.93	3037.66	3821.46	3328.32
783	2487.94	2350.05	2858.78	828.214	621.532	3387.61	988.654	1860.14	1097.24	1689.62	2250.96			1674.36	1321.02	1105.75	4259.35	1147.2	4143.09	1489.56	1308.47	1722.83			788.7		894.6			802.6	721.6		1123.2		3108.8			1674.36	1321.02	1105.75	4259.35	1147.2	4143.09	1489.56	1308.47	1722.83
784	1438.35	1793.25	2869.02	2395.88	1126.47	1587.22	3086.27	773.963	723.015	527.976	1914.39			1891.28	2601.5	1823.65	1276.43	2129.18	5135.96	2861.28	1818.62	2827.26			951		3013.5			879.6	458.8		1019.3		1868.5			1891.28	2601.5	1823.65	1276.43	2129.18	5135.96	2861.28	1818.62	2827.26
785	2036.76	938.945	1296.9	1972.19	1316.14	2481.12	2831.37	959.176	782.303	1049.68	1374.6			2538.83	3619.23	940.604	1740.5	3470.76	4172.32	3345.75	4025.99	4144.65			377.5		1270.1			1974.2	453.7		620.3		1596.2			2538.83	3619.23	940.604	1740.5	3470.76	4172.32	3345.75	4025.99	4144.65
786	1793.99	900.796	2144.77	3978.65	662.819	1000.37	2284.81	1283.44	1030.11	1476.5	836.884			3532.94	4417.23	1012.03	4020.05	2097.22	4371.24	3074.32	2120.92	2054.45			682.6		1431			1539.5	850.7		1885.7		2393.7			3532.94	4417.23	1012.03	4020.05	2097.22	4371.24	3074.32	2120.92	2054.45
787	1790.86	966.938	2596.28	2246.66	629.459	1405.56	3124.51	2027.18	1360.4	1776.9	2793.47			1083.13	2561.95	1270.08	3527.33	2492.51	3629.55	1937.03	4365.54	1339.52			1283.8		586.8			1564.1	979.7		2051.9		3186.1			1083.13	2561.95	1270.08	3527.33	2492.51	3629.55	1937.03	4365.54	1339.52
788	1741.07	1251.82	2394.22	2096.38	1061.15	2744.16	1291.78	883.951	727.226	570.006	1417.21			3737.07	4816.23	2031.82	2948.32	1986.16	2839.73	1614.74	1300.13	3458.54			825.7		518.8			611.3	656		1443.6		3528.7			3737.07	4816.23	2031.82	2948.32	1986.16	2839.73	1614.74	1300.13	3458.54
789	2211.65	1327.62	2361.36	3057.87	1217.3	964.701	1948.33	2063.85	1126.72	1770.96	2006.62			2235.12	4437.3	1233.08	1197.91	1292.54	2395.32	3288.28	2086.74	3268.38			1400.7		695.6			1220	1032.7		1720.8		1832.9			2235.12	4437.3	1233.08	1197.91	1292.54	2395.32	3288.28	2086.74	3268.38
790	1468.65	2015.05	2666.55	3130.61	1088.82	2674.1	2031.97	882.465	1077.42	1239.43	1057.6			3373.99	2067.74	3698.84	3808.66	3626.17	3322.21	1609.87	4883.94	2867.15			617.2		1496.9			1128	2306.3		1407.2		1490.6			3373.99	2067.74	3698.84	3808.66	3626.17	3322.21	1609.87	4883.94	2867.15
791	1204.42	1161.81	2024.54	3328.46	1335.55	2689.91	2514.78	2043.37	2746.15	1878.96	1105.25			2304.9	1646.28	3103.8	2554.11	3929.88	3185.47	2342.39	3799.74	3597.6			873.7		1338.7			2481	997.7		2762.1		2135.6			2304.9	1646.28	3103.8	2554.11	3929.88	3185.47	2342.39	3799.74	3597.6
792	2234.53	1713.73	810.213	2432.45	1473.2	1313.71	3518.63	1422.74	2198.28	729.951	935.725			3468.2	1429.03	2792.17	3162.43	1601.12	3378.94	3261.93	4794.76	3402.14			904.4		1810.1			1315.7	1026.8		1354.1		1229.4			3468.2	1429.03	2792.17	3162.43	1601.12	3378.94	3261.93	4794.76	3402.14
793	3000.23	1278.9	2355.74	3638.53	1109.05	1581.78	3631.34	1172.22	1714.23	713.354	1589.38			3180.1	3954.65	1148.36	4380.65	2928.33	4763.3	3050.63	1728.12	3103.64			618.5		947.5			1266.8	1719.9		1845.9		2059.8			3180.1	3954.65	1148.36	4380.65	2928.33	4763.3	3050.63	1728.12	3103.64
794	1308.96	900.879	2279.03	3914.16	1057.93	1063.81	2719.81	2075.08	2865.22	1592.76	2610.24			1845.37	2729	3808.33	680.33	3723.61	3411.56	3005.95	4138.54	3660.11			830.8		958.7			611	1568.2		1509.9		1340.6			1845.37	2729	3808.33	680.33	3723.61	3411.56	3005.95	4138.54	3660.11
795	994.517	676.031	1105.08	2404.05	1534.14	1817.69	2877.53	2519.07	3411.03	555.143	2848.63			2271.12	4168.6	1955.94	1747.11	1976.99	3051.78	3049.06	1599.8	3855.15			516.6		885.1			987	1888.4		1272.7		1885.8			2271.12	4168.6	1955.94	1747.11	1976.99	3051.78	3049.06	1599.8	3855.15
796	990.966	1767.24	2269.87	3513.34	2009.43	3208.41	1396.15	1057.93	3226.48	1737.35	2030.07			2125.79	4296.76	952.99	1902.6	1395.26	5666.17	1176.77	2431.48	3414.94			799.6		865.9			1506.8	819.7		1958.7		1315.7			2125.79	4296.76	952.99	1902.6	1395.26	5666.17	1176.77	2431.48	3414.94
797	1896.3	1084.61	2293.81	3234.41	839.361	1236.61	1360.24	669.507	2577.62	1037.95	2345.26			1244.48	3683.06	2383.59	2854.51	2001.27	3422.62	2496.22	4673.29	2146.68			1022.9		719.4			1308.6	1625.2		956.2		1554.2			1244.48	3683.06	2383.59	2854.51	2001.27	3422.62	2496.22	4673.29	2146.68
798	1549	167.707	2460.94	1273.45	822.351	518.288	843.655	1777.48	4353.94	1624.72	2707.34			3397.6	4335.73	1402.44	694.615	3237.08	2510.43	2821.98	3238.32	1596.58			1595.7					793.5	1301.1		624.7		1426.6			3397.6	4335.73	1402.44	694.615	3237.08	2510.43	2821.98	3238.32	1596.58
799	2468.13	723.015	1022.84	2519.07	578.759	2443.74	3625.97	1054.22	3211.45	377.692	1887.8			3576.05	2574.01	1311.86	1584.44	2390.36	2987.54	3954.24	4375.7	3456.4			1277.4					480.6	1589		1425.8		1884.7			3576.05	2574.01	1311.86	1584.44	2390.36	2987.54	3954.24	4375.7	3456.4
800	1267.34	1159	2020.33	2870.59	1884.99	2264.53	2816.01	1704.07	3105.43	1789.12	1525.13			3394.38	1895.99	5096.65	2324.47	3880.83	3177.87	1314.75	2203.25	3757.79			1057					479.9	1198.6		1084.6		1664.6			3394.38	1895.99	5096.65	2324.47	3880.83	3177.87	1314.75	2203.25	3757.79
801	705.757	1652.46	1129.69	1615.64	474.633	1053.56	1357.84	686.848	2691.57	700.555	1908.03			3390.42	5045.79	950.678	1613.59	1536.96	4019.88	2288.8	5003.01	3763.08			998.8					617.3	1561.6				1674.4			3390.42	5045.79	950.678	1613.59	1536.96	4019.88	2288.8	5003.01	3763.08
802	1090.71	1434.39	2618.08	2501.73	1286.91	1298.55	3074.38	2719.81	1788.13	2261.53	1034.15			2414.39	4580.32	1854.87	2147.92	2314.64	4455.46	902.868	3103.14	4335.48			1065.6					546.9	1646.7				1317.7			2414.39	4580.32	1854.87	2147.92	2314.64	4455.46	902.868	3103.14	4335.48
803	1343.31	965.286	759.512	1329.52	1344.05	895.069	2274.74	2021.73	2418.83	1472.29	2469.94			3612.3	3161.52	1276.27	1315.99	4100.72	2548.16	2062.95	5841.39	2755.26			850.3					742.6	2828.6				1681.8			3612.3	3161.52	1276.27	1315.99	4100.72	2548.16	2062.95	5841.39	2755.26
804	2287.54	967.763	2453.1	2562.09	709.886	1385.91	1641.89	2595.12	2269.95	2162.27	1583.85			2129.68	4601.54	1504.92	913.768	2133.47	2991.75	2292.59	1655.45	3845.32			847.2					802.6	884.3				633.8			2129.68	4601.54	1504.92	913.768	2133.47	2991.75	2292.59	1655.45	3845.32
805	1651.47	1876.73	2871.66	2422.96	2594.22	3073.2	2263.76	726.896	2097.62	618.064	1218.95			2509.02	1532.41	3127.92	3551.61	2184.92	3615.52	3885.53	2459.89	2608.85			864.5					722.7	1363				1713.7			2509.02	1532.41	3127.92	3551.61	2184.92	3615.52	3885.53	2459.89	2608.85
806	1968.31	675.535	1378.57	2231.39	1060.99	2654.45	1906.71	1507.13	2135.02	993.031	1172.79			1234.82	3312.8	2398.7	2442.96	1814.24	2864.59	1824.97	2847.08	3811.3			1388.9					606.7	1759.8				871			1234.82	3312.8	2398.7	2442.96	1814.24	2864.59	1824.97	2847.08	3811.3
807	2018.43	1132.17	1960.05	1364.12	535.903	901.263	1364.2	994.104	2452.36	1486.24	1739.91			2020.59	1758.42	1096.09	1310.95	2830.9	4123.02	2672.44	2446.1	2225.3			2412.1					939.6	1170				2343			2020.59	1758.42	1096.09	1310.95	2830.9	4123.02	2672.44	2446.1	2225.3
808	1011.77	1501.02	2920.3	1133.57	1205.99	1355.9	2761.18	1839.25	2720.22	1740.73	2138.41			3312.06	3566.72	3164.91	2047.43	3745.99	2665.17	3716.67	3212.22	2648.65			1330.3					647.6	1529.5				1694.4			3312.06	3566.72	3164.91	2047.43	3745.99	2665.17	3716.67	3212.22	2648.65
809	1286	1967.65	774.376	2403.22	1691.03	2070.27	2703.54	1984.24	1894.08	1599.04	1451.32			3431.46	2492.84	1882.36	1445.71	4442.09	3733.35	2868.88	4899.8	3749.29			1257.5					737.3	1306.4				846.3			3431.46	2492.84	1882.36	1445.71	4442.09	3733.35	2868.88	4899.8	3749.29
810	2530.22	2261.53	1227.79	1021.02	1185.59	1993.05	1408.29	1393.35	2687.19	691.802	1066.11			673.889	2356.01	3436.41	1079.83	2644.36	2073.52	1055.63	1654.62	1611.11			1828.9					468.6	2877.4				1337.9			673.889	2356.01	3436.41	1079.83	2644.36	2073.52	1055.63	1654.62	1611.11
811	1287.32	916.98	2826.58	2229.98	680.82	2004.37	3480.15	1503.58	636.891	1182.95	1435.05			1670.4	4982.2	4861.73	1666.6	3857.71	3672.49	1815.64	1863.04	2548.74			3129.9					954.4	1920.7				2360.1			1670.4	4982.2	4861.73	1666.6	3857.71	3672.49	1815.64	1863.04	2548.74
812	843.82	1255.78	1464.61	1701.02	1499.7	2491.16	3134.33	932.339	1130.1	593.127	1993			3191.83	1885.01	2124.14	2354.69	2358.32	4213.85	3243.27	5742.38	3602.06			680.4					447.6	1348.4				2133.8			3191.83	1885.01	2124.14	2354.69	2358.32	4213.85	3243.27	5742.38	3602.06
813	698.325	1403.26	938.202	1609.11	788.661	1499.12	2708.5	661.25	903.934	1496.98	1142.82			3291.83	2638.74	1343.4	3149.8	4385.03	4626.31	3306.19	6067.65	1222.35			819.8					1710.3	725.1				1169.3			3291.83	2638.74	1343.4	3149.8	4385.03	4626.31	3306.19	6067.65	1222.35
814	1167.43	952.405	970.984	843.655	1963.85	275.964	2727.82	1631.65	1249.26	977.507	1696.23			1605.33	3492.32	1426.8	1887.4	4308.81	2555.76	1559	3585.71	1528.78			829.5					613.1	993.7				1464.3			1605.33	3492.32	1426.8	1887.4	4308.81	2555.76	1559	3585.71	1528.78
815	2180.03	2214.79	3254.39	1986.72	1292.53	1434.5	1392.44	1520.43	1816.12	1647.76	990.801			3255.08	4182.64	2054.86	771.657	5425.22	2912.23	1546.12	5033.57	3384.64			735.8					722.6	784				1533.9			3255.08	4182.64	2054.86	771.657	5425.22	2912.23	1546.12	5033.57	3384.64
816	2370.53	2335.76	935.229	1723.64	1172.96	1796.33	1999.03	900.796	830.526	631.936	1477.33			1330.36	2268.65	881.811	1471.81	1043.66	4042.76	1835.3	1462.89	3566.55			417.4					394.6	957.6				1717			1330.36	2268.65	881.811	1471.81	1043.66	4042.76	1835.3	1462.89	3566.55
817	1596.07	1133.41	3421.77	3140.61	750.842	2397.71	3371.48	2707.67	1650.4	1813.15	1203.43			2143.55	4438.45	1244.39	1799.38	1520.94	3454.66	3528.81	1974.02	3779.76			1400.9					570.1	906.3				1710.3			2143.55	4438.45	1244.39	1799.38	1520.94	3454.66	3528.81	1974.02	3779.76
818	2450.13	3236.97	2249.06	1570.39	2127.01	3678.96	873.382	1597.14	1619.85	2190.02	2909.81			3201.9	3740.62	2093.26	876.857	1473.21	2134.3	2132.48	2062.21	3368.95			1178.9					596.8	543.3				2185.7			3201.9	3740.62	2093.26	876.857	1473.21	2134.3	2132.48	2062.21	3368.95
819	3078.18	1348.76	2925.91	1647.84	2537.41	1619.26	2093.41	1118.21	1358.75	2191.51	2404.79			2087.73	3546.49	1977.49	1414.25	4094.86	3011.65	2900.34	4820.44	2087.81			1156.9					761.7	891.5				1790.6			2087.73	3546.49	1977.49	1414.25	4094.86	3011.65	2900.34	4820.44	2087.81
820	1316.55	3610.86	1138.61	1120.53	2048.32	1446.14	2851.93	554.317	924.495	661.332	2284.65			3501.57	4171.82	2328.93	1636.21	1820.19	2623.14	1446.54	3800.15	1628.7			951.2					580.7	1068.7				1916.4			3501.57	4171.82	2328.93	1636.21	1820.19	2623.14	1446.54	3800.15	1628.7
821	1307.8	3219.13	2635.5	2122.14	830.361	2674.1	1655.85	1753.53	1579.72	2261.03	1395.66			3126.43	4282.72	864.884	2863.26	2970.61	1597.07	2694.81	4397.58	2906.29			1261.5					705.1	794.9				1517.9			3126.43	4282.72	864.884	2863.26	2970.61	1597.07	2694.81	4397.58	2906.29
822	2406.94	2809.9	2302.65	2290.59	1268.17	788.592	1945.35	1254.71	1877.56	2220.65	2318.26			1158.93	2827.51	1496.99	2466.83	1125.41	2917.93	3657.88	2977.05	2920.16			1121.4					665.1	1040.9				589.8			1158.93	2827.51	1496.99	2466.83	1125.41	2917.93	3657.88	2977.05	2920.16
823	1939.33	1668.4	2324.45	1382.04	2341.13	2024.35	2182.5	1934.78	2557.8	696.096	1711.83			2268.23	1656.52	2417.36	2811.9	2510.18	2818.34	3441.2	1246.71	2533.05			1006.2					829	2663				1783.2			2268.23	1656.52	2417.36	2811.9	2510.18	2818.34	3441.2	1246.71	2533.05
824	2280.11	1855.6	1274.86	2409.66	1087.08	1433.86	2024.54	2463.5	2897.59	1021.52	2951.1			3377.95	1065.62	2319.18	3405.36	4217.57	3214.7	2610.92	2924.78	1003.61			1662.4					856.9	2299				1561.2			3377.95	1065.62	2319.18	3405.36	4217.57	3214.7	2610.92	2924.78	1003.61
825	2130.57	2949.04	3508.31	1726.12	742.75	2610.13	2793.47	1207.56	1912.57	1520.02	1846.92			1833.48	4083.05	816.165	3409.49	2299.12	3577.2	2011.59	4138.38	2991.83			1254					616.2	789.7				1725.1			1833.48	4083.05	816.165	3409.49	2299.12	3577.2	2011.59	4138.38	2991.83
826	1130.76	1664.93	2462.68	1005.33	2126.44	2683.07	1129.53	1873.76	2463.75	2257.56	3322.02			2751.62	1620.11	1194.6	3202.64	1433.9	3615.6	959.101	1828.03	1133			1185.6					1146.8	611.2				2787.1			2751.62	1620.11	1194.6	3202.64	1433.9	3615.6	959.101	1828.03	1133
827	2850.53	2601.24	3239.2	2120.66	1530.26	2629.24	2357.23	2078.71	1796.64	1391.45	3381.06			1693.93	2585.98	765.877	2326.53	3026.1	1900.12	1330.36	3148.72	1599.13			1996.1					1850.5	582.6				1134.9			1693.93	2585.98	765.877	2326.53	3026.1	1900.12	1330.36	3148.72	1599.13
828	1539.92	1175.85	2254.1	1590.78	1840.82	1374.91	908.228	2557.39	2423.95	2246.5	3339.36			3463.99	3881.99	691.973	2208.37	843.414	2881.43	3853.74	2053.79	2333.22			1418					668.8	1788.2				1684.8			3463.99	3881.99	691.973	2208.37	843.414	2881.43	3853.74	2053.79	2333.22
829	2306.61	2371.68	1085.51	1145.13	762.403	2473.11	3245.31	3141.6	1532.15	998.398	1896.8			3570.93	4006.42	1478.33	3418.33	3079.03	1860.57	2033.72	4541.09	2787.54			1320.4					740.4	1709.6				2118.8			3570.93	4006.42	1478.33	3418.33	3079.03	1860.57	2033.72	4541.09	2787.54
830	1603.41	1630.91	2990.07	3034.91	986.26	1346.82	1705.89	943.899	1160.33	1454.62	1654.86			1568.42	2911.57	762.574	3808.58	3518.16	2782.43	1494.35	3305.95	1775.35			712.9					668.4	1399.7				1711.2			1568.42	2911.57	762.574	3808.58	3518.16	2782.43	1494.35	3305.95	1775.35
831	1599.29	1502.51	1166.93	2825.01	831.434	2612.91	871.069	1567.66	2596.36	1856.34	2019.17			1276.27	4648.77	1060.59	3384.56	1102.37	1891.61	1568.66	4071.82	1761.64			1410					799.7	1152.5				1854.2			1276.27	4648.77	1060.59	3384.56	1102.37	1891.61	1568.66	4071.82	1761.64
832	2558.21	2364.5	2208.76	1847.42	2746.81	947.613	2822.7	1246.04	2229.49	574.382	1449			1422.76	3503.13	2353.04	2476.16	1291.79	3308.59	3266.39	1668.5	2178.64			947					673.9	1195.3				2340.9			1422.76	3503.13	2353.04	2476.16	1291.79	3308.59	3266.39	1668.5	2178.64
833	1207.72	2000.18	2292.16	3208.89	1757.25	2798.31	2688.85	1492.02	2847.39	1807.21	3990.62			3543.18	5082.86	2379.13	1151.66	2886.96	2293.67	2543.21	3753.91	2597.95			1894.1					509.4	1334.9				2186.1			3543.18	5082.86	2379.13	1151.66	2886.96	2293.67	2543.21	3753.91	2597.95
834	2260.12	1350.08	2496.28	3044.08	939.275	2486.88	2502.15	2377.87	2402.56	820.039	1356.85			2525.04	2817.35	3046.33	4317.56	3648.38	2473.93	1828.94	2782.09	2756.99			914.8					474.4	1281.3				2168			2525.04	2817.35	3046.33	4317.56	3648.38	2473.93	1828.94	2782.09	2756.99
835	2808.82	970.901	1622.74	1565.27	619.22	942.274	2936.4	2201.99	2577.78	922.843	2212.97			2853.03	4012.45	4422.68	1645.13	2582.59	3071.19	2531.15	3669.44	1755.12			832.8					539.8	1316.2				2334.5			2853.03	4012.45	4422.68	1645.13	2582.59	3071.19	2531.15	3669.44	1755.12
836	1377.25	2261.86	2775.3	2286.63	1262.14	1822.07	2867.78	2749.7	1276.26	1807.62	1333.23			1230.11	4492.54	3058.31	3553.09	3164.66	3127.75	3374.48	1564.54	2397.55			1143.4					633.7	1636.4				2346.4			1230.11	4492.54	3058.31	3553.09	3164.66	3127.75	3374.48	1564.54	2397.55
837	2065.99	2524.03	2406.61	2545.58	1060.74	2323.06	888.988	1413.17	2547.4	1451.07	1056.37			1628.12	1701.2	4639.85	1380.81	1767.34	4150.93	3896.85	2082.44	3501.89			612.5					1092.4	1483.4				1658.9			1628.12	1701.2	4639.85	1380.81	1767.34	4150.93	3896.85	2082.44	3501.89
838	3914.65	2137.34	2736.66	1594.66	2428.9	1572.16	1062.56	1444.13	1961.12	1776.98	2229.65			2644.2	2401.76	1733.98	1942.56	2762.52	1180.32	1693.27	3635.01	1497.65			829					555.9	1294.8				1663.2			2644.2	2401.76	1733.98	1942.56	2762.52	1180.32	1693.27	3635.01	1497.65
839	3232.26	1223.82	1610.93	2676.62	2113.97	1419.55	2202.32	2875.46	2442.28	2085.07	921.274			3690.82	3974.55	4827.63	3210.32	3064.25	3939.87	4488.41	2669.22	3696.77			1682.2					551.2	1941.6				917.1			3690.82	3974.55	4827.63	3210.32	3064.25	3939.87	4488.41	2669.22	3696.77
840	1154.21	2483.16	1978.63	1574.6	959.836	2312.06	2852.51	1430.75	1613.65	1984.74	1128.29			1678.49	5112.92	2258.16	2756.58	793.787	4243.99	1105.67	3686.53	1179			1061.2					644.7					1066.9			1678.49	5112.92	2258.16	2756.58	793.787	4243.99	1105.67	3686.53	1179
841	1698.13	2153.27	1642.14	3395.35	694.94	715.436	1561.47	1655.27	2998.66	1089.89	1282.12			3355.57	3728.64	4640.84	1462.39	2041.07	2750.63	4304.35	2938.32	3274.07			1076.4					520.9					2330.4			3355.57	3728.64	4640.84	1462.39	2041.07	2750.63	4304.35	2938.32	3274.07
842	2141.88	1846.26	2252.69	2694.46	1460.15	1084.95	2990.82	1206.15	1616.71	2090.6	2366.4			3172.18	6117.27	1144.98	1730.76	2815.62	2398.45	1790.95	2568.89	3561.93			1307.3					659.6					1735.1			3172.18	6117.27	1144.98	1730.76	2815.62	2398.45	1790.95	2568.89	3561.93
843	2840.12	1062.89	2701.23	2250.3	1204.91	2510.7	3779.15	1235.96	2373.74	1833.46	2313.71			3579.51	4212.53	2409.11	1277.67	925.245	3974.96	2949.39	4497.49	3318.99			1145.3					2028.8					1343.8			3579.51	4212.53	2409.11	1277.67	925.245	3974.96	2949.39	4497.49	3318.99
844	1481.29	1657.67	2454.25	3522.26	1751.88	1720.19	1730.41	2309.59	1772.36	1103.6	1239.1			1543.07	2140.24	2568.14	1243.98	1619.2	1620.36	4251.92	2707.7	1972.37			1483					1585.7					1760.1			1543.07	2140.24	2568.14	1243.98	1619.2	1620.36	4251.92	2707.7	1972.37
845	2368.05	2092.75	1677.4	2971.58	2053.77	1218.24	3930.09	2265.41	1899.61	2569.53	1854.93			2924.95	3237.91	4536.39	3216.11	2240.9	2461.21	3633.52	3526.34	1185.68			1209.7					2103.2					1807.2			2924.95	3237.91	4536.39	3216.11	2240.9	2461.21	3633.52	3526.34	1185.68
846	1728.76	1198.39	2435.43	3035.08	1003.11	2406.68	3653.47	2273.75	2295.63	584.374	1891.76			1255.3	4603.27	2946.91	3001.99	904.272	3954.98	1912.75	1771.63	3020.73			1157.2					2586.6					3296.8			1255.3	4603.27	2946.91	3001.99	904.272	3954.98	1912.75	1771.63	3020.73
847	2557.06	1859.31	3122.11	2980.5	586.356	1361.67	2967.95	2766.05	1613.98	1199.05	1649.99			2208.37	2402.25	2223.64	2282.6	2418.68	2232.56	4079.67	1369.66	1149.93			1359.5					985.6					2661.6			2208.37	2402.25	2223.64	2282.6	2418.68	2232.56	4079.67	1369.66	1149.93
848	3777.33	1926.03	2958.7	3322.35	1335.63	776.204	1446.28	1569.56	3639.35	2344.76	1299.87			3385.22	5428.93	1605	3095.63	1879.39	2297.38	5240.91	2583.09	1949.91			1550.1					1459					2698.4			3385.22	5428.93	1605	3095.63	1879.39	2297.38	5240.91	2583.09	1949.91
849	3391.3	788.166	2202.98	1314.9	1119.62	2586.31	1728.51	1891.02	2926.33	1829.83	1265.61			1164.71	3947.63	3840.2	1946.03	2427.27	4744.23	2750.72	3230.06	3252.19			697					2066.4					2219.8			1164.71	3947.63	3840.2	1946.03	2427.27	4744.23	2750.72	3230.06	3252.19
850	2997.42	1147.86	2349.22	3830.59	431.117	1855.82	3616.56	1114.33	2314.54	2109.92	811.286			2186.73	1993.18	1718.21	1530.02	1226.39	3843.84	2523.8	4190.81	2402.75			1093.9					2512.1					2560.7			2186.73	1993.18	1718.21	1530.02	1226.39	3843.84	2523.8	4190.81	2402.75
851	2944.25	1135.8	2950.19	1962.12	2100.26	2314.83	1811.91	951.414	2497.77	782.798	2257.23			4063.65	1517.8	3785.7	1067.69	1695	4152	3510.57	1726.96	1124.41			1180.9					2052.9					2129.2			4063.65	1517.8	3785.7	1067.69	1695	4152	3510.57	1726.96	1124.41
852	3564.87	1949.23	2591.41	2096.88	1026.22	1691.46	3380.9	881.061	3537.37	2259.46	815.332			1701.36	4280.16	3970.34	1936.12	2647.17	3515.85	3606.19	3719.07	1937.52			1152.2					1487.2					2798.9			1701.36	4280.16	3970.34	1936.12	2647.17	3515.85	3606.19	3719.07	1937.52
853	2893.71	2186.8	3310.87	1448.67	801.295	836.971	2557.06	1108.88	2742.77	1662.45	970.901			3745.82	2968.88	2385.32	2312.16	635.657	3051.2	3417.5	1369.41	1344.64			834.5					2798.5					1884.1			3745.82	2968.88	2385.32	2312.16	635.657	3051.2	3417.5	1369.41	1344.64
854	4165.35	959.01	3064.89	3330.44	1816.7	1740.69	1692.68	2030.49	2107.86	2504.29	1181.05			3346.24	4153.32	3976.04	2425.37	3025.94	2880.36	3656.06	3378.53	2652.2			797.8					2586					1510.3			3346.24	4153.32	3976.04	2425.37	3025.94	2880.36	3656.06	3378.53	2652.2
855	2219.66	1282.95	1559.73	2018.76	1184.6	1560.1	1226.05	1128.7	2656.97	1618.36	2179.95			1915.89	1888.39	2340.65	2021.67	2701.34	3016.85	2353.62	581.241	2796.05			846.9					2159.8					2079.3			1915.89	1888.39	2340.65	2021.67	2701.34	3016.85	2353.62	581.241	2796.05
856	3089	1642.06	1790.28	4348.08	945.964	2537.93	3679.4	1822.15	1781.36	3046.55	1239.02			3431.54	5541.4	2349.24	1795.33	3198.6	2681.52	3324.2	3682.73	1816.31			922.7					2768.9					1262.8			3431.54	5541.4	2349.24	1795.33	3198.6	2681.52	3324.2	3682.73	1816.31
857	2119.58	579.667	1479.47	1348.02	1253.39	2020.93	1696.97	824.746	1865.34	3370.82	1171.14			1370.98	4410.38	1974.11	1206.82	683.798	4117.07	3448.97	2958.8	3637.98			950.4					507.2					1193.1			1370.98	4410.38	1974.11	1206.82	683.798	4117.07	3448.97	2958.8	3637.98
858	3456.04	2094.4	1378.82	2828.39	690.398	916.322	1709.19	1932.14	1897.21	1157.02	1026.97			2783.58	3246.74	1986.49	1005.67	2505.14	3802.88	2515.79	3330.97	3036.01			1167.3					878.2					1316.4			2783.58	3246.74	1986.49	1005.67	2505.14	3802.88	2515.79	3330.97	3036.01
859	1604.65	1303.51	2737.23	994.6	875.033	2377.52	3272.39	2297.61	1988.95	2304.8	1470.64			3077.55	1542.08	2149.49	1833.56	2972.1	1195.59	2205.48	2339.33	2728.5			1774.9					895.8					2177.4			3077.55	1542.08	2149.49	1833.56	2972.1	1195.59	2205.48	2339.33	2728.5
860	3301.38	922.348	2201.83	1510.93	2704.78	2298.92	1603.99	680.489	2243.53	1281.87	758.852			3562.92	4393.37	2084.67	2554.6	3003.48	2855.5	1172.8	1902.76	1989.22			1555.4					734.7					1090.9			3562.92	4393.37	2084.67	2554.6	3003.48	2855.5	1172.8	1902.76	1989.22
861	4115.97	855.546	702.784	1431.41	1491.78	1702.78	2050.3	1807.62	2323.46	2154.43	1953.69			2338.59	2449.49	3406.52	2012.01	3047.82	1548.02	2793.32	2787.79	1539.68			629.5					623.8					2528.7			2338.59	2449.49	3406.52	2012.01	3047.82	1548.02	2793.32	2787.79	1539.68
862	3091.47	1660.8	1869.38	2314.37	792.294	1464.09	4354.27	1376.92	2611.72	1691.44	980.314			4116.5	3479.02	2366.75	1210.21	2508.28	1985.75	3594.63	2607.45	2688.29			1200.1					620.2					1740.2			4116.5	3479.02	2366.75	1210.21	2508.28	1985.75	3594.63	2607.45	2688.29
863	1885.73	1611.76	2312.97	1505.57	902.2	2481.97	3313.85	919.623	2379.44	1368.66	1097.57			3587.61	2427.68	1889.88	2926.19	1142.66	2865.16	3367.88	4744.23	1210.13								547.6					1685.4			3587.61	2427.68	1889.88	2926.19	1142.66	2865.16	3367.88	4744.23	1210.13
864	2326.1	2052.12	2154.93	1184.44	1490.62	775.456	1698.87	571.41	1864.18	2473.33	2204.96			3628.15	2882.84	4499.23	2168.4	3011.57	3721.71	2979.61	2256.59	1610.94								1015					1609.7			3628.15	2882.84	4499.23	2168.4	3011.57	3721.71	2979.61	2256.59	1610.94
865	2418.83	1779.96	2196.05	1757.5	2551.2	965.128	1226.05	2352.94	1712.66	1173.87	2427.66			1878.57	1446.12	1562.64	1421.43	3615.43	2159.81	3215.53	4503.36	3319.49								319.2					1786.7			1878.57	1446.12	1562.64	1421.43	3615.43	2159.81	3215.53	4503.36	3319.49
866	2175.57	878.501	931.018	2193.16	1473.69	1650.13	2272.26	389.665	2501.73	780.486	1453.54			1548.43	1948.42	3982.97	3473.41	2529.17	2273.85	3111.4	3810.64	2927.43								741.9					2287.8			1548.43	1948.42	3982.97	3473.41	2529.17	2273.85	3111.4	3810.64	2927.43
867	2884.96	1111.77	1969.8	1366.18	877.097	2389.7	3183.38	2539.97	2099.43	1376.75	1914.39			3381.34	2083.1	4181.4	3603.79	1429.78	2693.16	2256.59	4203.45	2594.98								797.7					2740.8			3381.34	2083.1	4181.4	3603.79	1429.78	2693.16	2256.59	4203.45	2594.98
868	2415.94	1474.35	1748.99	1784.5	1713.49	2393.86	3690.13	1866.58	2506.44	1519.44	2234.2			1345.8	1712.26	4645.14	2761.45	1973.28	2137.93	1942.73	2285.57	3096.45								531.1					2190.3			1345.8	1712.26	4645.14	2761.45	1973.28	2137.93	1942.73	2285.57	3096.45
869	2579.85	1398.14	1084.69	2837.81	2536.5	3170.49	2194.72	1604.57	1350.41	1094.02	2110.66			2113.57	2972.01	2433.63	1488.57	3329.48	3245.09	1468.5	3541.61	2226.53								477.5					1584			2113.57	2972.01	2433.63	1488.57	3329.48	3245.09	1468.5	3541.61	2226.53
870	2404.13	1703.25	1821.41	2349.72	1588.3	1758.53	2206.29	1679.38	1766.33	1635.37	2412.06			3980.41	2976.39	2502.83	2948.15	3457.72	2983.99	1686.42	2937.91	1635.14								820.8					1025.8			3980.41	2976.39	2502.83	2948.15	3457.72	2983.99	1686.42	2937.91	1635.14
871	3016.42	1492.85	2173.09	2171.77	889.896	1060.5	2075.65	1814.72	2322.3	1805.56	1320.52			960.587	1893.02	4469.67	1823.49	1342.74	4561.41	3891.73	624.84	2098.79								865.4					1639.1			960.587	1893.02	4469.67	1823.49	1342.74	4561.41	3891.73	624.84	2098.79
872	3337.88	2671.92	1257.6	1809.93	1719.18	2508.89	2196.71	1874.59	2623.61	1824.13	1562.71			1810.53	4119.96	4000.4	1341.34	3497.77	3420.89	2919.83	3604.78	1575.27								1011.7					1842.6			1810.53	4119.96	4000.4	1341.34	3497.77	3420.89	2919.83	3604.78	1575.27
873	1940.56	1355.28	2013.15	2214.13	1338.44	2148.02	1058.92	1331.01	1364.2	1022.01	1508.87			2109.86	4288.33	2914.46	1818.95	2305.56	2235.37	2700.26	3262.68	3056.9								770.9					1981.1			2109.86	4288.33	2914.46	1818.95	2305.56	2235.37	2700.26	3262.68	3056.9
874	1325.06	840.848	653.323	3133.84	2192.16	1138.67	1785.57	2013.89	2735.42	2137.75	1150.5			1169.01	3223.45	4100.48	2999.18	3211.32	1294.85	3198.52	5733.14	2601.42								384.3					2088.9			1169.01	3223.45	4100.48	2999.18	3211.32	1294.85	3198.52	5733.14	2601.42
875	2888.01	915.907	1705.39	1875.83	818.553	2155.39	1049.68	1267.17	1907.12	1603.91	891.052			3766.13	3670.43	3822.04	3369.36	3363.66	1674.69	2204.4	5264.28	2833.29								486.5					1620.9			3766.13	3670.43	3822.04	3369.36	3363.66	1674.69	2204.4	5264.28	2833.29
876	2922.45	1013.43	642.671	2393.23	1490.45	1386.76	1242.24	2025.86	1758.9	2501.57	1847.01			2548.82	4420.78	1688.4	1321.93	741.518	1397.32	3342.36	1407.07	1636.95								560.9					1129.4			2548.82	4420.78	1688.4	1321.93	741.518	1397.32	3342.36	1407.07	1636.95
877	2715.6	1865.34	1004.01	2390.59	2065	2267.09	823.094	1785.49	1829.17	1523.65	1203.02			3257.72	2633.63	2114.65	2982.5	1862.96	3787.77	3773.98	2887.21	2216.62								635.7					1245.1			3257.72	2633.63	2114.65	2982.5	1862.96	3787.77	3773.98	2887.21	2216.62
878	2560.44	1474.68	2124.45	3255.14	2493.89	2242.85	2163.84	1175.68	1396.82	2440.38	1606.06			3267.55	2109.53	3609.24	1925.88	1090.97	1868.99	1410.87	5175.43	768.189								446.1					1142.3			3267.55	2109.53	3609.24	1925.88	1090.97	1868.99	1410.87	5175.43	768.189
879	1587.56	2272.34	1646.11	2437.33	2562.09	3434.07	817.397	1753.86	2899.08	2648.3	1802.75			1747.44	4450.76	3305.28	1438.78	2708.11	3884.21	3939.13	3494.46	1578.99								605.3					1398.8			1747.44	4450.76	3305.28	1438.78	2708.11	3884.21	3939.13	3494.46	1578.99
880	1990.36	2041.88	813.351	1400.78	1564.52	3287.01	945.055	712.115	2445.34	2355.41	924.908			1307.48	1961.06	3698.92	3023.54	2013.33	1695.66	3077.3	4366.53	1052.99								527.1					1439.8			1307.48	1961.06	3698.92	3023.54	2013.33	1695.66	3077.3	4366.53	1052.99
881	2914.11	971.396	1131.01	2875.46	1108.47	1256.9	2385.88	1013.76	1922.32	2260.87	569.18			1347.53	3599.41	1391.62	3196.78	739.123	3747.97	1492.45	2104.9	2437.1								435					1885.2			1347.53	3599.41	1391.62	3196.78	739.123	3747.97	1492.45	2104.9	2437.1
882	2054.35	624.752	611.458	2375.23	1465.27	1489.61	1813.07	1286.58	2545.25	1619.35	1813.4			2916.77	2964.75	4012.53	1779.39	2259.81	2902.41	4494.11	849.855	2453.53								356.6					1785.7			2916.77	2964.75	4012.53	1779.39	2259.81	2902.41	4494.11	849.855	2453.53
883	3339.28	1113.01	1467.66	3007.25	1819.35	1422.43	1486.57	1768.73	2007.94	975.112	1075.27			1842.56	3079.61	2424.71	2933.2	2674.66	4116.08	2762.28	6268.38	3206.77								617.9					2260.2			1842.56	3079.61	2424.71	2933.2	2674.66	4116.08	2762.28	6268.38	3206.77
884	2668.45	1144.22	1958.73	2455.66	1063.3	2593.26	1171.06	2794.46	1223.66	2932.77	669.92			3916.25	1396.66	2248.58	2387.97	1942.31	3311.4	1358.6	2433.88	1234.57								582.4					1164.7			3916.25	1396.66	2248.58	2387.97	1942.31	3311.4	1358.6	2433.88	1234.57
885	2880.25	728.052	1081.38	3127.56	759.595	2319.43	2329.16	2584.39	2675.14	2501.98	1081.63			1877.33	4865.86	4569.17	1441.01	2068.57	4651.08	4101.63	2042.31	1950.49								387.7					1221.1			1877.33	4865.86	4569.17	1441.01	2068.57	4651.08	4101.63	2042.31	1950.49
886	1576.58	993.279	2253.19	1422.91	860.583	2046.88	1691.03	1583.52	2063.76	3592.95	1719.84			2131	1745.87	4731.26	2620.08	1189.98	2111.76	2449.82	4366.61	1789.3								622.5					941.8			2131	1745.87	4731.26	2620.08	1189.98	2111.76	2449.82	4366.61	1789.3
887	2261.2	1951.46	1542.81	2086.72	1434.14	2745.12	3683.53	1734.13	3059.85	2552.1	1728.76			805.43	3230.89	1205.92	2779.78	2930.81	2091.86	3811.96	4629.03	1508.72								548.9					2791.4			805.43	3230.89	1205.92	2779.78	2930.81	2091.86	3811.96	4629.03	1508.72
888	2296.62	679.581	1012.85	2544.92	2167.89	3199.22	3033.1	1085.84	2134.86	3030.2	1195.83			3449.13	2802.9	2730.65	3559.37	1391.87	4494.6	2283.84	5158.67	1685.51								595.8					2392.6			3449.13	2802.9	2730.65	3559.37	1391.87	4494.6	2283.84	5158.67	1685.51
889	1567.58	1035.89	2134.78	2038.5	1271.14	1316.81	2208.35	1258.84	2398.76	935.807	1249.26			3368.7	5333.64	2901.17	3495.78	1932.57	4333.75	4457.11	1487	3839.79								262.7					1424.7			3368.7	5333.64	2901.17	3495.78	1932.57	4333.75	4457.11	1487	3839.79
890	2516.1	1047.45	2341.05	3076.86	853.729	3149.56	2656.15	2014.22	3010.72	2501.98	1945.35			3128.66	3942.51	4657.11	3569.85	3092.66	4633.66	1926.05	1790.29	2562.36								492.9					1274.4			3128.66	3942.51	4657.11	3569.85	3092.66	4633.66	1926.05	1790.29	2562.36
891	2327.09	1649.9	683.958	2291.91	520.875	2814.54	2563	2528.32	2818.16	2359.38	655.47			3303.72	4092.71	2910.5	1835.55	1703.18	3079.28	3157.72	3704.04	1470.57								360.5					2710			3303.72	4092.71	2910.5	1835.55	1703.18	3079.28	3157.72	3704.04	1470.57
892	2880.75	1856.59	1512.42	3458.1	1609.61	877.447	1247.44	803.772	3049.69	2075.49	835.811			1848.34	4368.76	3427.41	3204.21	817.073	4459.68	3786.86	4562.73	2366.5								847.6					1821.5			1848.34	4368.76	3427.41	3204.21	817.073	4459.68	3786.86	4562.73	2366.5
893	1212.51	995.756	1627.69	1949.48	2318.92	2759.86	2372.18	1242.16	2394.22	962.479	1567			2686.8	1598.06	3921.54	1351.58	2953.93	2817.35	3001.25	5080.14	4493.36								768.8					2108.2			2686.8	1598.06	3921.54	1351.58	2953.93	2817.35	3001.25	5080.14	4493.36
894	746.714	1190.96	973.461	3469.83	1090.22	1217.92	1309.29	1954.11	2662.51	2520.48	751.916			1279.08	4322.6	2215.47	3677.94	2582.43	1832.32	4217.98	3582.41	2032.9								1038					1932.7			1279.08	4322.6	2215.47	3677.94	2582.43	1832.32	4217.98	3582.41	2032.9
895	2778.6	2183.99	2611.97	1358.83	1593.01	2761.99	2562.09	1615.8	2736.99	2072.68	1548.01			1743.39	4096.93	1858.83	2841.71	1989.13	2141.81	2035.38	4687.83	2264.02								556.4					1980.2			1743.39	4096.93	1858.83	2841.71	1989.13	2141.81	2035.38	4687.83	2264.02
896	2845.74	575.786	565.877	2951.68	1313.66	2435.73	1975.58	860.996	2566.39	1728.85	1200.54			1772.62	3497.35	4222.52	3596.94	1177.84	4197.01	4632.5	4539.36	2264.02								617.2					2017.9			1772.62	3497.35	4222.52	3596.94	1177.84	4197.01	4632.5	4539.36	2264.02
897	3002.3	901.291	1693.09	1829.17	2051.46	2244.99	2607.92	1564.85	3220.62	1581.62	702.537			3529.97	957.697	4040.45	2965.24	3009.26	3318.25	3726.99	2629.5	3035.51								613.5					3017.1			3529.97	957.697	4040.45	2965.24	3009.26	3318.25	3726.99	2629.5	3035.51
898	1935.86	1783.43	1058.43	2955.31	894.273	2746.4	1967.57	2284.07	3206.01	2671.34	1097.9			3488.43	1145.22	3220.89	1861.72	1077.35	1963.37	1500.21	3207.35	3050.13								674					543.5			3488.43	1145.22	3220.89	1861.72	1077.35	1963.37	1500.21	3207.35	3050.13
899	2551.36	1294.59	2130.65	2354.84	1328.53	2752.38	2748.3	2571.18	2269.04	1452.47	1509.45			3248.14	2544.61	2115.39	3352.85	2985.64	3630.3	3857.21	3633.52	2203.66								794.4					2403.2			3248.14	2544.61	2115.39	3352.85	2985.64	3630.3	3857.21	3633.52	2203.66
900	2337.99	858.188	2368.87	2955.23	2959.77	1840.65	2962.41	1129.44	3015.18	1507.46	1708.45			2950.05	2917.52	1788.97	3584.39	3615.02	1960.48	3865.47	3319.82	3043.61								1629.2					1564			2950.05	2917.52	1788.97	3584.39	3615.02	1960.48	3865.47	3319.82	3043.61
901	2678.03	753.485	1387.82	1734.46	1569.48	771.825	2166.65	2233.2	2228.66	2174.08	828.214			1656.61	3265.57	2833.12	1956.93	1943.63	3151.95	3233.36	1637.12	3027.18								983.5					929.7			1656.61	3265.57	2833.12	1956.93	1943.63	3151.95	3233.36	1637.12	3027.18
902	932.257	1112.93	921.027	408.162	1143.81	1556.89	3612.02	1448.59	2974.72	2445.25	940.266			1175.28	3757.22	2057.42	1715.81	3151.53	4132.85	2574.26	2657.08	3219.08								1087.3					1961.2			1175.28	3757.22	2057.42	1715.81	3151.53	4132.85	2574.26	2657.08	3219.08
903	1879.05	1987.63	1457.84	2578.28	1731.07	2081.16	1802.58	2153.77	2224.86	2347.57	860.913			1740.01	3111.4	5211.02	3574.72	904.437	1887.4	4858.43	2604.39	1532.41								2324.4					1807.9			1740.01	3111.4	5211.02	3574.72	904.437	1887.4	4858.43	2604.39	1532.41
904	2121.89	1773.52	2282.09	1443.8	1723.06	1710.89	2166.9	2599.67	1532.73	1621.75	2074.09			3276.22	2398.54	1836.87	3528.24	1614.41	4187.18	1311.86	3591.57	3220.32								1331.1					1628.3			3276.22	2398.54	1836.87	3528.24	1614.41	4187.18	1311.86	3591.57	3220.32
905	2770.68	1023.58	2514.95	1388.97	2285.97	1504.45	2173.83	1812.33	2683.48	1792.18	1103.43			3533.52	3980.83	4357.61	4080.33	2500.1	2420.17	2625.12	2154.78	1449.92								558.1					2799			3533.52	3980.83	4357.61	4080.33	2500.1	2420.17	2625.12	2154.78	1449.92
906	2907.34	2014.14	792.459	2782.07	1214.33	655.202	1948.41	1068.34	1976.57	2175.07	958.763			3752.18	3369.11	5276	2007.71	1660.49	1959.41	3143.61	3465.81	1767.42								446.8					1108.2			3752.18	3369.11	5276	2007.71	1660.49	1959.41	3143.61	3465.81	1767.42
907	2313.55	1805.31	802.616	2910.8	811.204	1826.56	1148.77	811.451	2524.86	2241.38	640.937			3386.7	2299.94	2257.42	3707.59	3246.08	3822.45	2708.69	3509	2332.72								586.6					2043.1			3386.7	2299.94	2257.42	3707.59	3246.08	3822.45	2708.69	3509	2332.72
908	1547.27	1742.39	1560.64	1532.15	1001.21	1529.98	3028.22	2558.21	2424.36	2529.15	588.09			1086.1	4580.56	3058.06	2960.87	2216.87	3920.05	1650.58	1921.34	1370.82								711.3					1517.6			1086.1	4580.56	3058.06	2960.87	2216.87	3920.05	1650.58	1921.34	1370.82
909	1755.02	940.679	1021.44	2727.32	633.588	3885.5	3023.19	2124.37	1626.04	2097.45	776.936			1788.81	2295.15	4929.52	3235.76	959.844	3843.59	2049.49	4086.69	2609.1								961.2					1308.5			1788.81	2295.15	4929.52	3235.76	959.844	3843.59	2049.49	4086.69	2609.1
910	1585.58	1869.55	2184.65	3039.04	1473.78	1554.97	2276.8	1208.63	902.035	1761.21	731.437			2943.78	5398.96	1976.09	3324.53	2980.69	2153.87	4171.41	3786.36	2529.17								2435.3					2180.3			2943.78	5398.96	1976.09	3324.53	2980.69	2153.87	4171.41	3786.36	2529.17
911	2313.8	681.646	1392.61	2887.44	1546.27	2271.05	2945.82	970.984	2609.91	1348.26	1615.47			1426.72	3514.12	1958.58	2517.53	1717.22	2106.39	2028.52	2202.84	3655.9								1296.5					1123			1426.72	3514.12	1958.58	2517.53	1717.22	2106.39	2028.52	2202.84	3655.9
912	3302.53	900.796	3100.06	1844.69	1117.8	1917.76	2544.92	2114.96	2166.57	1788.96	942.496			1206.74	5518.19	3898.99	3535.67	3756.72	2970.03	3504.04	3486.45	2026.95								443					1876.4			1206.74	5518.19	3898.99	3535.67	3756.72	2970.03	3504.04	3486.45	2026.95
913	1564.44	1810.1	1729.51	1623.32	1474.11	2540.71	1903.9	1995.06	2549.38	1428.77	946.129			1195.43	4674.86	1646.53	3566.05	1323.01	3492.89	2097.8	2152.71	2474.51								712.6					1235			1195.43	4674.86	1646.53	3566.05	1323.01	3492.89	2097.8	2152.71	2474.51
914	1985.15	1826.78	2761.76	1748.08	933.825	1605.38	2256.08	1467.5	1872.03	2623.78	1326.63			3040.14	5240.83	4327.56	3320.4	2061.72	3729.22	3718.9	2151.23	2566								1004.9					1076.8			3040.14	5240.83	4327.56	3320.4	2061.72	3729.22	3718.9	2151.23	2566
915	3754.21	1200.29	1152.15	1717.04	1519.52	1482.67	1266.68	404.115	2738.72	2607.35	1747.26			2590.61	3850.36	4717.55	3604.78	1615.65	3563.49	4343.66	4171.16	2524.3								575					1863.7			2590.61	3850.36	4717.55	3604.78	1615.65	3563.49	4343.66	4171.16	2524.3
916	3036.73	2126.02	2286.63	3637.78	2274.74	2388.74	1793.58	1214.91	2103.89	1368.49	1548.5			3089.52	5384.67	3228.08	1851.32	1572.05	2568.23	3505.2	3267.22	3302.48								913.4					1146.7			3089.52	5384.67	3228.08	1851.32	1572.05	2568.23	3505.2	3267.22	3302.48
917	1473.44	1125.15	2170.78	2604.12	789.487	2034.28	2599.42	440.448	1407.55	3737.45	1600.19			3003.64	3221.22	2732.96	2158.82	3239.72	3139.31	3977.61	4656.7	1768.41								577.4					1256.6			3003.64	3221.22	2732.96	2158.82	3239.72	3139.31	3977.61	4656.7	1768.41
918	3326.81	1305.41	2866.21	1524.89	2177.63	1685.58	1577.32	1288.48	1956.58	3397.16	776.275			1229.28	3382	3876.86	3150.54	779.832	3450.37	1958.99	1558.34	4227.31								1065.6					1530.5			1229.28	3382	3876.86	3150.54	779.832	3450.37	1958.99	1558.34	4227.31
919	1163.05	780.404	2987.68	1575.59	3202.45	1846.53	2618.66	835.728	1064.62	3158.53	924.412			1034.08	1245.88	2222.82	3528.65	2992.25	1731.34	2209.28	3584.3	2312.91								1563.9					1700.5			1034.08	1245.88	2222.82	3528.65	2992.25	1731.34	2209.28	3584.3	2312.91
920	2940.12	931.348	2831.45	1131.34	2497.36	1820.26	2247.9	749.769	2556.98	1984	1462.3			2135.95	3449.46	3190.84	3085.8	2571.45	3079.78	1921.59	2043.14	1983.77								3717.8					1178.5			2135.95	3449.46	3190.84	3085.8	2571.45	3079.78	1921.59	2043.14	1983.77
921	3328.87	1603.99	2151.62	2909.73	1273.12	1993.27	2803.95	645.809	2439.23	1309.2	807.488			2668.55	4253.57	4219.05	4106.83	1077.51	4169.67	1891.45	4158.2	4221.12								1983.9					1109.5			2668.55	4253.57	4219.05	4106.83	1077.51	4169.67	1891.45	4158.2	4221.12
922	3254.31	1188.73	2925.01	1635.37	1269.57	561.861	1849.82	1289.31	1950.31	1168.91	1319.11			2952.36	3658.13	2114.48	1213.43	2740.15	2192.76	1508.72	3028.83	1691.95								2994.9					1858.8			2952.36	3658.13	2114.48	1213.43	2740.15	2192.76	1508.72	3028.83	1691.95
923	2687.69	967.185	1142.9	1120.44	793.368	497.89	2285.06	946.212	2697.35	1116.07	753.072			2801.25	3886.86	1558.26	2705.14	2297.14	2885.72	2603.49	1411.94	2226.04								2079.4					1681.7			2801.25	3886.86	1558.26	2705.14	2297.14	2885.72	2603.49	1411.94	2226.04
924	2883.8	682.719	1680.87	2922.78	989.315	545.948	1781.44	1906.13	2945.57	1002.77	1017.88			1332.42	4427.72	3794.12	1453.89	1309.38	4490.89	3101.57	3345.91	2989.69								1029.8					1139			1332.42	4427.72	3794.12	1453.89	1309.38	4490.89	3101.57	3345.91	2989.69
925	1366.84	1317.38	1026.22	985.517	1205.82	678.591	2638.31	1167.01	2134.28	1172.55	1501.93			3265.57	4178.84	2810.42	1614.33	2671.2	3540.7	1460.41	3680.34	1375.44								1368.2					999.9			3265.57	4178.84	2810.42	1614.33	2671.2	3540.7	1460.41	3680.34	1375.44
926	4109.69	1619.35	1439.34	2595.78	1037.7	2573.92	2256.99	2379.69	2734.18	948.276	1339.26			1525.4	3286.87	3709.57	1428.29	2454.19	3472.09	3083.57	2668.47	1375.19								2650.3					1792.5			1525.4	3286.87	3709.57	1428.29	2454.19	3472.09	3083.57	2668.47	1375.19
927	3539.77	720.29	2074.41	1609.11	859.674	1120.31	962.396	1139.76	1192.69	604.274	1881.52			2963.51	1220.37	4188.58	4936.29	936.393	4102.95	1572.55	4094.03	1968.49								2196.4					3165.1			2963.51	1220.37	4188.58	4936.29	936.393	4102.95	1572.55	4094.03	1968.49
928	2293.15	860.17	2131.14	1630.09	1890.85	1039.46	2503.8	1032.01	2811.55	2445.42	658.112			3137.66	3284.48	4693.77	2323.23	1798.88	3788.51	1691.04	1106.83	2182.85								2080.9					1639.2			3137.66	3284.48	4693.77	2323.23	1798.88	3788.51	1691.04	1106.83	2182.85
929	2801.64	1695.82	1294.09	1034.32	1700.11	2886.2	1624.14	1672.28	2278.37	2115.29	949.432			1157.86	1611.69	1725.14	1686.83	3305.28	2807.2	3194.06	2589.53	1062.73								1436					2023.6			1157.86	1611.69	1725.14	1686.83	3305.28	2807.2	3194.06	2589.53	1062.73
930	2324.86	887.006	1371.88	2598.1	1674.1	1694.23	1140.34	2338.24	1842.71	2568.45	1788.3			1784.43	2598.37	5455.85	946.715	1586.42	3820.05	1897.39	1702.35	1958.33								1826.3					1156			1784.43	2598.37	5455.85	946.715	1586.42	3820.05	1897.39	1702.35	1958.33
931	3034.91	1602.84	1039.93	2468.95	1792.67	2730.92	1980.69	1212.84	1252.64	1459.32	1237.2			3730.54	1474.12	4796.74	2697.12	1537.04	2742.05	1823.49	3484.47	2362.2								1369.9					2594.6			3730.54	1474.12	4796.74	2697.12	1537.04	2742.05	1823.49	3484.47	2362.2
932	1566.42	1198.31	1286.91	1035.56	1225.23	1850.16	2692.64	1796.47	2638.97	641.68	948.276			1847.52	3110.57	4743.9	1544.63	1706.23	2662.86	3787.93	3797.51	1862.96								774.8					393.9			1847.52	3110.57	4743.9	1544.63	1706.23	2662.86	3787.93	3797.51	1862.96
933	1701.18	1449.41	2737.07	1823.72	1839.58	1167.94	1535.13	2036.18	3019.47	1380.8	965.121			2957.32	2278.14	2378.31	2191.52	1675.02	3202.23	2360.14	2790.93	774.547								1292.2					2201.5			2957.32	2278.14	2378.31	2191.52	1675.02	3202.23	2360.14	2790.93	774.547
934	1879.95	1334.89	2958.45	742.007	1823.8	2612.91	1738.26	2269.12	2953.25	1595.82	1765.76			2569.71	1699.3	1411.36	3296.61	3138.32	3545.08	1118.63	3134.77	1008.64								484.5					2440.1			2569.71	1699.3	1411.36	3296.61	3138.32	3545.08	1118.63	3134.77	1008.64
935	3203.03	1968.31	2775.96	2228.41	1786.23	2640.14	1005	2064.42	1723.97	2794.29	2695.86			910.877	3229.89	4605.01	1629.93	1381.96	4037.8	1084.61	2548.16	1456.78								1859.6					1855.8			910.877	3229.89	4605.01	1629.93	1381.96	4037.8	1084.61	2548.16	1456.78
936	1290.71	914.999	1750.64	1586.08	1976.15	953.594	1587.07	1330.76	2734.01	2802.55	2007.78			3056.98	3664.9	4734.32	1023.67	840.607	3478.03	1245.8	1553.14	2544.61								1168.1					4256.4			3056.98	3664.9	4734.32	1023.67	840.607	3478.03	1245.8	1553.14	2544.61
937	2757.96	680.242	1595.82	1633.14	2331.22	1395.52	2370.77	682.224	1572.7	1972.44	1582.44			2996.05	2538.58	1906.15	3177.87	2183.68	2657.08	713.112	2839.48	3003.23								2964.9					2625.5			2996.05	2538.58	1906.15	3177.87	2183.68	2657.08	713.112	2839.48	3003.23
938	2809.07	1651.39	779.33	1450.41	1744.2	3211.4	1972.19	1203.26	1271.8	723.923	1269.57			923.181	2525.78	1997.56	3254.09	3446.57	3932.77	1854.12	4866.52	2459.72								1429.8					1646.5			923.181	2525.78	1997.56	3254.09	3446.57	3932.77	1854.12	4866.52	2459.72
939	2342.2	1246.12	2411.4	1766.5	2162.44	1222.08	3126.98	2253.27	1955.34	1013.59	619.88			1592.36	3823.69	2628.75	1437.95	3155.58	3270.19	3317.92	2586.72	3421.63								1262.8					3193.9			1592.36	3823.69	2628.75	1437.95	3155.58	3270.19	3317.92	2586.72	3421.63
940	1512.17	1730	1799.94	2255.58	1791.11	2806.85	2098.61	337.479	1420.85	1379.64	997.82			2893.57	2266.01	1787.24	1294.77	1396.91	3767.95	3261.52	1865.27	2399.69								1962.9					359.2			2893.57	2266.01	1787.24	1294.77	1396.91	3767.95	3261.52	1865.27	2399.69
941	2629.39	684.453	2430.72	937.706	1225.31	840.068	2931.61	1252.72	2447.07	1946.34	1520.51			2961.12	4924.07	1279.74	1512.6	2010.52	3115.45	2800.1	3611.55	1230.77								795.7					2698.4			2961.12	4924.07	1279.74	1512.6	2010.52	3115.45	2800.1	3611.55	1230.77
942	1990.27	1817.03	2561.76	1478.48	2248.48	1012.23	1623.48	1053.97	1482.53	1674.92	1061.73			2254.69	5140.34	3730.96	919.383	3055.33	4503.11	3069.78	4513.51	3290.01								787.2					2258.9			2254.69	5140.34	3730.96	919.383	3055.33	4503.11	3069.78	4513.51	3290.01
943	3092.38	1722.98	925.073	1919.84	1449.09	1048.64	1496.89	1434.8	1912.98	1800.35	2736.33			1228.95	2329.67	4433.58	890.482	1949.91	3281.83	1245.63	2675.49	1074.38								329.6					1378.6			1228.95	2329.67	4433.58	890.482	1949.91	3281.83	1245.63	2675.49	1074.38
944	2815.76	1056.12	1601.85	2018.93	2645.82	1697.55	1765.67	2329.49	557.455	2278.29	3254.31			2457.58	3180.76	3557.47	2620.5	1234.32	4326.4	3110.16	2722.48	906.088								1073.7					1372.7			2457.58	3180.76	3557.47	2620.5	1234.32	4326.4	3110.16	2722.48	906.088
945	1880.53	930.44	943.569	858.683	2073.34	2609.06	2432.62	1182.21	2323.62	1023.75	970.158			2429.67	2422.98	4788.4	794.283	1765.11	2862.27	2075.09	3154.84	1531.42								1248.4					1100.1			2429.67	2422.98	4788.4	794.283	1765.11	2862.27	2075.09	3154.84	1531.42
946	1431.33	872.886	2131.31	1073.54	2732.69	1677.57	586.851	695.931	1848.49	1189.8	902.2			2089.13	1717.71	3892.06	1306	2487.06	4322.35	3648.13	4093.54	873.554								1092.3					1400.1			2089.13	1717.71	3892.06	1306	2487.06	4322.35	3648.13	4093.54	873.554
947	3035.49	2278.12	2680.75	1639.42	1448.67	2278.42	2495.05	1449.25	1413.99	2481.26	2151.46			2725.78	3722.62	4477.92	1618.79	2678.3	3863.65	2038.43	1889.47	1841.49								2117.1					1131.9			2725.78	3722.62	4477.92	1618.79	2678.3	3863.65	2038.43	1889.47	1841.49
948	2615.69	2263.43	2449.05	2837.89	2725.43	1817.05	1689.79	698.738	2312.56	1989.94	614.018			1317.23	3705.11	1993.84	2352.79	2238.92	4815.98	3802.55	809.972	1485.6								512.6					982.4			1317.23	3705.11	1993.84	2352.79	2238.92	4815.98	3802.55	809.972	1485.6
949	2063.1	1449	1637.6	2174.49	2150.63	1140.81	2621.96	1633.14	1536.86	1175.27	881.309			1129.95	2198.87	1688.07	2872.27	1590.8	3381.34	2921.89	2527.93	2658.56								1492.8					778.9			1129.95	2198.87	1688.07	2872.27	1590.8	3381.34	2921.89	2527.93	2658.56
950	2531.87	1126.55	993.444	1049.84	2024.95	2177.6	1394.42	914.256	2727.08	1487.15	934.816			3490.91	2925.77	3951.51	2557.99	1673.53	3751.27	2715.95	2805.79	958.936								1115.4					3849.8			3490.91	2925.77	3951.51	2557.99	1673.53	3751.27	2715.95	2805.79	958.936
951	3061.67	931.761	2080.53	2645.82	2077.72	993.323	2737.81	1853.94	2131.97	1359.99	641.928			1051.25	3499.17	1963.2	3059.63	2412.24	5543.79	3224.36	2870.28	1698.06								503.2					1993.7			1051.25	3499.17	1963.2	3059.63	2412.24	5543.79	3224.36	2870.28	1698.06
952	2066.16	875.363	2080.53	1255.53	1661.22	1210.98	2028.26	1905.22	2098.94	1087.16	1170.73			3291.33	4281.07	3680.01	3471.34	2974.41	4836.63	2482.1	1441.5	3438.31								499.7					3614.1			3291.33	4281.07	3680.01	3471.34	2974.41	4836.63	2482.1	1441.5	3438.31
953	1920.99	1501.44	996.912	734.823	1821	3348.42	1497.31	1507.22	2182.42	2920.96	1623.07			1293.11	1225.98	4946.86	1423.66	1407.31	3972.24	2900.09	737.141	1738.6								433.7					3717.1			1293.11	1225.98	4946.86	1423.66	1407.31	3972.24	2900.09	737.141	1738.6
954	2706.35	2324.28	2549.87	2363.84	2490.09	1087.94	1045.22	2736.74	3137.63	1762.45	743.906			2205.73	3171.27	2469.55	981.066	1156.78	3389.92	1210.54	1093.94	2254.03								1349.9					1804.3			2205.73	3171.27	2469.55	981.066	1156.78	3389.92	1210.54	1093.94	2254.03
955	1397.72	779.66	1905.72	2005.55	1847.01	2302.55	2096.38	2738.39	2738.14	1451.07	1977.31			3137.08	2788.53	2280.62	1360.91	1975.51	3282.08	3288.61	2682.92	1500.29								1271.7					2696.9			3137.08	2788.53	2280.62	1360.91	1975.51	3282.08	3288.61	2682.92	1500.29
956	2330.97	1911.74	1010.78	2561.52	1506.97	1519.19	2602.23	2319.49	1998.04	2126.02	1025.23			1189.98	1926.71	4663.88	1501.86	2188.47	3349.46	2644.36	1219.54	975.698								1016.8					2145.4			1189.98	1926.71	4663.88	1501.86	2188.47	3349.46	2644.36	1219.54	975.698
957	1591.69	563.235	2751.85	2465.57	2020.91	925.613	2669.52	2737.4	3141.6	2016.53	1083.04			1062.65	2434.62	1392.53	817.403	1102.12	3275.15	1288.98	2370.13	2000.36								1000					4364.7			1062.65	2434.62	1392.53	817.403	1102.12	3275.15	1288.98	2370.13	2000.36
958	1945.02	2131.23	1476.17	872.556	1674.35	2227.9	1800.77	1356.68	1030.93	2630.88	837.049			2288.96	1723.57	4349.02	2778.13	1415.32	1905.98	2301.02	3341.78	2187.72								1015.9					1812.9			2288.96	1723.57	4349.02	2778.13	1415.32	1905.98	2301.02	3341.78	2187.72
959	2327.83	954.469	2770.43	1185.35	1322.09	1353.23	2842.27	1877.72	2319.33	1254.79	1036.55			1203.11	2705.14	4098.74	2195.57	3097.78	2361.46	1658.84	2674.66	1269.5								1775.9					2587.7			1203.11	2705.14	4098.74	2195.57	3097.78	2361.46	1658.84	2674.66	1269.5
960	1950.72	741.264	2334.44	1569.23	2588.19	2121.1	2092	1583.35	2354.26	787.175	2058.07			3436.74	1162.65	1178.91	1466.19	664.393	2377.23	3556.64	1751.15	3620.8								1154.1					1947.4			3436.74	1162.65	1178.91	1466.19	664.393	2377.23	3556.64	1751.15	3620.8
961	2797.51	1832.72	1125.23	2052.7	1715.96	1238.1	1797.38	1566.51	1354.46	1655.77	2487.53			2017.21	1720.77	3167.72	2022.33	1333.74	4488.58	1848.67	5176.26	1649.59								2093.3								2017.21	1720.77	3167.72	2022.33	1333.74	4488.58	1848.67	5176.26	1649.59
962	1390.13	2032.8	2987.76	1123.41	2582.08	2992.14	1841.64	969.58	2356.65	1929.91	2655.32			2880.94	2990.26	2229.42	1835.21	2873.59	3341.95	3464.24	3766.96	3297.69								709.7								2880.94	2990.26	2229.42	1835.21	2873.59	3341.95	3464.24	3766.96	3297.69
963	3376.11	1740.57	674.544	1981.93	2276.8	1273.13	3126.73	599.65	3485.76	1092.04	1826.45			1221.52	3121.89	5409.94	1733.57	1264.46	3440.62	2236.53	1467.76	717.323								991.5								1221.52	3121.89	5409.94	1733.57	1264.46	3440.62	2236.53	1467.76	717.323
964	2105.63	1877.06	2387.7	1175.52	2157.07	2172.05	2694.46	2088.12	3018.89	1302.1	2456.32			3188.2	3839.05	1040.68	801.632	3348.31	2434.54	3114.04	2775.9	3022.63								1636.6								3188.2	3839.05	1040.68	801.632	3348.31	2434.54	3114.04	2775.9	3022.63
965	1687.47	824.498	1923.39	2912.95	1566.42	1333.69	2826.83	1385.67	2834.42	1103.43	909.219			2363.53	2834.78	2314.89	1328.29	1744.38	2232.56	2361.96	1166.94	1714.57								539.2								2363.53	2834.78	2314.89	1328.29	1744.38	2232.56	2361.96	1166.94	1714.57
966	2931.45	864.629	1852.13	1740.4	2144.03	1767.39	2048.41	1036.05	2385.8	2578.61	1248.02			1377.34	4082.8	1654.62	1813.09	2527.27	4887.9	1606.73	2887.87	3727.9								1952								1377.34	4082.8	1654.62	1813.09	2527.27	4887.9	1606.73	2887.87	3727.9
967	1342.07	1948.9	847.123	1806.22	2596.2	764.135	2459.37	986.838	1150.17	1719.1	1985.32			2795.39	2999.68	4643.98	3169.2	2467.07	2713.64	3639.22	3088.28	1258.93								374.2								2795.39	2999.68	4643.98	3169.2	2467.07	2713.64	3639.22	3088.28	1258.93
968	3248.36	1790.03	689.903	2215.04	1611.67	2410.84	978.085	1912.74	2795.45	1625.38	1467.75			808.403	2903.81	2564.92	1109.96	1485.27	2141.48	3133.45	4000.15	3287.7								3068.9								808.403	2903.81	2564.92	1109.96	1485.27	2141.48	3133.45	4000.15	3287.7
969	1467.66	1078.99	2276.39	1117.63	1060.16	1172.42	2809.9	708.482	2662.67	1598.05	1189.47			859.434	1714.9	2188.22	1599.71	1806.15	2528.34	3077.63	2006.72	1099.89								1099.4								859.434	1714.9	2188.22	1599.71	1806.15	2528.34	3077.63	2006.72	1099.89
970	3034.91	696.178	716.657	1407.55	2600.08	1559.03	909.219	1410.11	1408.13	3117.07	1602.76			3010.82	2814.13	4136.23	2777.8	1149.77	3296.61	2454.61	1483.12	1257.19								1213.6								3010.82	2814.13	4136.23	2777.8	1149.77	3296.61	2454.61	1483.12	1257.19
971	2515.61	1890.03	2002.16	912.769	2962.82	1255.19	2889.25	1756.01	1184.52	1272.87	1189.47			3113.8	1115.41	4627.71	1177.59	1769.98	3891.56	3048.15	786.521	2150.73								2069.7								3113.8	1115.41	4627.71	1177.59	1769.98	3891.56	3048.15	786.521	2150.73
972	2140.64	1242.4	1709.19	1195.01	2519.65	941.846	959.836	2717.66	2783.47	2125.03	642.506			922.19	3306.36	4721.93	2441.89	2887.21	2654.6	1889.88	1902.51	1587.16								3639.9								922.19	3306.36	4721.93	2441.89	2887.21	2654.6	1889.88	1902.51	1587.16
973	2545.66	1023.42	1965.09	948.771	1217.55	2486.88	1199.63	1518.28	2571.67	1221.92	1894.4			2125.46	2688.12	4568.43	1893.68	1098.49	3505.2	1530.35	1047.7	3378.53								500.2								2125.46	2688.12	4568.43	1893.68	1098.49	3505.2	1530.35	1047.7	3378.53
974	3322.02	715.831	2446.99	1612.5	1350.9	859.292	2874.31	2093.49	3407.15	1335.22	1216.81			1028.96	2839.24	1512.6	2997.12	4034.17	3219.24	1659.83	3184.07	2350.07								1960.3								1028.96	2839.24	1512.6	2997.12	4034.17	3219.24	1659.83	3184.07	2350.07
975	1422.33	1095.01	1978.22	2522.05	1792.67	2293.9	1775.83	2372.84	2155.01	846.793	2021.4			2718.51	2869.54	1588.57	1173.22	2763.84	3330.64	2970.94	1370.82	1973.61								2140.9								2718.51	2869.54	1588.57	1173.22	2763.84	3330.64	2970.94	1370.82	1973.61
976	1162.72	1009.3	998.894	1274.36	2935	1129.6	1788.3	1428.03	1710.68	1215.32	1068.67			1765.77	2403.57	2199.28	831.028	2755.18	2854.68	1188.24	1638.52	3731.62								1492.7								1765.77	2403.57	2199.28	831.028	2755.18	2854.68	1188.24	1638.52	3731.62
977	2976.86	729.538	2485.88	2834.67	2737.32	1665.29	3072.81	1217.96	1765.01	2500.49	1034.15			2164.19	2502.66	2227.2	855.057	1316.07	1929.27	2741.05	3736.65	1313.92																2164.19	2502.66	2227.2	855.057	1316.07	1929.27	2741.05	3736.65	1313.92
978	3158.2	937.789	1421.26	2076.23	1766.91	646.018	1495.74	1751.63	1354.21	2521.3	1981.85			2216.96	1043.41	1327.13	1693.93	1578.33	2915.53	3210.57	1602.52	1749.34																2216.96	1043.41	1327.13	1693.93	1578.33	2915.53	3210.57	1602.52	1749.34
979	1545.2	1371.05	1508.62	875.363	2540.63	780.903	2402.4	1678.72	2520.73	2552.43	2191.01			1299.39	1662.3	3285.05	1119.13	2326.04	3175.31	2235.37	2336.44	3560.03																1299.39	1662.3	3285.05	1119.13	2326.04	3175.31	2235.37	2336.44	3560.03
980	3206.5	886.428	892.539	1923.8	1635.62	893.147	2666.63	2004.14	1457.84	1531.66	1203.68			1453.8	1006.91	4447.78	1901.27	4270.08	2463.03	1249.02	2606.13	2122.99																1453.8	1006.91	4447.78	1901.27	4270.08	2463.03	1249.02	2606.13	2122.99
981	2104.22	2085.73	2528.49	2446.74	1650.73	2378.7	2287.7	1595.41	2874.31	599.567	2029.83			3187.78	2614.06	1680.14	2769.46	2563.68	3880.99	1629.69	832.267	4138.79																3187.78	2614.06	1680.14	2769.46	2563.68	3880.99	1629.69	832.267	4138.79
982	2481.83	2130.73	1577.07	1618.03	2672.83	1800.07	903.686	1641.23	2121.24	2235.76	823.012			2971.11	1301.29	2974.57	1277.1	965.872	2270.22	2758.56	3211.32	3784.05																2971.11	1301.29	2974.57	1277.1	965.872	2270.22	2758.56	3211.32	3784.05
983	3356.21	822.268	2318.26	1060.25	2174.74	1120.84	2601.73	2042.79	1485.17	1278.82	1157.02			1498.15	1349.51	4756.45	2363.94	4157.86	3585.54	2559.39	1118.72	2790.6																1498.15	1349.51	4756.45	2363.94	4157.86	3585.54	2559.39	1118.72	2790.6
984	2533.28	1520.26	1367.83	1084.36	2374.49	749.825	1205.66	1536.2	2263.51	2576.96	1001.12			905.428	1489.72	3838.47	1303.85	1876.83	2517.77	3616.01	1470.4	2709.68																905.428	1489.72	3838.47	1303.85	1876.83	2517.77	3616.01	1470.4	2709.68
985	3096.18	2195.47	2547.4	2069.71	2108.93	2099	2332.79	1067.02	3117.57	702.372	1482.94			1715.32	2462.2	3904.78	2342.96	1714.41	3621.38	1717.88	782.64	1355.29																1715.32	2462.2	3904.78	2342.96	1714.41	3621.38	1717.88	782.64	1355.29
986	3189.99	544.326	1888.13	2207.69	1215.82	1578.14	842.416	812.855	1182.87	2166.73	1363.46			3413.95	1212.93	3862.5	2049.82	2491.1	3351.44	2377.07	2797.7	3758.12																3413.95	1212.93	3862.5	2049.82	2491.1	3351.44	2377.07	2797.7	3758.12
987	1239.02	2169.21	835.398	1689.21	1773.02	2127.3	864.959	739.282	1812.16	1424.73	1728.02			1044.07	3275.64	1763.05	880.077	2131.57	3039.89	3076.22	1153.48	2325.71																1044.07	3275.64	1763.05	880.077	2131.57	3039.89	3076.22	1153.48	2325.71
988	1046.95	695.105	1542.64	1453.79	2721.38	2240.61	2325.11	1374.69	2348.23	1687.39	840.104			1910.03	3039.48	4627.05	826.321	1792.44	4229.87	3589.01	1632.91	2245.53																1910.03	3039.48	4627.05	826.321	1792.44	4229.87	3589.01	1632.91	2245.53
989	2535.01	760.916	1031.76	1102.52	1025.57	1296.84	2505.53	769.752	1601.93	858.353	2191.67			1140.19	4123.35	3939.7	1848.26	1829.35	2596.72	1702.52	2912.15	2561.7																1140.19	4123.35	3939.7	1848.26	1829.35	2596.72	1702.52	2912.15	2561.7
990	3082.8	1801.67	607.494	1046.7	1187.41	1532.01	926.559	915.99	2808	1545.37	2006.54			2781.27	3568.45	1813.99	1892.11	1614.74	2855.5	2996.87	2585.57	2704.14																2781.27	3568.45	1813.99	1892.11	1614.74	2855.5	2996.87	2585.57	2704.14
991	2513.13	1939.16	1553.38	2468.04	2293.24	1785.87	1174.2	564.061	1494.25	564.556	1024.74			1218.14	1532	3050.3	1223.59	871.737	2808.68	2404.81	1658.51	1536.79																1218.14	1532	3050.3	1223.59	871.737	2808.68	2404.81	1658.51	1536.79
992	4039.67	604.026	984.03	1282.95	2366.48	1613.49	1949.48	1473.03	2674.15	1456.43	923.834			2850.63	1316.89	1830.01	1142.5	2642.21	2813.31	1276.52	1759.08	695.771																2850.63	1316.89	1830.01	1142.5	2642.21	2813.31	1276.52	1759.08	695.771
993	3095.85	1108.06	698.078	1057.19	2368.13	3029.74	2048.24	984.03	1693.34	2453.26	1711.42			1459.17	2715.13	3999.82	1434.07	1630.93	1945.53	1385.43	2640.73	1771.96																1459.17	2715.13	3999.82	1434.07	1630.93	1945.53	1385.43	2640.73	1771.96
994	2005.55	2348.64	897.163	1932.31	2304.8	3131.3	1216.81	801.295	2279.45	437.475	860.913			1081.48	1804.99	1940	1965.19	2651.96	2464.93	3334.27	1155.21	2521.99																1081.48	1804.99	1940	1965.19	2651.96	2464.93	3334.27	1155.21	2521.99
995	3059.68	787.505	540.445	2817.58	2077.47	991.934	1851.14	955.295	2881.66	1013.51	1873.18			2132.98	2975.73	3419.4	1224.74	3927.32	3847.14	2030.34	1861.06	1549.67																2132.98	2975.73	3419.4	1224.74	3927.32	3847.14	2030.34	1861.06	1549.67
996	2791.07	1903.65	654.479	3334.57	2361.85	2789.66	1264.29	528.224	2556.89	2291.5	1053.56			2918.67	3686.2	4428.96	3210.99	3116.85	2864.59	2470.87	3469.28	1247.37																2918.67	3686.2	4428.96	3210.99	3116.85	2864.59	2470.87	3469.28	1247.37
997	2758.46	2125.12	538.05	1334.39	1217.8	2475.35	663.727	2454.58	1033.24	994.352	1258.84			1280.73	2919.58	2376.82	3205.2	1350.09	3983.14	3630.96	3658.79	1911.6																1280.73	2919.58	2376.82	3205.2	1350.09	3983.14	3630.96	3658.79	1911.6
998	1691.03	988.242	613.687	1851.22	2357.15	1410.26	2440.38	963.8	1494.67	1135.72	2243.86			673.889	4549.68	1430.11	3421.72	3748.13	2565.67	3184.15	1487.91	2189.62																673.889	4549.68	1430.11	3421.72	3748.13	2565.67	3184.15	1487.91	2189.62
999	3319.87	2287.21	1596.73	3368.18	1752.3	2318.04	2130.73	1474.11	1448.51	1975.16	414.602			1297.08	1441.09	4978.32	2162.37	1743.39	4055.39	1566.27	1193.78	2210.18																1297.08	1441.09	4978.32	2162.37	1743.39	4055.39	1566.27	1193.78	2210.18
1000	2539.72	1798.45	1784.09	1298.31	1553.21	1547.49	2091.09	525.416	2074.33	1374.03	1472.04			3180.43	1543.07	3080.35	2987.79	2039.17	3174.07	2706.13	1903.09	923.346																3180.43	1543.07	3080.35	2987.79	2039.17	3174.07	2706.13	1903.09	923.346
1001	2690.5	1102.36	717.895	1997.37	1971.78	1013.4	1002.69	1178.41	2902.05	1954.11	1388.89			1062.4	3973.31	1657.43	3163.75	2511.17	2109.36	2404.07	1816.55	2285.24																1062.4	3973.31	1657.43	3163.75	2511.17	2109.36	2404.07	1816.55	2285.24
1002	1996.71	849.022	1015.82	972.222	1157.52	1918.08	2843.67	933.33	2240.39	1921.74	794.937			3389.26	1739.59	3421.22	2714.55	1898.22	3371.34	1695.66	942.008	2517.77																3389.26	1739.59	3421.22	2714.55	1898.22	3371.34	1695.66	942.008	2517.77
1003	2387.62	789.9	1838.26	832.26	2523.7	2357.66	1046.21	2011.66	2726.75	1452.14	1151.49			1806.73	2540.89	1095.1	3493.55	866.948	4426.07	3110.66	2203.08	1469.91																1806.73	2540.89	1095.1	3493.55	866.948	4426.07	3110.66	2203.08	1469.91
1004	1320.35	609.559	1634.21	1604.32	1693.59	869.224	2526.92	675.122	1699.28	1086.09	850.178			3572.74	1219.21	2523.31	3188.44	2045.7	4379.08	1799.3	1012.28	3671.67																3572.74	1219.21	2523.31	3188.44	2045.7	4379.08	1799.3	1012.28	3671.67
1005	2735.42	1071.72	632.762	2353.27	1158.92	735.727	873.96	707.904	2772.58	1377.58	911.531			1026.48	1974.43	4998.06	2764.42	1377.17	3575.14	3523.94	1584.35	2780.28																1026.48	1974.43	4998.06	2764.42	1377.17	3575.14	3523.94	1584.35	2780.28
1006	3082.64	1367.34	1397.89	1318.78	1100.95	2509.95	2572.66	1362.22	2369.12	2086.8	1476.33			2739.4	1972.29	3707.59	2719.42	1616.14	3682.65	2952.86	3720.3	1926.54																2739.4	1972.29	3707.59	2719.42	1616.14	3682.65	2952.86	3720.3	1926.54
1007	2263.59	1582.03	1856.67	2193.24	2415.53	1952.58	1037.12	1562.95	1978.55	2918.81	845.967			1314.25	1496.08	3406.52	3101.49	790.649	2464.76	1800.95	1844.21	3733.68																1314.25	1496.08	3406.52	3101.49	790.649	2464.76	1800.95	1844.21	3733.68
1008	1332	1706.38	724.254	1114.58	1924.63	2715.22	2669.28	819.709	2546.16	1438.68	2339.39			3147.32	2737.34	5799.77	2864.83	2363.36	4171.9	2566.16	1507.64	2417.94																3147.32	2737.34	5799.77	2864.83	2363.36	4171.9	2566.16	1507.64	2417.94
1009	2416.11	2699.66	1207.39	3349.6	2289.44	793.398	2924.92	832.012	2134.45	2240.55	1881.85			2952.94	1901.27	1159.34	2982.42	629.134	3133.12	2701.42	1333.33	1355.05																2952.94	1901.27	1159.34	2982.42	629.134	3133.12	2701.42	1333.33	1355.05
1010	3011.46	2339.39	695.683	1950.06	1317.21	1807.23	2798.59	2277.05	1782.19	969.332	899.64			2802.57	3286.54	2580.7	2871.93	784.869	3706.76	1345.55	1638.44	2038.43																2802.57	3286.54	2580.7	2871.93	784.869	3706.76	1345.55	1638.44	2038.43
1011	1500.45	1607.38	1748.25	1626.37	949.102	1205.96	2523.78	1595.32	2822.53	1467.25	1331.75			1338.69	3378.53	3189.35	2387.72	2846.91	4396.34	2729.08	2911.74	2142.64																1338.69	3378.53	3189.35	2387.72	2846.91	4396.34	2729.08	2911.74	2142.64
1012	1988.04	631.028	768.1	1498.38	2025.78	1924.28	2406.28	2382.66	1957.82	1557.09	1702.67			1936.04	1144.32	965.294	3275.39	1756.03	2886.39	1383.62	1808.63	4018.23																1936.04	1144.32	965.294	3275.39	1756.03	2886.39	1383.62	1808.63	4018.23
1013	2392.74	1076.76	1316.22	2668.95	2657.55	2244.03	1624.31	2416.35	2962.41	1509.94	775.945			3885.45	2460.8	2384.25	3224.61	2495.56	2535.28	3273.58	2498.86	2538.09																3885.45	2460.8	2384.25	3224.61	2495.56	2535.28	3273.58	2498.86	2538.09
1014	1602.09	1551.72	556.051	943.569	2658.71	1458.53	1310.53	601.467	3289.65	2797.51	1170.65			2533.05	1756.36	1418.13	2941.22	1594.18	4077.27	2395.07	1543.48	3547.64																2533.05	1756.36	1418.13	2941.22	1594.18	4077.27	2395.07	1543.48	3547.64
1015	2799.58	2338.32	2070.7	982.296	1878.55	1476.26	2848.79	1520.92	2117.19	1358.09	1410.52			3237.99	3237.08	1997.56	1918.62	927.392	2573.26	1020.87	886.27	1477.09																3237.99	3237.08	1997.56	1918.62	927.392	2573.26	1020.87	886.27	1477.09
1016	3541.75	1159.75	1798.7	2744.17	1507.55	2926.78	1462.63	1631.41	1210.03	1803.41	1437.61			1941.57	1149.68	4586.92	3437.82	3376.38	3414.86	2924.12	2099.7	1198.48																1941.57	1149.68	4586.92	3437.82	3376.38	3414.86	2924.12	2099.7	1198.48
1017	1859.89	2219	697.087	1284.68	2757.38	2694.71	1745.36	2144.19	2630.14	685.857	1077.83			1039.53	2450.64	4275.62	1888.31	949.192	2574.5	3524.68	2065.51	1514.5																1039.53	2450.64	4275.62	1888.31	949.192	2574.5	3524.68	2065.51	1514.5
1018	2719.23	1038.94	1156.77	1939.16	1625.55	2162.54	2727.16	573.144	2684.39	2207.69	1925.37			1935.3	2669.63	2175.42	3160.86	1956.02	1389.89	1497.57	1527.79	2065.76																1935.3	2669.63	2175.42	3160.86	1956.02	1389.89	1497.57	1527.79	2065.76
1019	2634.18	1361.56	659.516	1107.64	2746.15	2083.94	877.097	818.8	1044.97	589.493	2024.87			3309.08	2719.83	2808.77	1756.36	1897.14	3002.57	3275.48	3076.22	2607.45																3309.08	2719.83	2808.77	1756.36	1897.14	3002.57	3275.48	3076.22	2607.45
1020	1944.69	628.22	1605.81	1503.75	2038.17	1337.74	2891.32	1659.98	1588.47	1168.75	1418.7			1023.76	3717.83	1439.6	2988.94	1876.67	2977.71	1804.08	996.507	3587.11																1023.76	3717.83	1439.6	2988.94	1876.67	2977.71	1804.08	996.507	3587.11
1021	3179.33	2156.58	1553.54	2788.18	2962	1719.76	2230.81	665.379	2169.95	1075.69	1553.13			3342.36	3460.69	4073.31	3294.96	1507.97	3799.57	3675.63	3220.15	1558.1																3342.36	3460.69	4073.31	3294.96	1507.97	3799.57	3675.63	3220.15	1558.1
1022	1268.74	1597.88	558.611	2629.06	2299.59	973.565	2655.65	996.169	903.438	1752.87	945.634			2484.33	2094	2188.96	3179.77	896.179	1861.31	2098.54	3207.27	1089.24																2484.33	2094	2188.96	3179.77	896.179	1861.31	2098.54	3207.27	1089.24
1023	2736.41	2162.03	1121.93	1468.98	3336.22	2467.13	1408.62	1549.08	1551.81	808.479	749.686			1973.53	1632.49	1790.46	3046.66	2942.21	3589.34	2367.08	1530.52	1206.74																1973.53	1632.49	1790.46	3046.66	2942.21	3589.34	2367.08	1530.52	1206.74
1024	2836.65	980.397	1746.35	2716.34	2348.64	1715.7	1518.86	1010.78	1492.02	1749.65	933.165			3263.09	1473.46	4089.49	2014.15	1632.91	3634.84	2982.34	2433.05	1706.73																3263.09	1473.46	4089.49	2014.15	1632.91	3634.84	2982.34	2433.05	1706.73
1025	1963.52	697.747	1995.31	1104.84	1201.45	1452.12	2553.09	1172.88	2259.63	570.749	1888.29			1232.67	1255.62	2365.59	3665.14	2013.41	1751.4	2447.92	676.532	1875.51																1232.67	1255.62	2365.59	3665.14	2013.41	1751.4	2447.92	676.532	1875.51
1026	2926.74	1685.58	711.289	2781.49	1384.18	2812.72	1715.8	718.886	2280.02	803.689	2207.36			3714.44	3019.5	1571.97	3020.65	1913.66	2990.18	4138.71	1555.29	4075.62																3714.44	3019.5	1571.97	3020.65	1913.66	2990.18	4138.71	1555.29	4075.62
1027	3388.66	619.715	1129.36	2168.55	2276.47	1046.4	2748.79	1734.05	3191.72	1396.98	1095.67			1404.59	2067.83	5003.59	1711.11	1113.93	3496.36	2275.75	1599.46	3573.07																1404.59	2067.83	5003.59	1711.11	1113.93	3496.36	2275.75	1599.46	3573.07
1028	2062.77	1125.31	1984.74	2050.72	1942.71	685.639	1141.42	2144.36	1040.59	485.781	1041.5			1244.56	1049.19	2752.78	3208.67	2815.78	3134.69	3689.42	2637.92	1461.07																1244.56	1049.19	2752.78	3208.67	2815.78	3134.69	3689.42	2637.92	1461.07
1029	1383.93	1109.21	1925.37	1674.68	1070.4	2696.53	2670.93	907.072	2279.61	937.789	782.468			1580.31	3648.96	3263.59	1808.54	1012.03	2489.2	1026.98	951.256	3450.37																1580.31	3648.96	3263.59	1808.54	1012.03	2489.2	1026.98	951.256	3450.37
1030	2986.44	1445.45	1962.61	1117.96	2239.23	1838.94	3273.22	700.39	1961.95	1602.76	2489.51			3849.86	2316.54	5290.54	3465.97	1461.57	3174.07	3302.89	2621.41	2842.7																3849.86	2316.54	5290.54	3465.97	1461.57	3174.07	3302.89	2621.41	2842.7
1031	3254.97	1906.3	1890.52	2428.24	3812.43	1543.33	1066.93	1360.48	2701.73	815.497	1402.27			2612.98	1102.7	2357.91	3637.57	817.486	1940.83	1701.2	3467.3	1868.41																2612.98	1102.7	2357.91	3637.57	817.486	1940.83	1701.2	3467.3	1868.41
1032	2020.83	1679.96	692.628	2032.14	1321.67	2078.92	2812.46	1483.44	2055.84	1764.27	1372.79			1429.28	2622.56	4398.07	2108.7	995.599	3320.31	3934.91	2600.76	3434.6																1429.28	2622.56	4398.07	2108.7	995.599	3320.31	3934.91	2600.76	3434.6
1033	1614.48	1712.91	929.119	2755.48	2530.39	1902.7	2664.4	1355.2	2032.47	798.24	1049.35			4298.98	2882.09	2455.43	3620.14	1361.07	2817.93	3711.8	2789.77	2697.79																4298.98	2882.09	2455.43	3620.14	1361.07	2817.93	3711.8	2789.77	2697.79
1034	2320.82	3351.66	1073.79	1451.4	1090.3	2377.2	2778.11	765.045	2579.02	1471.46	1227.54			4234.58	910.96	1139.94	2475.33	2081.62	3545.66	1451.9	3008.18	2153.79																4234.58	910.96	1139.94	2475.33	2081.62	3545.66	1451.9	3008.18	2153.79
1035	2723.86	1216.56	1036.3	2181.68	3287.42	839.107	1894.16	1421.42	1264.53	791.221	1227.54			3241.87	2673.76	1516.97	3020.16	3520.31	605.352	1916.22	1991.53	2719.5																3241.87	2673.76	1516.97	3020.16	3520.31	605.352	1916.22	1991.53	2719.5
1036	2075.98	2961.75	1476.25	2784.3	2062.77	2229.29	1918.93	1400.86	2480.02	1618.77	1543.22			1448.11	1196.5	1275.28	1861.8	1578.08	3511.72	5132.41	1180.15	1973.03																1448.11	1196.5	1275.28	1861.8	1578.08	3511.72	5132.41	1180.15	1973.03
1037	3101.22	1769.8	591.888	2684.22	1409.94	637.901	2146.17	918.549	2393.23	1522.82	1579.06			2709.02	1228.79	2410.01	1442.24	2102.18	2489.95	3221.72	1055.55	3527.74																2709.02	1228.79	2410.01	1442.24	2102.18	2489.95	3221.72	1055.55	3527.74
1038	2988.84	1803.33	1925.95	1659.9	2358.47	2995.99	2952.26	821.525	1900.52	806.167	864.711			3632.61	1147.45	4619.13	2793.57	765.877	3296.04	2375.09	1301.87	1709.45																3632.61	1147.45	4619.13	2793.57	765.877	3296.04	2375.09	1301.87	1709.45
1039	3770.64	1451.89	1236.62	1992.17	2530.06	2420.88	1387.65	1385.5	2039.07	2478.53	738.539			4007.17	2395.56	3830.71	3257.06	1061.58	2422.73	3881.08	2211.18	1148.53																4007.17	2395.56	3830.71	3257.06	1061.58	2422.73	3881.08	2211.18	1148.53
1040	1946.76	1838.5	686.105	1401.28	1167.84	1174.66	2606.11	1227.38	936.385	1254.38	936.798			3246.08	2521.41	4583.45	3261.19	2382.35	1962.54	2785.15	1568.33	1798.39																3246.08	2521.41	4583.45	3261.19	2382.35	1962.54	2785.15	1568.33	1798.39
1041	3071.74	4046.36	627.229	2212.81	3384.03	2413.19	1680.95	664.553	1983.91	1516.3	2186.3			2292.35	2971.52	4908.71	2985.47	1589.47	1926.38	3102.24	2594.49	3442.03																2292.35	2971.52	4908.71	2985.47	1589.47	1926.38	3102.24	2594.49	3442.03
1042	1993.49	2659.2	1496.89	3240.03	2571.51	2738.07	874.785	2186.8	1209.37	2389.43	1455.61			3250.87	2657.57	1477.17	2674.58	1539.76	2935.19	1771.71	1578.99	3418.99																3250.87	2657.57	1477.17	2674.58	1539.76	2935.19	1771.71	1578.99	3418.99
1043	2370.86	1489.55	846.132	1810.02	1009.79	759.65	1084.11	905.007	2497.61	1357.35	2257.56			3825.09	2434.37	2985.56	3044.52	2794.73	2092.68	4043.75	2004.82	3172.18																3825.09	2434.37	2985.56	3044.52	2794.73	2092.68	4043.75	2004.82	3172.18
1044	3559.59	1505.73	804.185	1892.59	1784.25	1689.86	2150.22	2087.88	1495.08	872.804	956.616			1564.37	1645.79	4330.11	2906.45	2073.52	2996.21	2099.78	951.009	3574.64																1564.37	1645.79	4330.11	2906.45	2073.52	2996.21	2099.78	951.009	3574.64
1045	2779.43	1314.98	2111.57	905.255	3197.99	853.952	1337.03	1211.93	2163.35	2575.14	1245.62			4719.95	2059.07	2140.57	1532.74	1202.2	3746.07	4709.79	2433.22	2159.48																4719.95	2059.07	2140.57	1532.74	1202.2	3746.07	4709.79	2433.22	2159.48
1046	3415.66	2859.69	1522.58	1966.08	1360.15	2337.58	1182.12	718.969	2087.96	2024.21	643.744			1631.83	2148.75	4428.13	2353.95	2024.89	3187.04	3647.97	1873.61	2601.09																1631.83	2148.75	4428.13	2353.95	2024.89	3187.04	3647.97	1873.61	2601.09
1047	1979.37	3991.94	1397.72	3220.29	2410.66	2440.11	3010.06	612.944	2725.51	1804.4	2043.04			2064.36	1601.86	1184.12	2518.85	1928.11	1977.24	3733.02	1440.84	2212.58																2064.36	1601.86	1184.12	2518.85	1928.11	1977.24	3733.02	1440.84	2212.58
1048	3269.5	3052.01	1831.24	2333.86	3079.42	1852.51	2362.76	2038.17	2024.38	1740.32	2189.69			1775.84	2886.63	1796.24	1862.22	1200.22	1151.91	3358.3	3726	3784.55																1775.84	2886.63	1796.24	1862.22	1200.22	1151.91	3358.3	3726	3784.55
1049	1057.6	2801.72	1899.11	1062.14	1435.87	3068.29	2126.52	841.26	1286.99	1620.42	1267.92			3560.11	3369.2	1828.94	3243.19	2584.58	2051.64	3960.02	1802.35	1568.91																3560.11	3369.2	1828.94	3243.19	2584.58	2051.64	3960.02	1802.35	1568.91
1050	2801.31	1252.39	2899.82	2042.29	3062.91	709.135	2171.11	1222.34	3261	1211.03	772.394			1994.5	1531.92	4293.53	1332.34	1233.66	3153.76	2347.18	2204.32	1165.04																1994.5	1531.92	4293.53	1332.34	1233.66	3153.76	2347.18	2204.32	1165.04
1051	3804.17	1263.79	1006.99	1747.51	1989.28	2111.39	2648.72	1637.27	2928.14	1376.01	1918.93			4415.25	2331.98	1911.43	3070.28	3291.16	1983.52	4805.91	2312.91	1440.26																4415.25	2331.98	1911.43	3070.28	3291.16	1983.52	4805.91	2312.91	1440.26
1052	1682.03	3112.37	2620.06	938.45	1560.39	1789.07	1009.55	2024.54	2991.31	1184.85	711.95			3037.66	3280.1	999.975	2115.72	1641.66	3743.43	1904.99	3111.07	3601.81																3037.66	3280.1	999.975	2115.72	1641.66	3743.43	1904.99	3111.07	3601.81
1053	3067.78	3421.52	711.207	1285.75	2729.97	1153.41	1620.34	1213.83	1246.12	2960.18	658.442			538.302	1204.68	1185.77	1195.43	2269.14	3233.86	5098.47	739.866	1196.83																538.302	1204.68	1185.77	1195.43	2269.14	3233.86	5098.47	739.866	1196.83
1054	3264.14	632.927	1287.16	3195.27	1483.77	2758.47	1017.88	1275.43	2454.75	1740.82	896.089			3741.36	1470.4	647.796	934.741	2736.27	1939.01	1204.59	2256.18	1427.55																3741.36	1470.4	647.796	934.741	2736.27	1939.01	1204.59	2256.18	1427.55
1055	1487.98	3343.49	2149.23	1301.61	934.156	1511.4	2980.08	639.781	1183.2	1059.83	1286.74			4185.28	1219.38	3430.72	788.42	2703.48	2169.97	3583.56	1509.05	1142.75																4185.28	1219.38	3430.72	788.42	2703.48	2169.97	3583.56	1509.05	1142.75
1056	2285.8	1380.05	816.488	1857.99	1329.11	859.078	2219.25	656.873	2495.38	936.055	1280.47			1581.05	1440.67	4578.25	2237.68	1070.33	2483.34	1687.65	2385.74	1825.8																1581.05	1440.67	4578.25	2237.68	1070.33	2483.34	1687.65	2385.74	1825.8
1057	2645.25	1659.48	3643.56	3224.42	2099.27	1372.35	843.903	2460.28	2078.71	1044.56	1613.98			4317.4	2839.73	1084.53	1789.14	1593.6	2500.27	4469.25	2989.11	2406.13																4317.4	2839.73	1084.53	1789.14	1593.6	2500.27	4469.25	2989.11	2406.13
1058	3085.86	1320.52	728.96	1614.89	891.961	3106.95	2887.6	1482.86	3407.4	679.994	1568.73			3941.27	1275.61	2214.81	1835.71	1498.97	2418.52	1930.59	2750.47	1410.04																3941.27	1275.61	2214.81	1835.71	1498.97	2418.52	1930.59	2750.47	1410.04
1059	1250.33	2031.39	1720.17	1452.97	2273.67	2187.85	1223.99	2066.16	1588.55	709.308	829.948			3293.81	2575.49	1525.81	1677.5	3283.16	3801.72	5164.36	4289.57	3560.69																3293.81	2575.49	1525.81	1677.5	3283.16	3801.72	5164.36	4289.57	3560.69
1060	1873.68	2580.26	1110.37	2841.53	1020.36	2279.27	1697.05	905.338	1438.43	1514.15	1823.56			1246.54	2773.26	3681	1617.63	2987.54	3939.62	4084.7	1731.25	3198.85																1246.54	2773.26	3681	1617.63	2987.54	3939.62	4084.7	1731.25	3198.85
1061	3226.98	961.488	1909.43	2095.55	1661.88	1003.04	2648.96	745.805	3334.08	1861.13	1288.23			3328.82	886.848	4902.52	2942.45	1296.66	4164.55	2514.14	1046.71	1881.13																3328.82	886.848	4902.52	2942.45	1296.66	4164.55	2514.14	1046.71	1881.13
1062	2406.69	1185.92	972.222	3058.86	2319	2691.3	2730.22	711.785	2827.98	859.344	3443.16			3620.06	1464.04	1476.92	2546.92	2309.85	3850.28	3106.53	833.753	1944.38																3620.06	1464.04	1476.92	2546.92	2309.85	3850.28	3106.53	833.753	1944.38
1063	1383.6	2520.4	2272.76	1227.62	1439.51	1729.9	1252.97	952.983	869.335	2334.85	3592.53			1374.37	978.506	4221.28	2882.34	1769.9	2583.34	5135.55	1933.73	2976.8																1374.37	978.506	4221.28	2882.34	1769.9	2583.34	5135.55	1933.73	2976.8
1064	3246.88	1846.43	1320.35	2143.7	1190.96	1155.33	2110.25	1891.18	2670.51	1327.87	4496.88			4152.75	1308.8	2889.61	1741.49	2173.44	4745.13	4013.53	2147.01	4093.29																4152.75	1308.8	2889.61	1741.49	2173.44	4745.13	4013.53	2147.01	4093.29
1065	3440.93	3412.11	876.272	2683.81	2743.26	1877.39	1140.09	1586.57	1587.73	1238.44	2100.1			2452.79	1652.97	952.825	2274.76	2346.43	2441.72	4509.63	1575.19	1258.1																2452.79	1652.97	952.825	2274.76	2346.43	2441.72	4509.63	1575.19	1258.1
1066	3552.48	1129.77	1979.79	1864.84	2852.09	914.399	2421.97	719.217	1239.35	1420.68	2516.68			2068.74	1861.39	4221.36	1279.32	2030.01	2600.35	1579.07	1493.44	1895.25																2068.74	1861.39	4221.36	1279.32	2030.01	2600.35	1579.07	1493.44	1895.25
1067	1759.23	1661.38	418.318	1597.72	1128.86	1233.19	2688.02	1150.25	1477.41	1220.27	1380.96			4438.04	846.387	1741.66	1141.92	3285.63	2700.26	4840.76	1021.86	1878.24																4438.04	846.387	1741.66	1141.92	3285.63	2700.26	4840.76	1021.86	1878.24
1068	3715.24	1114.33	2268.22	2019.5	1589.38	2484	914.256	582.144	3282.96	1204.5	2050.96			3684.71	1108.39	3348.39	2842.54	1941.16	2797.12	4739.11	2645.19	1188.66																3684.71	1108.39	3348.39	2842.54	1941.16	2797.12	4739.11	2645.19	1188.66
1069	1246.28	2488.03	863.886	3467.18	2828.39	2176.21	2528.24	995.838	2305.46	1998.12	2128.01			4066.46	2367.08	1581.55	1512.1	1298.65	3309	4067.12	1964.53	3872.32																4066.46	2367.08	1581.55	1512.1	1298.65	3309	4067.12	1964.53	3872.32
1070	1891.1	1346.53	2045.1	2734.1	2785.79	2774.49	2565.32	758.687	1241.16	1318.45	2033.79			2613.07	2126.87	1498.64	2211.26	901.547	2349.57	4080.16	3231.71	1014.76																2613.07	2126.87	1498.64	2211.26	901.547	2349.57	4080.16	3231.71	1014.76
1071	2030.73	2565.23	1514.07	1838.17	1033.57	1387.19	1593.34	717.317	1379.23	740.273	3857.26			4424.41	900.886	3316.02	1124.58	1440.26	3065.74	3192.57	2283.51	2036.61																4424.41	900.886	3316.02	1124.58	1440.26	3065.74	3192.57	2283.51	2036.61
1072	1191.12	2695.04	2086.8	1248.27	1262.22	2916.85	2394.72	965.286	2772.99	1146.12	3951.48			3603.13	2533.55	3511.47	1477.17	1695.09	3392.24	3335.26	1466.36	2787.05																3603.13	2533.55	3511.47	1477.17	1695.09	3392.24	3335.26	1466.36	2787.05
1073	3654.88	1460.89	1039.36	2915.34	3201.71	1165.16	2171.85	1497.47	937.624	608.65	1512.01			1819.53	1468.25	1239.44	2517.69	2985.8	3827.49	3738.3	428.065	1526.8																1819.53	1468.25	1239.44	2517.69	2985.8	3827.49	3738.3	428.065	1526.8
1074	1639.5	1925.29	1806.88	1349.42	1887.14	1926.41	1215.4	1091.95	3372.47	538.628	3837.53			3015.86	3031.63	2756.41	1180.4	2068.74	2458.65	2424.96	2021.91	3156.98																3015.86	3031.63	2756.41	1180.4	2068.74	2458.65	2424.96	2021.91	3156.98
1075	2745.57	867.436	822.021	3357.28	3542.24	1850.16	1633.72	1375.76	2528.24	934.238	4131.9			4086.52	2569.05	2119.85	1661.15	1634.31	2986.88	4418.47	1640.42	1422.84																4086.52	2569.05	2119.85	1661.15	1634.31	2986.88	4418.47	1640.42	1422.84
1076	2430.89	1951.79	1320.93	2038.66	3204.68	1531.69	938.862	632.432	2452.85	1857.58	4351.55			4525.73	2024.64	3677.94	2508.28	3481.5	3815.93	2789.94	786.438	1681.46																4525.73	2024.64	3677.94	2508.28	3481.5	3815.93	2789.94	786.438	1681.46
1077	3754.46	969.745	2085.64	1477.57	1213.42	1238.21	2221.4	984.443	3259.76	946.79	1127.96			1773.04	980.653	3335.92	1947.85	2689.86	2880.77	4590.06	3238.32	2087.15																1773.04	980.653	3335.92	1947.85	2689.86	2880.77	4590.06	3238.32	2087.15
1078	1421.42	2435.76	1542.56	2193.24	2484.06	763.708	926.642	1520.26	3179.33	1334.22	2263.01			3154.84	1236.88	4068.36	1382.79	2465.84	3931.69	1505.41	1785.26	2781.02																3154.84	1236.88	4068.36	1382.79	2465.84	3931.69	1505.41	1785.26	2781.02
1079	1988.29	1267.67	2265.66	2635.5	3529.94	2204.83	2893.38	1477.99	870.987	1678.31	2531.63			4122.52	3083.57	5210.52	1030.94	3253.92	2007.46	2800.84	3926.66	1158.19																4122.52	3083.57	5210.52	1030.94	3253.92	2007.46	2800.84	3926.66	1158.19
1080	1801.1	2236.59	1902.25	1382.78	1425.72	1204.57	2351.12	550.601	3189.82	1705.06	3841.16			3501.81	1749.59	1292.45	2446.93	710.222	1981.45	4126.07	1663.3	1562.22																3501.81	1749.59	1292.45	2446.93	710.222	1981.45	4126.07	1663.3	1562.22
1081	3185.94	2071.94	1606.72	1590.78	3210.46	1473.91	1727.28	1363.46	1984.49	1022.34	4023.07			2383.51	1264.21	4094.61	1169.5	929.87	1732.16	2390.28	1548.35	898.656																2383.51	1264.21	4094.61	1169.5	929.87	1732.16	2390.28	1548.35	898.656
1082	1775	1688.22	1108.88	2852.59	1444.05	3553.36	1102.11	806.249	2273.17	706.335	2912.79			3974.22	3153.84	1487.16	1726.96	1627.7	2218.44	3990.24	2688.04	579.837																3974.22	3153.84	1487.16	1726.96	1627.7	2218.44	3990.24	2688.04	579.837
1083	1560.23	3077.68	1448.09	1456.85	2953.25	1739.09	2076.15	1962.61	1573.19	1457.92	1478.65			5868.56	897.17	2420.34	3145.59	1566.35	1978.15	1247.53	3055	478.105																5868.56	897.17	2420.34	3145.59	1566.35	1978.15	1247.53	3055	478.105
1084	2981.24	2293.81	726.07	1392.77	1164.12	3225.71	847.371	2188.78	2301.16	942.165	2550.29			3746.32	1934.96	4056.05	1460.08	1352.73	2370.05	2068.49	4088.09	3342.86																3746.32	1934.96	4056.05	1460.08	1352.73	2370.05	2068.49	4088.09	3342.86
1085	3284.53	2383.32	1825.62	2038.58	2355.91	844.447	1634.71	2337.74	868.84	1086.34	3177.02			3992.63	1411.94	1575.02	2408.53	1544.72	1774.61	4328.63	2274.84	2177.9																3992.63	1411.94	1575.02	2408.53	1544.72	1774.61	4328.63	2274.84	2177.9
1086	3578.41	794.854	836.884	1258.84	2511.81	2528.22	2461.19	1760.97	1996.38	811.121	4301.34			2688.29	2649.56	2309.27	3019.16	1710.94	3450.7	3292.65	3073.66	1970.06																2688.29	2649.56	2309.27	3019.16	1710.94	3450.7	3292.65	3073.66	1970.06
1087	2518.41	2525.68	715.996	2441.95	962.313	830.136	2179.53	721.611	2903.95	1770.3	3767.59			1414.58	775.208	3281.42	1889.71	1630.27	2976.72	3383.98	1514.41	2631.31																1414.58	775.208	3281.42	1889.71	1630.27	2976.72	3383.98	1514.41	2631.31
1088	2275.81	2223.96	1797.05	2874.06	2787.27	1325.46	1104.51	1070.57	2836.32	1259.58	3833.4			3912.12	1498.06	974.377	2135.04	992.378	988.084	2968.63	4016.91	738.545																3912.12	1498.06	974.377	2135.04	992.378	988.084	2968.63	4016.91	738.545
1089	1355.69	2583.89	1220.36	1177.83	915.329	1586.8	2714.77	917.806	1815.8	1640.66	3997.72			3923.02	2161.47	3651.27	2306.8	1626.22	1717.05	4136.64	2019.69	2067.25																3923.02	2161.47	3651.27	2306.8	1626.22	1717.05	4136.64	2019.69	2067.25
1090	3629.61	1524.31	644.983	2684.64	1783.18	2956.15	1133.16	2302.48	2310.08	1208.38	1967.89			4436.31	2488.21	2443.7	1048.03	1500.71	1128.13	2220.42	3102.24	1244.64																4436.31	2488.21	2443.7	1048.03	1500.71	1128.13	2220.42	3102.24	1244.64
1091	3742.07	1036.38	1605.07	1148.52	1334.89	1076.62	2605.53	2333.12	2935	1875.74	2219.66			4722.1	2732.05	2501.84	3436.17	1075.53	2040.83	1187.91	1603.35	1023.67																4722.1	2732.05	2501.84	3436.17	1075.53	2040.83	1187.91	1603.35	1023.67
1092	2846.31	1427.45	2157.15	1817.36	1772.53	1510.01	1789.7	1507.96	1761.38	1744.62	4602.82			3052.36	3130.14	2303.58	3124.36	831.524	660.925	1466.19	738.71	841.928																3052.36	3130.14	2303.58	3124.36	831.524	660.925	1466.19	738.71	841.928
1093	3182.72	1802.09	834.242	2591.41	1030.35	2099	1166.11	2030.16	1986.39	2031.64	4193.01			2522.65	2315.55	1175.78	719.8	2994.64	773.474	2931.64	4139.78	2829																2522.65	2315.55	1175.78	719.8	2994.64	773.474	2931.64	4139.78	2829
1094	2437.49	987.251	1505.65	2913.86	769.174	1795.48	697.335	2144.69	1196.99	1213.59	2566.47			1949.41	1025.41	2130.67	1532.41	1238.04	782.227	3992.14	2852.12	903.528																1949.41	1025.41	2130.67	1532.41	1238.04	782.227	3992.14	2852.12	903.528
1095	1336.95	1092.62	2049.56	2802.8	1436.7	3308.9	956.698	1544.79	2460.78	1534.14	1954.44			1684.35	2127.53	1432	3112.23	2699.03	1465.69	2212	1509.62	1117.07																1684.35	2127.53	1432	3112.23	2699.03	1465.69	2212	1509.62	1117.07
1096	2585.96	2263.67	922.761	3179.83	929.119	3058.57	393.133	861.491	1193.85	1387.4	1733.63			3768.53	3271.43	1509.54	2626.28	1805.24	2829	2706.21	2552.54	2986.8																3768.53	3271.43	1509.54	2626.28	1805.24	2829	2706.21	2552.54	2986.8
1097	3688.57	1875.83	1605.4	1337.61	1609.03	1873.97	1823.97	2101.42	2936.24	655.139	1951.21			4763.3	1347.53	1711.68	1124.41	1966.51	2908.93	3588.51	2700.92	1170.41																4763.3	1347.53	1711.68	1124.41	1966.51	2908.93	3588.51	2700.92	1170.41
1098	1406.15	809.057	1897.54	1715.88	1810.67	2543.59	2326.76	1424.4	2418.25	1242.07	4709.09			3604.53	3046.33	3127.34	1544.47	2325.29	2270.55	3356.4	2409.77	1022.11																3604.53	3046.33	3127.34	1544.47	2325.29	2270.55	3356.4	2409.77	1022.11
1099	3995.82	2576.05	1163.63	1982.84	1838.42	953.274	1117.72	971.809	633.34	581.649	3787.98			4104.77	2673.59	1588.98	2628.67	1704.66	2888.45	3165.82	1542.74	713.36																4104.77	2673.59	1588.98	2628.67	1704.66	2888.45	3165.82	1542.74	713.36
1100	2420.98	1249.42	794.111	3464.05	1356.68	1709.4	1260.07	657.617	1535.87	1309.78	3303.86			1710.94	789.741	3941.03	1505.91	1767.17	3015.45	1893.43	1808.96	2552.29																1710.94	789.741	3941.03	1505.91	1767.17	3015.45	1893.43	1808.96	2552.29
1101	1798.79	854.555	614.1	3014.27	627.147	1393.28	2113.22	1932.8	2392.41	679.416	1898.04			5054.46	2831.56	4310.22	1137.05	1523.08	1024	1869.9	991.387	1875.02																5054.46	2831.56	4310.22	1137.05	1523.08	1024	1869.9	991.387	1875.02
1102	3765.77	1356.52	1348.51	1326.79	1059.5	2653.17	1133.41	1605.64	2364	1006.24	4189.04			5656.67	1996.23	1157.44	2983.49	1396.74	1860.98	1783.11	997.911	1243.4																5656.67	1996.23	1157.44	2983.49	1396.74	1860.98	1783.11	997.911	1243.4
1103	1068.83	1987.05	1467.5	2925.83	1130.6	2798.63	1661.88	2136.84	1781.86	767.687	2166.73			5098.64	674.715	1538.19	1646.37	2776.31	2066.42	3279.03	2397.3	1035.89																5098.64	674.715	1538.19	1646.37	2776.31	2066.42	3279.03	2397.3	1035.89
1104	1788.63	1060.91	630.285	1428.44	1710.27	2292.94	750.595	1128.7	1218.37	1686.65	4325.79			1657.6	2337.43	1066.94	1859.9	2408.11	1464.37	3760.6	1645.38	3170.19																1657.6	2337.43	1066.94	1859.9	2408.11	1464.37	3760.6	1645.38	3170.19
1105	2622.87	1125.31	1832.56	2041.72	2800.73	1100.12	1236.71	1222.75	899.97	1876.32	2494.63			3691.4	1416.4	1465.36	856.131	3000.92	3523.61	3445.41	2175.42	3008.76																3691.4	1416.4	1465.36	856.131	3000.92	3523.61	3445.41	2175.42	3008.76
1106	2084.32	2300.59	1611.76	945.881	1764.27	2204.3	2105.13	700.225	2287.7	988.985	2975.29			2392.26	2656.42	1480.89	1141.26	884.206	3527.24	3789.58	834.909	1688.32																2392.26	2656.42	1480.89	1141.26	884.206	3527.24	3789.58	834.909	1688.32
1107	3602.85	2371.43	1640.57	1568.98	2814.94	2750.67	1129.11	1742.8	2493.81	589.658	3666.43			1966.51	1100.39	1945.37	1074.95	1626.55	1936.53	4132.76	1620.52	1859																1966.51	1100.39	1945.37	1074.95	1626.55	1936.53	4132.76	1620.52	1859
1108	2951.26	3396.25	1663.45	2983.88	1087.91	1056.55	1868.56	708.482	1329.85	1148.02	4187.39			2636.43	1588.23	2448.16	1983.68	856.461	2352.54	3074.41	1083.71	1297.16																2636.43	1588.23	2448.16	1983.68	856.461	2352.54	3074.41	1083.71	1297.16
1109	1529.84	1690.61	782.22	1688.14	2586.45	2078.6	2051.05	1135.97	2140.56	672.067	2818.16			1999.7	2696.63	1428.95	2660.38	2626.94	1500.87	3920.38	1571.31	2264.68																1999.7	2696.63	1428.95	2660.38	2626.94	1500.87	3920.38	1571.31	2264.68
1110	2830.3	1510.85	1815.3	1950.22	1474.85	1080.04	382.564	894.108	2418.58	986.507	3678.33			2626.52	2537.26	1148.03	2944.93	1179.24	3971.25	1403.27	2023.4	2945.34																2626.52	2537.26	1148.03	2944.93	1179.24	3971.25	1403.27	2023.4	2945.34
1111	1192.45	1262.55	959.341	2848.54	2297.86	2756.44	1968.23	2540.79	1379.23	1784.66	4184.5			4709.3	972.973	1287.09	2750.47	2660.79	1491.62	4830.6	2311.01	2872.6																4709.3	972.973	1287.09	2750.47	2660.79	1491.62	4830.6	2311.01	2872.6
1112	2842.52	1850.48	676.278	3214.92	2322.55	1737.27	988.902	1447.19	1948.82	1778.55	2835.08			3264.16	999.81	2285.24	1972.12	1511.36	2305.47	4532.26	1354.55	3429.89																3264.16	999.81	2285.24	1972.12	1511.36	2305.47	4532.26	1354.55	3429.89
1113	3297.08	709.308	1592.43	1951.13	2500.16	1284.03	680.489	905.007	2278.04	670.25	1616.38			3527.08	1379.32	2859.05	1322.51	2151.72	1612.02	3589.42	1374.62	3664.15																3527.08	1379.32	2859.05	1322.51	2151.72	1612.02	3589.42	1374.62	3664.15
1114	1598.79	2345.51	1356.36	1238.44	1395.33	2698.02	1882.93	2404.71	1230.51	995.425	2041.55			2400.19	838.129	3651.11	946.632	1213.02	3278.12	4657.03	878.095	2091.28																2400.19	838.129	3651.11	946.632	1213.02	3278.12	4657.03	878.095	2091.28
1115	2675.72	1211.27	617.238	1178	1136.05	1972.34	964.213	2232.63	1533.31	1754.03	2095.14			1509.05	2610.75	1790.79	949.109	884.371	3720.8	3326.59	1265.95	1297.66																1509.05	2610.75	1790.79	949.109	884.371	3720.8	3326.59	1265.95	1297.66
1116	4092.43	2030.9	837.132	1673.44	2834.34	3001.65	900.631	1490.29	1115.32	1800.02	2797.35			3804.36	2393.91	2570.37	3473.24	1747.52	3517.25	4362.73	1803.51	1862.46																3804.36	2393.91	2570.37	3473.24	1747.52	3517.25	4362.73	1803.51	1862.46
1117	2253.93	653.818	1327.21	992.288	1680.7	3146.68	1624.39	2073.01	916.402	1180.64	1830			4059.35	947.54	1196.67	2739.73	917.236	3200.58	1851.65	1779.56	2905.46																4059.35	947.54	1196.67	2739.73	917.236	3200.58	1851.65	1779.56	2905.46
1118	1278.9	1513.74	1745.53	1420.85	2455.66	1593.2	2050.39	1065.53	945.468	1051.99	1122.01			3806.1	3140.14	949.109	1006.5	748.289	3159.46	4573.38	907.74	3478.36																3806.1	3140.14	949.109	1006.5	748.289	3159.46	4573.38	907.74	3478.36
1119	1756.42	2203.39	1599.12	1360.24	2644.5	3292.46	1075.03	2166.49	2109.92	756.21	2919.64			2641.88	2814.96	1157.36	896.675	1122.76	2568.72	3950.85	820.541	1771.96																2641.88	2814.96	1157.36	896.675	1122.76	2568.72	3950.85	820.541	1771.96
1120	3632	824.993	1805.89	2833.6	2440.71	1301.75	2287.04	834.902	2553.09	776.275	3398.65			1275.86	1621.6	1251.17	1849.34	2053.13	1519.37	4637.95	768.106	1092.54																1275.86	1621.6	1251.17	1849.34	2053.13	1519.37	4637.95	768.106	1092.54
1121	3128.55	1350.24	1226.38	2857.38	1162.88	1262.67	1981.77	1090.22	1458.83	1266.6	1815.22			2475.08	1867.75	2253.62	1073.05	2901.99	1253.56	3807.59	1101.13	2511.33																2475.08	1867.75	2253.62	1073.05	2901.99	1253.56	3807.59	1101.13	2511.33
1122	1943.87	2387.86	1520.92	2390.51	2397.36	1489.72	1226.71	2288.36	1711.5	1018.22	3822.17			4830.93	2759.14	880.49	1621.68	991.718	2672.93	2920.9	619.638	1508.47																4830.93	2759.14	880.49	1621.68	991.718	2672.93	2920.9	619.638	1508.47
1123	962.974	1257.93	642.753	2732.86	1539.5	2107.97	550.106	1023.5	2206.86	1208.55	2637.32			2067	2242.22	1673.37	1382.62	2348.99	3176.39	5038.02	1380.31	1229.94																2067	2242.22	1673.37	1382.62	2348.99	3176.39	5038.02	1380.31	1229.94
1124	3223.92	1993.82	1150.42	2994.78	2423.7	1353.55	1567.99	2667.62	2455.66	785.441	1938.75			4111.13	3142.37	3229.81	887.426	2481.69	2158.33	1907.38	1267.6	2427.11																4111.13	3142.37	3229.81	887.426	2481.69	2158.33	1907.38	1267.6	2427.11
1125	1496.89	700.307	663.397	1700.19	2526.42	2941.09	1587.64	730.694	567.364	1506.64	3680.8			3794.95	3248.56	1528.7	1910.85	846.057	3017.43	3766.38	1039.12	2071.62																3794.95	3248.56	1528.7	1910.85	846.057	3017.43	3766.38	1039.12	2071.62
1126	3280.4	2406.28	799.23	2325.6	2087.13	2395.04	2185.72	1251.82	1530.92	1117.55	1209.04			3746.56	3190.84	1962.05	2115.97	815.669	1221.93	4254.81	1691.95	3546.49																3746.56	3190.84	1962.05	2115.97	815.669	1221.93	4254.81	1691.95	3546.49
1127	2931.78	2370.69	649.277	3259.1	2518.74	933.623	1088.49	854.059	2630.22	1724.47	1747.42			2069.39	1530.35	2384.83	2162.13	3050.05	1515.32	3183.65	1442	1185.02																2069.39	1530.35	2384.83	2162.13	3050.05	1515.32	3183.65	1442	1185.02
1128	1542.72	1365.52	783.954	2508.26	3346.3	1051.85	821.278	1410.94	2553.51	710.794	3424.82			2029.51	1730.51	2675.57	1284.36	1089.24	1152.08	2180.62	1722.42	1208.23																2029.51	1730.51	2675.57	1284.36	1089.24	1152.08	2180.62	1722.42	1208.23
1129	2558.63	2124.37	686.105	2552.27	970.158	2772.67	1199.22	1830	2518.83	931.596	1553.87			1699.46	2833.87	2532.8	2497.46	2151.97	3050.79	5273.94	1818.04	1794.59																1699.46	2833.87	2532.8	2497.46	2151.97	3050.79	5273.94	1818.04	1794.59
1130	1611.59	1291.29	1053.72	1221.18	1227.21	3128.52	861.986	1377.16	2843.42	1821.16	2284.65			4352.16	960.422	1439.19	1409.21	1246.62	1368.59	3036.26	2725.78	2412.16																4352.16	960.422	1439.19	1409.21	1246.62	1368.59	3036.26	2725.78	2412.16
1131	2896.77	886.015	1823.64	2319.16	1565.93	3204.24	2233.78	954.551	986.012	909.714	2431.46			4906.81	1862.22	1586.5	2857.49	1882.45	2655.01	3794.62	947.953	4208.48																4906.81	1862.22	1586.5	2857.49	1882.45	2655.01	3794.62	947.953	4208.48
1132	2927.4	788.496	1386.58	3333.5	1018.05	1750.94	2049.48	1611.67	1364.45	1621.42	1096.91			3626.91	2209.69	1072.06	3125.52	806.586	2001.85	2202.01	1494.76	1618.87																3626.91	2209.69	1072.06	3125.52	806.586	2001.85	2202.01	1494.76	1618.87
1133	1729.17	2168.8	661.91	2606.03	1445.04	3414.42	1226.38	2048.24	2918.57	654.066	3916.47			1350.17	1230.85	1022.02	1488.57	762.987	1018.55	3569.85	1578.66	4037.31																1350.17	1230.85	1022.02	1488.57	762.987	1018.55	3569.85	1578.66	4037.31
1134	1792.51	1233.32	1436.37	3174.96	1858.24	3155.12	1065.45	2396.7	1671.29	635.239	2415.69			3232.37	3011.73	2344.53	3329.48	671.329	2764.18	3600.74	986.103	2105.32																3232.37	3011.73	2344.53	3329.48	671.329	2764.18	3600.74	986.103	2105.32
1135	785.523	1811.67	1464.03	3102.95	1309.45	1769.53	1824.8	2488.28	1369.4	1403.34	1584.18			3306.69	3259.21	3673.82	2518.85	777.933	2901.74	5123.65	1227.55	2718.26																3306.69	3259.21	3673.82	2518.85	777.933	2901.74	5123.65	1227.55	2718.26
1136	2946.64	1280.31	1744.78	2323.05	1324.32	1386.66	839.031	1832.31	2248.81	600.558	1875.08			3319.24	951.834	2101.43	1033.09	766.868	2013.41	2471.53	1376.68	3857.87																3319.24	951.834	2101.43	1033.09	766.868	2013.41	2471.53	1376.68	3857.87
1137	3271.32	1202.68	880.153	3123.84	1324.32	2558.44	1375.68	2012.48	2330.89	639.45	1637.11			2765.66	1749.09	1537.2	1223.67	913.85	3246.82	4449.27	2499.61	1133																2765.66	1749.09	1537.2	1223.67	913.85	3246.82	4449.27	2499.61	1133
1138	1869.63	748.695	1876.07	2568.21	1324.32	2181.55	1462.3	726.566	990.884	1051.49	3685.43			1672.79	2830.32	3763.57	2240.57	651.511	1424.57	4169.18	919.878	1848.92																1672.79	2830.32	3763.57	2240.57	651.511	1424.57	4169.18	919.878	1848.92
1139	3660.08	1999.6	1313.58	2884.3	1593.34	1306.56	643.249	1423.16	1234.64	1361.47	2144.77			2328.76	2577.31	2251.89	1939.67	818.642	1860.48	3971.58	970.083	3578.77																2328.76	2577.31	2251.89	1939.67	818.642	1860.48	3971.58	970.083	3578.77
1140	2145.18	742.998	884.529	2245.09	2152.94	2418.96	1341.24	2592.81	2421.64	1572.62	4459.31			4462.23	3346.08	948.779	944.981	1134.24	1069.59	4512.27	1815.89	2288.63																4462.23	3346.08	948.779	944.981	1134.24	1069.59	4512.27	1815.89	2288.63
1141	1400.37	1693.67	689.573	1811.34	1697.05	1893.09	971.231	705.592	843.572	617.899	3504.84			3788.59	891.885	1399.31	3180.35	1688.15	2083.35	4604.1	1834.06	2095.57																3788.59	891.885	1399.31	3180.35	1688.15	2083.35	4604.1	1834.06	2095.57
1142	4058.74	2677.95	1875.16	1384.76	3018.56	819.35	1698.13	1324.4	2900.24	1880.86	1055.37			2337.84	3080.68	3047.9	847.626	1424.98	1167.68	5050.41	2389.62	1477.26																2337.84	3080.68	3047.9	847.626	1424.98	1167.68	5050.41	2389.62	1477.26
1143	2898.01	727.556	1461.55	1077.34	2234.86	2180.48	822.929	2831.7	2407.02	1041.34	880.731			2522.98	966.202	1696.74	3108.43	782.309	1424.41	2778.96	1189.98	4099.98																2522.98	966.202	1696.74	3108.43	782.309	1424.41	2778.96	1189.98	4099.98
1144	1422	971.066	636.23	2784.22	3192.79	2169.38	1116.89	1400.45	1092.53	574.052	1605.4			4431.68	2079.3	2042.89	1302.28	1091.71	1759.25	2466.49	3288.77	3506.35																4431.68	2079.3	2042.89	1302.28	1091.71	1759.25	2466.49	3288.77	3506.35
1145	3720.27	2495.21	680.077	3194.78	2568.21	2101.67	837.627	1803.82	1439.75	602.87	1340.5			1382.21	2072.37	1211.28	3266.23	1555.29	1691.12	4615.82	1718.95	3881.57																1382.21	2072.37	1211.28	3266.23	1555.29	1691.12	4615.82	1718.95	3881.57
1146	2885.87	1486.41	747.622	1220.44	3333.09	3443.79	897.741	864.464	1364.28	486.524	2184.32			1655.37	2260.31	3658.95	1824.64	1141.67	2589.53	3566.05	2188.63	1525.4																1655.37	2260.31	3658.95	1824.64	1141.67	2589.53	3566.05	2188.63	1525.4
1147	2238.32	1331.01	2070.2	1695.07	810.378	1278.26	999.884	2189.69	2227.67	1319.94	1158.67			2143.38	2715.7	1386.01	2551.38	1673.78	2694.73	2410.92	1023.67	1229.12																2143.38	2715.7	1386.01	2551.38	1673.78	2694.73	2410.92	1023.67	1229.12
1148	3003.78	912.356	634.661	1154.3	1992.42	2658.51	703.362	1112.27	1644.12	1686.32	2079.04			1875.35	1348.93	1385.35	1234.49	2256.59	1419.87	4168.85	2821.24	2487.47																1875.35	1348.93	1385.35	1234.49	2256.59	1419.87	4168.85	2821.24	2487.47
1149	3330.2	2404.88	1692.02	1471.13	3150.68	849.68	1409.04	1847.34	3448.77	589.824	1478.32			1880.8	1035.4	924.172	1368.84	741.848	2472.69	4056.3	3487.03	2350.15																1880.8	1035.4	924.172	1368.84	741.848	2472.69	4056.3	3487.03	2350.15
1150	3604.18	1120.61	511.048	1800.35	914.999	2783.14	2206.12	1775.91	1263.87	1725.29	572.401			1796.82	3276.47	3948.29	2016.63	1136.55	1475.11	4121.78	3018.26	1064.13																1796.82	3276.47	3948.29	2016.63	1136.55	1475.11	4121.78	3018.26	1064.13
1151	1908.44	2097.7	1081.55	2876.54	2878.27	3489.5	535.738	1636.36	1225.23	1077.59	954.964			3530.47	2184.75	2917.68	1988.72	875.04	1650.83	2613.81	3112.64	787.264																3530.47	2184.75	2917.68	1988.72	875.04	1650.83	2613.81	3112.64	787.264
1152	2479.27	2601.24	1756.92	1251.07	2137.17	1872.91	963.552	613.192	2663.91	685.114	1294.09			2237.1	3425.68	5248.67	1037.71	1886.24	912.281	3678.36	1121.86	2600.1																2237.1	3425.68	5248.67	1037.71	1886.24	912.281	3678.36	1121.86	2600.1
1153	3873.94	658.277	1449.09	2141.55	2371.68	1871.3	1050.25	2486.38	954.304	1375.84	1846.26			3140.55	1013.93	2618.35	1478.91	2089.13	2461.13	4230.03	3949.12	2677.8																3140.55	1013.93	2618.35	1478.91	2089.13	2461.13	4230.03	3949.12	2677.8
1154	3338.78	1218.21	714.18	1537.19	2564.49	2568.16	425.089	2132.05	1709.03	1367.09	1825.79			1501.7	2931.72	2765.58	1804.17	1649.59	834.331	4177.68	3366.47	1864.03																1501.7	2931.72	2765.58	1804.17	1649.59	834.331	4177.68	3366.47	1864.03
1155	1377.58	1994.32	2012.82	2172.59	1898.7	1481.17	1309.87	1437.11	2764.15	711.455	1035.14			3409.58	2998.11	1838.6	1202.04	1079.25	2475.33	2248.66	1794.17	1153.98																3409.58	2998.11	1838.6	1202.04	1079.25	2475.33	2248.66	1794.17	1153.98
1156	2239.4	717.648	907.402	2752.59	2611.39	1028.46	947.368	1850.06	2354.18	642.01	1036.96			2104.32	1982.44	2445.19	1195.68	813.027	1700.45	3479.6	2493.17	2565.34																2104.32	1982.44	2445.19	1195.68	813.027	1700.45	3479.6	2493.17	2565.34
1157	3180.57	913.76	1655.35	1059.83	2033.62	549.9	2243.11	1833.71	2456.48	1007.81	2680.67			2055.44	1342.25	1307.65	1517.63	817.073	1950.16	3716.59	4228.96	1432.99																2055.44	1342.25	1307.65	1517.63	817.073	1950.16	3716.59	4228.96	1432.99
1158	3058.36	1206.48	543.748	1925.7	2534.35	910.341	1274.86	1821.08	2531.38	901.704	2753.67			3710.15	2781.85	1141.18	1292.29	1561.81	2953.52	3757.63	2662.86	1812.75																3710.15	2781.85	1141.18	1292.29	1561.81	2953.52	3757.63	2662.86	1812.75
1159	2432.78	1998.04	1818.68	3469.17	1469.98	2950.81	1032.17	1841.39	1623.81	759.76	1936.93			2375.91	1644.38	2129.92	1050.68	1514.99	2920.49	4735.14	5509.52	954.89																2375.91	1644.38	2129.92	1050.68	1514.99	2920.49	4735.14	5509.52	954.89
1160	2861.92	999.884	972.14	2800.65	2747.8	2126.55	665.379	4108.95	1185.76	1557.5	3138.29			1907.14	3140.14	877.93	1149.27	738.958	1419.04	5125.97	2391.6	2493.25																1907.14	3140.14	877.93	1149.27	738.958	1419.04	5125.97	2391.6	2493.25
1161	3093.95	685.609	1524.64	1613.16	2189.94	2537.93	796.093	2069.21	1020.69	645.231	3152.25			3992.06	2160.72	1571.14	3059.13	1967.09	1432	3263.09	1515.98	1945.95																3992.06	2160.72	1571.14	3059.13	1967.09	1432	3263.09	1515.98	1945.95
1162	2845.24	966.112	848.362	2762.83	2673.98	2650.61	192.397	1630.66	1852.95	1489.88	1349.91			3441.86	1024.34	1490.71	933.503	1347.94	825.413	2036.78	467.701	973.551																3441.86	1024.34	1490.71	933.503	1347.94	825.413	2036.78	467.701	973.551
1163	2945.73	892.373	1308.55	1194.68	1803.49	1367.01	1838.34	2417.67	1557.26	1680.04	2609.33			1910.61	3163.26	3330.22	1983.19	2166.42	2756.41	2843.7	2430.91	1704.5																1910.61	3163.26	3330.22	1983.19	2166.42	2756.41	2843.7	2430.91	1704.5
1164	1986.72	1955.34	1793.09	1926.2	1130.85	3033.79	2187.79	519.306	2681.91	1712.58	3073.89			3712.87	2574.17	4051.01	1221.77	1930.75	2727.84	3699.41	3748.71	1236.72																3712.87	2574.17	4051.01	1221.77	1930.75	2727.84	3699.41	3748.71	1236.72
1165	2941.6	884.116	449.118	1893.33	2176.64	2662.67	1974.83	1298.22	1748.99	984.195	1391.37			3776.04	1489.48	1168.43	3127.83	1607.56	1703.51	4759.5	2635.44	861.663																3776.04	1489.48	1168.43	3127.83	1607.56	1703.51	4759.5	2635.44	861.663
1166	2986.19	740.768	687.508	1492.11	2095.55	3215.03	1917.36	1970.79	1988.21	1410.36	2675.06			2394.24	3349.88	2155.11	1717.22	1963.45	3385.3	4523.34	1119.46	2014.65																2394.24	3349.88	2155.11	1717.22	1963.45	3385.3	4523.34	1119.46	2014.65
1167	1913.97	1256.52	1553.29	1541.73	1810.92	1551.45	1353.55	1502.35	3050.93	916.072	1804.4			1978.65	2795.97	2961.61	1153.98	1872.12	1939.75	4381.15	4209.39	1429.03																1978.65	2795.97	2961.61	1153.98	1872.12	1939.75	4381.15	4209.39	1429.03
1168	2632.94	2373.41	1430.75	2893.46	2392.32	2770.22	912.191	2776.29	1189.97	1577.07	2735.66			2852.03	1762.3	1289.65	885.279	2460.39	1481.05	3092.9	1889.14	2396.31																2852.03	1762.3	1289.65	885.279	2460.39	1481.05	3092.9	1889.14	2396.31
1169	2009.76	2264.5	545.316	3087.51	1838.75	3099.26	1289.72	975.277	1032.91	758.522	905.338			1628.28	2898.36	4925.15	1415.08	1276.6	980.9	3243.77	3536.82	1520.85																1628.28	2898.36	4925.15	1415.08	1276.6	980.9	3243.77	3536.82	1520.85
1170	2365.9	1577.32	1884.5	2763.08	2090.35	2355.84	1243.15	1334.64	907.732	742.172	2390.59			4075.62	976.441	1449.67	1247.45	3095.3	2930.56	1982.36	2070.06	783.63																4075.62	976.441	1449.67	1247.45	3095.3	2930.56	1982.36	2070.06	783.63
1171	2620.8	706.335	1147.03	1524.97	1581.04	2311.84	1047.86	2712.71	2143.7	1079.15	1891.35			2309.19	1575.19	2152.22	1708.63	842.176	1202.2	2245.28	1350.67	1488.4																2309.19	1575.19	2152.22	1708.63	842.176	1202.2	2245.28	1350.67	1488.4
1172	2166.57	961.405	1137.37	2564.24	2118.59	1479.25	1717.53	1482.2	1406.15	1498.22	2883.39			4134.58	3245.01	1419.04	2011.35	901.877	1935.21	5065.85	2792.66	1253.15																4134.58	3245.01	1419.04	2011.35	901.877	1935.21	5065.85	2792.66	1253.15
1173	2390.26	928.376	1237.78	2255.75	2563.17	1483.42	735.484	2449.88	1128.29	1011.53	1663.45			1800.86	1745.21	2695.56	3035.43	1936.45	3322.05	3693.8	2488.87	2702.57																1800.86	1745.21	2695.56	3035.43	1936.45	3322.05	3693.8	2488.87	2702.57
1174	2824.02	2667.21	994.022	2042.79	2300.75	2613.76	2254.76	1172.22	2517.42	1667.9	1703.83			3182.99	1077.1	2908.85	1024.75	3150.46	2410.51	3092.74	3226.92	1252.4																3182.99	1077.1	2908.85	1024.75	3150.46	2410.51	3092.74	3226.92	1252.4
1175	2252.86	2138.91	2121.73	1154.63	2615.93	2580.12	1766.99	1197.57	1774.59	1501.68	1298.47			4627.47	1664.12	2703.24	1448.93	933.503	2448.66	2680.94	2494.98	2229.59																4627.47	1664.12	2703.24	1448.93	933.503	2448.66	2680.94	2494.98	2229.59
1176	3411.86	2263.84	602.788	1651.64	2618.49	1707.05	1651.72	1671.62	1962.2	615.091	1178			1918.53	3131.38	1636.95	2532.89	1536.71	1885.67	4450.76	4347.21	1579.56																1918.53	3131.38	1636.95	2532.89	1536.71	1885.67	4450.76	4347.21	1579.56
1177	1603.91	937.872	1408.46	2252.44	1828.92	2139.26	920.036	2308.68	843.325	1799.61	2279.45			3852.84	1338.53	2116.22	2294.49	651.924	1281.39	3872.57	1768.83	1026.4																3852.84	1338.53	2116.22	2294.49	651.924	1281.39	3872.57	1768.83	1026.4
1178	3272.81	1160.49	1613.16	3365.45	2544.51	1086.45	1109.54	2547.23	1407.88	1829.83	2071.36			3103.23	3239.23	2618.43	1948.75	4537.21	2893.65	4581.8	4073.14	3099.34																3103.23	3239.23	2618.43	1948.75	4537.21	2893.65	4581.8	4073.14	3099.34
1179	2313.96	2361.77	1128.29	2877.53	2716.18	2038.87	1519.03	2922.53	2625.93	646.387	1692.84			1383.04	2648.74	1205.83	1172.06	2868.47	1915.97	3984.95	1942.81	1036.56																1383.04	2648.74	1205.83	1172.06	2868.47	1915.97	3984.95	1942.81	1036.56
1180	3092.38	723.18	1806.05	1659.57	2375.07	3018.09	781.89	1702.34	1022.18	573.804	675.783			2408.28	3850.85	1371.06	1620.27	1004.6	1879.64	2801.58	2858.97	1307.65																2408.28	3850.85	1371.06	1620.27	1004.6	1879.64	2801.58	2858.97	1307.65
1181	1214.58	944.147	2007.86	2206.95	2623.36	2116.19	1142.16	2461.6	1778.64	1151.98	1136.13			1961.97	2594.24	2282.27	1890.29	1184.36	3876.45	3690.58	2668.55	3699.33																1961.97	2594.24	2282.27	1890.29	1184.36	3876.45	3690.58	2668.55	3699.33
1182	3401.04	1204.01	1214.25	3020.3	1827.36	1828.37	1492.35	2541.7	2711.22	1669.06	782.303			3548.3	3171.6	2702.16	2587.3	761.253	4874.11	2836.51	4070.58	2795.97																3548.3	3171.6	2702.16	2587.3	761.253	4874.11	2836.51	4070.58	2795.97
1183	3042.34	2683.56	900.796	1965.17	2089.61	2902.43	906.494	3682.04	2288.94	1242.16	1692.84			1813.41	1171.73	3203.88	2243.46	971.652	3427.58	3736.9	3151.7	2416.95																1813.41	1171.73	3203.88	2243.46	971.652	3427.58	3736.9	3151.7	2416.95
1184	3673.12	1438.93	1668.24	2741.28	2916.67	2136.8	821.278	1812.99	2481.34	1792.59	2254.76			3012.15	2094.75	1542.74	1264.79	2330.16	2854.59	3680.17	1773.28	1888.39																3012.15	2094.75	1542.74	1264.79	2330.16	2854.59	3680.17	1773.28	1888.39
1185	3153.16	2693.39	605.678	3124.17	1960.13	2708.81	745.558	3210.79	1455.28	558.776	2648.3			3323.95	1140.19	3517.83	1107.32	2314.23	1547.77	3514.94	4451.99	3397.77																3323.95	1140.19	3517.83	1107.32	2314.23	1547.77	3514.94	4451.99	3397.77
1186	3162.57	1912.24	1440.33	2388.77	2545.25	2254.39	1072.05	2316.93	897.41	1113.92	1539.34			982.635	3119.82	1031.77	1677.09	1745.7	3226.59	1763.38	1670.89	2353.04																982.635	3119.82	1031.77	1677.09	1745.7	3226.59	1763.38	1670.89	2353.04
1187	1671.62	822.021	651.671	1905.8	2154.43	2296.57	1180.64	3107.74	2301.41	1227.79	694.857			1628.86	1655.62	2184.75	1405.17	2062.38	4164.97	2086.82	2507.7	1723.16																1628.86	1655.62	2184.75	1405.17	2062.38	4164.97	2086.82	2507.7	1723.16
1188	1557.59	970.901	1201.78	891.3	3011.87	1706.19	1586.57	2655.32	2573.08	536.729	1034.48			3756.8	2697.29	1319.87	2770.12	2359.15	5417.37	3058.97	4202.04	1254.06																3756.8	2697.29	1319.87	2770.12	2359.15	5417.37	3058.97	4202.04	1254.06
1189	1478.23	2193.4	1761.63	2327.34	1401.36	1172.53	1944.78	1646.19	1464.11	846.793	1866.74			3041.54	2187.72	5099.05	2726.36	2649.64	2843.86	3051.53	4103.45	974.377																3041.54	2187.72	5099.05	2726.36	2649.64	2843.86	3051.53	4103.45	974.377
1190	1267.01	1328.28	581.153	1642.06	2923.85	1970.31	700.059	2033.21	1010.12	951.909	1293.02			2468.06	2756.08	4975.02	1456.78	2356.09	2206.3	4006.18	1586.58	1495.59																2468.06	2756.08	4975.02	1456.78	2356.09	2206.3	4006.18	1586.58	1495.59
1191	770.164	1248.51	1733.39	1206.98	1909.85	1092.75	585.034	2292.82	2274.9	1560.31	1720.75			1525.23	1549.26	1706.81	2542.05	1298.23	1247.7	3934.58	4129.05	2929.32																1525.23	1549.26	1706.81	2542.05	1298.23	1247.7	3934.58	4129.05	2929.32
1192	1763.69	1240.59	562.822	2774.8	3114.6	2405.08	1065.7	1584.51	1936.6	875.528	1639.58			4395.35	2732.05	1560.08	1130.36	1220.28	1208.97	2986.38	2799.52	2215.63																4395.35	2732.05	1560.08	1130.36	1220.28	1208.97	2986.38	2799.52	2215.63
1193	2005.05	735.401	1077.67	3802.6	2788.51	2471.51	1029.2	3024.01	2124.62	627.147	1867.82			2123.65	2926.02	2202.84	875.618	659.191	4164.88	2511.33	4578.09	2420.83																2123.65	2926.02	2202.84	875.618	659.191	4164.88	2511.33	4578.09	2420.83
1194	1563.45	2027.27	1185.26	2329.07	3125	2023.6	754.228	1929.25	964.625	1116.97	1602.18			1043.82	854.479	2778.71	1266.61	1299.97	4483.87	3617.75	2189.29	1805.74																1043.82	854.479	2778.71	1266.61	1299.97	4483.87	3617.75	2189.29	1805.74
1195	2096.3	2089.53	910.209	3357.03	2198.44	1559.56	1719.84	1921.49	2412.72	1804.98	1722.82			1488.65	1498.48	2065.84	1154.14	2351.22	4124.51	3044.27	1949.58	2244.95																1488.65	1498.48	2065.84	1154.14	2351.22	4124.51	3044.27	1949.58	2244.95
1196	1364.53	960.992	1475.59	2262.68	2255.91	2304.69	595.521	2290.01	1551.06	1522.66	2349.72			1159.43	2607.78	905.345	1313.1	1730.1	1119.13	3629.06	1370.82	1763.95																1159.43	2607.78	905.345	1313.1	1730.1	1119.13	3629.06	1370.82	1763.95
1197	990.223	1902.99	1382.94	3451.99	1003.11	2094.08	950.01	2224.86	2078.63	548.867	1472.21			2533.63	1959.74	1517.3	913.85	986.02	4238.62	2333.22	1999.04	2038.6																2533.63	1959.74	1517.3	913.85	986.02	4238.62	2333.22	1999.04	2038.6
1198	2669.77	1861.38	586.025	602.127	2116.36	1937.73	663.314	1891.1	1435.79	1200.13	1252.48			2881.84	3268.79	1256.86	2212.99	1564.95	3457.88	3465.97	2762.77	1790.95																2881.84	3268.79	1256.86	2212.99	1564.95	3457.88	3465.97	2762.77	1790.95
1199	1062.64	1138.19	759.512	2941.03	2247.16	2139.47	1200.13	999.637	1978.8	1085.02	2012.4			3178.7	961.165	3616.67	2367.98	1994.25	3932.6	2535.45	4066.37	2469.72																3178.7	961.165	3616.67	2367.98	1994.25	3932.6	2535.45	4066.37	2469.72
1200	2000.1	941.422	740.851	1543.05	2145.02	1814.27	1662.95	2252.53	3101.05	554.152	805.093			967.111	2871.52	1148.03	1154.31	1348.6	3199.34	1473.95	3367.63	2158.08																967.111	2871.52	1148.03	1154.31	1348.6	3199.34	1473.95	3367.63	2158.08
1201	1581.37	817.562	990.141	2757.05	2126.02	1712.5	2278.95	1786.56	2857.87	1705.39	1003.43			2905.46	2230.58	2191.69	1060.25	1106.99	1654.29	3561.43	1821.42	1057.69																2905.46	2230.58	2191.69	1060.25	1106.99	1654.29	3561.43	1821.42	1057.69
1202	1493.59	2329.57	1916.29	2155.34	835.645	2191.91	1159.09	863.142	357.296	546.06	1651.47			2959.46	1997.56	2800.1	2027.37	1662.8	3717.83	2403.41	2488.79	2004.74																2959.46	1997.56	2800.1	2027.37	1662.8	3717.83	2403.41	2488.79	2004.74
1203	2491.74	757.696	614.265	1647.01	1250.91	2228.76	723.593	1946.43	1148.43	1916.95	1915.13			3287.61	2487.06	1132.76	991.8	2113.99	3276.22	3414.28	3668.12	4115.17																3287.61	2487.06	1132.76	991.8	2113.99	3276.22	3414.28	3668.12	4115.17
1204	2774.31	952.983	575.786	1695.15	1039.02	1206.38	1483.02	1190.63	1169.16	952.817	1120.44			2858.14	3583.07	3566.3	1388.82	771.657	3289.27	3649.45	4032.19	2509.02																2858.14	3583.07	3566.3	1388.82	771.657	3289.27	3649.45	4032.19	2509.02
1205	2904.86	1007.32	763.146	2635.59	818.305	2320.07	1360.07	1627.53	2520.15	774.376	1574.02			2906.04	838.047	2009.12	1444.56	2435.94	2725.04	3621.63	3246.57	1455.79																2906.04	838.047	2009.12	1444.56	2435.94	2725.04	3621.63	3246.57	1455.79
1206	732.098	1513.82	1564.19	3091.06	1729.75	1175.31	1025.4	2179.61	1511.18	541.766	1389.05			3322.63	2031.33	1328.29	2426.03	2411.42	518.567	1917.05	1424.98	2095.24																3322.63	2031.33	1328.29	2426.03	2411.42	518.567	1917.05	1424.98	2095.24
1207	1610.93	2570.02	1885.07	3649.09	1120.69	1231.59	2145.43	2287.62	1539.5	1110.37	658.69			2599.61	3786.86	2464.51	2756.83	2120.51	816.743	2318.36	3253.1	1133.75																2599.61	3786.86	2464.51	2756.83	2120.51	816.743	2318.36	3253.1	1133.75
1208	3089.82	834.324	1204.42	3266.78	2006.13	2275.85	1148.52	1205.24	2550.86	1688.63	1392.69			1127.96	1572.96	846.882	1573.04	2245.86	1599.8	2941.96	1928.52	3947.3																1127.96	1572.96	846.882	1573.04	2245.86	1599.8	2941.96	1928.52	3947.3
1209	1480.3	930.357	814.424	1630.99	1062.89	1068.29	2097.29	3380.73	1887.88	1497.8	1361.64			3646.89	4187.68	1610.61	2503.98	2455.1	2850.05	3262.43	4063.57	2458.32																3646.89	4187.68	1610.61	2503.98	2455.1	2850.05	3262.43	4063.57	2458.32
1210	2808.49	1612.66	1343.23	1433.73	1968.97	2248.51	481.652	2380.19	3004.03	986.59	2379.86			1707.14	2516.37	1356.04	2968.13	1010.3	1048.12	3423.28	2138.26	1936.62																1707.14	2516.37	1356.04	2968.13	1010.3	1048.12	3423.28	2138.26	1936.62
1211	1479.88	2152.03	1614.48	1725.62	2653.34	2261.76	1663.03	854.968	2249.31	728.63	869.501			1688.15	3584.8	2912.23	929.622	1142.58	3112.23	3447.31	3510.07	1311.28																1688.15	3584.8	2912.23	929.622	1142.58	3112.23	3447.31	3510.07	1311.28
1212	1168.17	680.324	805.011	1431.5	1213.75	1148.39	863.638	1034.48	2427.58	455.889	1649.24			3353.34	2868.47	1788.81	1146.21	874.38	1248.61	2210.93	3229.48	3907.42																3353.34	2868.47	1788.81	1146.21	874.38	1248.61	2210.93	3229.48	3907.42
1213	1688.96	2390.26	634.001	1917.19	537.967	2142.14	1310.44	1916.29	1401.11	1242.98	1094.35			2046.52	920.208	1997.72	2382.93	1651.49	2476.74	2477.97	1701.61	4011.13																2046.52	920.208	1997.72	2382.93	1651.49	2476.74	2477.97	1701.61	4011.13
1214	2246.58	1084.69	1256.52	2658.87	1017.88	1159.71	666.369	2301.16	1777.4	1194.18	1207.64			2014.73	3797.35	2520.99	1400.46	2656.75	2530.99	1658.01	4293.12	2308.94																2014.73	3797.35	2520.99	1400.46	2656.75	2530.99	1658.01	4293.12	2308.94
1215	1066.11	2084.08	811.534	1514.07	867.106	2106.36	1402.35	1687.23	1833.38	902.117	1870.13			3277.13	1747.36	3215.11	1977.49	875.04	2571.2	2195.07	3527.99	2251.97																3277.13	1747.36	3215.11	1977.49	875.04	2571.2	2195.07	3527.99	2251.97
1216	1987.63	834.737	649.112	2806.02	1334.8	1558.17	971.809	2632.53	817.975	1076.76	1354.04			3483.23	913.768	2680.53	1153.07	1324.41	2549.32	3198.19	2533.88	4240.69																3483.23	913.768	2680.53	1153.07	1324.41	2549.32	3198.19	2533.88	4240.69
1217	2218.01	1359.33	1497.39	1113.75	2010.75	1741.22	1727.61	3377.34	1091.05	1738.01	766.862			3036.75	1494.6	1281.39	2054.28	2791.09	3511.64	3124.78	2166.59	2147.51																3036.75	1494.6	1281.39	2054.28	2791.09	3511.64	3124.78	2166.59	2147.51
1218	1402.1	2439.97	894.108	1482.53	961.157	508.996	716.739	1756.09	1031.84	837.214	2333.78			1970.14	2791.43	810.302	1569.82	1672.79	1467.59	1109.55	2405.39	4320.45																1970.14	2791.43	810.302	1569.82	1672.79	1467.59	1109.55	2405.39	4320.45
1219	3322.43	1365.77	1420.52	1745.53	1270.07	1148.61	749.191	1915.46	1438.18	2078.63	1790.44			3274.57	3716.92	2568.64	2665.99	1488.24	1576.01	2289.29	1047.12	1800.04																3274.57	3716.92	2568.64	2665.99	1488.24	1576.01	2289.29	1047.12	1800.04
1220	1413.25	2241.3	2087.63	1499.7	852.16	2885.88	929.201	3487.42	2589.26	1466.26	2722.45			3518.33	3275.81	1177.76	2220.75	833.505	2536.77	3159.95	3465.64	4020.38																3518.33	3275.81	1177.76	2220.75	833.505	2536.77	3159.95	3465.64	4020.38
1221	2240.39	738.869	684.618	1830.08	1366.51	1114.32	2225.44	2636.74	2554.25	626.734	882.795			3038.24	2432.31	2205.15	1038.95	2248.17	2545.27	2819.25	3882.32	2110.19																3038.24	2432.31	2205.15	1038.95	2248.17	2545.27	2819.25	3882.32	2110.19
1222	1089.31	753.485	1362.22	2237.5	715.831	1267.26	1480.05	2221.15	1509.86	1669.97	1931.98			3115.53	2728.67	2653.61	1608.88	867.609	3011.49	1719.53	2137.02	3889.66																3115.53	2728.67	2653.61	1608.88	867.609	3011.49	1719.53	2137.02	3889.66
1223	999.884	671.737	1635.29	1126.06	1153.72	2000.53	760.669	3767.51	2171.27	976.929	2535.51			2822.64	1173.13	741.6	722.278	1572.71	2452.95	1263.8	3984.95	4287.34																2822.64	1173.13	741.6	722.278	1572.71	2452.95	1263.8	3984.95	4287.34
1224	1775.99	1259.74	752.411	2159.71	998.728	2268.59	1166.68	3190.4	1052.24	1115.73	303.954			2535.28	1975.01	1463.88	2913.55	2104.66	1677.66	1434.4	1894.83	1568.5																2535.28	1975.01	1463.88	2913.55	2104.66	1677.66	1434.4	1894.83	1568.5
1225	1338.35	1306.56	1288.07	2591.99	753.567	2632.02	2462.26	2310.08	1876.24	1726.78	875.859			3757.13	3623.94	1959.9	1488.73	2140.49	1382.95	1903.17	3595.12	1427.38																3757.13	3623.94	1959.9	1488.73	2140.49	1382.95	1903.17	3595.12	1427.38
1226	2666.22	1294.26	1767.08	2300.25	984.195	1818.76	1227.21	1318.29	1119.12	1150.75	593.044			1382.71	2048.59	1311.12	2267.66	1133.5	3302.64	1542.57	3749.37	1408.72																1382.71	2048.59	1311.12	2267.66	1133.5	3302.64	1542.57	3749.37	1408.72
1227	2014.05	703.94	2006.95	2964.31	1332.33	2681.79	1178.66	3287.75	2158.23	661.002	2054.35			3853.66	1607.47	2134.88	1008.23	1980.55	3472.66	1780.8	4322.6	2866.49																3853.66	1607.47	2134.88	1008.23	1980.55	3472.66	1780.8	4322.6	2866.49
1228	1064.04	2646.65	893.447	2835.66	1403.34	1070.75	3098.91	1518.61	2402.07	1249.01	1783.76			2666.41	3798.34	1072.72	1474.03	1967.25	3177.05	2668.8	3621.38	2209.36																2666.41	3798.34	1072.72	1474.03	1967.25	3177.05	2668.8	3621.38	2209.36
1229	934.651	984.526	2064.01	2148.73	790.395	1207.13	1375.68	3297.58	3084.54	847.453	785.523			2588.46	3837.56	2561.7	2439.58	762.244	2199.2	3580.26	3108.1	4343.9																2588.46	3837.56	2561.7	2439.58	762.244	2199.2	3580.26	3108.1	4343.9
1230	1316.22	1956.01	2075.16	997.82	1166.6	1487.8	2143.61	3735.3	1243.72	1562.46	429.631			1690.54	1837.86	3064.75	2544.69	829.129	1898.63	3445.74	1968.24	2511.25																1690.54	1837.86	3064.75	2544.69	829.129	1898.63	3445.74	1968.24	2511.25
1231	1739.91	2041.22	1117.96	1009.13	904.347	2154.32	1397.64	1479.64	2038	1243.06	2196.13			3508.5	895.106	1110.54	1812.67	1464.04	2101.43	3179.86	4597.9	4509.05																3508.5	895.106	1110.54	1812.67	1464.04	2101.43	3179.86	4597.9	4509.05
1232	2838.22	757.035	1234.89	2251.29	1650.07	731.028	3790.05	2163.84	1244.47	1590.45	1254.38			3653.67	2770.37	1941.98	2354.19	1007.41	1224.49	2439.58	2217.7	1294.85																3653.67	2770.37	1941.98	2354.19	1007.41	1224.49	2439.58	2217.7	1294.85
1233	1631.99	1251.73	903.686	2657.72	1133.9	2356.91	2836.65	1231.01	2115.29	709.06	2043.45			3490.42	2864.09	1971.3	2503.65	2786.55	2719.83	3452.43	3309.74	2679.87																3490.42	2864.09	1971.3	2503.65	2786.55	2719.83	3452.43	3309.74	2679.87
1234	1459.74	2146.59	646.469	2739.05	1989.2	1361.03	1349.17	2133.62	430.704	1793.42	1608.78			2895.8	1897.64	1112.69	2699.77	1388.16	3358.96	3148.23	2518.6	2102.34																2895.8	1897.64	1112.69	2699.77	1388.16	3358.96	3148.23	2518.6	2102.34
1235	1217.3	1041.17	1361.89	2280.6	2119.91	2148.98	1652.38	2381.67	1526.79	606.669	771.568			2438.26	4077.77	2158.16	1206.33	2725.37	3637.32	3264.66	3500.82	1585.43																2438.26	4077.77	2158.16	1206.33	2725.37	3637.32	3264.66	3500.82	1585.43
1236	1996.71	1315.32	1752.96	3840.17	2447.65	1974.9	808.231	2997.26	1842.55	1282.53	1066.36			3878.76	1414.09	1002.95	3511.97	760.014	1390.22	3572.99	4817.97	2067.58																3878.76	1414.09	1002.95	3511.97	760.014	1390.22	3572.99	4817.97	2067.58
1237	1489.3	2470.85	1394.75	3000.64	2519.82	2180.38	506.424	1113.84	1935.36	1289.72	2532.53			2538.58	2750.39	915.749	1787.57	2213.32	3344.18	1937.69	2660.05	1954.12																2538.58	2750.39	915.749	1787.57	2213.32	3344.18	1937.69	2660.05	1954.12
1238	1256.03	2416.68	1245.79	3374.21	3069.34	2581.19	2042.05	3538.45	1491.94	1006.24	1316.31			3561.6	3716.09	2638.41	1006.25	1491.79	2917.35	2609.43	4073.89	3486.04																3561.6	3716.09	2638.41	1006.25	1491.79	2917.35	2609.43	4073.89	3486.04
1239	945.221	1287.57	965.286	3005.6	978.58	817.427	3879.14	2971.91	1463.2	1464.53	2570.85			3985.95	4011.79	2698.12	2084.34	982.469	3839.05	2857.49	2299.94	4426.56																3985.95	4011.79	2698.12	2084.34	982.469	3839.05	2857.49	2299.94	4426.56
1240	987.746	991.792	764.797	2562.43	3198.24	1355.69	2660.03	2539.72	912.274	729.621	1270.64			3701.56	2771.44	1823.57	1562.97	1730.51	2641.3	1136.31	2044.13	2374.43																3701.56	2771.44	1823.57	1562.97	1730.51	2641.3	1136.31	2044.13	2374.43
1241	929.697	675.535	1825.46	1489.22	2715.85	2211.45	914.09	3775.18	1473.11	968.919	854.968			2173.52	3658.54	3064.09	2005.32	2040.58	1538.11	3541.28	1696.33	2818.34																2173.52	3658.54	3064.09	2005.32	2040.58	1538.11	3541.28	1696.33	2818.34
1242	1236.38	2060.13	1379.47	1697.38	2407.19	1302.61	1728.68	2382.5	1367.26	1903.08	1892.67			3238.07	4395.02	1903.83	3013.63	1802.1	2516.2	2521.32	3736.08	3613.29																3238.07	4395.02	1903.83	3013.63	1802.1	2516.2	2521.32	3736.08	3613.29
1243	1822.23	1884.99	1227.21	2240.72	3184.04	1038.92	2025.37	2836.98	593.952	1075.69	1159.58			3028.08	3778.77	2012.34	1629.44	1497.98	2023.48	2111.43	3249.22	1229.28																3028.08	3778.77	2012.34	1629.44	1497.98	2023.48	2111.43	3249.22	1229.28
1244	1535.54	833.994	644.322	1552.88	3882.45	1625.03	1190.55	2061.2	2147	1700.27	898.732			2944.68	1198.48	2063.78	1951.15	788.172	3467.38	1017.73	3340.3	2256.84																2944.68	1198.48	2063.78	1951.15	788.172	3467.38	1017.73	3340.3	2256.84
1245	1138.77	1046.29	1751.63	3535.23	1967.65	1498.47	3129.79	2637.49	2110.17	1636.2	1770.71			2483.09	2201.43	1393.36	2890.43	2854.35	1316.15	3667.54	4167.61	1955.86																2483.09	2201.43	1393.36	2890.43	2854.35	1316.15	3667.54	4167.61	1955.86
1246	1348.76	777.101	652.414	2581.75	3167.28	2482.61	772.972	1190.96	1759.4	1463.7	711.95			1955.61	1546.04	1098.65	1673.45	1159.26	4094.03	4081.73	2479.29	1536.38																1955.61	1546.04	1098.65	1673.45	1159.26	4094.03	4081.73	2479.29	1536.38
1247	859.674	1671.62	803.689	1428.77	1725.46	1914.98	1470.72	3113.36	1118.05	1649.16	1266.85			3142.78	2090.45	835.9	1582.79	1714.16	1935.54	3247.48	1948.18	1324.82																3142.78	2090.45	835.9	1582.79	1714.16	1935.54	3247.48	1948.18	1324.82
1248	1409.37	2398.35	1900.35	2181.18	2539.97	927.429	1446.77	3424.49	986.838	1081.71	1139.19			3900.07	3622.95	2303.41	796.76	2481.28	4125.33	2594.9	2456.34	996.424																3900.07	3622.95	2303.41	796.76	2481.28	4125.33	2594.9	2456.34	996.424
1249	1877.81	1890.44	1229.11	1323.99	1394.26	2002.98	1040.02	1783.51	1291.54	1281.54	2479.69			3385.8	4550.26	1505.99	4378.92	1075.37	2854.26	2783.09	4180.99	1429.94																3385.8	4550.26	1505.99	4378.92	1075.37	2854.26	2783.09	4180.99	1429.94
1250	1915.96	2578.94	779.578	1352.56	3298.49	650.076	2361.69	2115.95	849.022	1963.27	1553.13			2534.29	2923.79	708.818	2012.17	1119.54	1379.07	1547.44	2619.01	2407.21																2534.29	2923.79	708.818	2012.17	1119.54	1379.07	1547.44	2619.01	2407.21
1251	989.728	2432.45	1791.19	741.842	3024.34	2615.36	959.01	3476.02	1750.73	1021.6	593.044			2487.55	3571.75	2505.55	2184.67	1477.83	1799.21	1992.44	4145.73	3262.51																2487.55	3571.75	2505.55	2184.67	1477.83	1799.21	1992.44	4145.73	3262.51
1252	2938.14	1019.78	1907.7	893.034	2175.73	2336.09	1161.23	1366.68	2105.55	715.17	810.13			1700.78	4368.43	3369.94	2892.17	1681.63	3521.88	677.275	4165.13	1420.11																1700.78	4368.43	3369.94	2892.17	1681.63	3521.88	677.275	4165.13	1420.11
1253	1078.83	1193.44	882.465	1258.75	2211.41	861.107	918.88	2175.98	1349.75	1181.46	1691.93			2974.99	1749.26	2173.69	952.908	909.639	4581.47	1682.54	3230.22	1557.43																2974.99	1749.26	2173.69	952.908	909.639	4581.47	1682.54	3230.22	1557.43
1254	730.777	717.152	1876.07	873.216	1309.54	1484.8	1541.48	2931.53	2028.5	1980.86	1001.21			2935.35	2730.65	1794.67	3279.11	2918.92	4233.17	4165.63	1895.25	1522.01																2935.35	2730.65	1794.67	3279.11	2918.92	4233.17	4165.63	1895.25	1522.01
1255	714.262	2275.98	1493.43	1549.33	2705.94	2570.93	2331.14	1291.62	2469.7	789.239	1681.69			2009.69	4186.19	3951.93	2602.41	1118.39	1407.73	3216.52	4687.99	775.868																2009.69	4186.19	3951.93	2602.41	1118.39	1407.73	3216.52	4687.99	775.868
1256	1831.65	1951.3	808.809	959.671	2526.18	875.525	850.591	2788.76	1491.03	965.286	2640.95			3581.5	4217.65	655.392	1881.37	1209.47	2676.65	3375.14	3367.63	2639.41																3581.5	4217.65	655.392	1881.37	1209.47	2676.65	3375.14	3367.63	2639.41
1257	1554.12	2107.28	2020.74	1051.58	1146.95	2282.9	1444.38	2750.86	1025.73	1172.55	997.985			2718.51	4194.03	3699	2875.24	2251.39	4327.8	1994.5	2431.48	2748.65																2718.51	4194.03	3699	2875.24	2251.39	4327.8	1994.5	2431.48	2748.65
1258	1289.55	2335.6	1382.78	1394.17	2958.78	1142.31	1076.18	3845.04	1655.27	940.844	725.905			2748.32	2594.82	2727.1	3130.72	602.132	4734.73	2689.86	4089.08	2559.47																2748.32	2594.82	2727.1	3130.72	602.132	4734.73	2689.86	4089.08	2559.47
1259	3113.44	949.514	1537.69	2035.77	1152.07	748.116	489.992	2927.65	2139.9	1165.44	2795.12			1429.36	2575	1047.04	2780.11	1290.97	2442.47	4136.56	2081.53	1669.16																1429.36	2575	1047.04	2780.11	1290.97	2442.47	4136.56	2081.53	1669.16
1260	976.103	2221.15	1029.03	2458.96	1328.03	978.478	722.602	2353.02	1932.39	1259.91	2233.04			2935.19	1884.51	919.465	2442.55	1478.99	4887.9	2729.99	1595.34	1084.78																2935.19	1884.51	919.465	2442.55	1478.99	4887.9	2729.99	1595.34	1084.78
1261	1766.75	1060.41	1148.43	1301.61	3417.15	1361.13	2149.47	1903.74	701.463	769.752	1984.99			1256.37	3469.03	1898.63	1488.32	705.845	3546.4	4319.88	2955.34	1368.01																1256.37	3469.03	1898.63	1488.32	705.845	3546.4	4319.88	2955.34	1368.01
1262	1927.19	1303.1	1172.79	1718.36	3001.55	632.454	1465.02	919.375	966.194	968.341	1499.45			3316.27	3735.91	888.582	1000.64	2687.71	4304.93	3534.26	3637.65	1288.41																3316.27	3735.91	888.582	1000.64	2687.71	4304.93	3534.26	3637.65	1288.41
1263	1932.88	888.162	2365.41	1464.69	1864.84	1832.54	1146.12	2786.28	493.956	1499.62	2749.78			2017.79	3372.34	1943.47	998.571	2458.98	1765.69	2597.05	4264.55	974.542																2017.79	3372.34	1943.47	998.571	2458.98	1765.69	2597.05	4264.55	974.542
1264	1686.32	1869.71	628.881	3009.48	2077.3	1876.75	983.948	1518.45	566.786	1562.46	1104.17			1528.04	855.718	2277.57	3430.39	2305.31	1869.4	4399.31	1388.82	1193.12																1528.04	855.718	2277.57	3430.39	2305.31	1869.4	4399.31	1388.82	1193.12
1265	1052.4	1293.76	1487.81	846.132	1292.94	1644.68	1880.04	3393.12	807.653	857.858	1038.78			3619.23	3778.77	1086.35	1565.61	996.012	3760.76	3536.82	2623.55	2396.39																3619.23	3778.77	1086.35	1565.61	996.012	3760.76	3536.82	2623.55	2396.39
1266	1161.48	2088.7	1999.77	2223.54	2598.84	1806.05	1037.04	2185.81	812.525	612.201	2024.87			2983.82	1879.47	2754.51	1429.03	2341.31	3315.53	2907.28	1611.36	1407.56																2983.82	1879.47	2754.51	1429.03	2341.31	3315.53	2907.28	1611.36	1407.56
1267	2505.45	790.395	951.579	2444.68	2338.98	1683.55	2050.06	2805.19	1162.47	995.756	868.427			1261.16	3068.13	2184.17	2983.49	995.434	2349.98	2945.1	2082.61	852.415																1261.16	3068.13	2184.17	2983.49	995.434	2349.98	2945.1	2082.61	852.415
1268	1500.69	1156.44	685.279	1398.22	697.913	2578.09	1541.32	2442.69	1298.31	1965.91	1386.83			2764.59	1392.53	1049.85	2971.68	2473.43	2067.83	3043.03	4048.29	1814.74																2764.59	1392.53	1049.85	2971.68	2473.43	2067.83	3043.03	4048.29	1814.74
1269	1476	783.211	1388.97	1367.83	1003.43	1977.03	707.243	3897.81	1071.14	1957.99	878.501			3284.64	4383.38	2488.54	2294.33	1056.87	4860.66	2328.18	2327.61	1545.38																3284.64	4383.38	2488.54	2294.33	1056.87	4860.66	2328.18	2327.61	1545.38
1270	2066.16	1896.8	686.517	950.67	1605.48	1162.17	429.135	1510.44	1138.36	1052.32	1717.04			1906.23	2705.14	734.829	3098.6	1801.52	1921.84	1992.19	3738.55	2913.97																1906.23	2705.14	734.829	3098.6	1801.52	1921.84	1992.19	3738.55	2913.97
1271	2962.49	681.976	1220.93	1707.21	991.957	1237.36	1059.59	2823.61	829.535	724.336	1084.85			2378.22	4472.89	1448.02	1305.17	3079.78	4363.97	2257.66	2347.67	1007.65																2378.22	4472.89	1448.02	1305.17	3079.78	4363.97	2257.66	2347.67	1007.65
1272	868.757	909.219	1500.94	1350.58	581.566	532.705	469.762	3935.96	715.253	639.285	2401.08			1364.71	3557.3	3469.44	1746.78	2080.87	2232.48	2207.21	4797.98	2736.76																1364.71	3557.3	3469.44	1746.78	2080.87	2232.48	2207.21	4797.98	2736.76
1273	1102.19	2194.72	732.511	2761.1	577.933	657.124	1867.4	3123.68	983.948	818.222	1086.67			2800.76	2630.49	1333.58	3364.74	946.715	2033.89	2527.27	3107.52	1785.75																2800.76	2630.49	1333.58	3364.74	946.715	2033.89	2527.27	3107.52	1785.75
1274	2104.06	1699.45	921.935	959.258	2277.46	666.202	941.422	1943.04	831.517	2166.73	788.496			2929.82	4284.2	755.555	1648.02	1250.26	3921.12	2688.37	2502.5	2186.9																2929.82	4284.2	755.555	1648.02	1250.26	3921.12	2688.37	2502.5	2186.9
1275	767.109	2466.47	1988.04	1094.18	2099.85	1080.47	1299.79	2685.13	1081.22	1915.21	1775.91			3095.22	4599.64	1438.86	3230.22	1347.53	3515.44	2628.18	2880.44	1350.01																3095.22	4599.64	1438.86	3230.22	1347.53	3515.44	2628.18	2880.44	1350.01
1276	1077.34	1856.59	1957.16	1603.91	977.094	1157.26	2065.33	3526.97	829.783	729.869	2370.86			3311.07	2616.04	2596.63	3130.23	2588.79	2737.17	4968.33	4113.52	2299.28																3311.07	2616.04	2596.63	3130.23	2588.79	2737.17	4968.33	4113.52	2299.28
1277	1791.93	934.982	877.263	2647.39	519.966	2353.49	1968.47	3887.82	1100.29	825.737	1215.82			3269.45	1179.24	1218.63	1861.97	1753.3	2712.82	4596.42	2564.92	2563.6																3269.45	1179.24	1218.63	1861.97	1753.3	2712.82	4596.42	2564.92	2563.6
1278	1094.84	806.827	1817.94	2893.3	1803.41	2175.57	644.983	2586.95	630.863	548.867	1384.76			2024.23	1361.82	3449.71	1016.49	2989.36	4625.57	3294.3	3584.88	1242.74																2024.23	1361.82	3449.71	1016.49	2989.36	4625.57	3294.3	3584.88	1242.74
1279	2537.82	2174	945.799	1099.96	876.767	1840.44	689.985	3457.44	1100.79	1236.21	1436.04			1804.17	4292.63	894.528	2348.83	2089.54	4646.54	3707.59	1452.73	2786.31																1804.17	4292.63	894.528	2348.83	2089.54	4646.54	3707.59	1452.73	2786.31
1280	1090.88	2111.24	679.499	1574.43	1359.58	2567.52	860.335	2049.73	722.354	754.806	1174.78			2057.75	1885.91	2034.55	2984.98	1133.66	4365.38	3546.07	3313.46	772.483																2057.75	1885.91	2034.55	2984.98	1133.66	4365.38	3546.07	3313.46	772.483
1281	2375.89	2087.13	1287.41	1500.12	1824.96	2290.8	798.322	2597.52	879.987	2065.25	1547.6			3241.79	4032.85	2734.78	2677.97	1229.28	4537.46	3960.18	1116.98	1869.32																3241.79	4032.85	2734.78	2677.97	1229.28	4537.46	3960.18	1116.98	1869.32
1282	1304.33	2103.32	2070.95	740.438	931.844	769.475	1702.5	2167.06	900.301	1151.82	1444.79			1100.39	4286.93	795.686	3608.5	2884.9	4834.81	2797.12	2226.78	2675.41																1100.39	4286.93	795.686	3608.5	2884.9	4834.81	2797.12	2226.78	2675.41
1283	1479.06	2241.96	2184.4	2590.67	1361.31	856.408	1415.23	2358.55	728.878	597.998	1754.11			1660.32	4324.34	1361.65	3148.72	2224.55	1390.55	1944.46	2119.77	2085.5																1660.32	4324.34	1361.65	3148.72	2224.55	1390.55	1944.46	2119.77	2085.5
1284	1516.63	2453.92	1002.44	1106.16	578.263	580.444	863.39	3442.41	1214.66	679.581	2436.17			2953.93	1574.69	1947.52	3556.31	615.427	2445.77	2059.16	2323.48	3135.59																2953.93	1574.69	1947.52	3556.31	615.427	2445.77	2059.16	2323.48	3135.59
1285	1157.77	1369.57	797.579	970.323	1875	1517.7	1156.77	2269.12	718.886	1636.44	2156.91			2086.24	4748.19	1829.27	3366.8	610.059	3950.93	2579.04	3827.73	3267.71																2086.24	4748.19	1829.27	3366.8	610.059	3950.93	2579.04	3827.73	3267.71
1286	907.815	2335.35	647.46	2219.41	1710.18	1936.98	444.411	3329.04	470.505	2256.66	1035.06			1585.51	3663.91	778.924	1484.6	1553.55	2152.3	2255.52	1217.06	1666.27																1585.51	3663.91	778.924	1484.6	1553.55	2152.3	2255.52	1217.06	1666.27
1287	2686.53	1084.19	1660.31	2576.71	2007.04	1534.57	1285.18	2355.33	1344.71	1699.04	945.138			2828.83	1574.86	2792.42	2721.07	1522.09	4784.11	3770.26	1924.81	820.293																2828.83	1574.86	2792.42	2721.07	1522.09	4784.11	3770.26	1924.81	820.293
1288	1102.19	1069.58	2395.21	1740.24	1170.98	199.818	1496.4	1879.21	1764.6	869.501	2709.49			1526.88	3262.51	2007.3	3222.22	688.67	4348.86	4625.9	1206.25	1302.36																1526.88	3262.51	2007.3	3222.22	688.67	4348.86	4625.9	1206.25	1302.36
1289	1388.23	2134.61	1874.51	905.42	921.192	2157.95	684.618	2471.26	2000.1	1135.97	1275.35			2515.63	2590.19	1102.29	1543.64	1041.18	1615.07	2476.74	3002.32	2465.34																2515.63	2590.19	1102.29	1543.64	1041.18	1615.07	2476.74	3002.32	2465.34
1290	1775.91	1828.1	2476.3	1120.11	806.579	2532.38	947.368	2434.77	1363.46	1137.37	537.059			2753.03	1927.95	1043.49	3222.55	2405.89	4177.93	3074.74	3367.88	869.755																2753.03	1927.95	1043.49	3222.55	2405.89	4177.93	3074.74	3367.88	869.755
1291	670.911	2645.49	1447.52	1738.59	1198.56	1038.39	1257.84	2489.6	910.127	1427.62	1416.63			3382	4495.02	1831.66	3541.86	2191.52	2632.14	2595.06	1690.05	1660.9																3382	4495.02	1831.66	3541.86	2191.52	2632.14	2595.06	1690.05	1660.9
1292	1680.29	1258.01	1183.86	1037.12	1937.76	3326.2	444.411	3859.99	471.496	1860.05	2220.57			2060.15	2680.78	3000.34	2562.69	1380.64	1940.66	4266.2	3648.13	1172.47																2060.15	2680.78	3000.34	2562.69	1380.64	1940.66	4266.2	3648.13	1172.47
1293	1667.74	872.721	805.423	2225.77	846.05	2349.01	1744.29	3136.39	767.935	635.735	1465.1			1293.78	4575.69	2232.32	3180.76	1569.99	1979.14	3889.42	3148.31	1615.15																1293.78	4575.69	2232.32	3180.76	1569.99	1979.14	3889.42	3148.31	1615.15
1294	725.492	2523.12	1701.51	2273.75	597.751	936.506	1122.18	1623.15	1847.01	827.718	745.805			2928.5	6257.81	1507.15	2478.3	1357.69	3851.68	3243.27	1515.73	3245.42																2928.5	6257.81	1507.15	2478.3	1357.69	3851.68	3243.27	1515.73	3245.42
1295	861.491	979.571	1987.3	1408.87	1682.93	1521.12	954.634	1880.29	502.791	1288.56	1966			2716.53	3689.42	2116.22	3406.85	944.733	4176.28	3737.64	1606.73	2383.92																2716.53	3689.42	2116.22	3406.85	944.733	4176.28	3737.64	1606.73	2383.92
1296	1616.96	1364.53	1326.38	3401.54	1918.52	2923.79	1161.32	2768.03	1175.6	1058.84	2576.79			1470.07	4696.91	1823.82	1017.65	2526.86	4159.6	4516.07	2781.1	2206.96																1470.07	4696.91	1823.82	1017.65	2526.86	4159.6	4516.07	2781.1	2206.96
1297	1355.94	1506.64	639.781	3326.89	941.835	2884.38	941.587	2470.69	550.271	1985.15	3056.63			2519.43	3873.07	3483.23	2724.7	2487.06	2748.24	2760.3	3478.61	3504.95																2519.43	3873.07	3483.23	2724.7	2487.06	2748.24	2760.3	3478.61	3504.95
1298	1175.19	2311.9	1345.7	2939.46	1918.43	3540.97	2667.05	951.331	759.678	1048.6	985.682			3246.66	5112.26	4167.61	3159.95	822.771	1825.22	3002.07	1985.25	2184.75																3246.66	5112.26	4167.61	3159.95	822.771	1825.22	3002.07	1985.25	2184.75
1299	1028.79	1301.11	2064.59	3124.42	2283.82	2653.81	1534.8	1198.72	1934.54	808.148	1422.41			2058.08	1865.35	2709.51	3099.84	1105.17	4919.7	2819.42	3115.2	4052.5																2058.08	1865.35	2709.51	3099.84	1105.17	4919.7	2819.42	3115.2	4052.5
1300	2116.69	2347.32	2245.76	1563.62	1257.68	1378.54	757.778	2577.7	782.798	860.5	1850.23			2709.92	4208.81	975.533	3410.49	1464.7	2349.24	2512.08	2222.41	1237.38																2709.92	4208.81	975.533	3410.49	1464.7	2349.24	2512.08	2222.41	1237.38
1301	851.912	1533.72	965.286	1766.17	1210.28	2423.02	1906.13	2994.37	1656.59	2003.15	1006.82			1663.79	4338.12	1603.92	3121.39	1316.48	3548.63	2875.16	3343.85	2431.32																1663.79	4338.12	1603.92	3121.39	1316.48	3548.63	2875.16	3343.85	2431.32
1302	1491.03	1625.88	1975.08	2821.38	691.885	467.773	657.947	2413.63	748.778	981.305	1532.65			3602.39	6111.08	884.206	2478.47	873.058	3546.4	5098.8	1975.26	2361.21																3602.39	6111.08	884.206	2478.47	873.058	3546.4	5098.8	1975.26	2361.21
1303	1138.03	2784.55	2012.65	1551.15	842.334	1645.96	1341.49	3773.45	717.73	1742.39	1735.86			1438.94	5740.9	2412.99	2871.44	1504.26	3786.2	3986.36	2242.64	2028.6																1438.94	5740.9	2412.99	2871.44	1504.26	3786.2	3986.36	2242.64	2028.6
1304	1606.06	952.817	735.318	2515.61	641.68	1727.88	1152.4	2842.6	1161.73	937.789	1703.91			1927.86	5455.93	1283.2	1504.75	651.924	2228.43	2179.38	1844.38	2961.53																1927.86	5455.93	1283.2	1504.75	651.924	2228.43	2179.38	1844.38	2961.53
1305	1155.2	1550.15	1555.28	1016.15	1828.84	1299.08	2477.54	3802.52	1345.04	582.805	972.47			2027.69	5253.05	1074.54	2429.91	603.866	2979.28	4880.23	1456.28	1116.82																2027.69	5253.05	1074.54	2429.91	603.866	2979.28	4880.23	1456.28	1116.82
1306	938.532	2963.65	2069.96	1601.76	1395.41	1269.93	575.126	3384.03	1057.11	1948.99	1273.12			3417.01	2791.51	2151.14	1676.75	1889.96	2938.32	2476.65	2896.21	3375.39																3417.01	2791.51	2151.14	1676.75	1889.96	2938.32	2476.65	2896.21	3375.39
1307	981.636	1299.63	653.736	3418.14	733.502	2332.45	1495.57	1135.72	1293.35	1935.53	2219.41			3746.15	2297.88	1841.33	2886.96	882.967	4392.13	4291.31	3122.55	3853.5																3746.15	2297.88	1841.33	2886.96	882.967	4392.13	4291.31	3122.55	3853.5
1308	1198.8	2460.2	1152.23	3360.25	895.511	3759.59	658.277	1851.38	590.236	794.359	1289.31			4293.45	4863.3	4771.89	2543.54	1650.25	3717.91	4755.79	3897.18	825.908																4293.45	4863.3	4771.89	2543.54	1650.25	3717.91	4755.79	3897.18	825.908
1309	1050.59	1457.67	634.248	1909.02	1816.45	1799.32	2074	2759.45	944.477	660.507	1476.09			3024.12	4501.46	2350.73	2126.37	947.458	5403.75	4350.26	3777.36	966.367																3024.12	4501.46	2350.73	2126.37	947.458	5403.75	4350.26	3777.36	966.367
1310	1556.51	928.706	1959.89	3040.94	1152.4	1408.98	2538.97	3371.24	651.341	1023.25	722.932			2683.34	4914.33	1433.49	2060.97	2515.79	3195.54	4711.44	3629.64	4089.91																2683.34	4914.33	1433.49	2060.97	2515.79	3195.54	4711.44	3629.64	4089.91
1311	1291.04	1802.42	2124.54	2947.96	902.282	1328.24	2474.15	2262.93	1149.59	1697.8	1432.65			3786.69	3575.3	2846.09	1170.57	2351.14	5111.19	4266.78	4040.45	1632																3786.69	3575.3	2846.09	1170.57	2351.14	5111.19	4266.78	4040.45	1632
1312	1103.43	2385.64	1213.59	3137.72	786.597	2143.85	622.11	3860.81	1781.28	1496.65	751.338			2751.95	2171.54	3731.37	2441.31	1481.55	5652.13	2889.03	2631.56	2673.92																2751.95	2171.54	3731.37	2441.31	1481.55	5652.13	2889.03	2631.56	2673.92
1313	2098.78	2413.22	1125.73	1455.2	1529.84	1505.52	818.14	3178.84	676.196	1320.27	1295.99			1982.11	6155.09	4581.06	2496.39	2461.05	4421.77	5203.59	2981.18	3711.72																1982.11	6155.09	4581.06	2496.39	2461.05	4421.77	5203.59	2981.18	3711.72
1314	773.633	2551.77	1555.19	1981.85	1793.42	1785.97	1678.81	3156.71	1368.82	838.453	1041.17			3511.64	6008.77	1510.29	2852.36	1704.25	4615.99	3027.01	3476.38	1721.59																3511.64	6008.77	1510.29	2852.36	1704.25	4615.99	3027.01	3476.38	1721.59
1315	860.5	842.582	2120.33	1842.14	984.278	1245.15	1201.78	2911.3	755.797	1291.45	644.57			3400.49	6087.46	2126.54	1369.41	2533.55	3104.88	4663.63	3732.03	2702.08																3400.49	6087.46	2126.54	1369.41	2533.55	3104.88	4663.63	3732.03	2702.08
1316	947.368	2042.71	1598.38	3589.23	722.272	1940.83	815.167	3418.22	1535.13	1297.32	2440.22			1759.99	6671.59	1030.12	2237.43	2137.77	5205.4	3653.09	4064.56	2677.47																1759.99	6671.59	1030.12	2237.43	2137.77	5205.4	3653.09	4064.56	2677.47
1317	1614.48	1696.39	845.141	1372.54	1091.79	1307.95	2230.23	2009.76	1189.47	1234.39	1472.54			4191.47	3780.42	2587.63	2733.29	2481.11	5763.69	4155.97	3023.46	1796.98																4191.47	3780.42	2587.63	2733.29	2481.11	5763.69	4155.97	3023.46	1796.98
1318	1288.81	708.399	1942.05	2073.18	1148.27	1577.72	787.092	1723.48	488.093	615.752	1219.78			2435.61	3376.3	1776.92	2582.68	797.751	3288.69	3641.61	4695.92	1996.4																2435.61	3376.3	1776.92	2582.68	797.751	3288.69	3641.61	4695.92	1996.4
1319	1768.89	1115.24	756.788	1199.38	792.459	2663.85	1162.47	3354.14	1510.68	613.275	1692.35			2353.29	4846.04	1110.79	1424.74	962.899	3611.06	3950.36	3524.52	1869.57																2353.29	4846.04	1110.79	1424.74	962.899	3611.06	3950.36	3524.52	1869.57
1320	1829.17	2101.99	754.723	3125.08	1543.71	1556.36	2321.48	1662.45	689.738	1913.97	1000.13			3519.07	4444.89	2772.93	2150.24	1319.95	1774.85	2737.5	4193.29	1335.64																3519.07	4444.89	2772.93	2150.24	1319.95	1774.85	2737.5	4193.29	1335.64
1321	988.572	1747.34	1229.69	2820.3	757.2	2860.25	1347.02	2881.08	2000.84	1050.42	540.94			3436.17	2719.59	1198.57	3143.93	2262.78	1042.17	2945.92	2526.11	5799.44																3436.17	2719.59	1198.57	3143.93	2262.78	1042.17	2945.92	2526.11	5799.44
1322	1764.19	728.382	1003.27	1233.15	2116.78	2626.79	1925.12	2971.33	1089.89	1784.91	1434.22			2393.5	5929.25	3099.59	1525.23	2448.74	1426.31	2848.32	3487.36	1157.2																2393.5	5929.25	3099.59	1525.23	2448.74	1426.31	2848.32	3487.36	1157.2
1323	2725.59	827.388	2067.4	2653.67	646.799	2204.83	980.892	2073.26	1892.26	1015.08	813.929			3558.38	6054.93	4253.32	2501.42	1817.05	706.258	4514.59	3718.82	2670.29																3558.38	6054.93	4253.32	2501.42	1817.05	706.258	4514.59	3718.82	2670.29
1324	1145.54	1734.71	1562.29	3330.69	814.341	1775.83	835.315	1722.73	626.734	896.585	944.477			2116.3	4943.48	1501.86	1185.52	1397.08	1044.57	4135.98	4289.57	956.706																2116.3	4943.48	1501.86	1185.52	1397.08	1044.57	4135.98	4289.57	956.706
1325	1504.16	2287.04	1151.24	1640.41	2348.31	1564.05	446.145	2544.34	935.064	680.324	809.552			2657.82	3622.95	2205.89	2629.17	1255.38	585.782	3608.33	3612.13	2737.01																2657.82	3622.95	2205.89	2629.17	1255.38	585.782	3608.33	3612.13	2737.01
1326	617.899	763.476	1169.33	1032.5	1484.26	3411	1836.77	2730.13	829.7	1074.7	1377.91			2018.36	4789.56	3081.92	2350.48	1166.61	2850.47	4498.98	2628.75	3021.97																2018.36	4789.56	3081.92	2350.48	1166.61	2850.47	4498.98	2628.75	3021.97
1327	1808.03	1392.44	654.561	3418.38	1330.67	2635.23	838.701	1664.52	1127.71	1070.98	2009.84			3828.31	2203.08	2080.13	2640.89	1127.96	4512.44	3277.21	2944.44	1107.98																3828.31	2203.08	2080.13	2640.89	1127.96	4512.44	3277.21	2944.44	1107.98
1328	1038.53	1252.89	864.051	1203.92	735.071	2938.42	1116.31	1135.72	1151.57	591.723	3365.87			4129.05	5513.07	3574.56	1569.33	689.826	2722.06	4578.58	2311.92	2739.24																4129.05	5513.07	3574.56	1569.33	689.826	2722.06	4578.58	2311.92	2739.24
1329	2353.68	2426.59	1849.48	3468.67	745.97	2374.43	1349.25	2577.04	895.264	1231.34	1710.51			3911.22	4814.08	810.054	3500.66	2805.55	1319.62	4788.65	1008.73	1782.94																3911.22	4814.08	810.054	3500.66	2805.55	1319.62	4788.65	1008.73	1782.94
1330	3173.72	1616.21	1375.6	3224.01	736.227	3665.07	2165.25	2282.09	1345.12	828.214	3470.9			1303.77	2834.94	1291.46	1771.96	2721.32	2857.49	5517.04	2111.34	1152.98																1303.77	2834.94	1291.46	1771.96	2721.32	2857.49	5517.04	2111.34	1152.98
1331	981.553	951.579	1166.11	2585.96	765.953	2945.15	980.397	2818.07	1337.45	577.19	2590.34			2190.04	5239.75	1777	3325.1	1529.36	3218	4621.35	2677.47	1409.71																2190.04	5239.75	1777	3325.1	1529.36	3218	4621.35	2677.47	1409.71
1332	742.337	2235.6	1798.95	1056.45	1080.39	2870.18	1614.4	1580.87	2028.17	1092.7	3450.34			2563.6	3442.77	3936.73	2535.28	2677.31	2397.46	4012.86	2611.58	1429.11																2563.6	3442.77	3936.73	2535.28	2677.31	2397.46	4012.86	2611.58	1429.11
1333	1489.38	2025.45	872.06	3056.22	1788.88	3556.67	1194.92	2561.76	718.143	612.779	3687.99			3577.7	2482.27	3389.76	1461.32	1368.75	2425.79	3538.97	1334.98	4262.16																3577.7	2482.27	3389.76	1461.32	1368.75	2425.79	3538.97	1334.98	4262.16
1334	1728.18	1975	2125.12	1705.15	1214.33	2032.46	814.507	2254.34	576.282	713.271	4306.22			3327.83	5408.45	2836.68	2084.18	798.329	2881.27	4228.96	3471.09	2743.12																3327.83	5408.45	2836.68	2084.18	798.329	2881.27	4228.96	3471.09	2743.12
1335	889.071	1960.79	1082.13	2481.09	1347.19	1483.2	1287.9	2288.61	860.665	703.28	4101.43			2987.13	2929.24	2887.62	2498.95	1388.82	1243.65	2381.61	2622.4	1279.57																2987.13	2929.24	2887.62	2498.95	1388.82	1243.65	2381.61	2622.4	1279.57
1336	948.689	2281.01	1474.52	1335.13	1915.21	2407.53	615.917	1447.1	827.305	953.478	4894.31			2840.39	4212.12	3489.59	3061.28	3366.97	3323.29	2582.43	763.73	2185.25																2840.39	4212.12	3489.59	3061.28	3366.97	3323.29	2582.43	763.73	2185.25
1337	1003.52	1153.39	1709.03	3278.75	1055.87	2757.08	1741.4	3034.25	683.297	1903.49	4843.69			1434.23	2277.24	1151.17	2068.9	1220.12	2873.75	4079.09	1651.07	1543.56																1434.23	2277.24	1151.17	2068.9	1220.12	2873.75	4079.09	1651.07	1543.56
1338	1859.06	2312.47	665.957	1778.64	567.942	1629.84	1116.89	1743.38	1364.12	1780.62	1536.7			3022.3	3597.27	1073.88	2703.81	2828.91	1850.49	4555.79	524.017	1209.47																3022.3	3597.27	1073.88	2703.81	2828.91	1850.49	4555.79	524.017	1209.47
1339	1514.81	1258.75	939.606	2968.85	1280.14	1910.93	767.687	2609.33	582.805	1400.53	2656.15			1585.26	3759.11	2656.42	1197.99	811.045	1897.14	3257.56	2695.14	3523.28																1585.26	3759.11	2656.42	1197.99	811.045	1897.14	3257.56	2695.14	3523.28
1340	564.474	2999.49	1748.99	3717.14	1007.98	3102.57	2171.52	1166.93	1546.36	1495.33	4814.87			3117.02	3253.51	3216.43	2676.15	2917.6	1615.9	2808.6	2991.26	2014.48																3117.02	3253.51	3216.43	2676.15	2917.6	1615.9	2808.6	2991.26	2014.48
1341	2845.16	2569.86	1778.8	2145.43	1435.38	1730.33	673.306	2154.1	965.864	749.356	2512.96			3301.24	3383.98	3717.66	2903.56	1987.4	1715.89	4432.84	2491.6	1901.69																3301.24	3383.98	3717.66	2903.56	1987.4	1715.89	4432.84	2491.6	1901.69
1342	1402.68	1127.79	1007.15	1786.65	1012.44	2919.73	2159.14	965.203	1707.87	1007.48	1136.63			2399.11	2048.75	3739.71	2267.24	1096.26	3420.72	3919.14	2807.2	1162.23																2399.11	2048.75	3739.71	2267.24	1096.26	3420.72	3919.14	2807.2	1162.23
1343	959.588	953.148	1917.36	2863.82	845.554	2521.06	982.048	3254.97	1453.05	811.121	1301.53			2375.75	1929.6	4212.12	1492.28	3238.32	1889.38	5193.6	3005.54	1737.78																2375.75	1929.6	4212.12	1492.28	3238.32	1889.38	5193.6	3005.54	1737.78
1344	3151.26	3266.94	1759.31	2402.48	887.584	1541.09	2713.04	1692.68	1268.41	956.038	1595.82			3777.94	1411.61	1664.37	2131	1062.4	4086.93	5164.28	3550.04	2737.01																3777.94	1411.61	1664.37	2131	1062.4	4086.93	5164.28	3550.04	2737.01
1345	1414.73	1220.52	1323.08	2862	691.72	2639.18	2063.6	1773.52	1313.09	2051.71	925.981			1129.04	1993.51	5163.37	1239.77	2607.45	1992.11	4231.27	2776.64	3381.01																1129.04	1993.51	5163.37	1239.77	2607.45	1992.11	4231.27	2776.64	3381.01
1346	1017.39	1904.48	2103.23	1251.82	741.842	2620.38	1328.28	3339.44	2106.12	1365.11	1154.05			2714.14	2640.31	2877.47	2119.11	2595.81	3515.44	4000.64	3790.24	2076.99																2714.14	2640.31	2877.47	2119.11	2595.81	3515.44	4000.64	3790.24	2076.99
1347	2185.97	3204.19	1169.66	3028.55	1390.71	1763.33	1080.56	2930.87	834.902	1448.34	1139.6			4208.65	2647.33	1758.75	1320.69	1811.76	3099.1	2900.92	2892	3266.31																4208.65	2647.33	1758.75	1320.69	1811.76	3099.1	2900.92	2892	3266.31
1348	1659.57	1751.47	1679.8	1592.43	782.633	508.462	769.504	991.544	1980.78	1013.67	4365.5			2258.99	1922.58	927.805	2123.56	2067.08	1961.39	4450.92	3238.4	1740.5																2258.99	1922.58	927.805	2123.56	2067.08	1961.39	4450.92	3238.4	1740.5
1349	2299.84	2333.86	636.478	1504.41	794.524	1365.3	2638.56	1299.13	1779.46	1832.64	1967.65			2491.27	985.772	1529.94	1300.3	2502.74	2617.03	2133.97	2540.07	1487.08																2491.27	985.772	1529.94	1300.3	2502.74	2617.03	2133.97	2540.07	1487.08
1350	2249.47	2276.89	1184.6	2955.72	1478.98	2629.99	1310.86	1604.57	623.927	758.191	3496.09			3590.74	1291.05	4498.4	2858.06	1051.5	1032.43	4464.38	3777.28	3385.14																3590.74	1291.05	4498.4	2858.06	1051.5	1032.43	4464.38	3777.28	3385.14
1351	1615.22	841.921	581.236	2254.67	1189.8	2525.76	1070.57	2230.07	1308.3	1097.4	4416.12			3390.75	1663.87	1160.99	2833.29	2501.18	2556.91	3528.07	3326.67	739.701																3390.75	1663.87	1160.99	2833.29	2501.18	2556.91	3528.07	3326.67	739.701
1352	3428.05	2252.69	1797.55	3269.26	1304.25	3084.31	1557.92	2286.71	1253.55	690.729	2662.09			4340.52	1336.71	2805.96	1986.99	1379.98	2692.58	3054.43	3020.65	2130.91																4340.52	1336.71	2805.96	1986.99	1379.98	2692.58	3054.43	3020.65	2130.91
1353	2667.62	709.06	1118.46	3205.18	2039.98	1989.64	1300.54	1998.12	2389.35	1625.21	2418.75			4461	2055.19	754.151	1919.94	2630.9	3623.61	2335.45	2651.05	2585.32																4461	2055.19	754.151	1919.94	2630.9	3623.61	2335.45	2651.05	2585.32
1354	2119.83	2986.44	1142.74	1509.86	1751.96	1604.1	2306.2	1494.25	1968.23	942.909	2460.03			3848.71	3454	3871.91	2689.36	2287.8	2207.46	2130.83	1565.2	2042.72																3848.71	3454	3871.91	2689.36	2287.8	2207.46	2130.83	1565.2	2042.72
1355	1893.74	2913.78	1969.63	1308.21	595.851	1392.21	2225.53	318.156	2272.1	1335.96	777.348			1922.66	5364.69	2400.6	2462.28	2140.24	2260.64	2950.38	2733.71	1465.03																1922.66	5364.69	2400.6	2462.28	2140.24	2260.64	2950.38	2733.71	1465.03
1356	2358.55	1409.29	781.642	2079.45	1434.39	2579.48	1521.5	1504.99	894.355	850.344	2443.77			4120.21	3038.41	758.198	419.147	1754.21	2198.21	3991.31	4057.87	3783.72																4120.21	3038.41	758.198	419.147	1754.21	2198.21	3991.31	4057.87	3783.72
1357	2603.47	2500.58	950.01	3230.86	1020.61	2344.52	877.015	735.896	1751.8	854.224	1940.73			3727.65	4102.21	3601.07	1457.6	3128.08	2412.08	3373.08	3237.82	2692.42																3727.65	4102.21	3601.07	1457.6	3128.08	2412.08	3373.08	3237.82	2692.42
1358	2794.13	2974.14	1286.25	1807.45	1552.05	675.387	2510.57	2443.6	1463.04	1024.74	2194.72			1863.21	3121.8	3315.19	1914.98	1441.25	1156.7	4015.92	3757.55	2258.08																1863.21	3121.8	3315.19	1914.98	1441.25	1156.7	4015.92	3757.55	2258.08
1359	1607.3	2672.33	1684.75	2835.17	1023.91	1332.83	2426.26	1181.46	636.891	750.429	844.398			2726.27	4187.1	1588.48	1678.41	2113.74	1181.31	3427.08	2151.31	1703.26																2726.27	4187.1	1588.48	1678.41	2113.74	1181.31	3427.08	2151.31	1703.26
1360	1523.57	803.277	2253.6	2598.43	876.272	2113.73	1600.36	2957.62	1340.75	1573.85	1486.16			1538.69	3744.17	2055.94	3022.22	3035.02	1589.39	4994.26	2991.42	1180.23																1538.69	3744.17	2055.94	3022.22	3035.02	1589.39	4994.26	2991.42	1180.23
1361	2580.34	1209.7	1447.76	1094.68	1464.86	2362.47	2402.56	1160.82	1062.97	785.771	548.785			2855.42	3478.11	4220.13	1728.78	797.173	2566.82	2685.65	2139.01	3110.33																2855.42	3478.11	4220.13	1728.78	797.173	2566.82	2685.65	2139.01	3110.33
1362	3279.74	2937.14	1764.6	1377.08	1862.94	1045.12	1397.81	1336.45	1444.46	1031.35	982.379			3557.05	2572.77	1088.41	1346.54	869.177	1226.64	2795.64	1303.52	2153.54																3557.05	2572.77	1088.41	1346.54	869.177	1226.64	2795.64	1303.52	2153.54
1363	3106.09	894.52	768.513	3379.33	913.76	1728.09	1825.62	1146.04	1435.79	752.246	1063.22			2742.54	3183.65	2276.08	3155.25	1926.54	991.553	3509.57	3311.73	814.844																2742.54	3183.65	2276.08	3155.25	1926.54	991.553	3509.57	3311.73	814.844
1364	2939.04	1826.69	1296.9	3367.77	689.077	1992.41	1305.74	2813.86	807.488	1156.86	1543.8			4682.96	4071.57	4226.81	3125.19	2668.39	2167	1881.79	2829.82	1067.69																4682.96	4071.57	4226.81	3125.19	2668.39	2167	1881.79	2829.82	1067.69
1365	3417.97	2367.63	1346.69	3171.16	1353.3	1338.07	947.533	3016.09	865.042	1539.75	549.61			4446.79	3284.56	3137.82	1692.53	3360.86	2349.65	4402.28	3570.84	1988.06																4446.79	3284.56	3137.82	1692.53	3360.86	2349.65	4402.28	3570.84	1988.06
1366	3207.66	1658.57	2199.35	3827.78	2068.39	1790.89	587.594	2965.96	1178.66	708.73	1237.53			4078.35	3916.01	1117.97	1070.41	3258.63	1626.3	3682.73	3539.96	2171.95																4078.35	3916.01	1117.97	1070.41	3258.63	1626.3	3682.73	3539.96	2171.95
1367	3000.48	1451.07	780.982	1453.46	979.819	2549.68	1239.27	1355.12	590.154	1158.92	1627.53			4457.44	3952.01	2377.15	2751.38	1059.43	1222.35	2247.09	3859.86	2196.39																4457.44	3952.01	2377.15	2751.38	1059.43	1222.35	2247.09	3859.86	2196.39
1368	2901.47	2780.42	2123.79	1849.48	873.382	1092	1675.09	2207.28	608.981	1652.79	1667			2158.33	3498.59	4530.61	2214.31	3794.29	999.727	4000.73	4075.79	1487.08																2158.33	3498.59	4530.61	2214.31	3794.29	999.727	4000.73	4075.79	1487.08
1369	3243.91	1777.65	1241.74	2919.47	1193.6	1323.43	469.927	2124.62	2061.45	1879.54	2215.78			4232.02	2858.89	5399.54	1061.74	3037.99	1987.4	2606.71	2735.93	930.282																4232.02	2858.89	5399.54	1061.74	3037.99	1987.4	2606.71	2735.93	930.282
1370	2740.29	1337.45	2041.06	1001.62	642.423	1851.23	697.252	1970.45	2168.88	2033.71	758.522			3968.93	2021.34	2874.58	1450.42	1465.36	2901.99	3711.96	2693	1064.05																3968.93	2021.34	2874.58	1450.42	1465.36	2901.99	3711.96	2693	1064.05
1371	2350.46	2139.48	1519.27	4394.65	616.99	2485.18	495.112	1759.56	1209.46	1131.26	714.923			2752.61	5246.94	1005.26	1559.42	1817.87	1214.59	3772.99	1758.83	2007.71																2752.61	5246.94	1005.26	1559.42	1817.87	1214.59	3772.99	1758.83	2007.71
1372	2882.81	2405.95	2472.92	3117.16	1077.67	1773.69	1608.29	1062.72	777.348	756.953	690.398			4957.35	4482.55	2068.82	852.085	2342.3	1537.86	2304.98	3172.01	2381.94																4957.35	4482.55	2068.82	852.085	2342.3	1537.86	2304.98	3172.01	2381.94
1373	2803.87	2676.3	734.988	2146.09	1169.16	2466.81	1893	1661.46	973.626	952.983	606.586			5973.1	2466.49	1508.22	2330	964.551	847.543	2039.26	3014.71	2993.65																5973.1	2466.49	1508.22	2330	964.551	847.543	2039.26	3014.71	2993.65
1374	2163.43	1038.12	1899.94	3089.74	647.377	2715.54	1854.44	2889.99	993.031	754.723	932.835			4441.01	2481.69	881.729	796.76	1485.18	2557.08	3232.21	3803.37	1812.75																4441.01	2481.69	881.729	796.76	1485.18	2557.08	3232.21	3803.37	1812.75
1375	3316.32	1640.33	1365.03	4679.12	909.384	2971	753.402	1101.94	1478.56	1393.76	1876.9			3782.73	4258.94	1651.49	2629.08	1727.21	2076.74	1642.98	3394.55	2365.18																3782.73	4258.94	1651.49	2629.08	1727.21	2076.74	1642.98	3394.55	2365.18
1376	3578.25	2155.59	2663.25	1848.91	763.971	1403.85	1852.95	2537.32	1128.04	637.469	841.343			3627.66	2760.05	3910.31	1365.37	1326.89	1213.76	4368.76	2450.89	1070.82																3627.66	2760.05	3910.31	1365.37	1326.89	1213.76	4368.76	2450.89	1070.82
1377	2692.89	912.521	1514.98	3335.4	1219.28	1270.25	2656.06	1214.16	741.759	1279.97	1015.41			3822.12	4093.7	2294.49	1648.6	1481.38	2432.72	4213.77	4387.67	2668.22																3822.12	4093.7	2294.49	1648.6	1481.38	2432.72	4213.77	4387.67	2668.22
1378	1576.5	2738.8	981.305	3290.56	1412.84	2227.05	1685.74	798.487	1436.45	928.788	1949.73			2097.3	3879.67	4482.38	969.258	1730.02	738.875	1973.36	4489.32	951.174																2097.3	3879.67	4482.38	969.258	1730.02	738.875	1973.36	4489.32	951.174
1379	3553.31	1601.1	1549.08	3590.72	2321.06	2435.09	809.057	2960.6	1649	895.016	937.211			3691.73	2253.54	3346.82	1503.18	2854.1	1474.03	3731.12	4096.76	985.772																3691.73	2253.54	3346.82	1503.18	2854.1	1474.03	3731.12	4096.76	985.772
1380	2985.95	612.614	946.129	2072.1	931.926	1227.21	1093.94	966.029	570.667	1350.24	3023.52			3163.92	2261.13	3633.77	2701.5	2006.23	1146.55	3005.21	3653.25	3067.72																3163.92	2261.13	3633.77	2701.5	2006.23	1146.55	3005.21	3653.25	3067.72
1381	2229.49	1660.64	857.28	1897.46	1787.31	1839.16	2313.8	908.475	768.761	767.687	2826			3530.88	3163.34	4482.05	1656.52	3182	2557.66	3606.93	2820.33	2565.75																3530.88	3163.34	4482.05	1656.52	3182	2557.66	3606.93	2820.33	2565.75
1382	2409.5	1577.16	1891.18	2177.96	1249.42	1882.09	2067.15	2249.06	2124.78	882.382	1288.56			2702.08	3944.91	3117.43	2916.53	1615.98	2766.9	4129.87	2529.83	1189.32																2702.08	3944.91	3117.43	2916.53	1615.98	2766.9	4129.87	2529.83	1189.32
1383	3447.7	1469.32	2014.96	4024.39	2084.41	865.059	2026.11	849.435	1459.24	1236.71	1316.22			5188.39	2601.09	1679.07	2562.12	815.091	1269.17	3565.56	4102.05	3163.67																5188.39	2601.09	1679.07	2562.12	815.091	1269.17	3565.56	4102.05	3163.67
1384	1477.82	3031.11	730.612	3041.02	1018.38	1449.56	1695.9	2798.83	1035.89	1469.4	641.515			4086.77	4746.12	2272.69	1406.49	1518.71	2550.97	2844.36	2511	3283.32																4086.77	4746.12	2272.69	1406.49	1518.71	2550.97	2844.36	2511	3283.32
1385	2560.28	2503.88	2364	3957.84	959.836	1560.74	877.923	858.518	1308.55	770.247	1707.87			5558.99	2977.38	2144.62	1509.87	3048.64	1894.42	3226.84	3513.95	3611.47																5558.99	2977.38	2144.62	1509.87	3048.64	1894.42	3226.84	3513.95	3611.47
1386	2504.87	3179.66	1286.17	1968.8	1043.15	1378.22	639.285	1948.57	599.154	1014.34	1799.44			5064.12	3129.57	2105.56	2459.23	1153.15	1349.27	1656.52	3013.39	2629.83																5064.12	3129.57	2105.56	2459.23	1153.15	1349.27	1656.52	3013.39	2629.83
1387	2682.16	1769.39	2476.88	3111.21	2395.38	635.979	1561.14	1130.27	1553.54	1054.3	1759.4			2924.29	3952.01	3734.75	1504.59	706.919	2064.19	3381.75	3575.47	2743.04																2924.29	3952.01	3734.75	1504.59	706.919	2064.19	3381.75	3575.47	2743.04
1388	2524.77	2603.22	1366.43	1458.5	670.085	1979.06	1973.76	2573.57	2046.01	1646.11	1188.07			3949.7	3534.51	1423.91	1598.06	1244.23	1486.75	4238.79	2332.56	1934.39																3949.7	3534.51	1423.91	1598.06	1244.23	1486.75	4238.79	2332.56	1934.39
1389	1858.24	951.744	1945.11	2999.98	1153.22	1582.42	1823.56	1813.48	1823.64	1935.94	1173.54			3553.01	4490.31	1945.7	2293.91	2709.26	1006.99	3133.7	2448.33	1742.65																3553.01	4490.31	1945.7	2293.91	2709.26	1006.99	3133.7	2448.33	1742.65
1390	1772.61	2811.63	2034.45	2646.65	1504.08	1263.63	1719.93	2473.74	843.325	1890.85	2783.39			2329.59	3443.18	2335.28	936.723	1975.34	1407.97	4085.86	2723.8	1179.66																2329.59	3443.18	2335.28	936.723	1975.34	1407.97	4085.86	2723.8	1179.66
1391	1316.06	2442.03	1272.54	1319.28	767.522	451.86	436.484	1733.72	710.711	1974.75	835.15			1666.93	4647.94	4462.81	2835.19	1412.76	2548.66	3873.89	1869.73	3459.2																1666.93	4647.94	4462.81	2835.19	1412.76	2548.66	3873.89	1869.73	3459.2
1392	656.791	1057.77	1492.11	2367.39	1293.68	411.17	1389.22	686.6	1114.66	769.834	594.448			2425.79	3997.92	3343.6	946.632	965.624	2449.9	2688.29	3826.58	3612.63																2425.79	3997.92	3343.6	946.632	965.624	2449.9	2688.29	3826.58	3612.63
1393	3432.42	2197.86	821.195	1395.91	1976.23	456.345	2529.31	148.22	935.064	2294.64	2585.3			2231.08	2747.58	1915.64	1187.75	2328.35	3306.94	4173.64	2442.38	1306.99																2231.08	2747.58	1915.64	1187.75	2328.35	3306.94	4173.64	2442.38	1306.99
1394	2670.76	2097.29	925.816	3227.14	2071.03	1205.21	964.295	2528.24	776.936	910.209	1142.74			2010.36	3524.36	1344.47	1726.55	1467.02	1155.21	3872.57	4534.32	3746.23																2010.36	3524.36	1344.47	1726.55	1467.02	1155.21	3872.57	4534.32	3746.23
[truncated: 1,796 more rows]
[truncated: 11 more columns]

## Sheet: Figure 2
Panel a.ii	WT SHAM	WT KPC D14-15		Panel b.ii	MuRF1-/- SHAM	MuRF1-/- KPC D14-15	MuRF1-/- KPC D25-27
Biological replicate 1	3.14554	3.31136		Biological replicate 1	3.82599	3.00974	4.33941
[truncated: 74 more rows]

## Sheet: Figure 3
Panel a	Sham	D8	D10	D12	D14	END
[truncated: 27 more rows]

## Sheet: Figure 4
Panel a		PC1	PC2
[truncated: 109 more rows]

## Sheet: Figure 5
Panel a		PC1	PC2
[truncated: 19 more rows]

[truncated: 4 more sheets: Figure 6, Figure 7, Supplementary Figure 1, Supplementary Figure 3]
